# Supplementary material for: A Novel Terminal-Repeat Retrotransposon in Miniature (TRIM) Is Massively Expressed in Echinococcus multilocularis Stem Cells
Source: Genome Biol Evol. 2015 Jul 1;7(8):2136–53. doi: 10.1093/gbe/evv126 (PMC4558846; doi:10.1093/gbe/evv126)
Supplement: Supplementary Data [file supp_evv126_suppl_data.zip]

Archive with 6 entries (6 files):
- S14.fas
- Supplementary_Data_Together_S1_S5_S6_S7_S9_S10_S12_S13.pdf
- New_Microsoft_Office_Word_Document.docx
- S2_S3_S4.xls
- S8.xls
- S11.xls
