# Supplementary material for: A Novel Terminal-Repeat Retrotransposon in Miniature (TRIM) Is Massively Expressed in Echinococcus multilocularis Stem Cells
Source: Genome Biol Evol. 2015 Jul 1;7(8):2136–53. doi: 10.1093/gbe/evv126 (PMC4558846; doi:10.1093/gbe/evv126)
Supplement: Supplementary Data [file supp_evv126_suppl_data.zip › S14.fas]

>E.multilocularis_pathogen_EmW_Chr_01_Trim-107386-108291
TGTAATACAATGGTGGTTTACCCCTTGGTATGGATGAGGCGCTACTTTTGGACTTTGAAT
AGCCTTCTTGTACCTCGCTGGGTGGGCTGGCCTTGGACCATGCCAGCAGCCCAAACACCT
CTGTGCTGAATACATACATATATATTCCATCCGAGTATTGTGTCGTCTTTCGTCTTCAGG
AAAGTCTCGGGACGCTACACTGGTGGCAGCGGAATGCGAACCCTATCCTAAAGGACATGT
AACCTGATTTTCACCGCTGCTTGATAAGCCTTAGTGGAGCGGAAGGAGTACATATGCTAC
GGATGGGAGAATGGTGATGACCGCTAATAGGAAGGTTGATGGTGACGTCCGCCTTCGGCA
TCTATCCCAGTCTCGTGTTCTGCAGGCAAGCTATTAACAACTGAAGCGACACTAGCTGTG
AACCATCTGGAGGTTTCGTTACAGACTTTACCTACCCTCTAAAGTGGCAATAATGTGGCG
GGGAGGAACAGACGCGAAATCCCCCATGGACCTGCCAGTGCTCCTACATCTATCTATGGA
CAGACATAATGGCCAGCAGAATTCCCAATTTCAAAATCAAATTTTTAAACGGGACGAAAC
TCCAGGTCCAGCGGGTGTTTATTTACAGCACTGACTACGCTGTAATGGCTGACGCGGGAG
GTTGACCTGCGGGAGCGTCGGGGATGACGCTATAAAGAGGCGGGAGGCTATGTAATACGA
TAGTGGTTTATCCTTTGGTTCTGGTGAGACTCCCCTTTTTTACTTTGAATTAGCCCCCTT
GTGCCTCGCTGGGTGGGCTGGCCTCTTGGGCCATGGCAATAGCCCAGACACCTTCTCTGC
GCTGAATATATATTCTGCTTAAGTTTTTTGTCTTCTTTCGTCTTCAGGGAGTCTCCGGAC
GCTACA
>E.multilocularis_pathogen_EmW_Chr_01_Trim-1231030-1232009
TGGAATACGATAGTGGTTTATCCCTCGGTTCTGGTTAGGCGACACTTTTGAACTTTGAAT
TAGGCCCCTTGTACCTCGCTGGGTGGGCCAGCCTTTTGGGCCGTGCCAATAGCCCAGACA
CCTTCTCCGTGCTGAATATGTACATTCTGCCCAATTATTATGTCTTCTTTCGTCTTCAGG
GAGTCTTGGGACGTTACATTGGTGGCAGCGGAAAGTGAACCCAATCTTAAAAGACATGCA
TTCCGATTTTCCACTTCTGCGTGATAAGCCTTAGTGGTGCGGAAGAAGTACATATGCTAC
GGATGGGAGAATGGTGATGACCCCTAACTGAAGGGTTGATGTTGACGTCTACCTTCGGCA
TCTTTCCCAGTTCCTTGTTCTGCAGAAAAGCTATCAATAACTGAAGCGACACTAGCCGTG
AAACATCTGGAAGTTTCGTTACGGATTTTCCCCACCGTCCCCCACGGACCTGTTTTAAAT
CTTGTACTTCCTTACTCAAATCTGTTTTTAGGTCAGTGTTCCTGCATCTATCTATGGACA
CGCATGATGGCCGATGCAGTGTCCCGTCCTGGATCAAATCCCTAAACCGGACGAAATCCC
AAATTTAGTTAAGCTGCCAAGAGGGATCAATGACTTTGAGGTCAAGTATCCCCTCAGTTG
CACGCTAATTTGGTGACTGGCACGGTTGGCTCGCGGGTGTTTCTTTACTGCAACGACTAC
GTTGTAATGGCTGACCCGGGAGGTTGACCTGTGGGAGCGTCAGGGATGACGCTCAAAAGA
GGAGGGAGGTTATATAATAAAATAGTGGTTTATCCCTCGGTTCTAGTGAGGAGCCACTTT
TGTACTTCGAATTAGTCCCCTTGTACCTCGTTGGGTGGGCTGGCCTTTTGGGACATGCTA
ATAGCCCAGACACCTTTTCCGTACTGAATATGGATATTTTGCTCGAGTATTTCGTCTTCA
GGGAGCCTCGGGTCGATACA
>E.multilocularis_pathogen_EmW_Chr_01_Trim-1357235-1358221
TGTAATACGATAATGGTTTATCCCTCGGTTCTGGTGAGGCGCCACTTTTGTACTTTGAAT
TAGGCCCCTTGTACCTCGCTGGGTGGGCCAGCCTTTTGGACCGTGCCAATAGCCCAGACA
CCTCCGTGCTGAATATGTACATTCTGCCCAATTATTATGTCTTCTTTCGTCTTCGGGGAG
TCTTGGGACGTTACATTGGTGGCAGCGGAAAGTGAACCCAATCTTAAAAGACATGCATTC
CGATTTTCCACTTCTGCGTGATAAGCCTTAGTGGTGCGGAAGAAGTACATATGCTACGGA
TGGGAGAATGGTGATGACCCCTAACAGAAGGGTTGATGTTGACGTCTACCTTCGGCATCT
TTCCCAGTTCCTTGTTCTGCAGAAAAGCTATCAATAACTGAAGCGACACTAGCCGTGAAA
CATCTGGAAGTTTCGTTACGGATTTTCCCCACCGTCCCCCACGGACCTGTTTTAAATCTT
GTACTTCCTTACTCAAATCTGTTTTTAGGTCAGTGTTCCTGCATCTATCTATGGACACGC
ATGATGGCCGATGCAGTGTCCCGTCCTGGATCAAATCCCTAAACCGGACGAAATCCCAAA
TTTAGTTAAGCTGCCAAGAGGGATCAATGACTTTGAGGTCAAGTATCCCCTCAGTTGCAC
GCTAATTTGGTGACTGGCACGGTTGGCTCGCGGGTGTTTCTTTACTGCAACGACTACGTT
GTAATGGCTGACCCGGGAGGTTGACCTGTGGGAGCGTCAGGGATGACGCTCAAAAGAGGA
GGGAGGTTATATAATAAAATAGTGGTTTATCCCTCGGTTCTAGTGAGGAGCCACTTTTGT
ACTTCGAATTAGTCCCCTTGTACCTCGTTGGGTGGGCTGGCCTTTTGGGACATGCTAATA
GCCCAGACACCTTTTCCGTACTGAATGTGCATATTCTGCCCGAGTATTGTGCCTTCTTTC
GTCTTAAGGGGGTCTCGGGACGCTACC
>E.multilocularis_pathogen_EmW_Chr_01_Trim-1656727-1657714
TGTAATACGATAGTGGTTTATCCCTCGGTTCTGGTTAGGCGACACTTTTGAACTTTGAAT
TAGCCCCCTTGTACCTCGCTGGGTGGGCTGGCCTTTGGGCCATGCCAATAGCCCAGACAC
CCTTTCCGCGCTGAATATGTATATTCTGCCCGAGTATTGTGTCTTCTTTCGTCTCCAGGG
GGTCTCGGGGCGCTACATTTGTGGCAGGGGAAAGCAAACTCGATCTTAGAGGACATGTAT
CCTGATTTTCCACTTCTGCGTGATAAGCCTTAGTGGTGCGGAGGAAGTACATATGCTACG
GATCGGAGAATGGTGATGACCCCTAATAGAAGGGTTGATGTCGACGTCTACCTTTGGCAT
CTCTCCCAGTCCCGTGTTCTGCATAAAAGCTAGTAACAACTGAAGCGACACTAGCCATGA
ACCATCTGGAAGTTTTGTTACGGATTTTTCGTACCGTCCCCCATAGACTTGTTTTAAATC
CTGTACTTCCTTACTCAAATCTGCCATTAGGCCAGTGTTCCTGCATCTATCTATGAACAC
GCATGATGGCCGACGCAGTCCCCCGTCTTGAATCAAATGCCTACACTGAATGAAACCTTA
TATGCAGTCAAGCCGCCAAGAGGGATCAGTGAAGTTGAGGTCAAGTATTCCCGCAGTTGC
GCGCTAGTCCGGTGACTGGCAAGGTCGGCTCGTGGGTGTTTCTTTACTGCACCGACTACG
TTGTAATGGCTGACCCAGGAGGTTGACCTGTGGGAGCGTCAGGGATGACGCTCAAAAGAG
GAGGGAGGCTATATAATAAAATAGTGGTTTATCCCTCGGTTCTGGTGAGGCGACACTTTT
AAACTTTGAATTAGCCCCCTTGTACCTCGCTGAGTGGGCTGGCCTTTGGGCCATGCCAAT
AGCCCAAACACCTTTTCCGTGCTGAATATATACATTCTGTCCGAGTATTGTGTCTTCTGT
CGTCTTAAGGGAGTCTTGGGACGCTACA
>E.multilocularis_pathogen_EmW_Chr_01_Trim-3453877-3454809
TGCAATACAATGGTGGCTCATTCCGCAGTATTGGTAAGGCACTACTTTTGTCCTTTTGAA
TCAGCCCCCTTGTACCTCGTTGGGTGGGCTGGCCTTCAGTCCGTGCCAGCAGCCTAAACA
CCTTCTCTGCGCTAAATATATATTCTGCTCTAATATCGTGTCTTTCTTCGTCTTCAGCGG
GTCTCAGGACGCTACATTGGTGGCAGCGGAAAGCGAACCCGATCCTAAAGGGCAGGCATC
CTGTTTTTCATTTCTGCGTGATAAACCTTGATGGAGCGGAAGGAGTACATATGCTAATGA
TGGGAGAATGGTGATGGCTCCCAATAGAAGGGTTGAAGTTGACGTGTTCTGCAGCAAAGC
TATTAACAACTGAAGGGACACTAGCTGTGAACCATCCGGAAGTTTTGTTACAGACTTTCC
CTACCACCCCCATGGACTTGTATCAAATCCCATCTTTTCTTACACAAGTGTACTTTTAGT
CTAGTGTTCCTACATCCACCCATGGACACGCATGATGGCCAGCGCAATTCCCCGTAGTGA
ATCAAGTTCCCAAACCAAGCGAAACTCCAGATCCAGTTAAGCTGCCGAGAGGGATCAGTG
ACATTGAGGTCAAGTATCGCCTCAGTTGCACGCTAGTTTGGTAACTGGTGCGGTCGGATT
GCACCGACTACGTTGTAATGGCTGACGCGGGAGGCTGACCTGAGGGAGCGCCAGGGACAA
CGCCCAAAAGAGGAGGGAGACTATGTAACACGATAATGGTTCATCCCTTGGTATTGGTGA
GGCGCCGCTCTTGTACTAGGAATGAGCCCTCTTGTACTTTGCTGGGTGGGCTGGCCTTCG
GGCCACGCCAGTAGCTCAAACATCTTCTTCGTGCTAAATATGTGTATTCTGCCTGAGTAA
TGGGTCTTCTTCAGCAGAGTCTCGGGACGCAGT
>E.multilocularis_pathogen_EmW_Chr_01_Trim-3785898-3786982
TGCAATACTCTGGTTGTTTGTAGAACTCTCGATTTTGGTAAAAGGGGCCACTTAGGGACT
CTCCATCGTACCTCCACAGAGTAGCCTGGTTTCCAGACCATATAAGTAGCTCTAAGCCCT
TCTATATCTCGAATATATATGTATTCTGCTCGAGCATTATGTATTCTTCCGACTTCAGGG
AAGTCTTGGGACGCTACATTGGTGGAAGCGGAAAGCTAACCCGACCTTAAAGGATATCTA
TTCTGGCTTCTACTACTGAGTGATAAACCTGCGCGGAGTAAAAGCGTATATGATGCGAAT
GAGAGATTCGACGAAGACCCCTATCAGAAGTGCCAAAAAATGACGCCCACCTTTGCCAAC
TACCCCAGTCCCCTGTTCTGCAGGAAATCTATCAACAACTAAATCAGCACTAGTCGTGAA
CCATCTGGACCACTTGGTTGTGGAGCTGTCTGCTGTTCCCGTATGAAGATACTAAATATG
TGAGCACGCGATACCTCTCATACCTTTCTACTGGCTGGATGAACCCATATAGATAACAGT
GAGGAGCTCTGAGGTGGGAACAAAGTGGTATGGAGAAAAGACGCTAAACTTTACCACCAC
AAAACGGTGTTAAACCTCTTTCTACGTTATATGACTCTGCTTTTAGGCCAGTATTCCTGC
GACTAGCGGAGGACATGCGTGATAGTCAACACATTCCTCCTTTCCAAATACAATTCCCAT
ACAGGACGAAACTCTACAAGGTGCCTATGAAGTTTCAGTTAGGTATCTTCTCAGTTACAT
TAGGCACGGATGGCGCGTAGGTTTTTTCCTTAGAGCGCTGATTACACTGTGGTGACTGAC
ACTAGAGGCTGATGAAATTGAGCACTGGGGACGATGCTCAAAAGAAGAGAGGAGCCATGT
AATACTTCAATTGCTTGTTTAGCTCTTGATTGTGGTAAAGAGGCCACTTCAGTCCTTCGA
AATCGCACCTTCGCGGGGTGGACTGGCCTCCGAGACATGCTAGTAGCCTCAAGGCCTACG
GTATGTGTTCTGCTCGCGTATTATGCCTTCGTCCGTCTTAAGGAAAGGCTCAAGGAGCTA
AAAGC
>E.multilocularis_pathogen_EmW_Chr_01_Trim-4001449-4002542
TGTAGCATGATGGTGGTTTATCCCCCGGTATTGGTGAGTCTCCATCTTTGTACTTTAAAT
TAGCCTCCTTGTACTTCCGTGGGTTGGCTGGCCTTCCGGCCATGCCAGTAGCCTAGACAC
TTTCTCTGTACTAAATATATGTATTTTGCTCGAGTACTGTTTTCTTTCGTCTTCAAAGAA
GTCTCAGGACGTTGCATTACTTTCTTCGTACCCATTCTGTACGTTGTTTAAATGCATCCT
TCAGACGAGAAGCTTTGCTTGAAGAGTCGTCAAACTTTCCTTAAAGGCAAAAATCTCACA
TTCGTCCACGTAAAAGTTAACTGATACATATGGACTCGCTAAATCAGTCTGTTTGCTCAA
AGAGTTTAGAGGCCAGAGAGGAAGAGATAAACAGGGAGCTAGTTTTTTTAGCGCACCGCA
TAGGAATTATTTATATGAGGTAAAATGTGGTATGGTTTTGCGGTACCCAAAACATAGGAT
TTGTTAATTAGCTTAAGAGGTAGTGTTTATGATTTGTAATCAACAAACGGAAGCCTGGTT
TTTCTCTAATTGAACGGAGCTTGCTTAATGCAAATGCTATTTCTAAAGATGTACTAAGCC
GTGTCAATGCAGAACAATTTAGAATAGCCATACATGCAGTCAAGGAGTTGTACTTACGGC
TAAGGGTCACAAGGTAAATATAATACGACCTGAATAAAATCCCTAAACCGAACCAAACTT
TAGATTCGGTCAAGCCGCCAAGAGGGATTGGTGACGTCGAGGTCAAGTATCCCCTCAGAT
GGGCGCTAATTTGGTGACTGGCACGACGGGATCGTTGGTGTTTCTTTACAGCACCGACTA
TATTGTAATGGCTGACGCGGGAGCGCCGGGGACGACGCTCAAAAGAGGAAGGAGGCTATG
TAATAAGACAGTGATTTATCCCTCGGTTCTGGCGAGGTGCCACTTTTTGTACTTTGAATT
GGCCCCCTTGTACCTCGCTGGATGGGCTGGCTTTTGGGCCATGCCAAAAGCCCAAACACC
TTTTCTGCGCTAAATATATATCTCGCTCGAGTATTTTGTTTTCTTTTGTCCTCGAGGAGT
CTAGAGACGCTACG
>E.multilocularis_pathogen_EmW_Chr_01_Trim-4341542-4342511
TGTGATACGAAAGTGGTTTATCCCTCGGTTCTGGTGAGGCGCCACTTTTGTACTTCGAGT
TAGCTCCCTTGTGCCTCGCTGGGTGGACTGGCCATTTGGGTCATGCCAATAGCCCAGACA
CCTCCGTGCTGAATATATATATTCTGCCCGAGTATTGTGTCTTCTTTCGTCTTCAGGGAG
TCCCGGGACGCTACATTGGTGGCAGCGGAAAGCGAACCCGACCTTGAAAGACATGTATCC
TGACTTTCCACTTCTGCGTGATAAGCCTCAGTGGAGCGGAAGAAGTACATATGCTATGGA
TGGGAGAATGATGATTACCCCTAACAGAAGGGTTGATGTTGACGTCTACCTTCGGCATCT
CTCCCACTCCCTTGTTCTGCAGAAAAGCTATTAACAACTAAAGCGACACTAGCCGTGAAC
CATCTGGAAGTTTCGTTACGGATTTCCCCTACCGTCCCCCATGGACCTGTTTTAAATCTT
GTATTCCCTTATTCATATCTGCTTTTAGGCCGGTGTTCCTGCATCTATCTATGGACACAC
ATAATGGCCGGCGCAGTTCCCCGTCCTGAATGAAATCCCTAAACCGGACGAAACCCCAGT
CCCAGTCAAGCTGCCAAGAGGGATCAGTGACGTCGAGGTCAAGTATCCCCTCAGTTGCGC
GCTAATTTGGTGACTGGCACGGTCGGCTCGTGGGTGTTTCTTTACTGCACCGACTGCGTT
GTAATGGCTGACGCGGGAGGCTGACCCGTGGGAGCGCTGGGGATAACACTCAAAAGAGGA
GGGAGGCTATGTAATACAATAGTGGTTTGTCCCTCGGTTCTGGTGAGGCGCCACTTTTGT
ACTTCGAGTTAGCTCCCTTGTGCCTCGCTGGGTGGACTGGCCAATAGCCCAGACACCTCT
GTGCCGAATATATATATTCTGCCCGAGTATCGTGTCTTCTTTCGTCCTCAGGGAGTTTCG
GGACGCTGCA
>E.multilocularis_pathogen_EmW_Chr_01_Trim-4872683-4873810
TGTAATGCGCTGGATTTTTGTTTTTCCTGGTTTTGGTAAATGGACCAGTTAGGTGCTCCG
CCATTGTACTTCGCCTGGTGGACTGATCTACTTGCCGTGCTAGTGGCCTCAATCCCTTTT
GTGTGTCGAATACATATGTATGTATATTCTGCCCGAGTATTATGACTTCCCTCGTCTTCG
GCTAAGTCCCAGACGCTACGTTGGCGACAGTGAAAAGCGAACCTGATTTTAAAGGACATC
TTTCCTGACTTCTACTGCTCAGTGCTAAATCTCATCGGGGCGAAAGACGAACACATGTTG
CGGATGGGAGAATCTGCAACGAACCCTAACAGAAGAGCTGAAAATGACCTCTGTCTTCGG
CAACCACCCCAGTCTTGTGGTCTGTAGGATAGCTATTAACAACGGAAGCAACATAAAAAG
TAATCCATTTAGAAAGCTGTTTGCGGAGCTATTCACCATTCCTAAACGAAAATATTAAGT
ATGCAAACTCGAGATACCTTCTCTACTTCTCTGCTACCGGAATAGAACCCAGATTGATAT
GGCTGAGCAGCTCTGAGGTGAGAACATCTTGGCAAGGAGGATTTGATGCAAAACCGTGGT
TGCAAGATACTATGTTGAATCCCATCCTTTGTTAAATGGCTCGACTTTTGGGCTAGTGTT
CCTACGACTAGCGATGAACAGATGTGATGGTTAGGGCAATCCTCGTCCCAAATCCACTTC
TCATGCAGAACGAAACTCTAGATCCGGTAGAATTGTCATGAGGAGTCAGTGACGCTGCGG
TCAAGTATCTTCTCAGCTGTATGGAAATTTGATGACTACCACGGATGGCTTGTGAGTGTT
TTACTTATGGCACCAACTACGTTGTGATGTCTGACACGTAAGGTTGGCCAAAGGCAGCGC
CAGGGATGACGCTCAAAAGAAGGTAGACACTTTGCAATACGTTAGTTATTTGTTTCTCCC
GGTTTTGGTGAAGACCCACTTAAGGTGCTCCGCCACTGTACCTTTGCTGGGTGGGCTGGT
CTTTGGGTCATGCCAGTTGCTTTAAGCCCTACTGCATTTCGAATGCGTTGCATTCTGACC
GGGTAACATGACTTCATTCATCTTTTTGGGAGGTCTTGGGGCGCCACC
>E.multilocularis_pathogen_EmW_Chr_01_Trim-4916792-4917831
AGAAATACGTTGTTTGTTAGTTTAACGGCCAATTTTGAAAAGGGCCACTATGTTTTGGCC
ATTGTACCTCGCCGGGTGGGCCACCTGCAATCCATACCAATAGGCCAAATACCCTCTCTA
TGTCGAATATCTACATTCTGGCCAAGTATTGTCTTCTTTCGTCTTCAGGGAAGTCTTGGA
GCGCTACATTGGTGGCAGCGGAAAGCGAATCCTATTACAAATGACATCTATCCTGATTTT
CGCTGCTGTGTGATAAATAGCGGAGCGGAAGAGGTACATGTGCTATGGATGGGAGAATGA
TGATGACTCCAAATAGAAGGATTGAAATTGACGTCTACCTTCGGCATCTATCTTAGTCCC
ATGTTTTGCAGAAACGCTATTAACAACTGAAGCGACACCAACCGTGAACAATCTGGAAGT
TTTGTCACAGACTTCCCCTACCGCACCTGCAAAAGGCTGGTGATAAAGTGAATTTATGGT
ACCTCCTCCATTTTAAAGTGGAAACAACGTGGCAAGGAGGAACAGACGCAAAACTCTTCT
TTCACGGACCTGCTTTAAAACTGTACTTCCTCACACAAATCTGCCTTTGGACCAGTGCTC
CTACATTTATTCATTTATTCATTTTCCTTTCTGAATGAAGTTGCCAAACCAGAGGAAACT
CCAAATCCAGTGAAACTGTCAAGAGGGATCAGTGATGTTGCGGTCAAGTATTTTCCTAAT
TCCATGGAAATTCAATGACTTGACCTTCGTGCCATGCCATATCAGTAACCCAAATACCTT
CCATATGTCGAATATATATATATATATATATATATTGTAGCGTCCTGGGACTCCTTGAAG
ACGAAAGAAGGCACAATACTCGGGGAGAATACATGTAATACGATAGTGGTTTATCCCTCG
GTTCTGGTGGGGCGCCACTTTTGTGCCTTGAATGAGTCCCTTGTACCTCGCTGGGTGGGC
TGGCCTTTTGGGCCATGCCAATAGCCCAGACGCCTTCTCTGTGCTGAATATATATATATA
TTCTGCCCGAGTATTGTGTC
>E.multilocularis_pathogen_EmW_Chr_01_Trim-5327477-5328464
TGTAATACGACAGTGGTTTATCCCTCGGTTCTGGTGAGGAGCCACTTTTGTACTTCGAAT
TAGTCCCCTTGTACCTCGCTGGGTGGGCTAGCCTTTTGGGCCATGCCAATAGCCCAGACA
CCTTCTCCGTGCTGAATATATGTATTCTGCCCTAGTATTGTGTCTTCTTTCGTCTTCAGG
GAGCCCTGTGATGCTACATTGGTGGCAACGAAAAGCGAACCCGATCTCGAAAGACATGTG
TCCTGCTTCTCCACTTCTGTGTGATAAACCTTCGTGGAGCAGAAGAAATACATTTGCTAC
AGATGGGAGAATGGTAATGACCCCGAACAGAACGGTTGATGTTGACGTCTACCTTCGGCA
TGTCTCCCAGTCCAGTGTTCTGCAGAAAAACTATTAACAACTGAAGCGACACTAGCCATG
AACCATCTGGAAGTTCCGTTACGTATTTTCCCTTCCGTCCCCCATGGACCTGTTTTAAAT
CTTTTATTCCCTTCTTCAAATCTGCTTTTGGGTCAGTGTTCCTGCATCTACCTATGAACA
CGCATGATGGCAGGCGCAGTTCCCCGACCTGAATGAAATCCCTAAACCGGACGAAACCCC
AGATCCAGTCAAGCTGCCAAGAGGAATCAGTGACGGTGAGGTCAAGTATCCTCTCAGTTG
CGAGCTAATTTGGTGACTGGCACGGTTGGCTCGTGGGTGTCTCTTTACTGCACCGACAAC
GTTGTAATGGCTGACGCAGGAGGTTGACTTGTGGGAGCGCCGGGGACGACGCTCAAAAGG
AGAGGGAGGCTATGCAATACGATAGTGGTTTATCCCTCAGTTCTGGTGAGGCGCTACTTT
TGTACTTCGAATTAACCCCCTTGTACCTCGCTGGGTGGGGTGGTCTTTTGGGCTATACCA
ATAACCCAGACACCTTTTCTGCGCTGAATATATATTCTGCCAGAGTATAGTATCTTCTCT
CGTCTTCGGGGAGTCTTATGACGCTATA
>E.multilocularis_pathogen_EmW_Chr_01_Trim-5625109-5626074
TGTAATACGATAGTGGTTTATCCCTCGGTTCTGGCGAGGCGCCACTTTTATACTTTGAAT
TAGTCCTCTTGTACCTCGCCGTGTGGACTGGCCTTTTGGGTCCAGACACCTTCTTCGTGC
TGAATATATGTATTCTGCCCCAGTGTTGTGTCTTCTTTCGTCTTCAGGGAGCCCTGTGAT
GCTACATTGGTGGCAACGAAAAGCGAACCCGATCTCGAAAGACATGTATCCTGCTTTTCC
ACTTCTGTGTGATAAACCTTAGTGGAGCAGAAGTACATATGCTACGGATGGGAGAATGGT
GATGACCCCTAACAGAAGGGTTGATGTTGACGTCTACCTTCGGCATCTCTCCCAGCCCCG
TGTTCTGCAGAAAAGCTATTAACAACTGAAGCCGTGAAACATCTGGAAGTTTCGTTGCGG
ATTTTCCCTACCGTCCCCCATGGACCTGTTTTAAATCTTGTACTTCCTTACTCAAATCTG
CTTTTAGGCCAGTGTTCCTGCATTTATCTATAAATACGCATGATGGCCGACGCAGTTCCC
CGTCCTGCATCAAATCCCTAAACCGGACGAGACCCCGGATCCAGTTAAGCTGCCAAGAGG
GATCAATGACGTTGAGGTCAAGTATCCCCGCAGTTGCACGCTAGTTTGGCGACTGGCACG
GTCGGCTCGTGGGTGTTTCTTTACTGCACCGAATACGTTGTAATGGTTGACGCGGGAGGT
TGACCTGTGGGAGCGCCAGGGGCGACGCTCAAAAGAGGAGGGAGGCTATGTAATACGATT
GTGGTTTATCCTTCGATTCTGGTGAGGCGCTACTTTTGTACTTTGAATTAGTCCCCTTGT
ACCTCGCTGAGTGGACCAGCCTTTTGGGCCATGCCAATAGCCCAGACACCTTCCCCGTGC
TGAATGTATATATTCTGCCCGAGTATTATGTCTTCTTTCGTCTTAAGGGAGTGTTGGGAG
GCTACA
>E.multilocularis_pathogen_EmW_Chr_01_Trim-6998217-6999116
TGTAATACGATAGTGGTTTATTCGTCGGTTTTGGTGAGTCGCCACTTTTGTACTTCGAAT
TAGCCCCTTGTACCTTGCTGGGTGGGCTGGTCTTTTGGGCCATGCCAATAGCCCAGACAC
CTTCTCTGCGCTGAATATATATATATATATTCTGCCCGAGTATTTTGTCTTCTTTCGTCT
TCAGGGAGTCCCAGAACGCTACATTGGTGGCAGCGGAAAGTGAACCCAATCTTAAAAGAC
ATGTATCCTGATTTTCCACTTTCGTGTGATAAACCCTAGTGGGGCCGAAGAAGTACATAT
GCCACGGATGGGAGAATGGTGATGACCCCTAATAGAAGGGTTGGTGTTGACTTTTACCTT
CGGCATCTCTCCCAGTCCCGTGTCCGGCAGAAAAGCTATTAACAACTGAAGCGACACTAG
CTGTGAATCATCTAACAGTTTCGTTATGGGTTTCCCCTACCGTTCCTCATGGACCTGTTT
TAAATCTTGTATTCTCTTATTCAAATCTGCTTTTAGGCTAGTGTTCCTGCATCTATCTAT
GGACACGTATGATGGCCAACGCAGTTCCCCGTCCTAAATCAAATCCCTAAACCGGACGAA
ACCCCAGACCCAGTCAAGCCGCCAAGAGGGATCAGTGACGTTGAGATCAAGTATCCCCTC
AGTTGCGCGCTAATTCGGTGATTGGGACGGTCGGCTCGTGAGTGTTTCTTTACTGCACCG
ACTGTGTTGTAATGGCTGATGCGGGAGCGCTGGGAACAACACTCAAAAGAGGAGGGAGGC
TATGTAGCACGATAGTGGTTTATCCCTCGGTTCTGGTGAGGCGATACTTTTGTACTTGGG
ATTAGTCCCCTTGTATCTCTCTGGGTGGGCTGGCCTTTTAGGCCATGCCAATAGCCCAGA

>E.multilocularis_pathogen_EmW_Chr_01_Trim-7775908-7776892
TGTAGTACAATGATGGTTTGTCCCTCGGTTCTGGTGAGGCGCCACTTTTGGTCTTCGAAT
TAGCTCCCTCGTACCTTGCTGGGTGGGCTGGCCTTTTTTGCCAATAGCCCAGACACCTTC
TCCGTGCTGAATATATATATTCTGCCCGAGTATCGCGTCTTCTTTTGTCTTCAGGGAGTC
CCGGGACGCTACATTGGTGGCAGCGGAAAGCGAACCCGACCTTGAAAGGCATGTGTCATG
ATTTTCCACTTCTGCATGGTAAGCTTTAGTGGAACGGGAGGAGTACATGTGCTACGGATG
GGAGAATGGTGATGACCCCTAACACGAGGGTTGATGTTGACGTCTACCTTCGGCATCTCT
CCAAGTACCGTGTTCTGCAGAAAAACTATTAACAACTGAAGCGACACTAGCCGCGAAACA
CCTGGAAGTTCCGTTACGGATTCCCTGTACCGTCCCCCATGGACCTGTTTTAAATCTTGT
ACTTCCTTACCCAAATCTGCTTTTAGGCCAGTGTTCCTGCATCTATCTATGGACAAGCAT
GATGGCCGGCGCAGTTCCCCATCCTGAATCAAATCCCTAAACCGGACGAAACCCCAGATC
CAGTCAAGGCGCCAAGAGGGAACAGTGACGTCGAGGTCAAGTATCCCCTCAGTTGCGCGC
TAATTTGATGAATAGCACGGTTGGCTGGTGGGTGTTTCTTTGCTGCACCGACTACGTTGT
AATGGCCGACGCGGGAGGTCGACCTGTGGGAGCGCTGGGGACGACGCTCAAAACAGGAGG
GAGGCCATGTAATACAATAGTGGTTTATCCCTTGGTTCTGGTGAGGCGCCACTTTTGGAC
TTCGAATTAGCTCCTTTGTACCTTGCTGGGTAGGCCGCCCTTTTGGGCCATGCCAATAGC
CCAGACACCTTCTCCGTGCTGAATACATATATTCTGCCCGAGTATCGTGTCTTCTTTTGT
CTTCAGGGAGTCCCGGGATGCTACA
>E.multilocularis_pathogen_EmW_Chr_01_Trim-11349551-11350477
TGTAATACGATGGTGGTTTTTCTCTCGGCATTGGTTGGGCGCCACTTTTGTACTTTGAAT
AAGCCCCCTTGTACCTCACTGAGTAGGCTAACCTTCTAAGCCATGCAATACCCAGACACT
TTTCTCTGTGCTGAATATATTCTGCCCTGGTATTGTGGCTTCTTCGTCTCTACTGCCGCT
ATACTGTTGGCAGTGGAAAGCGAACCCGATCTTATAGGACACGCATCCTGATTTTCCACT
TCTGCGTGATAAGCCTTAGTGGAGCGGGAGAATGGTTATTACTTCTAATAGAAGGGTTGA
AGTTGGCGTCTACCTTTTGCATCTATTCCATTCCCGTGTTCTGCAGAAAAGATATTAACA
AATGAAGCGATGCTAGCCACGAACCATCTGCAAGTTTCGTTACGGACTTCCTCTACCGTC
CTGTCCTTCCCTATACAAATCTACTTTTAGGCCAGTGTTCTTACATTCATCTATGGACAT
GCATGTTAGCCAGTTCAATTCCCCGTCCTGAATCAAGTTCCTAAACCAGACGAGACTCCA
GATCTAGTCAAGCCGCCAGGAGGGATCAGTGACTTTGAGGTCAAGTATCCCCTCAGTTGC
GCGCTAATTTGGTGACTGGCACGGTCGGATCGTGGGTGTTTCTTTACAACACCGACTACG
TTGTAATGGCTGACGCGGGAGATTGACCTGCTTGAGCGCCGGGGACGATGCTCAAAAGAG
GAGGGGGGCTATGCAATACGGTGGTGGTTTATCCCTCGGCATTGGTGAGGCGCCACTTTT
GTACTTTGAATTAGCCCCCTTGTACCCGGCTGGGTGAGCTGGCCTTTTGGGCCATGCCAA
TAGCCCAGACGCCTTCTCTGCGCTGAATATGTATTCTACCCAAGTATTGTGTCTTCTTTC
GTCTTCAGGGAGTCCCGGGACCCTACA
>E.multilocularis_pathogen_EmW_Chr_01_Trim-14136061-14137107
TGTAATACGTTGGTTTCATGTTCATTGGCCAGCTTTGGTTAAGGGCCACTCTGCCACCCA
TTGTACCTCGCTGGGTTGGCTGGTCTTTGGGCCATGCCAGTAGCCCTAATGCCTTCTGTA
TGCCAAATAATATGCACTCTGCCAGAGTGTTACGTCTTTTTGCGTCTTTAGGCAACTCTC
AGGGCGCTACATTGGTGGATATTTATCCTGATTTCTACTCCTGGGTGATAAGACTTGGTG
GGGCGGATGTACATATCCTGCAGATAGGAGAATAGGTGATGACATCAGACAGAAGGGCTG
AAATTGACGTCTACTTTCGGCAACTATCCCAGTTACCTGTTCTGCAGGAAAGCCATTAAC
ATCTGAATTGACGCTGGTCATGCACCATCTGGAGTAGCTTCTTTGCAGAGTTCCCCTACC
GTACTTGCACAGAGCCCTTGAAAGATTGAGCTCGCGATACCCCCTCCATTTCCTTACCAA
CTGGGCAGTTCCGAAGTGCAAACAACGTGACAAGGAGGAACAGATGCAAAACCCTTCCTC
CACAGACCTATGATGAAACCCGTTTTTCCTTGTACAAGTCTGCTATGAGGCCAACGTTCC
TACCTCTATCTATGGACACGCATGATGGCCAGCACAGTTCTCCGTTCCTGAAACCAGTTC
CCAAACCAGACGAAACTCCAGATTCAGTTGATTTGCCAAGAGGGATCAGTAACATTGCGG
TCAGTTGCACGGAAATTTGATGACTGGCACTGCCGGCTCGTGGGTGCTTCCTCGCAGCAC
CGACTACGTTGTGATGACTGACGGGGGAGATTGACCAAAGGGAGCACCGGTAATGGCGCT
CAAAAGAGGAGAGGGGCAATGTAAAACGTTAGTCTTTTGACTCACGGTTTTGGTTAAAAG
CCACTTTTAACTTGGTCGTTGTACCACGCCGGGTGGCTAACCTTCGAGCCATGACAGCAG
CCCCATTCCCTTCTGTATGTTGAATATGTATATTCTGTCAGAGTATTACGTCTTCTTTCG
TCTTCAGGGTGGTCTAGGGGTGCTACA
>E.multilocularis_pathogen_EmW_Chr_01_Trim-14929044-14929982
TGTAATACGGTGGTGGTTTATCCCTCGGTGTTGGTGAGGTCCCACTTTTGTACTTTTCAA
TTAGCCTTCTTGTACCTTGCTGGGTGGGCTGGCCTTTGGAACATGCAGGTAGTCCAAACA
CCTCTGTGCTGAGTACTGTCTTCCTTCGTCGTCAGAGAAATCTCGGGACGCTGCATTGAT
GGCAGTGGAAGGCAAATCTGATCCAAAAGGAGGTATCCTGTTTTTCACTTTTGCGTGATA
AACCTTAGTGGGGTGGAAGAAGTGCATATGCTACGGATGGGAGAATGGTGATAACCCCTA
ATTGAGGGGTTGAAATTGACGTCTACCGTAGACATCTATCTCATTCCCGTGTTCTGCAGA
AAGTTGTTAACAGTTGAGGCGCCACTAGCCATGAACTACCTGAAAGTTTCGTTACAGACT
TCCCCTACTCTCTAAAGTGGGAACAACGTGGCAAGGCGGAACAGACCCGAAACCCCCCAT
AGACCTGCCAATGTTTCTAAATCTATCCATGGACGGGCGCAATGGTTAACACAATTCTTT
ATTTTTGAATCAAGTTTCCAAGCTGGACGAAACCTTAGATCCAGTTAAGTTGTCAAGAGG
GATAAGTGACGTTAAGGTCAAGTATCTTCTAGCTGCGCCCTAATTTGGTGACTGGAACAG
TCGGATCGCGAGTGTTTCTTTACAGCACCGACTTTGTTGTAATGGCCGGCGCCGGGAACG
ACGCTCAAGAGGAGGGAGGCTATGTAATACGATAGTGGTTTATCCCTCGGTTCTAATGAG
GCGCCACTTCTGTACTTTGAAGTAGCCCCCTTGTACCTCACTGGGTGGGCTGGCCCTTTG
GGCCATACCAATAGTCCAGACACCTTCTCCGTGCTAAATAGGTATTTTGCTTAAGGACCG
TGTCTTCCTTTGTCTTCAGGGAGATATCGGGACGCTAAA
>E.multilocularis_pathogen_EmW_Chr_01_Trim-16435258-16436400
TGCAATACAATGGCTGTTTACCACCCAGTTTTGGTAAGAAGCTGCTTTGACTTGGCTAAT
ATACCACGCTGGATGGTCTGTCCTTCGGCCCATGCGAGTAGCCAAATACTTTCTCCATGT
CGAATATCTATCTTCTGCCTGAGTATTATTTTGTAGATGTCCCAGACTTCCCTGAGGACA
AAAAAAGACGAAAATTCTTGGCAGAATGTATACATGCAGCATAGAGAAGGCGTTTGGGCT
ATTGGCATGACTCATAGGCCATCCCATTCAGCGAGGTATGCAAAGGCTAATTTAAAAGTA
CAAAAGTGGCGCCTCGCCAATCCCAAGGGATAAACCACCATCGTATAACATAACCTCCGT
CCTCTTTTGAGCGTTGTCCTTCTGGGCCAGCCATTGCAACGTAATCGGTGCTGTAAAGAA
ACACTTACGATCCGACAGTGCCAGTCACCAAAAGTAGAGTGCAACTAAGGAGATACTTGG
CCTCAAGGTCACTCATCCCTCTTGGCAATCTAACTGGATCTGGAGTTTTGTCCGGTTCGG
AAACTTGTATCAGGAACGGGAGGTTGCGAGGAGTGAGAAGTGAGAATTGCGTTGCAAGGA
GGATAAGACTCTCAAACCTTCCCCCACGGACCTATCTCAAACCCCATCCTTCCTTACAAA
AATCTGCTTTTAGGCCAGTGTTCTCACATCTATCTATAAACACACATGATAGCCAGCACA
ATCCCCCATTCCTGAATCTAGTTCTTATGCAGGACAAAATCCAAGATTCAGTAAAATTGC
CAAGATAGATCGGTGACGCTGCAGTCGAGTATCTCCTCAGTTGCGTATAAATCTGACGAC
TGGCACGGCCAACACGCAGATGCTTCTTTACAGTACACACTACATTGTGATGGCTGACGC
AGGAGGTTAATTAAAGAGACCGCCAGGGAGGACGCTGAAAAGAGGAAGGGAACTATGTAA
TACGTAGGTGGTTTATCTCCACTTTGGATGAGGGGCTTCTCCTGACAAAGCCATTGTACC
ACGCCTGGCGATCTGGCCTTCGGGTCTTGCTACTAGCCCCAGTACCTTTTATATGTTTAA
TATATATATTCCGCCCAAGTAAAATGTCTTCTTTTGCCCTCAGGGAAGTCTTGGGACGCC
ACA
>E.multilocularis_pathogen_EmW_Chr_01_Trim-17168442-17169541
TATAATACGTTGGTTTATTAAAACCTCGGTTATGGTTGAGAGCAACGTTTGACTTGATAA
GTGTACCACGCCGGGTAGGCTGGCTTTCAAACCATGTCAGTAGCCAAAGTACCCACTGCT
TTTTCTTTATGTATATATGCTGCCAAGGTAGTATGTATTCTTTTGCCCTCAGGGAAACCT
TAGGACTCGACTTTAGTGGCAGCGGAAAGCACGCCCGGTCTTTAAGGAAACTTCAGGCTG
ATAAACCATAGTGGGGCAGAAGAAGTACAAATGCTGCGGATGGGAGAATCGGAGACGAGT
CCAAACGTAAGGGCTCAAACAGACATCCACCCTCGGCAAATGCTGCAGCTTTGTGCTCTG
CAAGAGAGCTATTAACAACTGAAGCGCCACTAGTTGCAAACTTTTAAAATAGCTTCAATG
CAGAGTCTCTTTACCTTACCTGCATAAAGCTGTGATAAATTAAACTCTCGATACCTGTTC
CACTTCTCTACTAGATGGTTAGAGCCCAGATACCTATGACTGGGCAGATCCGAAATGAAA
ACAATGTAGCAGGGCGGAACAGATACGAGACCTTCCCCCCCCCCCCGGGACCAGTATTAA
ATCCCGCTTTTTCTTACCTGAGCCAGCTTTTAGGCCAGTATTCCTACATCTGTCTATGGA
CTTGTATGATGGCCATCATATCCTCTGTCTCGGGATTCGATTTTCAAATCGGATAAAATT
TCAAATGCAGTTGATTTGCCAAGCTGAATCATAACGTTACGGTGAAGTGTCTCCTCAATT
GCATAAAAATCTGATGACTAGCACAGCCGGCTCGTAGATGTTTTCTTACAGCGCCAACCA
TGTTGTGATGTCTGACATGGGGGATTGACCAAAAAGGGGCCAATAAGGACGCTGAAAAGA
GGAGCAGGGCTATAAAATACGATGGCTGTTTTACAATCGGTTTTGGCGAGGAGTCACTTT
AGACTTGATTATAGTACCTTACCGGATAACCTGGCTTTTGAGCCATGGCAGTGGCCTAAG
TGCCTTCTATCTGTCCAATGTATACATTCCGCTTGAGTATTATTTCTTCTCTCTATTTGG
AGAAGTCTCGGGGAGCTACA
>E.multilocularis_pathogen_EmW_Chr_01_Trim-18420997-18422081
CGTAATGCGCTGATTGTTCTTTTAACAGGCACTTTTGATAAAGGGCCACTTTGACTTGAT
CACTGTACCTTGTCGGGTGGACTGGCCTTCGGACCATGCCAGAAGCTTTAATACTTTTTA
TATTCCGATTGTATATATTCTGCCCAAGTATTATGTTGTCTCTTGTCTTCAGGGAAGTGT
CGGGGCGCCACATTGGTGACAGCGCAAAGTAAACCAGGTCTTTTTGGACATGTATCCTGT
TCTTTACTGCTGGGTAATAAATCTTAGCGGGGCGGAAGAAGTGCATATGCTACGGATGCA
AGGATCGGTGGTAACTGCAAACAGAAGGACTGAAAATGACGTCTACCTTCGGCAACTACC
CCAGCCCCGTATTCTGCAGGAAAGCAATTATCAACTGAAGCAACAATAACTGTGAACCAT
CTGAAAGTTTTGTTACACACTTTCCCTACCATACCTGCCCAAGGCTGTAGATAAAGTGAA
TTCACGATACCTCCTCCATTTCCCCATTAGCTGTAGAGAACCCTGATAGATATGACTGAT
TAGTTTCGAAGCGCGAACAACGTAGCAGGAAGGAACGAACGCGAAACCCTTCCCCCACGG
ACCTGTATTAAATCTTGTCTTTCCTCACACAAATCTGCTTTCAGGCCAGTGTTCCTACGA
CGTCTATGTATGACCACGCATGATAGACAGCAAAATTCTCCATTCCTGAAGCCTCTTCCC
AAACCAGACGAAATTTCAGATGCAGCGTAATTACCGAGAGGGATCAGTGCCGTTGCGCTG
GAGTGTCTCAGTTGTGTTGAAATTTGACGAGTGGCACGACTGGCTTGTGGGTGTTGCCTT
ACAGCACCGACTACGTTGTGATGGCTGACGTGGGAGCTTGAGGAAGGTGAGCGCCGAGGA
CAACGCTGAAAAGAGGGGAGGGGCTATGTAATACGTTGGCTGTTTGTTTAACGGCCGGTG
TTGGTAAAGAGCCACTATGTATTGGCTATTGTACCTCGCGTGGTGTCTGGCCTTCGGCGC
TTGCCAGTAGGCCAGTCGTAGTGTTATGTCTTCCTTCGTCTTCGGGGAAGTCTCTGGGCG
CTACA
>E.multilocularis_pathogen_EmW_Chr_01_Trim-18486881-18488000
TGTAATAATTTGGTTGCTTGTTTATTAGTCGGTTTTGATGAAGAGCCACTTTAGACTTGG
CGGATGTACCTAGTCGGGTGGGCTGGCCTCCGGATCATGTCTTTGTCCCTAATGCCTTCC
GTATGTCGAATACGTATATTCTGTCCCAGTATTATGTCTTCTTTTGCCTATGAGGAAGTC
TTGGGGCTTCACATTGGTGGCAGCGGAATGTGAATCCGATCTTAAAGGACATATATCCTG
ATTTCTGCTGCTAGGTGATGAATCCTAGCGGGGCGGAAGAAGCACGTATGCTACGAATGG
GAGAATCGACGATGATCTCAAACAGAAGGGCTGAAATTGATGTCTACCTTCGGCAACTAC
CCCGGTCACTTGTTCTACTGGAAAGCTCTCAACAACTGAAGCGATACTAGCCGTGAATCA
TCTGGGAGTTTCGTTACAGAATTTCCCTACCGTCACCTGCACAGAGCTGTTGATCAAGTG
AACTCGCGACACCTCCCCCACTTTCCTACTAGCTGCTTAGAGCCCGGATAGATGTGACTG
GGCAGATCTGAAGTGGGACCAACGTGAGGAGAAGGAACAGAGAAGAAACTCTTTCCCCAT
GGACCTGTGTTAAATCCCATCCCTCCTCACACAAATCTGTATTTAGGCCAGTGTTCCTAC
GTCTATCCATGAACACGCATGGTGGCCGGCACAGTTCCCCGTTCCCCAATCCACTTCTCA
AACCGGAGGAAACTTTAGATGCAGTAGAATTGCCAAGAGGGATTAGTGACGTTGCGGCGA
AGCATCTCCTTATTCGCATGGAGATTTGATGAGTGGCATGGCGGGCTCGTGGGTATTTCC
TCACAGCACCGACTACGTTGTGATGACGTACGCGGGGGTTGAGAAAAGGGAGCGTCGTTG
ACGACGCTGAAAAGAGGAGGAGGACTATGTAATACATTGGCTGCTTGTTTAACGGTCGGT
TTTGGTACAGAGAGCCACCTTTGACTTGGCCATTGTGTCGCACCAGGTGGGCTAGCCTTT
GGGCCATGTCAGTAGCCCTAATGCCTACTGTATGTCGAGCATCCATATTCTGTTCAAGTA
TTATGCCTTCTTTCGTCTTTGCAGAAGTCCTGGAGCTACA
>E.multilocularis_pathogen_EmW_Chr_01_Trim-18514793-18515907
TGTAGATGCTTGTTTAACGACCGGAATCGGTGAAGGACCACTTTGTCTTGTTCATTGTAT
TTAGTCAGGTAGGCTGGCCTCCGGATCATGTCTTTGTCCCTAATGCCTTCCGTATGTCGA
ATACGTATATTCTGTCCCAGTATTATGTCTTCTTTTGCCTATGAGGAAGTCTTGGGGCTT
CACATTGGTGGCAGCGGAATGTGAATCCGATCTTAAAGGACATATATCCTGATTTCTGCT
GCTAGGTGATGAATCCTAGCGGGGCGGAAGAAGCACGTATGCTACGAATGGGAGAATCGA
CGATGATCTCAAACAGAAGGGCTGAAATTGATGTCTACCTTCGGCAACTACCCCGGTCAC
TTGTTCTACTGGAAAGCTCTCAACAACTGAAGCGATACTAGCCGTGAATCATCTGGGAGT
TTCGTTACAGAATTTCCCTACCGTCACCTGCACAGAGCTGTTGATCAAGTGAACTCGCGA
CACCTCCCCCACTTTCCTACTAGCTGCTTAGAGCCCGGATAGATGTGACTGGGCAGATCT
GAAGTGGGACCAACGTGAGGAGAAGGAACAGAGAAGAAACTCTTTCCCCATGGACCTGTG
TTAAATCCCATCCCTCCTCACACAAATCTGTATTTAGGCCAGTGTTCCTACGTCTATCCA
TGAACACGCATGGTGGCCGGCACAGTTCCCCGTTCCCCAATCCACTTCTCAAACCGGAGG
AAACTTTAGATGCAGTAGAATTGCCAAGAGGGATTAGTGACGTTGCGGCGAAGCATCTCC
TTATTCGCATGGAGATTTGATGAGTGGCATGGCGGGCTCGTGGGTATTTCCTCACAGCAC
CGACTACGTTGTGATGACGTACGCGGGGGTTGAGAAAAGGGAGCGTCGTTGACGACGCTG
AAAAGAGGAGGAGGACTATGTAATACATTGGCTGCTTGTTTAACGGTCGGTTTTGGTACA
GAGAGCCACCTTTGACTTGGCCATTGTGTCGCACCAGGTGGGCTAGCCTTTGGGCCATGT
CAGTAGCCCTAATGCCTACTGTATGTCGAGCATCCATATTCTGTTCAAGTATTATGCCTT
CTTTCGTCTTTGGGAAATCTCAAGGCGCTGCAACA
>E.multilocularis_pathogen_EmW_Chr_01_Trim-18610860-18611930
TGCAATACGTTAACTGATTGTTTAACGATCAGTATTGGTGAAGGACTACTTTGTCTTGGC
CATTGTACCTCACCGGGTAGGCTGACCTTCAGGACATGCCAGCAGCCCTATTAACTTCTG
TAGGTCGAACATTCATATTCTGCGCAAGCATTATACCTTCTTTCATCTTCAGAGAAGGCT
TGGAACCCCACATTAGTAGTGGTGGAAGGCGAACTCAATCCTAAAGGACATCCACTCCGA
TTTCCACTGCTGGGTAATAAACCTTACCGGGGCAGAAGAAGCACATATGCCACAGATGGG
AGAATCAGTGATGACTCCGGCAACTATCCCAGTCCAATGTTCTGTAGGAAAGCTAGTAAC
AGCTGAAGCTACACTAGCCGTGAACCATCTGGAAGTTTCATTACAGATTTTCCCTACCAT
ACGTGCATAAAGCTGTTGATAAAGTGAACTCGCGATACCTCCTCCATTTCCCTACCAGCC
GTATAGAGCTCGGATAGATGTGACTGGGCAGCTCCGAGGTGCGAACAACGTGGCAAGGAG
AAACAGACACGAAACTCTCCCCCCAAGGACTTGCGTTAAATCCCATTCCTTCTTACCCAA
ACCTGTAATTAGGCCAGTGATCCTACGACGTCCATGTATGGACACGCGTGATAGCCAGCA
CCATTGCCCAAACCGGACGAAACTCCAGATGCAGTAGAATTGCTGAGAGGGATCAGTGAC
GTTGTGGTGAAGTAGCTTCTCACTTGAATGGAAATGTGATGAGTGGCATGATGAGATGGT
GGGTGTTTCCATGTAGCACCGACTACGTTATGATGGCTAACGCGGGAGGTTGAGGAAGGA
GAGTGTCGTAGTAGATGCTGAAAAGAGGAGAGGGGCTATGTAATACCTCGGATGTTTACT
TGACGGTGAGTATTGGTAAAGGGTCACTTTGTCTTGGCCACTTTGCCTCGACGAGTGGGC
TGGCCTTCTAGTCATGCTGGTAGCCTTAATACCTTCTGTATGTAAAATACATAATATTTT
GTCCGAGTATTGCGTCTTCTTTAGTCTTTAGGGAGGTCGTGGGGAGCTACA
>E.multilocularis_pathogen_EmW_Chr_01_Trim-18666961-18668025
TGTAATTAGTTGGTTTTTAACGGTCGGTATTAGTAAAGGACCACTTTGTCTTGGCCATTG
TACCTCACCGGGTAGGCTGACCTTCAGGACATGCCAGCAGCCCTATTAACTTCTGTAGGT
CGAACATTCATATTCTGCGCAAGCATTATACCTTCTTTCATCTTCAGAGAAGGCTTGGAA
CCCCACATTAGTAGTGGTGGAAGGCGAACTCAATCCTAAAGGACATCCACTCCGATTTCC
ACTGCTGGGTAATAAACCTTACCGGGGCAGAAGAAGCACATATGCCACAGATGGGAGAAT
CAGTGATGACTCCGGCAACTATCCCAGTCCAATGTTCTGTAGGAAAGCTAGTAACAGCTG
AAGCTACACTAGCCGTGAACCATCTGGAAGTTTCATTACAGATTTTCCCTACCATACGTG
CATAAAGCTGTTGATAAAGTGAACTCGCGATACCTCCTCCATTTCCCTACCAGCCGTATA
GAGCTCGGATAGATGTGACTGGGCAGCTCCGAGGTGCGAACAACGTGGCAAGGAGAAACA
GACACGAAACTCTCCCCCCAAGGACTTGCGTTAAATCCCATTCCTTCTTACCCAAACCTG
TAATTAGGCCAGTGATCCTACGACGTCCATGTATGGACACGCGTGATAGCCAGCACCATT
GCCCAAACCGGACGAAACTCCAGATGCAGTAGAATTGCTGAGAGGGATCAGTGACGTTGT
GGTGAAGTAGCTTCTCACTTGCATGGAAATGTGATGAGTGGCATGATGAGATGGTGGGTG
TTTCCATGTAGCACCGACTACGTTATGATGGCTAACGCGGGAGGTTGAGGAAGGAGAGTG
TCGTAGTAGATGCTGAAAAGAGGAGAGGGGCTATGTAATACCTTGGATGTTTACTTGACG
GTGAGTATTGGTAAAGGGTCACTTTGTCTTGGCCACTTTGCCTCGACGAGTGGGCTGGCC
TTCCGGTCATGCCGGTAGCCTTAGTTCCTTCTCAATGTCGAAAATATACGTTTCGCTGAC
GTATTTTATCTTCTTTTGCCTTCAGAGGAGACTGAGCGTGCTGCA
>E.multilocularis_pathogen_EmW_Chr_01_Trim-18752635-18753559
TGCAATACGATAGTGGTTTAGCCCTCGGCACTGGTGAAGCGCCACTTTTGTACTTTGAAT
CAGCCCCCGTGTACCTCGCTGGGTGGGCTGATCTGCCCGAGTATTGTGTCTTCTTCCGTC
ATCAGGGAGTCCCGGGACGCTACATTGGTGGCGGAGGAAAGCAAACCCCATCTTAAAGGA
CATGCATCCTGATTTGCCACTTCTGCGTGATAAGCTTTAGTGAGCGGAAGAAATACATAT
GCTACAGATGGGAGAATGGTGATGACCCCTACTAGAAGGGGTGATGTTGACGTCCACCTT
CAGCATCGCTCCCAGTCCCGTGTTCTGCAGAAAAGCCATTAACAACTGAAGCGACACTGG
CCGTGAACCGTCTGGAAGTTTAGTCACTGATTCTCCCTACCGTCCCCATGGACCTGTTTT
AAATTTTGTACTTCCTTATTCAAATCTGCTTTTAGGCCGGTGCTCCTGCGTCTCTCTATG
GACACGCATGATGGCCGGCGCAGTTCCCCGTCCTGAGTCAAATCCCTAAATCGGACAAAA
CCCCACATCCAGTCAAGCCGCCAAGAGGGATCAGTGACGTTGAGGTCAAGTTTCGCGCTA
ATTTGGTGACTGGCACGGTCGGCTTGTGGGTGTTTCTTTGCTCCACCGACTACGTTGTAG
TGGCTGACGCGGGAGGCTGACCTGTGGGAGCGCTGGAGACGACGTTCAAAAGAGGAGGGA
GGCTGTGTAATACGATAGTGGTTTACCCCTTGGTGTTGGTGAGGCGCCACTTTTGTACTT
CGAATTAGCTCCCTTGTACCTCGCTGGGTGGGCTGGCCTTTTGGTCCATGCCAATAGCCC
AGACACTTTCTCCGTGCTGAATATATATATATTCTGCCCGAGTATTGTGTCTTCTTCCGT
CTTCAGGGAGCCCTGGGACGCTACG
>E.multilocularis_pathogen_EmW_Chr_01_Trim-18804331-18805309
TGTGATACAATAGTGGTTTATCCCTCGGTTCTGGTGAGGCGCCACTTCCGTACTTTGAAT
CAGCCCCTTGTACCTCGCTGGGTGGGCTGGCATTTTAGGCCATGCCAATAGCCCAGGCAC
CACCGTGCGATATATATATGTATATATATATATATATTCTGCACGACTATTGTGTCTTCT
TTCGTCTTCAGGGAGTCTTGGGACACTACATTGGTGGAGGACGAAAGCGAACCCCATCTT
AAAGGACATGCATCCTGATTTGCCACTTCTGCGTGATAAGCCTTAGTGGAGCAGAAATGC
ATATTGCTACGGATGGGAGAATGGTGATGACCTTTAATGGAAGGGTTGATGTTGACGTCT
ACCTTCGGCATCTCTCCCAGTCCCGTGTTCTGCAGAAGAGCTATTAACAACTGAAGCGAC
ACTGGCCGTGAACCATCTGGAAGTTTCGTTACGGATTTCACCTACTGTCCCCCATGGACC
TGTTCTAAATCTTGTACTTCCTTACTCAAATCTACTCTTATGCCAGTGTTCCTGCATATA
TCTATGGACACGTATGATGGCCGGCGCAGTTCCCCGTCCTGAATGAAAGCCCTAAACCGG
ACGAAACTCCAGATCCGGGCAAGCCGCCAAGAGGGATCAGTGGCGTTGAGGTCAAGTATC
CCCTCAGTTGTGCGCTAATTTGGTGACTGGCGCAGTCGGCTCGTGGGTGTTTCTTTGCTC
CACCGACTACGTTGTAATGGCTGACGCGGGAGGTTGACCTGCGGGAGCGCCGGAGACGAC
GCTCAAAAGAGGAGGGAGGCTATGCAATACGATAGTGGTTTATCCATCGGTGCTGGTGAG
CCACCACTTTTGTACTTTGAATTACTCCCCTTGTACCTCGCTGGGTGGGCTGGCCTTTTG
GTCCATGCCATGCTGAATATATATATTCTGCCCGAGTGTCGTGTCTTCTTTCGTCTTCAG
GGAGTCCCGGGATGCTACA
>E.multilocularis_pathogen_EmW_Chr_01_Trim-18875712-18876691
TGAAATACGATAGTGGTTTATCCCCCGGTTCAGGTGAGGCGCCACGTTTGGGACTTTGAA
TTAGCCCCCTTGTACCTCGCTGGCTGGGGCTGGCCTTTTGGGCTACGCCAATAGCCCAGA
CGCAATCGTCGTGCTAAATATATATGTTCTGCACGAGTATCGTGTCTTTTTTCGTCTTCA
GGGAGTCTTGGGACACTACATTGGTGGAGGACGAAAGCGAACCCCATCTTAAAGGACATG
CATCCTGATTTGCCACTTCTGCGTGATAAGCCTTAGTGGAGCAGAAATGCATATTGCTAC
GGATGGGAGAATGGTGATGACCTTTAATGGAAGGGTTGATGTTGACGTCTACCTTCGGCA
TCTCTCCCAGTCCCGTGTTCTGCAGAAGAGCTATTAACAACTGAAGCTACACTGGCCGTG
ACCCGATCTGGCAGTTTCGTTACGGATTTCACCTACTGTCCCCCATGGACCTGTTCTAAA
TCTTGTACTTCCTTACTCAAATCTGCTATTGGGCCAGTGTTCCTGCATCCATTTATGGAC
ACGCATGATGGCCAGCGCAGTTCCCCGTCCTGAATGAAAGCCCTAAACCGGACGAAACTC
CAGATCCAGGCAAGCCGCCAAGAGGGATCAGTGGCGTTGAGGTCAAGTTGCGCCCTAATT
TGGTGACTGGCACGGTCGGCTCGTGGGTGTTTCTTTGCTGCACCGACTACGTTGTAATGG
CTGACGCGGGAGGTTGACCTGCGGGAGCGCCGGAGACGACGCTCAAAAGAGGAGGGAGGC
TATGCAATACGATAGTGGTTTATCCATCGGTGCTGGTGAGCCACCACTTTTGTACTTTGA
ATTACTCCCCTTTTACCTCGCTGGGTGGGCTGGCCTTTTGGTCCATGCCAATAGCCCAGA
CACCTTCCCCGTGCTGAATATATGTATTCCGTCCGCGTAATGTATCTTCTTTCGTCTTCA
GGGAGTCCCGGGACGCTACA
>E.multilocularis_pathogen_EmW_Chr_01_Trim-18909590-18910542
TGTCATACGATAGATGTTTATCCCTTGGTTCTGGTGAGGCAACACTTTTGTACTTTGAAC
TAGCCCCCTTGTCCTTCGTCGGGTGGGCTGGCCTTTTGGGCCATGTGGGCCATGCCAATA
GCCCAGACACCTTCTCTGTGCTGAACATATATATTCTGCCTGAGTACTTTGTCTTCTTTT
GTCTTCAGGAAGTCTCAAGACGCTGAATTGGTGGCAGCGGAAAGCGAACCCGATCTTAAA
AGACATGCATCCTGATTTTCCGCTTCTGTGCGATAAGCCTTAGTGAGCGGAAGAAATACA
TATGCTACGGACGGGAGAGTGATGACTCCTAATAAAAGGGTTGATGTTGACGTTTACCTT
CGGCATCTCTCCCAGTTCCGTTTTCTGCATAAAAGCTATTAACAACTGAAGCGACACTGG
CCGTGAACCATCTGGAAGTTTCGTTACGGATTTCACCTACTGTCCCCCATGGACCTGTTC
TAAATCTTGTACTTCCTTACTCAAATCTGCTATTGGGCCAGTGTTCCTGCATCCATTTAT
GGACACGCATGATGGCCAGCGCAGTTCCCCGTCCTGAATGAAAGCCCTAAACCGGACGAA
ACTCCAGATCCAGGCAAGCCGCCAAGAGGGATCAGTGGCGTTGAGGTCAAGTTGCGCCCT
AATTTGGTGACTGGCACGGTCGGCTCGTGGGTGTTTCTTTGCTGCACCGACTACGTTGTA
ATGGCTGACGCGGGAGGTTGACCTGCGGGAGCGCCGGAGACGACGCTCAAAAGAGGAGGG
AGGCTATGCAATACGATAGTGGTTTATCCCTCGGTATCAGTGAGGCGCCACTTTTGGGTA
GGCTAGCCTTTTGGGCCATGCCAATAGCCCAGACACCTTCTTCGTGCTGAGTATATATAT
TTTGCCGGAGTATTTTGTCTTCTTTCGTCTTTAGGGGGTCTCGAGACGCTGCA
>E.multilocularis_pathogen_EmW_Chr_01_Trim-19120638-19121536
TGTAATACGATAGTGGTTTATCCCTCGGTTCTGGTGAGGCGCCACTTTTGGGACTCTTAA
TTAGCCCCCTTGTACCTCGCTGGGTGGGCTGGCCTTCCAGACCATGCCGGTAGCCCAGAC
ACCTTCTCTGCGCTGAATACATATATTCTGCCCGAGTATTTTGTCTTCTTTCGTCTTCAG
CGGGTCTCGGGACGCTGCATTGGTGGCAGCGGAAAGCGAACCCGATCTTTAAGGACATGC
GCCCCGATTCTCCACTTCTGCATGATAAACTTTAGTGGAGTGAAAGAAGTACACATGCTG
CGGATGGGAGAATGGTGATGACCCCTACTAGAAGGGGTGATGTTGACGTCCACCTTCAGC
ATCGCCCCCAGTCCCGTGTTCTGCAGAAAAGCCATTAACAACTGAAGCGACACTGGCCGT
GAACCGTCTGGAAGTTTAGTCACTGATTCTCCCTACCGTCCCCATGGACCTGTTTTGAAT
TTTGTACTTCCTTATTCAAATCTGCTTTTAGGCCGGTGCTCCTGCGTCTCTCTATGGACA
CGCATGATGGCCGGCGCAGTTCCCCGTCCTGAGTCAAATCCCTAAATCGGACAAAACCCC
ACATCCAGTCAAGTCGCCAAGAGGGATCAGTGACGTTGAGGTCACGTTGCGCACGAATTT
GGTGACTGGCACGGTTGGTTCGTGGGTGTTTCTTTACTGCACCGACTACGTTGTAATGGC
TGACGCGGGAGGTTGACCTGTGGGAGCGCCGGGGACGACGCCTAAAAGAGGAGGGAGGCT
ATGTAATACGATGGTGGTTTATCCCTCGGTACCAGTGAGGCGCCACTTTTGGGTGGGCTA
GCCTTTTGGGCCACGCCAATAGCCCAGACACCTTCTTCGTGCTGAGTATATATATTTTG
>E.multilocularis_pathogen_EmW_Chr_01_Trim-19125307-19126178
TGTAGTGCGATGGTGGTTTATCCCCCGGCAGTGGTGAGGCGCCACTTTTGGGACTCTTAA
TTAGCCCCCTTGTACCTCGCTGGGTGGGCTGGCCTTCCAGACCATGCCGGTAGCCCAGAC
ACCTTCTCTGCGCTGAATACATATATTCTGCCCGAGTATTTTGTCTTCTTTCGTCTTCAG
CGGGTCTCGGGACGCTGCATTGGTGGCAGCGGAAAGCGAACCCGATCTTTAAGGACATGC
GCCCCGATTCTCCACTTCTGCATGATAAACTTTAGTGGAGTGAAAGAAGTACACATGCTG
CGGATGGGAGAATGGTGATGACCCCTACTAGAAGGGGTGATGTTGACGTCCACCTTCAGC
ATCGCCCCCAGTCCCGTGTTCTGCAGAAAAGCCATTAACAACTGAAGCGACACTGGCCGT
GAACCGTCTGGAAGTTTCGTTACGGGTCTCCCCTACCATCCTGAATTAAATCCCTAAACC
GAACGAAACCCCACATCCAGTCAAGCCGCCATGAGGGACCAGTGACGTTGAGGTCAAGTG
CCCCCTCAGTTGCGCGCTAATTTGGTGACTGGCACGGTCGGCTCGTGGGTGTTTCTTTAC
TGCACCGACTACGTTGTAATGGCTGACGCGGGAGGTTGACCTGTGGGGGCGCCGGGGTCG
CTGCTCAAAAGGGGAGGGAGGTGACGATTGTTTATCCCTGGGCATTGGTGAAGCACCACT
TTATTGCCTTAAATGAGCTCCCTTGTACCTCGCCAAGTGGACCGGCCTTTCAGACCACGC
CGATAGCCCAGGCACCTTCTCTGCTCTGAATGCATATATTCTGCCCGAGTATTTCGTCTT
CTTTCCTCTTCAGGGAGTCCCGGAACTCCACA
>E.multilocularis_pathogen_EmW_Chr_01_Trim-19153329-19154308
TGTTACACGATAGTGGTTTATCCCTCGGTTCTGGTGAGGCGCCACTTTTGGGACTCTTAA
TTAGCCCCCTTGTACCTCGCTGGGTGGGCTGGCCTTCCAGACCATGTCGGTAGCCCAGAC
ACCTTCTCTGCGCTGAATACATATATTCTGCCCGAGTATTTTGTCTTCTTTCGTCTTCAG
CGGGTCTCGGGACGCTGCATTGGTGGCAGCGGAAAGCGAACCCGATCTTTAAGGACATGC
GCCCCGATTCTCCACTTCTGCATGATAAACTTTAGTGGAGTGAAAGAAGTACACATGCTG
CGGATGGGAGAATGGTGATGACCCCTACTAGAAGGGGTGATGTTGACGTCCACCTTCAGC
ATCGCCCCCAGTCCCGTGTTCTGCAGAAAAGCCATTAACAACTGAAGTGACACTGGCCGT
GAACCGTCTGGAAGTTTAGTCACTGATTCTCCCTACCGTCCCCATGGACCTGTTTTAAAT
TTTGTACTTCCTTATTCAAATCTGCTTTTAGGCCGGTGCTCCTGCGTCTCTCTATGGACA
CGCATGATGGCCGGCGCAGTTCCCCGTCCTGAGTCAAATCCCTAAATCGGACAAAACCCC
ACATCCAGTCAAGTCGCCAAGAGGGATCAGTGACGTTGAGGTCACGTTGCGCACGAATTT
GGTGACTGGCACGGTTGGTTCGTGGGTGTTTCTTTACTGCACCGACTACGTTGTAACGGC
TGACGCGGGAGGTTGACCTGTGGGAGCGCCGGGGACGACGCCTAAAAGAGGAGGGAGGCT
ATGTAATACGATGGTGGTTTATCCCTCGTTTCTGGTGAGGCGCCGCTTTTGGGACTTTGA
ATTAGCCCCCTTGTACCTCACTGGGTGGGCTGGCCTTTTGGGCCACGCCAATAGCCCGGA
CACCTTCCCCGTGATAAATGCATATATTCTGCCTGAGTACTGTGTCTTCTTTCGTCTTTA
GGGAGTCTTAGGCCGCTACA
>E.multilocularis_pathogen_EmW_Chr_01_Trim-19211271-19212200
TGTAATACGATAGTGGTTTATCCCTCGGTTCTGGTGAGGCCCCACTTTTGTACTTTGAAT
TGGCCCCCGTGTACCGCATTGGGTGGGCTAAACTTTTGGACCATGCCAGTAGCCCAGACA
CCTTCTCTGAGCTGAATACATATATTCTACCCGAGTATTGTGTCTTCTTTCGTCTTCAGG
GAGGCTAGGGGCGCTAAATTGGTGGCGGCGGAAAGCGAAACCCATCTTAAAGGGCATGTA
TCCTGATTTTCCACTTCTGCTTGATAAGCTTTAGTGGAGCGGAAGAAGAACGTATGCCAC
GGTTGGGAGAATGGTGCTGGCCCCTACTAGAAGGGGTGATGCTGACGTCTACCTTCGGCA
TGGCTCCCAGTCCTGTGTTCTGCAGAAAGGCCATTAACAACTGAAGCGACACTGGCCGTG
AACCATCTGGAAGTTTCGTTACGTGTTTTCCCTTCCGTTCCCCATGGACCTGTTATAAAT
CTTGTACTCCCTTACTCAAATCTGCTTTTAGGCCAGTGTTCCTGCATCTATCCATGGACA
TGCATAATGGCCAGACGAAACCCCAGATGCAGTCAAGCCGCCAAGAGGGATCAGTGATGT
TGAGGTCAAGTGCCCCCTCAGTTGCGCGCTAATTTGGTGACTGGCACGGTCGGCTCGTGG
GTGTTTCTTTACTGCACCGACTGCGTTGTAATGGCTGACGCGGGAGGTTGACCTGTGGGA
GGAGGGAGGCTATGCAATACGATAGTGGTTTACCCCTCGGTTCTGGTAAGGCGCCACTTT
TGTACTTCGAATTAGCTCCCTTGTACCTCGCTGGGTGGGCTGGCCTTTTGGGCCACGCCA
ATAGCCCGGACACCTTCTCCGTGATGAATGCATATATTCTGCCTGAGTACTGTGTCTTCT
TTCGTCTTCAGGGAGCTTTGGGACTGTACA
>E.multilocularis_pathogen_EmW_Chr_01_Trim-19218577-19219480
TGTGATACGATGATGCGCCATTTTTGGGACTTTTGGGACCCCTTGTGCCTCGCTGGGTGG
GCTGGCCTTTTGGGCCATGCCAGTAGCCCAGACACCTTCTCTGAGCTGAATACATATATT
CTACCCGAGTATTGTGTCTTCTTTCGTCTTCAGGGAGGCTAGGGGCGCTAAATTGGTGGC
GGCGGAAAGCGAAACCCATCTTAAAGGGCATGTATCCTGATTTTCCACTTCTGCTTGATA
AGCTTTAGTGGAGCGGAAGAAGAACGTATGCCACGGTTGGGAGAATGGTGCTGGCCCCTA
CTAGAAGGGGTGATGCTGACGTCTACCTTCGGCATGGCTCCCAGTCCTGTGTTCTGCAGA
AAGGCCATTAACAACTGAAGCGACACTGGCCGTGAACCATCTGGAAGTTTCGTTACGTGT
TTTCCCTTCCGTTCCCCATGGACCTGTTATAAATCTTGTACTCCCTTACTCAAATCTGCT
TTTAGGCCAGTGTTCCTGCATCTATCCATGGACATGCATAATGGCCAGACGAAACCCCAG
ATGCAGTCAAGCCGCCAAGAGGGATCAGTGATGTTGAGGTCAAGTGCCCCCTCAGTTGCG
CGCTAATTTGGTGACTGGCACGGTCGGCTCGTGGGTGTTTCTTTACTGCACCGACTGCGT
TGTAATGGCTGACGCGGGAGGTTGACCTGTGGGAGGAGGGAGGCTATGCAATACGATAGT
GGTTTACCCCTCGGTTCTGGTAAGGCGCCACTTTTGTACTTCGAATTAGCTCCCTTGTAC
CTCGCTGGGTGGGCTGGCCTTTTGGGCCACGCCAATAGCCCGGACACCTTCTCCGTGATG
AATGCATATATTCTGCCTGAGTACTGTGTCTTCTTTCGTCTTCAGGGAGTCTCGGGATGC
TACA
>E.multilocularis_pathogen_EmW_Chr_01_Trim-19231167-19232053
TTTAATACAATGTGGACTTTGAATTAGCCCTCTTGTACCTCATTGGGTGGGCTGGCCTTC
GGGCCAAGTCAACGGCCCAGATACCTTTTCTATGCTAAATACCTATATTTTGCCCGAGTA
TTGTCTTTTTTCAACTTCAGAGAATTCTCGGAACGTTACATCTTGAAGTACATGTACCCT
GATTCTCCACTTCTGCTTGATAAGCTTTAGTGGAGCGGAAGAAGAACGTATGCCACGGTT
GGGAGAATGGTGCTGGCCCCTACTAGAAGGAGTGATGCTGACGTCTACCTTCGGCATGGC
TCCCAGTCCCTGTGTCTGCAGAAAGGCATTAAGCCACTGAAGCGACACTGGCCGTGACCA
TCTTGGAAGTTTCGTACGTGTTTTCCCTTCCGTTCCCCATGGACCTGTTATAAATCTTGT
ACTCCCTTACTCAAATCTGCTTTTAGGCCAGTGTTCCTGCATCTATCCATGGACATGCAT
AATGGCCAGACGAAACCCCAGATGCAGTCAAGCCGCCAAGAGGGATCAGTGATGTTGAGG
TCAAGTGCCCCCTCAGTTGCGCGCTAATTTGGTGACTGGCACGGTCGGCTCGTGGGTGTT
TCTTTACTGCACCGACTGCGTTGTAATGGCTGACGCGGGAGGTTGACCTGTGGGAGCGCC
GGGGACGATGCTCAAAAGAGGAGGGAGGCAATATAGTGCGGTAGTTGTTAATCCCTCGGC
ATTGATGGGGCGCCACTTTTGTACTTCGAATTAGCTCCCTTGTACCTTGCTGGGTGGGCT
GGCCTTTTGGGCTATGCCAATATCCCAGACACCTTCTCTGCACTGAATGCATATTCTGTC
CGAGTATTGTGTCTTCGTTCGTCCTTAGGGAATCTCGGGTCGCTACA
>E.multilocularis_pathogen_EmW_Chr_01_Trim-19292314-19293250
TGCAATACAATAGTGGTTTATCCCTCGGTTCTGGTGAGGCTCCACTTTTAAACTTTGAAT
TAGCCCTTGTGTACCTCGCCGGGTGGGCTGGCCTTTTGGGCCATGCCAATAGCCCAGACG
CCTTCTCTGCGCTGAATATCTATTCCGCCCGAGTATTGTGTCTTCTTCCGTCATCAGGGA
GTCCCGGGACGCTGCATTGGTGGCACCAGAAAGCGAACCCGATCCTAAAGGACACGCATT
CGGTTTTTTACTTCTGCTTGATAAGCCTTAGTGGGGCGGAAGAAGTACATGTGCTACGGA
TGGGAAAATGGTGATGACCTTTAATAGAAGGGCTGATGTTGACGTCCACCTTCGGCAAAG
CTATTAATAACTGAAGCGACACTGGCCGTGAACCGTCTGGAAGTTTTGTTACGGATCTTC
CCTACCGTCGCCCATGGACCTGTTTTAAATCTTGTACTTCCTCACTCAAATTTGCCTTTA
GGCCGGTGTTCCTGCATCTCTCTATGGACACGCATGATGGCCGGTACATTTCCCCGTCCT
GAATGAAATCCCTAAACCGGACGAAACCCCAGATGCGGTCAAGCCGCCAAGAGGGATCAG
TGACGTTGAGATCAAGTGCCCCCTCAGTTACGCACGAATTTGGTGACTGGCACGGTCGGC
TTGTGGGTGTTTCTTTACCGCACCGACTACGTTGTAATGGCTGACGCTGGAGGTTGACCT
GTGGGAACGCCGGGGACGACGCTCAAAAGGGGAGGGAGGCTATGTAATACGATGGTGGTT
TACCCCTCGGTACCGGTGAGGCGCCACTTTTGTACCTCGCCGGGTGGGCTGGCCTTTTGG
GCCATGCCAGTAGCTTGGACACCTTCTCCGTGCCGAATATATATTCTGCCTGAGTATTGT
GTCTTCTTTCGTCTTCAGGGAGACTTTGGTCGCTAAA
>E.multilocularis_pathogen_EmW_Chr_01_Trim-19373875-19374812
TGTAATACGATAGTGGTTAATCCCTCGGTTCTGGTGAGGCGCCACTTTTGTACTTTGGAT
TAGCCCCTTGTACACTGCTGGGTGGGGTGGCCTTTTGGGCCACGCCAATAGCCCGGACAC
CTTCTCTGCGCTGAAGATATATATTCTGTCCGAGTATTGTGTCTTCTTCCGTCATCAGGG
AGTCCCGGGACGCTGCATTGGTGGCACCAGAAAGCGAACCCGATCCTAAAGGACACGCAT
TCGGTTTTTTACTTCTGCGTGATAAGCCTTAGTGGGGCGGAAGAAGTACATGTGCTACGG
ATGGGAAAATGGTGATGACCTTTAATAGAAGGGCTGATGTTGACGTCCACCTTCGGCAAA
GCTATTAATAACTGAAGCGACACTGGCCGTGAACCGTCTGGAAGTTTTGTTACGGATCTT
CCCTACCGTCGCCCATGGACCTGTTTTAAATCTTGTACTTCCTCACTCAAATTTGCCTTT
AGGCCGGTGTTCCTGCATCTCTCTATGGACACGCATGATGGCCGGTACATTTCCCCGTCC
TGAATGAAATCCCTAAACCGGACGAAACCCCGGATGCGGTCAAGCCGCCAAGAGGGATCA
GTGACGTTGAGATCAAGTGCCCCCTCAGTTACGCACGAATTTGGTGACTGGCACGGTCGG
CTTGTGGGTGTTTCTTTACCGCACCGACTACGTTGTAATGGCTGACGCTGGAGGTTGACC
TGTGGGAACGCCGGGGACGACGCTCAAAAGGGGAGGGAGGCTATGTAATACGATGGTGGT
TTACCCCTCGGTACCGGTGAGGCGCCACTTTTGTACCTCGCCGGGTGGGCTGGCCTTTTG
GGCCATGCCAGTAGCTTGGACACCTTCTCCGTGCCGAATATATATTCTGCCTGAGTATTG
TGTCTTCTTTCGTCTTCAGGGAGTCTCGGGACCCTACA
>E.multilocularis_pathogen_EmW_Chr_01_Trim-19563120-19564114
TGTAATACGACAGTGGTTTATCCCTCGGTTCCGGCGAGGCGCCACTTTCGTACTTCGAAT
TAGTCCCCTTCTACCTCGCTGGGTGGGTTGGCCTTTTGTGCCATGCCAATAGCCCAGACG
CCTTCTCTGTGCTGAATATATATATATTCTGCCTGAGTATTGTGTCTTCCTTCGTCTTCG
AGGAGTCCTGGAACGCCACATTGGTGCCAGCGGAAAGCGAACCCGATCTTAAAGGGCACG
CATTCTGTTTTTCATTTCTGCGTGATAAGCCTTAGTGAAGAGGAAGAAGTACATATGCCA
CGGATGGGAAAATGGTGATGACCTTTAATAGAAGGGTTGATGTTGACGTCTACCTTCGGC
ATCGCTCCCAGCCCCGTGTTCTGCAGCAAAGCTATTAACAACTGAAGCGACACTAGCCGT
GAACAACCTGGAAGTTTCGTTACGGATTTCCCCTACCATCCCCCATGGACCTGTTTTAAA
TCTTGTACTTCCTTACTCAAATCTGCTATTGGGCCAGTGTTCCTGCATCCATCCATGGAC
ACGCATGATGGCCGGCGCAGTTCCCCGTCCTGAATCAAATCCCTAAACCGGACGAAACCC
CAGATCCGGTCAAGCCGCCAAGAGGGATCAGTGACGTTGAGGTCAGGTATCCCCTCAGTT
GTGCACTAATTTGGTGACTGGCACGGTCGGCCCGTGGGTGTTTCTTTACTGCACGGACTA
CGTTGTAATGGCTGACGCGGGTGGTTGACCTGTGGGAGCGCACGGGACGACGCTCAAAAG
GAGAAGGAGGCTATGCAATACGATAGTGGTTTATTCCTCGGTTCTGCTGAGGCGCCGCTT
TTGGACTTTGAATTAGCCCCCTTGTATCTCGCTGGGTGGGTTGGCCATTTGGGCCATGCC
AATGGCCCGGGCACCTTCTCTGTGCTGAATATACATATATATTCTTCCCGAGTATTGTGT
CTTCTTTCGTCTTCAGGGAGTCTCGGGACCCTACA
>E.multilocularis_pathogen_EmW_Chr_01_Trim-19647728-19648696
GTTTATCCCTCGTTTCTGGTAAGGCGCCACTTTTGTGCTTTGAATTGCTCCCCTTGCACC
TCGCTGGGTGTGCTGGCCTTTTGGGCCATGCCAATAGCCCAGACACCTTCACCGTGCTGA
ATATATATATTCTGCCCGAGTATTGTGTCTTCCTTCGTCTTCAGGGAAATCTCTGGACGC
TGCATTGGCGGCAGCGGAAAGCGAACCCGATCCTAAAGGGCACGTATTCTGTTTTTCATT
TCTGCGTGATAAGCCTTAGTGAAGAGGAAGAAGTACATATGCCACGGATGGGAAAATGGT
GATGACCTTTAATAGAAGGGTTGATGTTGACGTCTACCTTCGGCATCGCTCCCTGTCCCG
TGTTCTGCAGCAAAGCTATTAACAACTGAAGCGACACTAGCCGTGAACAACCTGGAAGTT
TCGTTACGGATTTCCCCTACCATCCCCCATGGACCTGTTTTAAATCTTGTACTTCCTTAC
TCAAATCTGCTATTGGGCCAGTGTTCCTGCATCCATCCATGGACACGCATGATGGCCGGC
GCAGTTCCCCGTCCTGAATCAAATCCCTAAACCGGACGAAACCCCAGATCTGGTCAAGCC
GCCAAGAGGGATCAGTGACGTTGAGGTCAAGTATCCCCTCAGTTGTGCACTAATTTGGTG
ACTGGCGCGGTCGGCTCGTGGGTGTTCTTTACTGCACCGACTACGTTGTAATGGCTGACG
CGGGAGGTTGACCTGTGGGAGCGCACGGGACGACGCTCAAAAGGAGAAGGAGGCTATGCA
ATACGATAGTGGTTTATTCCTCGGTTCTGCTGAGGCGCCGATTTTGGACTTTGAATTAGC
CCCCTTGTATCTCGCTGGGTGGGTTGGCCATTTGGGCCATGCCAATGGCCCGGGCACCTT
CTCTGTGCTGAATATACATATATATTCTTCCCGAGTATTGTGTCTTCTTTCGTCTTAATG
GAGTCTCAG
>E.multilocularis_pathogen_EmW_Chr_01_Trim-19716939-19717886
TGTAATACAATAGTGGTTTATCCCTCAGTTCGGGTGAGGCGCCGCTTTTGGACTTTGAAT
TAGCCCCCTTGAGCGTCGCTGGGTGAGCTGGCCTTCTCTGTGCTGAATGTATGGTCTGCC
CAAGTATTGTGTCTTCTTTCGTCTTCAGGGAAATCTCTGGACGCTGCATTAGCGGCAGCG
GAAAGCGAACCCGATCCTAAAGGGCACGTATTCTGTTTTTCATTTCTGCGTGATAAGCCT
TAGTGAAGAGGAAGAAGTACATATGCCACGGATGGGAAAATGGTGATGACCTTTAATAGA
AGGGTTGATGTTGACGTCTACCTTCGGCATCGCTCCCAGCCCCGTGTTCTGCAGCAAAGC
TATTAACAACTGAAGCGACACTAGCCGTGAACAACCTGGAAGTTTCGTTACGGATTTCCC
CTACCATCCCCCATGGACCTGTTTTAAATCTTGTACTTCCTTACTCAAATCTGCTATTGG
GCCAGTGTTCCTGCATCCATCCATGGACACGCATGATGGCCGGCGCAGTTCCCCGTCCTG
AATCAAATCCCTAAACCGGACGAAACCCCAGATCTGGTCAAGCCGCCAAGAGGGATCAGT
GACGTTGAGGTCAAGTATCCCCTCAGTTGTGCACTAATTTGGTGACTGGCGCGGTCGGCT
CGTGGGTGTTCTTTACTGCACCGACTACGTTGTAATGGCTGACGCGGGAGGTTGACCTGT
GGGAGCGCACGGGACGACGCTCAAAAGGAGAAGGAGGCTATGCAATACGATAGTGGTTTA
TCCCTCGGTTCTGCTGAGGCGCCGCTTTTGGACTTTGAATTAGCCCCCTTGTATCTCGCT
GGGTGGGTTGGCCATTTGGGCCATGCCAATGGCCCGGGCACCTTCTCTGCGCTGAATACA
TATTCTGCCCAAGTATTTTGTCTTCTTTCGTCTTTAGTGAGTCTCGGG
>E.multilocularis_pathogen_EmW_Chr_02_Trim-292769-293757
TGTAATACGATAGTGGTTTATCCCTCCTCATTGGTGAGGCGCCACTTTCGTACTTTGAAT
TAGTCCCCTCGTGCCTCGAGGAGTTGGCCGGCCATTCGTGGCATGCCAATAGCCCTGACA
CCCTCTCTGTGCTGAACATGTACTCTACCCGAGTATTGTGTCTTCTTTCATCGTCTCTTG
GGGGTCTCGGAACGCTACATTGGTGGCAGCGGAAAGCAAAACCGATCTTAAAGGACATGT
ATACTGATTTTCCGCTTCTGCGTAATAAAAGTTAGTGGAGAAGAAGGAGTACATATGCTG
CGGATGTGAGAATGGTGATGATCCCTAATAGAAGGGTTGTTGTTGACGTTCACCTTCGGC
ATCCCTCCCAGTCCCGTGTTCTGCAGAAAAGCTGGTAACAACTGAAGCGACACCAGCCGT
GAACCATCTGGAAGTTTCGTTACGGACATTCCCTACTGTGTCCCATGGACCTGCATTGAA
TCCCCTCCTTCCTTACACAAATCTACTTTTGGGTCGGTGTTCCTTCATCCATCTATGGCC
ACGCATGATGGTTGATGCAATTCCCCGTCCTGAATCAAATTCCTAAACTCCTTGAAACTC
CAGACCCAGTCAAGCCGTCATGAGGGATCAGTGGCGTTGAGGCCAAGCATCTCCTCAGTT
GTGCGCTAATTTGGTGACTGGCACTGTCGCATCGTGGGTGTTTCTTTACTGCGCCAACTA
CGTTGTAATGGCTGACGCGGGAGGTTGACCTGCGGAAACGCTGGGGACGACGCTCAAAAG
AGGAGGGAGGCTATGTAATACGATGATGGTTTATCCCTCGGTATTGGTGAGGCGCCACTT
TGGTACTTTGATTTAGCCCCTTTGTACCTGTCTGGGTGGGCTGGCCTTTTGGGCCATGCC
AATAGCCCAGACACCTTCTCTGCACTGAATATGTATTCTGCTCGAGTATTGTTTCTTCTT
TCTTCTTCAGGAAGTCTCGGGACGCTACC
>E.multilocularis_pathogen_EmW_Chr_02_Trim-307973-308963
TGTAATACGGTAGTGGTTTATCCCTCCTCATTGGTGAGGCGCCACTTTCGTACTTTGAAT
TAGTCCCCTCGTGCCTCGAGGAGTTGGCCGGCCATTCGTGGCATGCCAATAGCCCTGACA
CCCTCTCTGTGCTGAACATGTACTCTACCCGAGTATTGTGTCTTCTTTCATCGTCTCTTG
GGGGTCTCGGAACGCTACATTGGTGGCAGCGGAAAGCAAAACCGATCTTAAAGGACATGT
ATACTGATTTTCCGCTTCTGCGTAATAAAAGTTAGTGGAGAAGAAGGAGTACATATGCTG
CGGATGTGAGAATGGTGATGATCCCTAATAGAAGGGTCGTTGTTGACGTTCACCTTCGGC
ATCCCTCCCAGTCCCGTGTTCTGCAGAAAAGCTGGTAACAACTGAAGCGACACCAGCCGT
GAACCATCTGGAAGTTTCGTTACGGACATTCCCTACTGTGTCCCATGGACCTGCATTGAA
TCCCCTCCTTCCTTACACAAATCTACTTTTGGGTCGGTGTTCCTTCATCCATCTATGGCC
ACGCATGATGGTTGATGCAATTCCCCGTCCTGAATCAAATTCCTAAACTCCTTGAAACTC
CAGACCCAGTCAAGCCGTCATGAGGGATCAGTGGCGTTGAGGCCAAGCATCTCCTCAGTT
GTGCGCTAATTTGGTGACTGGCACTGTCGCATCGTGGGTGTTTCTTTACTGCGCCAACTA
CGTTGTAATGGCTGACGCGGGAGGTTGACCTGCGGAAACGCTGGGGACGACGCTCAAAAG
AGGAGGGAGGCTATGTAATACGATGATGGTTTATCCCTCGGTATTGGTGAGGCGCCACTT
TGGTACTTTGATTTAGCCCCTTTGTACCTGTCTGGGTGGGCTGGCCTTTTGGGCCATGCC
AATAGCCCAGACACCTTCTCTGCACTGAATATGTATTCTGCTCGAGTATTGTTTCTTCTT
TCTTCTTCAGGAAGTCTCGGGACGCTAAACA
>E.multilocularis_pathogen_EmW_Chr_02_Trim-830247-831228
TGTAATGCGATAGTGGGTTAATCCTTGGTTTTGGTGAGGTGCCATTTTTGTGCTTGGAAT
TAACCCCCTTGTACCTCTCTGGGTGGGCTGGCCTTTTGGGCCATGCCAATAGCCCAGACA
CCTTCTCCGTGCTGAATATATTCTGCCCGCGTATTGTCTTCTTTCGCCTTCAGGGAGTTT
CAGGACGCTACATTGGTGGCAGTGGAAAGCGAACCCGATCTTAAAGGACATGTATCCTGA
TTCTCCACTTCTGCGTGATAAGCCTTAATGGAGCGGAAGAGCTACATATGCTACAGACGG
GAGAATTGTGATGGCCCCTAATAGAAGGGTTGGTATTTACATCTACCTTTGGCATCTCTC
CCAGTCCCGTGTTCTGCAGAAAAGCTATTAACAACCGAAGCGACACTAGCCGTGAACCAT
CTGGAAGTTTTGTTACGTATTTCCCCTACCGTCCCTCATAGACCTATTTTAAATCATGCA
CTTCTTTACTCAAATCTGCTTTTAGGCCAGTGTTCCTGCAATTATCTATGGACACGCATG
ACGGCCGGCGCAGTTCCCCGTCCTGAATTAAATCCCTAAACCGGACGAAACCCCAGATTC
AGTCGAGCCGCCAAGAGGGATCAGTGATGTTGAGGTCAAGTATCCCCTAAGTTGCGCACT
AATTTGGTGATTGGCACGGTCAGCTCGTCGGTGTTTCGTTACTGCACCGACTATTTTATA
ATGGCCGACGAGGGAGGTTGACCTGTGGGAGCGCCGAGGACGACGCTCAAAAGAGGAGGG
AGGCTATGTAATACGATAGTGGTTTATCCCTCGGTTCTGATGAGGCGCCACTTTTGTACT
TTGAATTAGCTCCCTTGTACCTCGCTGGGTGAGCTGGCCTGTTAAGCCATGCCAGTAGCC
CAGACACCTTCTCAGTGCTGAATATATATATTCTGCTCGAGTATTGTCTTTTTTGGTCTT
AAGGGAGTCTTGGGACGCTACA
>E.multilocularis_pathogen_EmW_Chr_02_Trim-1743848-1744664
TGCAACACATTGGTTGTTTATCTCACGGTATTGGCGAGGAGACGAGTAAGCCGGCTTTCG
GGCCATGCCAATAGCCCACGCACCTTTTCTGTGCCAAACATATATATTCTGCCCGAGTAG
CATGTCTTCTTTTGTCTTCAGAGAAGTCTTGGGACGCTACATTGGTGGCAACCAAAAGCG
AACTCGATCCTGGCGTTCATCACCATCCTCCATCACCTTACCAGCTGAATAGATGGTAGG
CAGCTCCAAAGTTAGAACAACGTGACAAGAAGGAATGGCCGCGAAGCTCCTCCCTCATGG
ACCTGTATTAAATCCCGTCCTTTCATACACAAATCTGCCTGTAAGCCAGTGTTCCTACAT
CTATCCATGGACACGAACGCTGGTCAGCGCAACTCCCTGTTCCCGAATCAAGTTCCCAAA
CCAGACAAAACTCCACATCCAATTAAATTGCCAAGAGGGATTGGTGACGTTGACATCAAG
TATCTCCTCAGTTGCAAGAAGATTTGGTGACTGGCACGGCCGGGTCGCGGGTATTTCTTT
ACAGCACCGACTAATTTTTGCTGGTTGGCGCGTGAGGGTGATCAGAGAGGGGGGGCTGGG
AAGACGCTCAAGAAAGGGGAGGGGATATATAATACGCAGAAGTTTATCTCTTGGTATTGG
TGTGGAGCCACCTTTGACTTGGCCTTTGTATCAAGCCGGGTGGGCTGGCCTTTGGGCCAG
ACCAGTAGCCCAACTACCTTCTCTGTGTCGATTATACATGTATTCTGCCCTAGTCTTATA
TCTTTTTTTGTCTTCAGGGTAGTCTCAAGGTGCTGCA
>E.multilocularis_pathogen_EmW_Chr_02_Trim-3143932-3144886
TGTAGTACGAAATCGGTTTATGCCTTGGTATTGGTGAGGCGCCGCTTTTGTATTCTGGAC
TAGTCCTCTTGTACCCCACTGGCCTTCGGGCCATGCCAGTAGCCCAAACGTCTTGTCTGT
GCTGAATATATATTCCGCCCGGGTATTGTGTCTTCTTTCATCTGCAAGGAGTCTTAGGAC
GCCACATTGGTGGCAGCGCAAAGCCAATCCGATCTTAAAGGACATGTATCCTGATTTTCC
GCTTCTGCCCGATAAGCCTTAGTGGATCGGAAGAGGCGTATATGCTACGGACGGGAGAAT
GGAGATGACCTTAAGAGAAGGGCTGAAGTTGACGTCTGTCTTTGGAATCTATCCCAGCCC
CGTGTTCTGCAGAAGAGCTATTAACAACTGAAGCGACGCCAGCCGTGAACCTTCTGGAAG
TTTCGTTGCGGGCTTTCCCTACCGTCCCCCATGGATCTGTATTAAAGCCCATCCTTCCTT
ACACAAATCTACTTTTAGGCCAGTGTTCCTGCATCTACCTCTGGATACGCATGATGGCCA
GCGCAATTCCCCGTCCTGAATCAAGTCCCCAAACCGGATGAAACCCCAGGTCTAGTTGAG
CTGCTGAGAGGGATCAGTGACGTTGCAAGCTGATTTAGTGACTGGCACGGTCGGATTGTG
GGTGTTTCTTTACGGCACGGACTACATTGTAATGGCAGGTGTGGGAGGTTGACTTGCGGG
AGCGCCGGAGATGACAGTCGAAAGAGGAGGGGGGCTACGTAGTACGATAGTGCTTTATCT
CTCGGTATTGGTGAGGCGCCAATTCTGTACTTTAAATTAGCCCTCTTGTACCTCGCTGGG
TGGGCTGGCCTTTCGGACCTTGCCAGTAGCCCAGACACCTTCTTTGTGCTGAATATCTAT
ATTCCGCCCGAGTATGGTGCCTTCTTTCGTCTTCAGGGAGTCTCAAGACTCTATA
>E.multilocularis_pathogen_EmW_Chr_02_Trim-3239976-3241280
TGTAATACGATGGTGGTTTATCCCTCGGTTCTGGTGAGGCGCTACTTTTGTACTTCGAAT
TAGCCCCTTGTACCTCGCTTTGTGGGCTGGCCTTTTGTGCCATGCCAGTAGCCCAGACAC
ATTCTCCGTGCTAAATATATATGTTCCGCCCGAGTATTGTGTCTTCTTTCGTCTTCAGGG
AGTCTCGGACGCTACACTCGGATGAGGACGAGATCATGTTGTTACAATTGCAGTTAAAAA
ATATCACAATTCTTCAAGAACCCATTCGCAGAATTCTAACACCCCAGTTGCTCGTTTACC
TTTCGATTATATTGGACGGACAACTTTGATGCTCCGTAGCCGTACCAGTAACCCCAAGCT
ATAACAAATGTTGTGTAATGCGTTAGATGTTTGTTTAACATGCGGTTTCTTAAATAAAAC
CACGTTGGGAACAGAAAGCTAAACTGATCCCAAAGATATCGATCCAATTTTTACTGCTAT
GCGTTAAACTATAACAGGGCCGAAGAAGTACATAATCTGCGGTTAGGTGAGTTGCGACGA
GCTCAAACAGAAAGGTTTAAGTTGACGTTCACCTTTGGCATTCATCTCAGTTTCGTGTTC
TGCAGGTAGGCTATTAACAACTGAAGCGACAGTAGCCGTGAGCCATCTGGAAATTTCATT
ACAGACTTTCCCTACCGTATCTGCATAAAGCTGTTGATAAAGTGAATTCGGGATAGCTCC
TCCATCCCCTTACTAGCTGAATAGAGCCTGGTCAGCTCTTAATTGGGAACAACGCGGCAA
GGAGGAACAGACGAGAAACTCTTGCCTTATGGATCCGTATTAAATCCCATCCTTCCTACA
TAAATCTGCTTTTAGGCCAGTGCTCCTGCATCTACCTATGGACACGCATAATGGCCAGCA
CAATTCTCTGTTCTTGAACCCATTTCTCAAACCGGATAAAACCCTAAATGCACTGAATCG
CCAAGAGTGATCAGTGACGTTGCGGTCAAGTATCTCCTCGGTTGCATGGAAAGTTGATGA
CTGGCACAGTCGGATCAGGGGTGCTTCTCTACAGCACCGACTACGCTGTGATGGCTGACG
CAGGAGGTTGACGACGCTCAAAAGAGGAGAGGGGCTATGCAATACGATGGTTGTTTATCT
CTCGGTATTGGCGAGGAGCCACTTTCGACGTGGCCTATGTACAACACCGAATGGACTGGC
TTTCGGACCATGCCAGTAGCCTAAACACCTTCTCTGTGTTGAATGTATATCTCTACCTGA
GTATTATGTCTTCTTTCGTCTTCAAGAAAGTCTCGGGACAATACA
>E.multilocularis_pathogen_EmW_Chr_02_Trim-3470266-3471334
TGTAATACGATAGTGGTTTATCCCTCGGTTCTGGTGAGGCGCCACTTTTTACTTTGAATT
AGCCCTCTCGTACCTCTCTGGATGGGCTGGCCTTCGGGCCATGCCAGTAGCCCAGACACC
TTCTCTGTGCTGAATATACATATATTCTGCCCAAGTATTTTGTCTTCTTTCGGCTTCAGG
GAGTCCCGGGACGCCACATTGGTGGCAGCGGAAAGCGAACCCGACCTTAAAGGACATGTA
TCCCGATTTCCCACTTCTGCGTGACAAGCCTTAGTGGAGCGGAAGAAGTACATATGCTAC
GGATGGGAGAATGGTGATGACCCCTAACAGAAGGGTTGATGTTGACGTCCACCTTCGGCA
TCTCTCCCAGTCCCGCGTTCTGCAGAAGAGGTATTAACAACTGAAGCGACACTAGCCGTG
AACCATCTGGAAGTTTCGTTACGGATATTCCCTACCGTCCCCCATGGAATTGTCTTAAAT
CCCGCCCTTCCCTACATGCATCTACCTCTGGATACGCATGATGGCCAGCGCAATTCCCCG
TCCTGAATCAAATTCCTCTACCGGGCGAAACTCCAGATTTAGTTAAGCTGCCAAGAGAGA
TCAGTGACGTTGAGGTCAAGTATCCCCTCAGTTGTGCGCTAATTTGGTGACTGGCACGGT
CGAATGGTGGGTGTTTCTTACAGCACCGACTACGTTGTAATGGCTGACGCGAGACGTTGA
TCTACGGGAGCGCCAGGGACGACGCTCAACAGAGGAGGGAGGCTATGTGATACGACGGTG
GTTCATCCCTCGGTATTGGGAAGTCTCGAAACGCTACAGCTATGTCTATATTAGCATCTG
TTAGATTCCCTGCACGAGTCGAACTGATTCAATTGTAAAAAGATGGTGGTCCATCCCTCG
GCACTGGTGAGGCGCCACTTTCTTACTTTGAATTAGCCCCCTTGTACCTCGCTAAGAGGG
CTGGCCTTTTCGGCCATTCCAGTAGCCCAGACACCTTCTCTGTGCTGAATACATATATTC
TGCCCCAGTACTGTCTTCTTTCGTCTTCAGGGAGTCTCGGGAAGCTACA
>E.multilocularis_pathogen_EmW_Chr_02_Trim-3590595-3591491
TGCAATACCATAGTGGTTTATCCCTCTGTATTGGCAAGGCACAACTTTTGTACTTTGAAT
TAGCCCTCTCGTACCCCGCTGGATGGGCTGGCCTTTGGGCCATGCCAATAGTCTAGACAC
CTTCTCCTCTCTTCTTTCGTCTTCAGGGAGTCTCGGGACGCTACATTGGTGGCAGCGGAA
AGCGAACCCACTTCTGTGGGACAAGCCTTAGTGGAGCGGAAGAAGTACATATGCTACGGA
TGGGAGAATGGTGATGACCCCTAATAGAAGGGTTGATGTTGACGTCCACCTTCGGCATCT
CTCCCAGTCCCGCGTTCTGCAGAAGAGGTATTAACAACTGAAGCGACACTAGCCGTGAAC
CATCTGGAAGTTTCGTTACGGATATTCCCTACCGTCCCCCATGGAATTGTCTTAAATCCT
GCCCTTCCCTACATGCATCTACCTCTGGATACGCGTGATGGCCAGCGCAATTCCCCGTCC
TGAATCAAATTCCTCTACCGGGCGAAACTCCAGATTTAGTTAAGCTGCCAAGAGGGATCA
GTGACGTTGAGGTCAAGTATCCCCTCAGTTGTGCGCTAATTTGGTGACTGGCACGGTCGA
ATGGTGGGTGTTTCTTACAGCACCGACTACGTTGTAATGGCTGACGCGAGACGTTGATCT
GCGGGAGCGCCAGGGACGACGCTCAACAGGGGAGGGAGGCTATGTAATACGATAGTGGTT
TATCCCTCGGTAGTGGTGAGGCGCCACTTTTGTACTTTGAATTAGCTTTTTGTACCTCGC
TGGGTGGGCTAGCCTTTCGGGCAACGCCAATAGGCCAGACGCCTTCTCTGCGCTAAATAT
ATGTTCTGCAAAAGTATTATGACTTATTCCCTCCTCAGGGAGTCTCGGGACGCTGCA
>E.multilocularis_pathogen_EmW_Chr_02_Trim-4406333-4407300
TGTAATACTATAATGGTTTATCCCTTGGTTCTGGGGAGGCTCCACTTTTGTACTTTGAAT
TAGCCCCCATGTACCTCGCTGGGCAGGCTGGCCTTTTGGTCCATGACAATAGCCCAGACA
CCTTCTCTGTGCGGAATATATATATACATATATTCTGCCCGAGTATTGTGTCTTCTTTCG
TCTTCAGGGAGTCTCGGGATGCTACATTGGTAACAGCGGAAAGCGAACCCGATCCTAAAA
GACATGCATCCTGCTTCTCCACTTCTGCGTGATAAACCTTAGTGGAGCCGAAGAAGTACA
TATGCTACGGATAGGAGAATGGTTGAGAAGGGTTGATGCTGACGTCAACATTTAGCATCT
CTCCCGGTCCCGTGTTCTGCAGAATAGCTATTAACAACTGAAACGACACTAGCCGTGAAC
CGTCTGGAAGTTTCGTTATGGATTTTCCCTACCACCCCCATGGACCTGTTTTAAATCTTG
TGCTCCCTTACTCAAATCTGCTTTTAGATTAGTATTTCTGCATTTATCTATAGACACGCA
TGATGGCTGACGCAGTTCCCCGTCCTGAATGAAATCCCTAAACAGGATGAAACGCCAGAT
CCAGTTAAGCTGCCAAGAGGGATCAGTGGCGTTGAGGTCAAGTATCCCCTCAGTTGCGCA
CTAATTTGGTGACTGGCACGGTCGGCTGGTGGGTGTTTCTTTACTGCACCTACTACGTTG
TAATGGCTGACGCGGGAGATTGACTTGCGGGAGCGCCGGGGACGACGCTCAAAAGAGGAG
GGAGGCTATGTAAAAAGATAGCGGTTTATCCCTCGGTTCTGGTGAGGCGCCACTTTTGTA
CTTTGACTTAGCCCCCTTGTACCTCGCTGGGTGGGCTGGCCTTTTGGGCCATGCCAATAG
CCTAGACACCTTCTCCGTGCTGAATATATATATATATATATGTTCTGCCCGAGTCTTGGG
ACGCTACA
>E.multilocularis_pathogen_EmW_Chr_02_Trim-4835632-4836720
TGCAATACGTTGGTCGTTTAAATCCTAATTTTGGCAATGGGCCACTCTGGGGCTCTGTCG
TTGTACCTTCGCAGGGTGGACTGGACTCCGGGACATGCCAGCAGACATAAGCCCTACCGT
ATATCAAATAGATATACTCTGACCGAGTATTATGTCTCCTTCCGTCTTCAGGGATATCTC
AAGGCGCTACAATGCTGGCAGTGGGAAGCAAACCTAATCTTAAAGAACCTGCCCTAGTTT
ATAATGCTGAAAGACAATAGCGGAGCGGAAGAAGTGCAAATGCTGCAGATGGGAGAATAT
GTGACGACACCTAACAGAAGAGCTAAAAACTATATCTACCTTCGGCAGCTACCCTAGTCC
CATGGCCTCCAGGAAAGCTATTAACAACTGAAGCAACACTAGCTGTGACCCAACTGGAAA
AGTTCGTTACGGAGCTATCTACTGTACCTGGATGAAGATGCCATTTAAGTGAACACGCAA
TACCTCCTCCACCTCTCTACTAGCTGGATAGAGCCCAGGTAGATATGCCTTTACAGCATT
GAGGTGAGAAGTGTCAGGAAGGGATGGACGCAAAACCCTACCCCGACGGATCTACGTTCA
ATTCTGTCCTTTGTTAAATATGTCTCGGTTTAGGCTAGTGTTACTATGACTACCAATGGG
CACGTGTAATGGACGGCACATTCCTCTTCCCTCAACACTGTTCTCGGACAGGACGGAACT
TCCGATCCAGTGGAATTGCCAAGTGGGATCAATGACGTTACAGCCAAATATCTTTTCAAT
CACATGAAAACTCAATAACTGGCACAGCTGACTTGCAAATGCCTTTTCTACAGCACCGAT
CACATTGCGATGGCTGACACGGGAGGTTGACCAAGGACGTTCAAAAGAGAAGAGCTGTGC
AATACGTTAGTTGTTTAACTCTCAGTTTTGGTAAAGGGGCCACTTAGGTACTCCACCAAT
GTACGTTCGCTGGGTGGGCAGGTCTCCAAACCATTCCAGTAGCCCCAAGCCCTACGGTAT
GTCAAATGCATATATTATGCCCGAGTATTATGTCTTCTTCCATTTTCAGGGAAGTCTCCG
GACGTTGCA
>E.multilocularis_pathogen_EmW_Chr_02_Trim-4969376-4970478
TGTAATACGATGGTTATCTATCCCTTAGTTTTGGTGAGAAGCCACTTTTGATTTGACCAT
TTGCCACTCCAGGTGGGCTGGTCTTCGGGCCATGCCAGTAGACCTAGTACCTTCTGTATG
CTGAATATATATATTTTACTCAAGTATTATGCCTGCTTTCGTCTTCAGGGAAGTCTCGCT
GCGCTACATTGGTGGCAACGGAAAGCGAACCCGATCCTAAAGGCCACCTATCCTAATTTT
CACTGCTGCGTGATAAACCTTAACTGAGCGGAAGAAGTGCATATGCTACGATTGGGAGAA
TGGCGATGACCTCAAACAGAAGAGTTGAAATTGACGTCTACCTTCGGCATTTATCCCAGT
CCTATGTTCTGCAGGAAGGCTATTGACAACTGAAGCGACACTAGCCGTGAACCATCTGGA
AGTTGCGTTACAGACTTCCCCTACCATATCTGCAATAAACTGTTGATAAGGTGAATTCGC
GATACCTCCTCCATTTCCTTACTACCTGAGTAGAGCCTGGCAGGTCTAAAGTGGGAACAA
CGTCACAAGGAGGAACAGACGCGAAATCCTTTCCCCCACGGACCTGTGTTAAATTCCGTT
CTTCCTTACACAAATTTGCTTTTAGGCCAGTGTTCCTACATCTATCTATGGAAATACATA
ATAGTCAGCACAATTCCCTGTTCCTGAATCAAACTCCAAAACCGAACAAATATCCAGATC
CAGTTAAATTGACAAGAGAGACCAGTGACAATGTAATCAAATATCTCCTCAGTTGCACCC
AAAATTGATGACTGGTACGGCTGTCTCGTGGGTGTTTCCTTGGGGCACCGACTACATTGT
GGTGGCTGACTCGAAGGGCTGACCAAGGAGAGCGCCGGGGACGGCGCTCAAAAGAGGGGA
GGGGCTCTGTAATACGAGGGTTGTTTGTCTCAGTTCTAGTGAGGGGCCACTTTTGACTTG
GCCATTTTACCACGCCAAGTGGGCTGGCTTTTGGGCCATGCCAGTAGCCCTATTGTCTTC
CTTGTGCCAAATATGTATGCCCTACCTGGGTACTGTCTTCCTTCGTCTTCAGAAAAGTTT
CAGGGCACTAATAGGAGTTTTTG
>E.multilocularis_pathogen_EmW_Chr_02_Trim-6053711-6054773
TGCAATACGATGGCTGTTTAACCCTCAATTTTGGTAAATAGCCACTTTTGACGTTGCCAT
TGTTACGCCGGGTGGGCTGGCCTTTGGACAAGGCCAGTAGCCCTAACGCCTTCTGTATGC
CCAATATACATATGTCTTCTTCTGTCTTCAGAGACGTGTCGGGACGCCACATTGATGGCG
GCTGTGAGCAAACCCCACCGTAAGGGACATCTATTTTGATTCCCACTGCCGGATGATGAA
CCTTAGCTAAGCGAAAGTAGTACATATGCCACGGATGGAAGAACCGGTGATGACCCCAAA
TGAATGGACTAAAATTGACGCCCACCCTCGGCAACTACCCCAGCTCCGTGGTCTGCAGGA
AAACCATTAACAAATGAAGCAACACTGGCCATGAATTATCTGGAGTAGTTTCGTTACAGA
GTTTCCCACTGTACCTACATAAAGCTCTTGATAAAGTGAACTAGCGATACCTCCTCCACT
TTTCTACTAGCTGCATAGGACCCCGATAGATATGGATGGGCAAATCTGAAGTGAGAACAG
CGTGGGAAAGAGGAATAGATGATGAACTCTTTCCTCACCGACCTGTGTTAAATTCCTTCC
CTCCACACACAAATCTGCATTGAGGCCAGAATTCCTACTTCTATCCATGAACATGCGCGA
TGGCCAGCAAAATCCTCTGTCCTTGAATCAAGTTCTCAAACGGGACGCAACTCAGATGTA
GTTGAACTGCCAATAGGGAGCAGTGGTGTTGCGGGCAAGTATCGCCTTAGTTGCATAAAA
ATTTGATGACTGGGTGTTTCCTACGTTGTGATGGCTGGCACGGGACGTTAACCAGGGGGA
ATACCAAGGACAAAGCTCAAAAGAGGAGAGAAGCTACATAATGAGATGGTTGTATAACTC
TCAGTTTTGGTGAAGAGCCACTTTTGACTTGGCCTTTGTGCCACCCAAAGTGGACTGGCC
TACGGGCCATGTCAGTAGCCCCAATACCTTCTGTATGTCAGATACAAATTCTGCCTCAGT
ATTATGCCTTCATTCGTCCTCGAAGGAGTCTCGGGACGCAGCA
>E.multilocularis_pathogen_EmW_Chr_02_Trim-7021282-7022379
TGTAATCATAACTGAATGCTTTGGTCATTTAACTCTCAGGTGTGGTAAGGTGTGGCTTTT
GGATCTCCGCTGATGACCCTTCGTCGGGTAAGCTGGCCCTTGGGCCATGCCAGTAGCCCC
AAGCCCTACTGTAATTTAAAAATATACATTCCACCCAAGTGTTACTTCTTCTTTCTCCTT
CAGAGAAGTCTCGAGGCGAAACCCGATCTTATGGGGACTATCTTGATTTCTACTGCTGGG
TGATAGGCTTTAGCGGGATGAAATAAATACACATGCTACGGATGGGGGAATTAATGACGT
CCTATAACAGAAGGCTGAAAATGATATCTACTTTCAGCGACCACCTCGATCCCAGTCTTT
GCAGGAAGGCTAATAACAACAAAAGCGGCACCAGCTTTGCACCATCTAGAAAAGTTTCAT
TACGGAACCCTCTACCATACCTGTGTGAAAATATCAATTATGAGAATCCCCAATACCTCC
TCCACTTCTCAACTTGCTGGATAGAACCCAGATAGATATGGCTGGGCAGCTTTGAAGTGA
GAACAACATGACAAGAAGGAATGGAGACGAAACCCTATGCCAGCATAAGTGTGCCCATTC
TCGTCCTTTGTTACGTGGCTCTGCTCTTAGGTCATTGTTCCCAGGATTTGCTATGGACAC
GTGTGATAACCAGCTCATTGTCCCGTCTTCAATTCCAGTTCCCATACCCGACGAAACTCA
AGGTCCACTTGGGTTGCCACGAGGAATCAACCACATTGCAGTCATATGTCTCCTCAGTTG
CACAAAAATTCGGTGACTGGCACGGTTGGTTTGTGGGTGTTTTCTTTACAGTACCGATTA
CCTTGTGATGGCCTACGTAGGAGATCGGCCAGGGGGAGCACTGGGGATAACGCTCAAGAG
GGGAGAGAAGCTGTGGAATACGTTAGTTTTTAACCCTCAATTTTGGTAAGCGAAACGCTT
TGGGTCACTGCCATTGTGCCTTTTCAAGGTGGGCTGATTTCCAGGCCATGCCGGTAGCCC
CATGTCCTACTGTAGGTCAAATACGTATATGTTCTGCCCTAGTTTATGTCTTCTTTTGTC
CTCTGAGGAGTCTCAAAA
>E.multilocularis_pathogen_EmW_Chr_02_Trim-7065743-7066728
TGTAATACGATAGTGGTTTATCCCTCGATTCTGGTGAGGCGCCACTTTTGTACTTTGGAT
TAGCCCCCTTGGGCCTCGCTGGGTGGTCTGGCCTTTTGGGCCATGCCAATAGCCCAGACG
CCTTCTCCGTGCTGAGTATATATTCTGCCCGAGTATTGTGTCTTCTTTCGTCTTCAGAGA
GGCTCGGGGCGCTACATTGGTGGCAGCGGAAAGCGAGCCCAATCTTAAAAGGCATGTATC
CCGACTTTCCACGTCTGCGTGATAAGCCTTACTGGCACGGAAGAACATATGCTACGGATG
GGAGATTGGTGATGATCCCTAATAGAAGAGTTGATGTTGGTGTCCACCTTCGGCATCTCT
CCCAGTCGCGTGTTCTGCAGAAAAGCTATTAACAGCCGAAGCGACACTAGCCGTGAACCA
TCTGGAAGTTTCGTTGCGGGTTTCCCCTACCGTCCTCCATGGACCTGTTTTAAATCTTGT
ATTCCCTTATTCAAATCTGCTTTTAGGCCAGTGTTCCTGCATCTATCTATGGACACGCAT
GATGGCCGGCGCAGTTCCTCGTCCTAAATGAAATCCCTAAACCGGACGAAACCCCAGACC
CAGTCAAGCTGCCAAGAGGGATCAATGACGTTGAGGTCAAGTATCCTCTCAGTTGCGCGC
TAATTTGGTGACTGGCACGGTTGGCTCGTGGGTGTTTCTTTACTGCACCGACTACGTTGT
AACGGCTGACGCGGGAGGTTGACCTGTGGGAGCGCCGGGGACGACGCTTAAAAGAGGAGA
GAGGCTATGTAATAGGATAGTGGTTTATCCATCGATTCTGGTGAGGCGCCACTTTTGTAC
TTTTGTACCTCGCTGGGTGGGCTGGCATTTTGGGCCATCCTAATAGCCCAGACGCCTTCT
CTGTGCCGAATATATATATATATATATATATATTCTGCCCGAGTATTGTGTCTTCTTTTG
TCTTCAGGGAGTCCCGGGACGCTACA
>E.multilocularis_pathogen_EmW_Chr_02_Trim-7525398-7526511
TGTAATACGTTGGTTGTTTGTTTAATGCTTGGATTAGTAAAGGGCCACTTCGTCTTGACA
ATGTATCCCGCCGGGTGGACCGGTCTTCAAACCATGCTACTAGACCTAGTACCTTCTGCA
TGTCGAATATACAAATTCTAACCTACTATTATGCATTCTTTCGTCTTCAGAGAACATTTG
AGGCGCTACATTGGTGGCAGCAGATTGCGGGCACGATTCCAAGGACATCGATTTTGATTT
CCTATGCTGGGTGATGAACCTTAGCGGAATGGAAGAAGTACGTGTGCTACGCGTGATAGA
ATCGTTGATAAACCCGAACAGAAGGGCTGAAATTGAAGTTTTTCTTCGGCAACTACCCCA
GTCATCTGTTCTGCAGGAAAGCTACCAATAGCCGAAGTGATGTTAGCCGTGAACTACCCG
GAAGTTTGGTTACGGAGTTTCCTTACAAAGCTGTTAATAAAGTGAACTAGCGATACCACT
CCATTCCCCTACTAGCTGGATAGAGTCCGGATAGATATGATTAGGCAGGTCTGAAGTAAA
TACATCGTGGCAAATAGGAACAGATGCGAAATCCTTTCTCCTCCGGACTCGTGTTAAATC
TCGTCGTTGCTTGCATAAAAATTCTTTGAATCCAATGTTTCTACGTCCATCTGTAGACGA
ATATGATGGCCAGCACAATTCCCATTCCCTAAATCCATTTCCTAAATCGGACGAAACTCC
GGATTCAGTTGAATTGCCAATAAGGCTTTTTTAGTGACTGAAATCAAATATCTTCTCAGT
TGCAAGAAATTTGATGACTGGATTAGCTGGCTCGAGGGTGTTTCTTTACAGTGCCGACAA
CGTTGTGATGGGTGACAAGGGGGTTAATCAAGGGGAGCGCCGGGGACGGGGCTCAAAAGA
GGAGAGGGGCTACGTAATACAATGATTGTCTAGCTCTCAGTTTTGGTAAGGAGCCACTTT
CAACTTGGCTATTGTGCAGCATCGCATGTGCTGGCCTTTGGGCCATATCAGTGGTCCAAG
TACCTTCTGCATGTTGAATGTGTGCGTTGTATCCAAGTCTTATGTCTTCTTTTGTCCTCT
GGAAAGACTCGGGGCACTACTGTAATACGATAGA
>E.multilocularis_pathogen_EmW_Chr_02_Trim-7714076-7715152
TGCAAACCAGAGAATAGCGCCGTGTCCAAGCGTAGTGGACTGGATGTTTGTCTCTCGGTA
CTGGCGAGGAGCCGCTTTTGCCTTTTAGCTTGGCCTTTGGGCCATTCCAGTAGCCAAATA
TCTTTGCTGTGCCGAATACATATAGTCTGCCCGAGTATTGCCTTCTTTCGTTTTCAGGGA
AGTCCCGGAACGCTACATTGGTGGCAGCGGGAAGCGAACCCAAACTTAAAGGATATCTTT
CCTGGTTTAACTGCTGCGTGATAAATCTTCGCGGAGCGGAAGAAGTATATGTGCTACAGA
TGGGGGAATGGTGATGACCCCAACTAGAAGGGCTGAAATTGACGTCTACCTTCGGCAGCT
ATCCCAGTCCCCTGTTCCGCGGGGAAGGAACTACAACTGGAGCGACACCAGCAATGAACC
ACCTCCCCCACCGTGCCTGCGCAAAGCTGTTGATAAAGTGAATTCTTGGAACCTCCCTCA
TTTCCTTACCAGCTGAACAGAGCCTGGGCAGCTCCAAAGTGAGAACAAGGTGATAAGGAG
GAACAAACGTGAAAACATTCCCCTATGCATTCGTACTAGATCCCGTCCCTCCTTACACAA
ATCTGCTTTCAGGCCAGTGTTTCTACATCTATCCATGGACACGCATGATGGCCAGCACAA
TTCCCCCTTCCTGAATCAAGTTCCCAAACCGCACGAAACTCCAGGTCCAGTTGAAGCACA
AAGAGGGATCAGTGACGTTGCGGTAGAGTATCTCCTCAGCTGCACACTAATTTGATGGCT
GGCACGACTGGCTCGTGGGTATTTCCTTGAAGCGCCGATTACGTTGTGATGGCTGACGTG
GGAGGCTGACCAAGGGGAGCGCCAAGGACAACGCTCAAAAGAGGAGAGGGGTCAAGTAGT
ACGATGGATGTTTATCTCCCAGTACGGGCGAGGAGCCACTTTTGACTTTTAACTTGGCCT
TTGTACCACACTGAATGGGCCGGCCTTCCGACTATGCCAGTAGCCCAAATACCTTCTCTG
TACCGAATATACATATCATGTTTTCTTTCGCCTTCAAGGAGGTCTCAGGACGCTACA
>E.multilocularis_pathogen_EmW_Chr_02_Trim-9119750-9120683
TGTAATACGATAGTGGTTTATTCCTCGGTTCTGGTGAGGCGCTACTTTTGTACTTCGGAT
TATCCCCCTTGTACCTCTCTGGGTGGGATGTCCTTTTGGGCCATGCCAATAGCCCTTTTT
CGTCTTCAGGGAGTCCCGGGACGCTGCACTGGTGGCAGCGGAAAGCAAACTCGATCTTAA
AGGACATGTGTCCTGGTTTTCTACTTCTGCTTGATAAGCCTTAGTAGAGCAGAAGAAGTA
CATATGCTACGGTTGGGAGAGCGGTGATGACCCCTAACAGAAGGGTTGATGTTGACGTCT
GCATTCAGTATCTCTCCCAGTCCCGTGTTCTGCAGAAAAGCTATTAACAACCGAAGCGAC
ACTAGCCGTGAACCATCTGGAGGTCTTGTTACGGATTTTCCCTATCGTCCCCCATGGACC
TGTTTTAAATCTTGTACTTCCTTATTCAAATCTGCTTTTAGGCCAGTGTTCCTGCATCAA
TCTATGGACATGCATGATGGCCAATGCAATTCCCCGTTTTGAATCAAATTCGTAAACCGA
ACAAAACTCCAGATCCAGTCAAGCTGCCAAGAGGGATCAGTGCCGTTGAGATCAAGTATC
CCCTCATTTGCGCGCTAATTTGGTGACTGGCACGGTCGGATCGTGGGTGTTTACAGCACT
GACTACGTTGTAATGGCTGACGCAGGAGGTTGACCTGCGGGAGCGCCCTGGACGACGCCC
AAGAGAGGAGAAAGGCTATGCAATACGATAGTGATTTATCCCTCGGCATTGGTGAGGCGC
TACTTTTGTAATTTGAATGAACCCCCATGTACCTTGCTGGGTGGGCTGGCCTTTTGGACC
ATGCCAATAGCCCAGACACCCTCTCTGTGCTGGATATATATATTCTGCCCGAGTGTTGTT
GTTTTTGTCTTCATGGGAGTCTCGGGACTCTACA
>E.multilocularis_pathogen_EmW_Chr_02_Trim-10213038-10213799
CTTGTACTTCGCTGGGTGGGTTGGCCTTTTGGGCCATGCCAATAGTCTAGACACCTTCTC
TGTGCTGAATATATATTCTGTCTGAGTATCGTGTCTTATTTCGTCTTCAGGGAGTCTCGG
GACGCTACATTGGTGGCAGCGGAAAGCGAACCTGATCTTAAAGGACATGTATCCTGATTT
TCCACTTTTGCGTGATAAACTTCGGTGGAGCAGATGGGAGAATGGTGATGACCCCTAATA
GAAGGGTTGATGTTGACGTCCACCTTCGGCATCTCTCCCAGTCCCGTGTTCTGCAGCAAA
GCTATTAACATCTGAAGCCACACAAGCCGTGAACCATCTGAAAGTTTCGTGACGGATTGT
CCCTACCGTTCCCCATGGACCTGTTTTAAATCTTGTCCTCCCTTACTCAAATCTACTTTT
AGGCCAGTGTTCCTACATCCAGCTATGGACACACATGATGATGCCCTGCGCAAGTTTCCT
CCTGATTCAAGTCCCTAAACCGATCGAAACACCAGATCCAGTCAAGCTGCCAAGAGGGAT
CTGTGACTTGGAGGTCAAGTATCCCCCCAGTTGGGCGCCAATTTGGTGACTGGCACAATC
AGATTGTGGGTGTTTCTCTTTAGCACCGACTACGTTGTAATGGCTGACGCGGGAGGTTGA
CCTGCGGGAGTACCGGGGAAGACGCTTAAAAGAGGAGGGAGGCTGTGTAATACGATAGTA
GCTTATCCCTCGGTATTGGTGAGGCGCCACTTTTGCACTTTG
>E.multilocularis_pathogen_EmW_Chr_02_Trim-10679942-10680872
TGTAATACGATGGTGGTTTATCCCTCGGTTCTGGTGAGGCGCCACTTTTGTACCTTGTAT
TAGCCCCTTGTACTTCGCTGAGTGGGCTGGCCTTTTGGGCCATGCCAATAGCCCAGACAC
CTTGTCTGTGCTATGTATATTCTGCACGAGTATTGTGTCTTCTTTCGTCTTAAGGGAGTC
TCGAGACGCTACATTGGTGGCAGCGGAAAGCGAACCCGATCTTGAAAGACATGTATCCTG
ATTTTCCACTTCTGTGTGATAAGCCTTAGTGGAGCTGAAGAAGTACATATGCTACGGATG
GGAGAATGGTGATGACCCCTAACAGAAGGGTTGATGTTGACGCCTACCTTCGGCATCTCT
CCCAGTCCCGTGTTCTGCAGAAAAGTTATAAACAACTAGACGTGAACCATCTGAAAGTTC
CGTTGTGGATTTTCCCTACCGTTCCCCCATGGGCCTGTTCTAAATCTTGTATTCCCTTGT
TCAAATCTGCTTTTAGGCCAGTGTTCCTGCATCTATCTATGGACACGCATGATGGCCGAC
GCAGTTCCCCGTCCTGAATCGAATCCCTATACGGGACGAAACCCCAGATCCAGTCAAGCT
GCCAAGAGGGATCAGTGACGTTGAAGTCAAGTATCCCCTCAATTGCGCGCTAATTTGGTG
ACTGTCACGGTCGGCTCGTGGGTGTTTCTTTACTGTACCGACTACGTTGTAATGGCTGAC
GCGGGAGGTTGACCTGTGGGAGCGCCGGGGACGAAGCTCAAAAGAGGAGGGAGGCTATGT
AATACGATAGTGCTTTATCCCTCAATTCTGGTGAGGCGCCACTTTTGTACCTTGTATTAG
CCCCTTGTACCTCACTGGGTGGGCTGGCATTTTTTGCCATGGCGATAGCCCAGACACCTT
CTCCGTCTTCAGTAAGTCTCAGGACCCTACA
>E.multilocularis_pathogen_EmW_Chr_02_Trim-10902562-10903555
TAATACGATGGTGGCTTATCCCTCGGTTCTAGTGAGGCGCCACTTTTGTACTTCGAACTA
GCCCGCTTGTGCCTCGCTGGGTGGGCTGGCCTTTTGGGCCATGCCAATAGCTCAGACACC
TTCTCCGTGCTAACTATATATATTCTGCACGAGTATTATGTCTTCTTTCGTCTTCAGGGA
GTCTCGGGATGCTACATTGGTGTCAGCGGAAAGCGAACCCGATCTTAAAAGACATTTTTT
CTGATTTTCCACTTCTGCGTGATAAGCCTTAGCGGAGCGGGAGAAGTACATATGCTACGG
ATGGGCGAATGGTGATGACCCCTAGCAGAAGGGTTGATGTTGACGTCTACCTTCGGCATC
TCTCCCAGTCCCGTGTTCCGCAGAAAAGTTGTTAACAACTGAAGCGACACTAACCGTGAA
ACATCTGGAAGTTTCGTTACGGATTCTCCCTACCGTCCCCCATGGACCTTTTTTTTAAAT
CTTGTACTTCCTTACTCAAATCTGCTTTTGGGCCAGTGATCCTGCATCTATCTATGGACA
CGCATGATGGCCGACGCATCTCCCCATCCTGGATCAAATCCCCGAGCCGGACGAGACCCC
AGATCCAGTCAAGCCGCCAAAAGAGATCAGTGACGTTGAGGTCAAGTATCCCCGCAGTTG
CACGCTTATTTGGCGACTGGTACGGTCGGCTCGTGGGTGTTTCTTTACTGCACCGACCGC
GTTGTAATGGCTGACGCGGGAGGTTGACCTGCGGGAGCGCCGGAGACGACGCTCAAAAGA
GGAGGGAGGCTATGTAATGCGATAGTGGTTTATCCCTCGGTTCTGGTGAGGCGCCACTTT
TGTACTTTGAATTAGTCCCTTGTACCTCGCTGGGTGGGCTGGCCTTTTGGGCCCTGCCAA
TAGCTCAGGCACCTTTTCCGTGCAGAATATATATATTCTGCCCGAGTATTGTGTCTTCTT
TCGTCCTCAGGGAGTCTCGGGACGCTACACTACA
>E.multilocularis_pathogen_EmW_Chr_02_Trim-10995232-10996246
TGTAATACGATAGTGGTTTATCCCTCTGCTCTGGTGAGGCGCCACCTTTGTACTTTGAAT
TAGTCCCCTTGTACCTCGCTGGGTGGGCTGGCCTTTTGGGTCATGCCAATAGCTCAGACA
CCTTTTCCGTGCAGAATATATATATATATATATATATATATATATATTCTGCACGAGTAT
TATGTCTTCTTTCGTCTTCAGGGAGTCTCGGGATGCTACATTGGTGTCAGCGGAAAGCGA
ACCCGATCTTAAAAGACATTTTTTCTGATTTTCCACTTCTGCGCGATAAGCCTTAGCGGA
GCGGGAGAAGTACATATGCTACGGATGGGCGAATGGTGATGACCCCTAGCAGAAGGGTTG
ATGTTGACGTCTACCTTCGGCATCTCTCCCAGTCCCGTGTTCCGCAGAAAAGTTGTTAAC
AACTGAAGCGACACTAACCGTGAAACATCTGGAAGTTTCGTTACGGATTCTCCCTACCGT
CCCCCATGGACCTTTTTTTTTAAATCTTGTACTTCCTTACTCAAATCTGCTTTTGGGCCA
GTGATCCTGCATCTATCTATGGACACGCATGATGGCCGACGCATCTCCCCATCCTGGATC
AAATCCCCGAATCGGACGAGACCCCAGATCCAGTCAAGCCGCCAAAAGGGATCAGTGACG
TTGAGGTCAAGTATCCCCGCAGTTGCACGCTAATTTGGTGACTGGTACGGTCGGCTCGTG
GGTGTTTCTTTACTGCACCGACCGCGTTGTAATGGCTGACGCGGGAGGTTGACCTGCGGG
AGCGCCGGAGACGACGCTCAAAAGAGGAGGGAGGCTATGTAATGCGATAGTGGTTTATCC
CTCGGTTCTGGTGAGGCGCCACTTTTGTACTTTGAATTAGTCCCCTTGTACCTCGCTGGG
TGGGCTGGCCTTTTGGGCCCTGCCAATAGCTCAGGCACCTTTTCCGTGCAGAATATATAT
ATTCTGCCCGAGTATTGTGTCTTCTTTCGTCCTCAGGGAGTCTCGGGATGCTACA
>E.multilocularis_pathogen_EmW_Chr_02_Trim-11226516-11227628
CGTAAAATGATGGATGTTTAACTCGCTGTCTTGGCGAAGAGCTATTTTCGACTTGGCCAT
AGTACCACTCGCAATGGCTGGCTTCGGGCCACACCAGAGACCCAAACACCTTCTGTATTT
CGAATATAAATTATCCTGCTCGAGTATTACGTCTTCACTCGGCTTCAGCGAAGTCTCAGG
ATGCTACACTGGTGGCAGTGGTAGGTGAACCTGAAGGACATCTATCCTGATTTTCACTGC
TGGGTGATAAACTCTGGCGGGGCGGAGGAAGCACATATGCTACGAATGAATGAATCAATA
GTGCTCTAAACAGGAGGGTCGATTTTGACGTGTGCCTTCAGCAACTACCCTAGTCACGTG
TTCTGCAGGGAAGGTATTAGCAGCTGAAGCGACATTAGCCGTGAACCATCTAGGGGTTTT
GTTACAGGCTTTCCTTATCGCACCCGCATGAAGCTGTTGGTAAAGTAAACTCACGATACC
TCCCCCATTTCTCCACTAACTGGATAGAGTCCGGGTGGATATGGCTATGCGGCGGTGAAG
TGGGTGCAACGTGACTTGGACGAACGGATGCGAAACCCTTCCCCCACGGACCTGGATTAA
ATCCCACCCTTCCCTACACAAACCTGTTTTTAGGCCAGTGTTCGTACCTCTATCTATGGG
GACGTGTGATGGGCAGCGCAATGCCTTTGTCCCTTAACCCACTTCTCGAATTGGGCGAAA
TTCCAGATGCAGTTGAATTGTCAAGAGGGATCAGTGTCGTTGTGATCGAGTGTCGCCTTA
GTTGCGTAGAAATTTGGTGGCTGGCAGGGCCGGCTCGTGGGCGTTTCCTCAGCACCGTCT
GCGTTGTGGTGGCTGATGCGGGAGGTTGACCAAGGGGATTGCAGGGGATGACGCTCAAAA
GCGGAGAGGGGATTATGCTGTAAGATGGTTATTCAACTATAGGTTTTGGTGAAGAATTAC
TTTATAATTGGTCATCATACCACATTGGGTGGCTGGCTTTTGGGCCAAGCCAGTAACCTA
AATGCCTTTTGCATGTCAAGCATAGGAAGATATTCCGCTCAAGTATTATATCTTATTTTG
TCTTTATGGATGCCTCAGGATGCTATATTTACG
>E.multilocularis_pathogen_EmW_Chr_02_Trim-11249245-11250362
AGTAATGTGGTGGTTTTGTAACTCGCTGTCTTGGCGAAGAGCTATTTTCGACTTGGCCAT
AGTACCACTCGCAATGGCTGGCTTCGGGCCACACCAGAGACCCAAACACCTTCTGTATTT
CGAATATAAATTATCCTGCTCGAGTATTACGTCTTCACTCGGCTTCAGCGAAGTCTCAGG
ATGCTACACTGGTGGCAGTGGTAGGTGAACCTGAAGGACATCTATCCTGATTTTCACTGC
TGGGTGATAAACTCTGGCGGGGCGGAGGAAGCACATATGCTACGAATGAATGAATCAATA
GTGCTCTAAACAGGAGGGTCGATTTTGACGTGTGCCTTCAGCAACTACCCTAGTCACGTG
TTCTGCAGGGAAGGTATTAGCAGCTGAAGCGACATTAGCCGTGAACCATCTAGGGGTTTT
GTTACAGGCTTTCCTTATCGCACCCGCATGAAGCTGTTGGTAAAGTAAACTCACGATACC
TCCCCCATTTCTCCACTAACTGGATAGAGTCCGGGTGGATATGGCTATGCGGCGGTGAAG
TGGGTGCAACGTGACTTGGACGAACGGATGCGAAACCCTTCCCCCACGGACCTGGATTAA
ATCCCACCCTTCCCTACACAAACCTGTTTTTAGGCCAGTGTTCGTACCTCTATCTATGGG
GACGTGTGATGGGCAGCGCAATGCCTTTGTCCCTTAACCCACTTCTCGAATTGGGCGAAA
TTCCAGATGCAGTTGAATTGTCAAGAGGGATCAGTGTCGTTGTGATCGAGTGTCGCCTTA
GTTGCGTAGAAATTTGGTGGCTGGCAGGGCCGGCTCGTGGGCGTTTCCTCAGCACCGTCT
GCGCTGTGGTGGCTGATGCGGGAGGTTGACCAAGGGGATTGCAGGGGATGACGCTCAAAA
GCGGAGAGGGGATTATGCTGTAAGATGGTTATTCAACTATAGGTTTTGGTGAAGAATTAC
TTTATAATTGGTCATCATACCACATTGGGTGGCTGGCTTTTGGGCCAAGCCAGTAACCTA
AATGCCTTTTGCATGTCAAGCATAGGAAGATATTCCGCTCAAGTATTATATCTTATTTTG
CCTTCATAAAAATCTCGGGGGGATTCATGCATGCTATG
>E.multilocularis_pathogen_EmW_Chr_02_Trim-11866995-11867861
TAATACGATTGTGGTTTATCCCTCGGTTCTGGTGAGGCGCCACTTTTGCACTTTGAATCA
GTTCATTGGGTGGGCTGGCCTTTTGGGCCATACCAATAGCCCAGACACCTTCTCTGCGTT
GAGTATATAAATATTCTGCCCGAGTATTGTGTCTTCTTTCGTCTTCAGGGAGTCTATGGA
CGCTACATTGGTGGCAGCGGAAAGCGAACCACATCTTAAGAGACATGTATCCTATTTCTC
CACTTCCGCATGATAAGCCTTAGTGGAGCGGAAGAAGTACATACGCTACGAATGGGAAAA
TGGTGATGACCCCTAACAGGAGGATTAATGTTGACGTCTACCTCCCGCATCTCTCCCAGT
CCCGTGTTCTGCAAAAAAGCTATTAACAACTGGAGCGACATTGGCCGTGAACCATCTGGA
AGTTTCGTTACGGATTCCCCCTACCATCCTGAATCAAATCCCCAAACCAGACAAAACTCT
AGTTCCAGTGAAGCCGCCGAGAGGGATCAGCGACTTTGAGGTCAAGTATCTCCTCAGCTG
CACGCTAATTTGGTGACTGGCACGGTCGGCTCGTGGGTGTTTCCTTACAACACCGACTAA
GTTGTAATGGCTGAGGCGGGAGGTTGACCTGCTGGAGCGCCGGGAACGACGCTCAAAAGA
GGAGGGAGGCTATGTAATACGATAGTGGGTTACCCTCTGTTCTGGTGAGGCGCCACTTTT
GTACTTTGAATTAGCCTCCTTGTACCTCGCTGGGTGGGCTGGCCTCCTGGGCCATGCCAA
TAGCCCGGATACCTTCTCTGCGCTAAATATATACTCTCTCTGAGTGCTTCGGCTTCTTTC
GTCTTTGGGGAGTCCTGAGACGCTACG
>E.multilocularis_pathogen_EmW_Chr_02_Trim-12377285-12378258
TAATACGATAGCGATTTATCCCTTAGTTCTGGTGAGGTGTCACTTTTGTACTTTGAACAT
ACCCCTTGTACCTCGTTTAGTGGGCTGGCCTTTTCTGCCATGCCAATAGCCCAGACACCT
TCTCTGTGCTGAATATATATATTCTGCCCGAGTATTGTGTCTTTTTTCGTCTTCAGGGAG
CCCCGGGATGCTACATTGGTGGCAGCGGAAAGCAAACCTAATCTTAAAAGACGTGTATCC
TGATTTTCCACTTCTGCGTGATAAGACTTAGTGAAGCGGAAGAAGTACATATGCTACGGA
TGGGAGAATGGTGATGACCCCTAATAGAAGGGTTGATGCTGACGCCTACCTTCGGCATCT
CTCCCAGTCCCGTGTTCTGCAGAAAAGTTATTAACAACTGAAGCGACACTAGCCGTGAGC
TATCTGGAAGTTTCTTTGTGGATTTTCCCCACCGTCCCCCATGGACCTGTTTTGAATCTT
GTCCTCTCTTACTTTTATGCCAGTGTTTCTGCATCTATCTATGGACACGCATGATGGCCG
GCCCAATTTCCCCCCTGAATCAAATCCCTAAACCGAAAGAAACACCAGATCCAGTCAAGC
TGCCAAGAGGTATCAGTGACGTTGAGGTCAAGTATCTCCTCAGTTGCGCACTAATTTGGT
GACTGGCACGGTTGGCTCGTTGGTGTTTCTTTGCTGCACCGACTACGTTGTAGTGGCTGA
CGCAGGAGGTTGACCTGCAGGAGCGCCGGGGACAACGCTTGAAAGTGGAGGGAGGATATG
TAATACGATAGTGGTTTATCCCTCGGTTCTGGTGAGGCGCCACTTTTTGTACTTTGAATC
AGCCCCCTTGTACCTCGTTTAGTGGGCTGGCCTTTTGGGCCATGCCAATAGCCCAGTCAC
CTTCTCTTCGCTGAATATATATTATGCCCTAGTATTTTGTCTTCTTTCGTCTGCAGGGAG
TCTTGGGACGCTAC
>E.multilocularis_pathogen_EmW_Chr_02_Trim-12485111-12486098
TGTAATGCGATAGTGGTTTATCTCTCGGTTCTGGTGAGGCGCCACTTTTGTACTTTGAAC
ATCCCCCATGTACCTCGTTTAGTGGGCTGGCCTTTTGAACCATGCCCGTAGCCCAGACAC
CTTCTCTGTGCTGAATATATATATTCTGCCCGAGTATTGTGTCTTCTTTCGTCTGCAGGG
AGTCTCGGCACGCTACATTGGTGGCAGCGGAAAGCGAACCTGATCTTAAAAGACATGTAT
CCTGATTTTCCACTTCTACGTGATAAGCCTTAGTGAAGCGGAAGAAGTACATATGCTACG
AATGGGAGAATGGTGATGACCCCTAATAGAAGGGTTGATGCTGACGCCTACCTTCGGCAT
CTCTCCCAGTCCCGTGTTCTGCAGAAAAGTTATTAACAACTGAAGCGACACTAGCCGTGA
ACTATCTGGAAGTTTCTTTGTGGATTTTCCCCACCGTCCCCCATGGACCTGTTTTAAATC
TTGCACTTCCTTACTCGAATCTGCTTTTATGCCAGTGTTTCTGCATCTATCTATGGACAC
GCATGATGGCCGGCCCAATTTCCCCCCTGAATCAAATCCCTAAACCAAACGAAACACCAG
ATCCAGTCAAGCTGCCAAGAGGGATCAGTGACGTTGAGGTCAAGTATCCCCTCAGTTGCG
CACCTATTTAGTGACTGGCACAGTCGGCTCGTGGGTGTTTCTTTGCTGCACCGACTACGG
TGTAATGGCTGACGCGGGAGGTTGACCTGCGGGAGCTCCGAGAACGACGCTCGAAAGAGG
AGGAGGATATGTAATACGATAGTGGTTTATTCCTCGGTTCTGATGAGGCGCCACTTTTTG
TACTTCGAATCAGCCCCCTTGTATCTCTCTGGGTGGGTTAGCCTTTCGGGCCATACCAAT
AACCCAGTCATCTTCTCCGTGCTGAATATATATGCTCTGCCTGAGTATTGTGTCTTTTTT
TGTCTTCAAGGAGTCTTGGGACGTTACA
>E.multilocularis_pathogen_EmW_Chr_02_Trim-12668139-12669089
TGTAATACGATAGTGGTTTATCCCTCGGTTCTGGTGAGGCGCCACTTTTGTACTCTGAAT
TGGCCCCTTTTACATCGTTGGGTGGGTTGTTCTTTTGGTCCATGCCAATAGCCCAGACGC
CTTCTCCATGCTAAATACATATTCTGCCCGAGTACTGTATCTTCTTTCGTCTTCAGGGAG
TCTTGGGAGGCTACATTGGTGGCAGCGGGAAGCGAACCCAATCTTAAAAGACACGTATCC
TGATTTTCCACTTCTGCGTAATAAGCCTTAGTGGAGCGGAAGAAGTACATATGCTACGGA
TGGGAGAATGGTGATGATCCCTAACAGAAGAGTTGATGTTGACATCAACCTTCGGCGTCT
CTCCCAGTCCCGTGCTCTGCGGAAAAGCTATTAACAACTGGAGCGACACTGGCCGCGAAA
CATCTGGAAGTTTTGTTACAGATTTTCCGTACCGTCCCCCATGGACCTGTTTTAAATCTT
GTACTTCCTTACTCAGATCTGCTTTTAGGTTAGTGTTCCTGCATCTATCTATGGACACGC
ATGATGGCCGACGCGATTCCCCGTCCTGAATCAAATCCCTAAACTGTCGAAACCCAAGAG
CCAGTCAAGCCACCAAGAGGGATCAGTGACGTTGAGGTCAAGTATACCCTCAGTTGCGCA
CTAATTTGGTGACTGGCACGGCTCTTTGCTGCACCGACTACGTTGCAGTGGCTGACGCAG
GAGGTTGACCTGCGGGAGCGCCGGGGACGACGCTCAAAAGAGGATGGAGGCTACGTAATA
CGGTATTGGTGAGGCGCCACTTTTCTACTTTGAATTAGCCCCCTTGTACCTCGCTGGGTG
GGCTGATCTTTTGGGCCATGCCAATAGCCCAGACACCTTCTCCATGCTAAATATATATTC
TGCCCGAGTATTGTATCTTCTTTCGTCTTCAGGGATTCTCGGGACGCTACA
>E.multilocularis_pathogen_EmW_Chr_02_Trim-13275298-13276287
TGTAGTGCGATGGTGATTTAACCCTCGATACTAGTGGGGCACTACTTTTATGCTTTGAAT
TAGCCTTCTTACCTCTCATTGGGTGGGCTGGCCTTTTGGGCCATGCCAGTACCCCAAACA
CCTTCTCTGTGCTAAATATATATTCTGCCCGAGTGCTGTGTTTTCTTTCGTCTTCATAGA
ATTCTGGGGATGCTACATTGATGGCAGCGGAAAGCAAACCCGATCCTAAAGGAGATGTAT
CCTGATTTTCCACTTCTGCTTGATAAGCCTTAGTGGAGCGGAAGAAGTACATATTTACGG
ATGGGAGAGTAGTGATGATCTCTAATAGAAGGGTTTGGAGTTGACGTCTACCTCCGGCAT
CTATCCCAGTCCCGTGTTCTACAGAAAAGATATTAACAACTGAAGCGACATTAGTCGTAA
ACCATCTGGAAATTTTCTTACAGACTTTCCTTACCGTCCCCCGTGGACATGTTTTAAATT
CCGTCCTTTCTTACACATATCTACTTTTAGGCCGGTATTCCTACATCCATCTATGACCAT
GCATGATGGCCGGCGCAGTTCCCCGTCCTGAATCAAATTCGTAAACCGGACGAAATCCCA
GATCCAGTCAAGCCACCAAGAGAGATCAGTGAAGTTGAGGTCAACCATCTCCTCAATTGC
ACGCTAATTTGGTGGCTGGCACGGTAGGATTTCGAGTGTTTCTTTACAGCACCGACTACG
TTGTAATGGCTGACGCGTATGGTTGACTTGTAAGAGAGCCGAGGGTGACGCTTAAAAGAG
GAGGGGGGCTATGTAATACAATGGTGGTTTATCCCTAGGTATTGTTGAAGCGCCACTTTT
GAACTTTGAATTAGCCCTCTTTTACCTCGCTGGGTGGGCTGGGCTTTCAGGCCATGCCAG
TACCCTAAATGCCTTTTCTATGCTGAATATATATTTTCTGCCTGAGTATTGTGTCTTCTT
TCGTCTTCAGGGAGGTCTGGGGACGCTAAA
>E.multilocularis_pathogen_EmW_Chr_02_Trim-13485898-13486915
TGTAGTACTACGGTTGTTTAACTCTTTGTGCTAATGAAGAGCCACCTCTGACTTGGCTAT
TGTAGCACACCGGGTAGGCTGGCCCTCGGGCCATGCCGGTAGCCCAAACGCCCTCTGTAT
GTTGAGTATACATGATTCCTGCCCGAGCATTATGTCTTCTTTTGTTCCCAGGGAAGCCTC
GGGACGCTAAATTGGCGGCAGCGGAAAGCGAACCCGATCCTAGAGGACAGCTATCCTGAT
TTTCAATGCTGCGTGATAAACAGTGGAGCAGAAGAGGTACATAAGCTACGGATGGGAGAA
TGGTGATGAAATTGACGCCTACCTTCGGTATTCATCTCGATTCCGTGTTCTGCAGCAAAG
CTATTATCAACTGAAGCGACACTAGCCGTGAACAATCTGGAAGTTTCGTTACAGACTTCC
CCGCCGTACTTGCATAAAGCTGTTGATAAAGTGAATTTGCAATACCTCCTCCGTTTCCCT
ACTAGCTGAATAGAGCCCAGATAGATATAACTGGGCACCTTCGAAGTGGGAACAACGTGA
CAAGAAGGAACATGCACGAAGCTTTTTCCCCCTGTGTTAAATCCCGTCCTTCCTCGCACA
AATCTATGGGCATGCATAATAGCCAGCACAATTCCCCGTTCCTGAATCCATTTCCCAAAC
CGAATGAAACTCCAGTTCCACTTAAATTGCCAAGAGGGATCAGTGACGTTGCGGTCAAGT
ATCACCTCAGTTGCATAGAGATTTGTTGATCGGTGCCAACAATGATGTGATAGCTGACAC
GGGAGGTTGACCAAGGGGAGGGCCGGGGGCGACGCTCAAGAGGGAAGAGGGGTAATGTAT
TTCGACGATCGTTTAACTCTTGGTACTGGTGAAGAGCCTCCTCTAGCTTGTCCATTGTAG
CATGCCGGGTGGGCTGGTATTTGGGCTGTCAGCAGTCCAATTGCCTTCTGTGTATCGAAT
ACATGTCCTGTCCGAATGTTGTCTTCTTCCGTCTTCAGGGAAGTCTCGCGACGCTACA
>E.multilocularis_pathogen_EmW_Chr_02_Trim-13860338-13861279
TGTAATGCAATGGCGGTTTATTGGTGAGGTGCCACTTTTGTACTTTGAATTAGCCTTCCT
GTACCTCGCTGGGTGGGCTTGTCTTGGGGCTATGCCAATAGCCCAGACGCCTTCTCTGTG
CTGAATATATATATTCTGCCCGAGTATTGCGTCTTCCTTCGTCTTAAGGGATTCTCGGGA
CGCTACATTGGTGGCAGCGGAAAGCGAACCCGATCTTACAAGACATTGGAGAGGAAGAAG
TGCATATGCTACGGGTGGGAGAATGGTAATAACCCCTAGCAGAAGGGTTGATGTTGACGC
CTACCTTCGGCATCTCTCCCAGTTCCGCGTTCTGCAGAAAAGCTATTAACAACTGAAGCG
ACACTAGCCGTGAACCATCTGGAAGTTTCGTTACGGATTTCTCCTACAGTCCCCCATGGA
CCTGTTTAAATCTTGTAATCCCTTATTCAAAGATGCTTTTAGGCCAGTGTTCCTGCATCT
ATCTATGGACACGCACGATGGCCGGCGCAGTTCCCCGTCCTGAATGAAATCCCTACACCG
GACGAAACCCCAGATCCAGTCAAGCTGCCAAGGGAGATCAATGACATTAAGGTCAAGTAT
CCCCTCAGTTGCGCGCTTATTTGGTGACTGGCACGGTTGGCGCGTGGGTGTTTCTTTACT
GCACCGACTACGTTGTAATGACTGCCGCGGGAGGTTAACCTGTGGGAGCGCCGGGGACGA
CGCTCAAAAGAGGAGGGAGGCTATGTAATACGATAGTGGCTTATCCCTCGGTTCTGGTGA
GGCGCCGCTTTTGTACTTCGAATTAGCCCCCTTGTACCTCACTGGGTGGGCTGGCCTCTT
GGGCCATGCCAATAGCCCGGCCACCTTCTCTGTGCTGAATATATATATTCTGCCCGAGTA
TTGTGTCTTCTTTCGTCTTCAGGGAAGTCTCAGGACGCTACA
>E.multilocularis_pathogen_EmW_Chr_02_Trim-14018065-14019037
TGTAATACGGTAGTGATTTATCCCTCGGTTCTGGTGAGGCTCCGCTTTTGTACCTCGAAT
AAACCCCCTTGTACCTCGAATTAACCCCCTTGTACCTCGCTGGGTGGGCTGGCCTTTTAA
GCCATGCCAATAGCCCAGACGCCTTCTCTGTGCTGAATATATATATTCTGCCCGAGTATT
GTGTCTTCCTTCGTCTTAAGGGATTCTCGGGACGCTACATTGGTGACAGCGGAAAGCGAA
CCCGATCTTACAAGACATTGGAGAGGAAGAAGTGCATATGCTACGGGTGGGAGAATGGTA
ATAACCCCTAGCAGAAGGGTTGATGTTGACGCCTACCTTCGGCATCTCTCCCAGTTCCGC
GTTCTGCAGAAAAGCTATTAACAACTGAAGCGACACTAGCCGTGAACCATCTGGAAGTTT
CGTTACGGATTTCTCCTACAGTCCCCCATGGACCTGTTTAAATCTTGTAATCCCTTATTC
AAAGATGCTTTTAGGCCAGTGTTCCTGCATCTATCTATGGACACGCACGATGGCCGGCGC
AGTTCCCCGTCCTGAATGAAATCCCTACACCGGACGAAACCCCAGATCCAGTCAAGCTGC
CAAGGGAGATCAATGACATTAAGGTCAAGTATCCCCTCAGTTGCGCGCTTATTTGGTGAC
TGGCACGGTTGGCGCGTGGGTGTTTCTTTACTGCACCGACTACGTTGTAATGACTGCCGC
GGGAGGTTAACCTGTGGGAGCGCCGGGGACGACGCTCAAAAGAGGAGGGAGGCTATGTAA
TACGATAGTGGCTTATCCCTCGGTTCTGGTGAGGCGCCGCTTTTGTACTTCGAATTAGCC
CCCTTGTACCTCACTGGGTGGGCCGGCCTCTTGGGCCATGCCAATAGCCCGGCCACCTTC
TCTGTGCTGAATATATATATTCTGCCCGAGTATTGTGTCTTCTTTCGTCTTCAGGGAGTC
TGGGGACTCTACA
>E.multilocularis_pathogen_EmW_Chr_02_Trim-15688614-15689576
TGCAATGCGATGGCGGTTTATCACTCTCGCTTTTGGTGAGGCACCACTTTTTGAACTTTT
GAATTAGCCTTCCTGTACCTCGCTGGGTGGGCTGGCCTTTTGGGCCATGCCAATAGCACA
GACACCTTCTCTGCGCTGAATGTATATTCTGCCCGAGTATTGTGTCTTCTTTCGTCTCCA
TGGGAGCCTCGGGACGCTACATTGATGGCAGCAGAAAGCGAACTCGATCTTAGGGTGCAT
GTATCCTGATTTTCCACTTCTGCGTGATAAACCTTAGTGGAGCGCAAGACGCACATATGC
TACGGATGGGAGAATGGTACTGGCCCCTAACAGAAGGGTTGAAGTTGACGTCTGCCTTCG
GCATCCATCCCAGTCCCGTGTTCTGCAAAAAAGCCATTAGCAACTGAAGCAACGCTGGCC
GTGAACCATCTGGAACTTTCGTTACAGACTTTCTCTACCATCCCCCATGGACCTCCCAGT
GTTCCTACATCCATCTATGGACACACATGATGGCCAGCGCAATTCCCCACCCTGAATCAA
GTTTCCAAACCAGACGAAACCCCAGATCCAGCTAAGCTGCCAAGAGGCATCAGTGACGTT
GACGTCAAGTACCTCCTCAGTTGAACGCTAATTTGGTGACTGGCACGGTGGGATCGCGGG
TGTTTCCTTACGGCACCGACCACGTCGTAATGGCTGACGCGGGAGGTTGGCCTGCGGGAG
CGCCGGAGATGACGCTCAAAAGAGGAGGGAGGCTATGTAGCACGATGGCAATTTATGCCT
CGCTATTGGTGAGGCACCACTTTTTGAACTTTTGCATTAGCCTTCTTGTACCTCGCTGGG
TGGGCTGGCCTTCGGGCTGGCCTTCGCGCCATGCCAATAGCCCAAACACCCTCTCTGTGC
TGAATACCTATTCTGCCCCAGTAGTGTCTTCCTTCATTTTCAGGGGAGTCTCGAGACGGT
ACG
>E.multilocularis_pathogen_EmW_Chr_02_Trim-15703979-15704951
TGTAATGCATGTTCAATGCGATGGCGGTTTATCACTCTCGCTTTTGGTGAGGCACCACTT
TTTGAACTTTTGAATTAGCCTTCCTGTACCTCGCTGGGTGGGCTGGCCTTTTGGGCCATG
CCAATAGCACAGACACCTTCTCTGCGCTGAATGTATATTCTGCCCGAGTATTGTGTCTTC
TTTCGTCTCCATGGGAGCCTCGGGACGCTACATTGATGGCAGCAGAAAGCGAACTCGATC
TTAGGGTGCATGTATCCTGATTTTCCACTTCTGCGTGATAAACCTTAGTGGAGCGCAAGA
CGCACATATGCTACGGATGGGAGAATGGTACTGGCCCCTAACAGAAGGGTTGAAGTTGAC
GTCTGCCTTCGGCATCCATCCCAGTCCCGTGTTCTGCAAAAAAGCCATTAGCAACTGAAG
CAACGCTGGCCGTGAACCATCTGGAACTTTCGTTACAGACTTTCTCTACCATCCCCCATG
GACCTCCCAGTGTTCCTACATCCATCTATGGACACACATGATGGCCAGCGCAATTCCCCA
CCCTGAATCAAGTTTCCAAACCAGACGAAACCCCAGATCCAGCTAAGCTGCCAAGAGGCA
TCAGTGACGTTGACGTCAAGTACCTCCTCAGTTGAACGCTAATTTGGTGACTGGCACGGT
GGGATCGCGGGTGTTTCCTTACGGCACCGACCACGTCGTAATGGCTGACGCGGGAGGTTG
GCCTGCGGGAGCGCCGGAGATGACGCTCAAAAGAGGAGGGAGGCTATGTAGCACGATGGC
AATTTATGCCTCGCTATTGGTGAGGCACCACTTTTTGAACTTTTGCATTAGCCTTCTTGT
ACCTCGCTGGGTGGGCTGGCCTTCGGGCTGGCCTTCGCGCCATGCCAATAGCCCAAACAC
CCTCTCTGTGCTGAATACCTATTCTGCCCCAGTAGTGTCTTCCTTCATTTTCAGGGGAGT
CTCGAGACGGTAC
>E.multilocularis_pathogen_EmW_Chr_02_Trim-16103283-16104242
TGTAATGTAACATTACTTATGTACTTATGTACTTTGAATCAGCTCCCTTGTACCTCGCTG
TGTAAGCTGGCCTTTTGGGCCATGCCAATAGCCCAGACACCTTCACCGTGCTAAATACAT
ATTCCTCCCGAGTATTGTGTCTTCTATCGTCTTCAGGTAGTCTCGGACGCTACATTTGTG
GCAGCGAAAGGCAAACCCGATCCAAAAGGACATGCATCCTGATTTTCCACTTCTGTGTGA
TGAGCCTTAGTGGAGCCGAAGAAGTACATATGCTACGGATGGGAGAATGGTGATAACCCC
TAACAGAAAGGTTGATGTTGATGTCTACCTTCGGCAACTCTCCCAATCCCGTGTTCTGCA
GAAAAGCTGTTGACAACTGAAGCGACACTAGCCGTGAACTATCTGAAAGTTTCGTGACGG
ATTTTCCCTACCACCCCCATGGACCTGTTCTAAATCTTGTCCTCCCTTACTCAAATCTAC
TTTTAGGCCAGTGTTCCTGCATCCAGCTATGGACACACATGATGGCCGACGCAATTCCCC
GTCCTGAATCAAATCCGTAAACCGAACAAAACTCCAGATCCAGTCAGGCTGCCAAGAGGG
ATCAGTGAGTTTGAGATCAAGTGTCCCCTCAGTTGCGCTCTAATTTGGTGACTGGCACGG
CCGGATCGTGGGTGTTTACAGCACCGACTACGTTGCAATGGCTGACGCGGGAGGTTGAAC
TGCGGGAGCGCCGGGGACGACGCTCAAAAGAGGGGGGTGGCTATGTAATACGATAGTGGT
TTATCCCTCAGTTCTGGTGAGGCTCCACTTACGTAATTTGAATCAGCTCCCTTGTACCTC
GCTGGGTGGGCTGGCCTTGTGGGCCATGCCAATAGCCCAGACACCTTCGCCGTGCTGAAT
ATATGAATTCCCCCGAGTATTGTGTCTTCTTTCGTCTTCAGGTAGTCTTGAGGCGCTACA

>E.multilocularis_pathogen_EmW_Chr_03_Trim-2243421-2244641
TGTAATACGATGGTGGTTTTCCCCGACATTGGTAAGGCGCTACTCATGAACTACTGAATT
CGCCCACTTGTACCTCGCTGGGTGGGGTGGCCTTCGGGCCATGCCAGTAGCCCAAACACC
TTCTCTGTGCTGAATATGCATATTCTGCCTGATTATTGTATCTTCATTCGTCTTCAGGGA
AGTCTTGGGACGCTACATTGGTGGAAGCGGAAAGCGAACCCGATCCTAAAGGTTATATAT
CCGGATTTTCACTGCTGCGCAATAAACCTCAGCTGAGCAGAAGAAGTACATATGCTACTG
TAGAGCAAGACACACCAACCCCTCTTCTCTGTTCCTAGTGTTCTTAGAACATCCCGATTG
ATTTAATTTTGACATGTTTATTAAGAGGGAATGATTAAGAGGATAAGTACAACGTTTAGG
GGGGCGGGAAAGCCACAGTCACACCTAAGCACGGAAGGCGACTACCCTCCCACCAGATTT
GAATTTTTAATTTGCTTATCCCCTGAAAGGTACATTAAAACAGCATATGTGTTACACTAC
CGATGGGAGAACGGTGATGACCCATAATAAAAGGGTTGAAGTTGAAGTCTACCTTCGGCA
TCCACCCTAGTCCTGCATTCTACAGAAAAGCTATTAACAACTTCCATGAACTGTCTGGAA
GTTCCGTTACAGACTTCCCCTGTCCTCTAAAGTAAGAATAACGTGGCAAGGAGGAACAGA
CCCGAAACCACCCCATGGACCTGCCAGTATTCCTACACCTATCTATAGACATGCATAATG
GCTAGAACACTTCCACATTTCCAAACCATGTTTTTAAACCGAACGAAATCCCGGATCCAG
TTAAGCTGCCAAGAGGGATCGGTGACGTTGAGGTTAAATATCGCCCCAGTTCTACGCTAA
TTTGGTGAATGGCACGGAGGGATCGCCGGTGTTCCTTTACAACACCAACTACGTTGTAAT
GGCTGACGTGGGAGGTTGACCTGCGGGGGCGCCGGGGACGAAGCTCAAAAGAGGATGGAG
GCTGTGTAATACGATGGTGGTTTCCCCCACTATTAGTAAGGCGCCACTTTTGAACTTTTG
GATTTGCCTTCTGGCACCCCGTTGGGTGGGCTGGCCTTCGGGCCATACCAGTAGCCCAGA
CACCTTCTTTGTGCTGAATATATATGTTCTGCCTGAGTATTATGTCTTCTCTTGTCTTCA
GGGAAGTCTCGGGACGCTACA
>E.multilocularis_pathogen_EmW_Chr_03_Trim-5917603-5918555
TGTAATACGCCAGTGGTTTATCCCTCGGCATTAGTGAGGCGCCACCCTTGGACTTTTGAA
TTCGTCCTCTCGTACTTCGCCCAGGTGGGCTGGCCTTGGGGCCATGCCAGTAGCCCAAAC
ATCTTCTCTATGCTGAATATACATTCAACCCTAGTATTGTGTCCTCCTTCGTCCTCAGGG
AGTGTCGGAACGCTATGTTGGTGGCAGCGGTAAGCGACCCCGATCCTAAAGGTTACGGAG
CGGAAGAAGCACATGTGCTGCCGATGGGAGAATGGTGATGACCCCTAACAGAAGGGATGA
AGTCGATGTCTACCTTCGGCATCTATCCCAGTCCCGTGTTCTGCAGGAAAGCTATTAACA
ACTGAAGCGACACTAGCTGTGGGACTATCTAAAGGCTTGTTATAGATTTTTCTTACCGCC
CCCCATGGACCTGTATTAAATCCCATCCTTCCTTAAACAGGTCACCTTTTGGACCGCTGT
TCCTACATTTATCCATGGACACGTATGATGGCCAGCGCAATTCCCTTGCTTCTGAATCAA
GTTCCTAGACCGGACGAAACTCCAGATTCAGTTAAATTGCCAAGATGGATCAGTGACATT
AAAGTCAGTTATCGCTTCAGTTGAACGCTAATTTGGTGACTGGCACGGTCGGGTCGCGGG
GATTTCTTTACAGAACCGACTATGTCGAAATGGCTGACGCGGAAGGTTGATCTTCGGGAG
CCCTGGGGGCGGCACTCAAAAGAGGAGGGAGGCTATGTAGTACGATGGTGGTTTATCCCT
CGGTATTGGTAAGGCGCCACTTTCGTACTTCGAATCAGCCTTCTTGTACCTCGCTGGATG
GGCTGGCCTTTGGGCCAAGTCAGTAGCCCAAACACCATCTCTGTGTTGAATATATATATT
CTGCCTGAGTATCGTGTCTTCTTTCGTCTTCAGGGAAGGCTTGGGATGCTACA
>E.multilocularis_pathogen_EmW_Chr_03_Trim-9064786-9065653
TACAATACGATAGCGGTTTATCTCTCGGCATTGATGAGGCTCCACTTTTGTACTTTGTGC
TAGTCCTCTTGTACCTCGTTGGGTGGGCTGACCTTTTGGGTCATGCCAATAGCCCAGACA
CCTCTGCGCTGAATATGTATTCTGTCCGAGTATTTTGCCTTCTTTCGTCTTCAGGGAGCC
CCAGGACGCTACACTGGTGACAGATGAAAGGGAACCCGATCTTAAAGGCCATGTATTCTG
ATTTTTTGTTCCTGCGTGATAATCCTTAGTGGAGCGAAGGAAGTACATATGCTGCAGATG
GGAGAATGGTGATGACCCCTAATAGAAGGGTTGATGTTGACGTCCACCTTCTTCATCTCT
CCTAGACCCGCGTTCTGCGGAAAAGCTATTAACTGAAGCGACACTGGCCGCGAACCATCT
GGGAGTTCCGTTACGGATTTCCCCTACCGTCCTAAATCGAATTCCTATACCGAACGAAAC
TCTAGATCCAGCCAAGCCGCCAAGAGGGATCAGCCACGCTGAGGCCATGTATTCCCTCAG
TTGCGCGCTAATTTGGTGACTGGTACAGTCGGCTCGTGGGTGTTTCTTTACTGCACCGAC
TACGTTGTAATGGATGATGCGGGAGGTCGACCTGCAGGAGCACAGGGGACGACGCTCAAA
AGAGGAGAGAGGCTATGTAATACGATAGCGGTTTATCCCTCGGCATTGGTGAGGCTCCAC
TTTTGTACTTCGTACTAGTCCTCTTGTACCTCGTTGGGTGGGCTGACCTTTTGGGTCATG
CCAATAGCCCAGACACCTCTGCGCTGAATATATATTCTGTCCGAGTATTTTGCCTTCTTT
CGTCTCCAGGGCGTCACGGGACGCTACA
>E.multilocularis_pathogen_EmW_Chr_03_Trim-9441785-9442870
TTCAATACAATTGTTGTTCATCCCTCGGTATTGGCGAGGAGTGACTTTTGAATTGGCCTT
TGTACCACGCTGGGTGGGCTGGTCTTCGAGCCGTGCTACTAGCCCAAATACCTTCTCTGT
GCCGAATATACATATTCTACCCCAGTATTGTGTCTACTTTCGTCTTCAGGGAGTCTCAGG
CCGCTACATTGGTGATAGCGGAAAGCGAACCCGATCCTAAAGGACATATATCCTGATTTT
CACTGCTGCGTGATAAACCTTAGAGAAGCGAAAGCTGTACATGTGCTGTGGATGGGAGAA
TGGTGTTGACCCCAAACAGAAGGGTTGAGATATGTCTACATGTGGCATCTATTCCATTCC
CGTGTTCTGCAGGAAAGCTGTTAACAACTGAAGTGACACTAGTCGTGAACCATTTGAAAG
TTTCATTACAGACTTTCCCCACCGTCCCTGCATAAGGCAGTTGATAATGCAAACTCGCAA
CACCTCCGCCATTTTTTACTAGCTGAATAGATTCTGGGCAGCTCCAAAGTAAAAACAACA
AAGCGAGCAGACGTGAAATCTTTCCTTCACGGAGCCATATTAGATTCCGTCTTCCCCTAT
ATAATTCTGCTTTTGGGCCAGTGTTTCTGCATCTGTATATGGGCACGCATGATGGCCGGC
ACAATACCCCATTCCTTAATGAAGTTCCCAAACCGGATGAAACTCCAGATTTATTTACAT
TTCAAAGAAGTATCAATGACAATGCGGTCAGGTATCTCCTCAGTTGCACGCAAATTTGAT
GACAGGTACGGCCTGCTCTTGAGTGTTTCCTTCAAGCACTGACTGCATTGCGATGGCTGA
CGTAAGGGTTCACCTCTGGGATTGCCGGTGACGACGCTCAGAAGAGAAGGAAGGCTATGT
AATGCGATGGTTATTCATCCCTCGCTGTTGGCGAAGAACGACTTCTGAATTGGCCTTTGT
ACTACGTCGAGTGGGCTGGTCTAAGGGCCGTGCCAGTAGCCCGATTACCTACTCTGTGCT
GGATACATATGTTCTACCTGATTATTATGCCATTCTTTGTCCTTAGATGGGTCTTAGGAT
GCTACA
>E.multilocularis_pathogen_EmW_Chr_03_Trim-9702110-9703096
TGTAAAACGATAGTGGTTTATCCCTCGATTCCGGTGAGGCGCCACTTTTGGCACTTTGAA
TTAGCCCCCTTGTACCTCACTGGGTGGGCTGGCCTTTTGGCCATGCCAATAGCCCAGACG
CCTTCTCTGTGCTGAATATATATATTCTGCCCGAGTATTGTGTCTTCTTTCGTCCTCAGC
GAGTCCTGGGACGCTACATTGGTGGCAGCGGAAAGCGAACCCGATCTTGAAAGACGTATC
CCGATTTTCCACCTCTGCGCAATAAGCCTCAGTGGAGCGGAAGAAGTACATATGCTACGG
ATGGGAGAATGGTGATGGCTCCTAACAGAAGGGTTGATGTTGACGTCTACCTTCGGCATC
TTTCCCAGTCCCGTGTTCTGCAGAAAAGCTATTAACAACCGAAGCGACACTTGCCGTGAA
CCATCTGGAAGTTTTGTTACGGATTTCCCCTACCGTCCCCCATGGACATGTTTTAAATCT
TGTATTCCCTTATTCATATCTGATTTTAGGCCGGTGTTCCTGCATCTATCTATGGACGCG
CATGATGGCCGGCGCAGTTCCCCGTCCTGAATGAAATCCTTAAACCGGACGAAACCCCAG
GTCCAGTCAAGCTGCCAAGAGGGATCAGTGACATCGAGGTCAAGTATCCCCTCAGTTGCG
CGCTAATTTGATGAATAGCACGGTTGGCTCGTGGGTGTTTCTTTACTGCACCGACTACGT
TGTAATGGCTGACGCAGGAGGTTGACCTGTGGGAGCGCCGGGGTGACGCTCAAAAGAGGA
GGGAGGCTATGTAATACGATAGCGGTTTATCCTTCGATTCTGTTGAGGCGCCACTTTTGG
TACTTTGAATTAGCCCCCTTGTACCTCACTGGGTGGGCTGGCCTTTTAACCATGCCAATA
GCCCAGACGCCTTCTGTGTGCTGAATACATATATTCTGCCCGAGTATTGCGTCTTCTTTC
GTCTTCAGGGAGTCCTGGGACGCTACA
>E.multilocularis_pathogen_EmW_Chr_03_Trim-11077638-11078808
GCACTATTAAAACTAGGTTCTGGTGAGGCGCTACTTTTGTACTTTGAATTAACCACCTTG
TACCTCGCTAAGTGGGGCTGGCACTTTGGGCCATGCCAATAGCCTAGACACCTTCTCCAT
GCTGAATATATTGTAGCGCCGTGAGACTCCCTGAAGACGAAAGAAGACACAATACTCGAG
CAGAATATATATTTAGCGCGGAGAAGGTGTCTGGGCTATTAGAATGGCCCAAAAGGCCAG
CCCACCCAGCGAGGTACAAGGAGGCCAATTCGAAGTACAAATTGGCGCCTCACCAAAACC
GAGTTATAAATTACTATCGCATTACAATGTCGTATTGCGTCTTCTTTCGTCTTCAGGGTG
TCCCGGGACGCTACATTGGTGGCAGCGGAAAGCGAACCCTACCTTGAAAGACATGTATCC
TGATTTTTCACTTCTTCGTGATAAGCCTTATTGGGGCGGAAGGAGTACATATGCTACGGA
TGGGAGAATGGCGATAACCCCTAATAGTAGGGTTGATGTTGACGTCTACCTTCGGCATCT
CTCTCAGTCCCCTGTTCCGCAGAAAAGCTATTAACATCTGAAGCGACACTAGCCGTGAAA
CATCTGGAAGTTTCTTTACAGATTTCCTCTACCGTCCCCATGGACCTGTTTTAAATCTTG
TACTTCCTTACTCAAATCTGCCTTCAGGCCAGTGTTTCTGCATCTATCTATGTACACGCA
TGATGGCCGGCGTGGTTCCCCGTCCTGAATCAAATCCCTATACCGGACGAAACCCCAGAT
CCAGTCAAGTTGCCAAGAGGGATCGGTTACGTTGAGGTCAAGTATCCCCTCAGTTGCACG
CTAATTTGGTGACTGGCGCGGTCGGCTCGTGGGTGTTTCTTTACTGCACCGACTACGTTG
TAATGGCTGGCGCGAGGGGTTGACCAGTGGGAGTGCCGGGGACGACGCTCAAAAGAGGAG
GGAGGCTATGCAATACGATAGTGGTTTATCCCTCGGTTCTAGTGAGGCGCCACTTTTGTA
ATTTGAATTAGCCCCCTTGTACCTCGCTAAGTGGGGCTGGCCTTTTGGGCCATGCCAATA
GCCCAGATACCTTTTCCGTGTTGAATATATATATATATTCTGCCCCAGTATTGTGTCTTT
TTTTGACTTAAGGGAGTCTCGGGACGCTACA
>E.multilocularis_pathogen_EmW_Chr_03_Trim-11775847-11776807
TGTAAAACTATGTTAGTTTATTTCTCGGCATTAGTGAGGCATCACTTTTGGACCTTATCA
TTTGTCTTCTTGGTCTGTGGTCTTCGTGGTCTGTCCTTTGTGCCTTGCTAGTAGCTTAAA
CACATCTGTGCAGAATGTATATTCTACGCATGTATTGTATTTTCTTTCGTCTTCATAAAA
GTCTCGGGATGTCACATTTGTGGCAGCGGAGAGCGAGCCCGATATCAAAGGACATGTATC
CTAGTTTTCCACTTCTTTGTGATAAACCTTAATGGACAGGAAGAAGTACATATGCTACCG
ATGTTAGAATGGTAATAACCCCTAATAAAAGGCTTAAAGTTGACAGCTATCCCAGTCCCG
CGTTTTACTGAAAAGCTGTTAACAACTGAAGCGACACTAGCCGTGAACCATCTGGAAGCT
TTATTACGGACTTTGCCTACTGTCCTCCATGGACCTGTTTTGAATCCCGTCCTTCCTTAC
ACAAATCTACTTTTAGGCCGGTGTTCCTACATCCACGTATGGACACGCATGATAGCCAGC
GCAGATTGCCCTCTTGAATCAGGTTCCTAATCCAGACGAAACTCAAGATCCAGTTGAGCT
GCCAAGAGGTTAAGTATTTCCTGAGTTGCACGCTAATTTGGTGACTAGCACGGTCGGCTC
GAAGGTGTTTCTTTGCAGCACTGGCTACGTCGTAATAGCTGACGGAGGAGGTTAACCTGT
GAGAGTGCCGGGGACGATGCTCAAAAGAGGAGGGAGGATAAGTAATGCAACGGTGGTTTA
TCCCTCGGCATTGCTGAGCCACCGCTTTTGTACTTTGAATTGACCTTCTTATACCTTGCT
GGGTGGGCTGGCCTTTAAGCCATGCTAGTAGCCCAAACACCTTCTCTACGCTGAATATAT
ATATATATTATGCCCTACTATTGTGTCTTCTTTCGTCTTCAAGAAGTCTCGGGATGCTAC
A
>E.multilocularis_pathogen_EmW_Chr_03_Trim-13246481-13247467
TATAGTACGATAGTGGTTTATCCCTCAGTTCTGGTGAGGCGCCACTTTTGTACTTTGAAT
TAGCCCCCTTGTACCTCGCTGGGTGGGCTGGCCTTCGGGCCACGCCAGTAGCCCTGACAC
CTTCTTCATGCTGAATATGTATGTGTTCTGCCCGAGTATTTTGTCTTCTTTCGTCTTCAG
GGAGTCTCGGGACGCTACATTGGTGGCAGCTGAGAGCGAACCCGATCTTAGAGGACATGA
ATCCTGATTTTCCACTTCTGTGTGATAAACCTTAGTGGAGCAGAAGAAGTGCACATGCTA
CAGACGGGAGAATGGTGATGATCCCTAATATAAGGGCTGTAGTTGACATCTACCTTCGGC
ATCTCTCCCAGGCCCGTGTTCTGCAAAAAGCTACTAACAACTGAAGCGACACTATTCGTG
AACCATCTGGAAGTTTCGTTACAGACTTTCCCTACCGTCCCCCATGGACCTCTATCAAAT
CCCGTCCTTCCTTACAAAAATCTACTTTTATGCCAGTGATCCTACATCCAACTATGGACA
CGCATGATGGCCAGCACGATTCCCTCGTCCTGAATCAGGTTCCTAAACCAGACGAAACTC
TAGATCCATTAAGATGCCAAGACGTATCAGTGACGTTGAGGTCAAGTATCCCCTCAGTTG
CGCACTAATTTGGTGACTGGCACGGTCGGCTCGTGGGTGTTTCTTTGCAGCACCGACTAC
GTTGTAATGGCTGACGCAGGAGGTTAACCTCCGGGAGCGCCGGGGACAACGCGCAAAAGA
GGAGAGAGGCTATTTAATACGATAGTGGTTCAATCCTCGGTTCTGGTGAGGCGCCACTAT
TGTACTTTGAATTAGCCCTCTCGTACCTCGCTAGGTGGCTGGCCTTATGGGCCATGCCAA
TAGCCCAGACACCTTCTCCGTGCTAAATATATATTCTGCCCGAGCATTGTGTCTTCCTTC
GTCTTCAGGGAGTCTCGGGACGATACA
>E.multilocularis_pathogen_EmW_Chr_03_Trim-13541247-13542234
TGTAATACGATAGTGGTTTATCCCTCAGTTCTGGTGAGGCGCCACTTTTGTACTTTGAAT
TAGCCCCCTTGTGCCTCGCAGGGTGGGCTGGCCTTTTAGGCCATGCCAGTAGCCCTGACA
CCTTCTTCATGCTGAATATGTATGTGTTCTGCCCGAGTATTTTGTCTTCTTTCGTCTTCA
GGGAGTCTTGGGACGCTACGCCGGTGGCAGCGGAAAGCAAACTCAATCTTAAAAGACATG
TATCCTGATGTTCCACTTCTGCGTGATAAGCCTTCGTGGAGCGGAAGAAGTACACATGCT
ACGGATGGGAGAATGGCGATGACCCCTAACAGAAGGGTTGATGTTGACGTCTACCTTCGG
CATCTCTCCCAGTACCGTGTTCTGCGGAAGAGCTATTAACAACTGAAGCGACACTAGCCG
TGAACCATCTGGAAGTTTCGTTACGGATTTCCTCTACCGTCCCCCATGGACCTGTTTTAA
ATCTTGTATTCCCTTACTCAGATCTGCTTTTAGGCCAGTGTTCCTGCATCTATCTATGGA
CACGCATGATGGCCGGCGCTGTTCCCCGTCCTGAATCAAATCGCCGAACCGGACGAAACC
CCAGATCCAGTCAAGCCGCCATGAGGGATCAGTGACGTTGAGGTCAAGTATCCCCTCAGT
TGCACACTAATTTGATGACTGGCACAGTCGGCTCGTGGGTGCTTTCTGCACCGACTACGT
TGTAATGGCTGACGCGGGAGGTTGACCTGTGGGAGCGCCGGGGACGACGCTCAAAAGAGG
AGGGAGGCTATGTAATACGATAGTGGTTTATCCCTCGGTTCTGGTGAGGCGCCACTTTTG
TACTTTGAATTAGCCCCCTTGTACCTCGCTGGGTGGGCTGGCCTTTTGGGCCATGCCAAT
AGCCCAGACACCTTCTCCGTGCTGAATATATATATTCTGCCCGAGTATTTTGTCTTCTTT
CGTCTTCAGGGAGTCTCGGGACGCTACA
>E.multilocularis_pathogen_EmW_Chr_03_Trim-13859204-13860177
TGTAATGCAATGGTGGTATATCCCTCGGTTCTGGTGAGGCGCCACTTTTGTACTTTGAAT
TAACCCCCTTGTACCTCGCTGGGTGGGCTGGCCTTTTGGGCCATGCCAATAGCCCAAACC
TTCTCTGTGCTGAATATATACATTCTGCCCGAGTATTTGGTCTTCTTTCGTCCTCAGGGA
GTGTCGGGACGATACATTGGTGGCAGCGGAAAGCAAACCCGGTCTTAAAAGACATGTATC
CTGATTTTCCACTTCTGCGTGATAAGCCTTAGTAGGGCAGAAGAAGCACATATGCTACGG
ATGGGAGAATGGTGATGATTCCTAACAGAAGGGTTGGTGTTGACGTCTACCTTCACCATC
TCTCCCAGTCTCGTGTTCTGCAGAAGAGCTATTAACAACTGAAGCGACACTAGCCGTGAA
CCATCTGGAAGTTTCGTTACGGATTTCCTCCACCGTCCCCCATGGACCTGTTTTAAATCT
TGTATTCCCTTACTCAGATCTTCTTTTAGGCCAGTGTTCCTCCACGCACGGCCGACGCAG
TTCCCCGTCCTGAATCAAATCCCTAAACCGGACGAAACCCCAGATCCAGTTAAGCTGCCA
AGAGGGATCAGTGACGTTGAGGTCAAGTATCCCCTCAGTTGCGCACTAATTTGGTGACTG
GCACGGTCGGATCGTAAGTGTTTCTTTGCAGCACCGACTACGTTGTAATGGCTGACGCGG
AAGGTTGACCTGTGGGAGCGCCGGGGCCGACGCTCAAAAGAGGAGGGAGGCTATGTAATA
CGATAGTGGTTTATCCCTCGGTTATGGTGAGGCGCCGCTTTTGTGCTTCGAATTAGCCTC
CTTGTACCTCGCTGGGTGGGCTGGCCCTTTGGGCCATGCCAATAGTCCAGACACCTTCTC
CGTGCTGAATATATATATATGTTCTGCCCGAGTATTGTGTCTTCTTTCGTCTTCAGGGAG
TCCTGGACGCTACA
>E.multilocularis_pathogen_EmW_Chr_04_Trim-1393998-1395000
TGTAATACCTTGAATGTAATACAATAGTAGTTTACCTTTCGGTTCTGGTGAGGCGCCGCT
CTTGTACTTTGGACTAGCCCCTTGTACCTCGCTGGTTGGGCTGGCCTTTTGGGCCATGCC
AATGGCCCATACACCTTCTCCGTGCTAAATGTATATATTCTGCACGAGTATTGTGTGTTC
TTTCGTCTTCAGGGAGTCTCGGTACGCCACATTGTTGGCAGTGGAAAGCGAACCCGATCT
TAAATGACATGTATCCTGATTTTCCACTTCTGTGTGATAAGCCTTATTGGAGTGGAAGAA
GTACATGTGCTACGGATGGGAGGATGGTGATGACTCTCAACAGAGGGGTTAATGTTGACA
TCTACCTTCGGCATTTCTCCCAGTCCCGTGTCCTGCAGAAAAGCTATTTGCAACTGAAGC
GACACTAGCCATGAATCATCTGGAAGTTTCGTTACGGATTTTCCCTACCGTCCCCCATGG
ACCTGTTTTAAATCTTGTACTTCTTCACTCAAGTCTACTTTTAGGCCAGTGTTCCTGCAT
CTATCTATGGACACGCATGATGGTTGATGCAGTTCCCCGTCTTGAATCAAATACCTAAAC
TGGACGAAACCCCAGATCCAGTCAAGCCGCCAAGAGGGATCAGTGACGTTGAGGTCAAGT
ATCCCCTCAGTTGCGCACTAATTTGGTGACTGGCACGGTCGGATCGTGGGTGTTTCTTTA
TTGCACCGACTACGTTGTAATGGCTGACGTGGGAGGTTGACCTGTGGGAGCGCAGGGAAA
GACGCTCAAGAGGAGGTAGACTATGTAATACGATAGTAGTTTACCTCTCGGTTCTGGTGA
GGTGCCGCTTTTGTACTTTGGACTATCCCCCTTGTACCTCGCTGGGTGGGCTGGCCTTTT
GGGCCATGCCAATAGCCCAGGCACCTTCTCAGTGCTGAATATATATGTCGTGCCAGAGTA
TTGTCTTATTACATCTTCAGGGAGTCTCGGGGCGCTGCAGGAT
>E.multilocularis_pathogen_EmW_Chr_04_Trim-3001966-3002950
TGTAATGCGATAGTGGTTTATCCCTCGGTTCTGGTGAGGCTCTACTTTTGTACTTCGAAC
TAGCCCTCTTGTACCTCGCTGGGTAGGCTGGCCTTTTGGGCTATGCCAATAGCCCAAACA
CCTCCGTACTGAATATATATATTCTGCCCTAGTAATGTGTTTTCCTTCGTCTCCAGGGCG
ACTTGGAACGCTACATTGTTGGCAGCTGAAAGTGAATCCGATCTTAAAAGACATGCATCC
TGATTTTCCACTTCTGCGTGGTAAGCCTAGGTGGAGCGGAAAAAGTACACATGCTGTGGA
TGGGATAATGGTGATAACCCCTAATAGAAGGGTTGATGTTGACGTGTACCCTCGGCATCT
CTCCCAGTCCCGTGTTCTGCAGAAAAGCCATTAACAACTGAAGCGCCACTAGCCGTGAAC
CATCTAAAAGTTTCGTTACGGACTTCCCCTACCGTCCCCCATAGACCTGTTTTAAATCTT
GTACTTCCTTACTCAGATACGCTTTTAGGCCAGTGTTCCAGCATCTATCTATGGACACGC
ATGATGGCCAGTTCAATTACCCATCCTGAATCAAATCCCTTAACCGGACGAAACCCCGGA
TCCAGTCAAGCCGCCAGGAGGGATTAGTTACGTTGAGGTCAAGTATCCCCTCAGTTCCGA
GCTAATTTGGTGACCGGCACGGTCGGCTCGTGGGTGTTTCTTTACTGCACCGGCTACATT
GTAATGGCTGACGTGGGAGGTTGACCTAAAGGAGTGCCAAGGACGGTGCTCAAGAAAAGA
GGGAGGCTATCTAATACGATGGTGGTCTATCCTTCGGTTCTGGCGAGGCGTTACTTTTGT
ACTTCGAACTTGCCCCCTTGTACCTTTCTGGGTGGGCTGGCCTTTTAAACCACGCCAATA
GCCCAGACACATTTTCTACGCTGAACATATATTTTGCCCGAGTATTGTGTCTTCTTGCGT
CTTCAGAAAGTCTTGGGACGCTGCA
>E.multilocularis_pathogen_EmW_Chr_04_Trim-3240135-3241065
TGTAATATAATGGTGGTTTATCCCTTGGTATTAGTAAGGCGCCACTTTTGAACATTTGGA
TTAGCTTTCTTGTACCCGCTGCGTGGGCTGGCCTTTTGGGCCATGCCAATAGCCCAGACA
CCTTCTCTGTGCTGAATATGTATATTCTGCCCGAGTATTGTGTCTTCTTTCGTCTCCAGG
GCAGTCTCGGGAAGCTGCATTGGTGGCAGCGGAAAGCGAACTCGATCTTAAACGACATGT
ATCCTGATTTTTACTGCTGAGTGGTAAACTTCAGCGGAGCGGAAGAAGTACATATACTAC
GGATGGGAGAATGGTGATGGCCGTTAATAGAATGGTTGATGTTGATGTCCACCTTCGGCA
TCTCTCCCATTCCCATGTTATGCAGAAAAGCTATTAACAACTGAAGCGACACTAGCCGTG
AACCATCCGAAAGTTTCGTTACAGACTCCCTCTACCGTCCCTCATGGACCTGTGTTAAAT
CTTGTCCTTCCCTACACAAATATACTTTTAGGCCAGTGTTCCTACACCCATCTATGGACA
GGCATGATGGCCAGCGCAATTCCCCGTCCTGAATCAAGTTTCCAAACCCGACGAAACTCC
AGATCCAGTTAAGCTGCCAATAGGGATTAGTGACATTGAGGTCAAGTATCTCCTCAGTTG
CACACTAATTTGGTGACTGGTCGGTCGGATTGCGGGTATTTTTTTATAGCACCGACTACA
TTGTAATGGCTGACGCGGGAGGTTGACCAAGGGGAGTGCAGGAGACGACGCTCAAAAGAG
GAGGGAGTCTATGTAATACAATGGTGGTTTATCCCCCGGTATTGGTGAGATGCCAATTTT
GTAGTTGGAATTAGCTTTCTTGTACCTCGCTGGGTGGGTTGAACTTCGGGTCATGCCAGT
AGCTTAGACACCTCTGTGCTGAATATGTACA
>E.multilocularis_pathogen_EmW_Chr_04_Trim-4835418-4836409
CATAATACGACGATGGTTTAATCCTCGGTATTGGTGAGGAGCCACTTTAGAAATTTTAAA
TTTACCTTCTTGTACCTCCCTAGGTGGGCTAGCCTTGGGGTCATGCCAGTACCCCAAACA
CCTTCTCTGTGCTGAATACATATATTCTGCTCTAGTATTGTGTCTTCTCTCGTCTTCAGG
AAGTCTTGGGACACTACATTGGTGCAGCGGAAAGCAAACTCGATCGGAAAGGTTGTGTAT
CCTGATTTTCACTGCCGCGTGATAAGCCTCAGAGGAGCGGAAGAAGTGCATATGCTACGA
ATGGAAGAATGGTGATATTACCTAGTAGAAGGGTTGAAGTTGACGTCCACCTTAGCCGTC
TATCCCAGTCTCGTGTTCTGCAGGAAAGCTATTGACAACTGTAGCGACACTAGCCATGAG
CCATCTGGAAGTTTTGTTACAGATTTCCCCTATCCTCTAAAGTGGTAACAACGTGGTAAG
GAGGTACAGACCCGAAACCCCCCTTGGACCTGCCAGTGTTCATACATTTATCTATGGACA
GACACAATGACCAGTACAATTCCACATTTTTCAATCAAGTTCCCAAACCGGACGAAAGCC
CAGACCCAATTAAGCTGCCAAGAGGGATCAGTGACGTTGGGGTCAAGTATCTCCTCAGTT
GCACGCTAATTTGGCGACTGGCGCGGTCAGCTCGCGGGCGTTTCTCTGCAGCACCGACTA
CGTTGTAATGGCTGACGCAGGAAGTTGATCCGTGGGAGCACAGAGGACAACGCTCAAAAG
AGGAGAGAGGGTATGTAACACGATGGGGGTTTGTCCCTCGGTATTGGTGAGGCGCCACCT
TCGAACTCTTGAATTTGCCATTTTGCACCTCCCTGGGTGGGCTGGCCTTCGGGACATGCT
AGTAGCCCATACACCTTCCCTGCGCTGAAAATATATATTCTGCCCAAGAATCGCGTCTTC
TTTCGTCTTCAGGAAAATCTCGGAATGCTGCA
>E.multilocularis_pathogen_EmW_Chr_04_Trim-5681705-5682648
TGAAGTACAATGGTGGTTTATTTCCCGGTATGGGTGAGGCGCCACTTTTGTACTTTGAAT
AAGCCTTCTTGCACCTAGCTGAGTGGGCTGGCCTTCGAGCCATGCTAGCAGCCCGAACAC
CTTCTTTATGCTGAATATATGTATTCTGCCCGAATAATGTGTCTTCTTTAGTCTTCAGGG
AAGTCCCAGGAAGCTACATTGGCGGCAAAGGAAAGCGAACCCGATCTTAAAGGACATATA
TCCTGATTTTCCACTTCTGCATAGTAAACCTTAGTGGAGCTGAAGAAGTACATATGCTAC
GGGTGGAGGAATGGTGATGACCCCTAACAGAAGGGTTGATGTTGCGTCTACCTTTGGCAC
TTATCCCAGGCCAGTGTTCTGCAGAAAAGCTATTAACAACTGAGACGACACTAGCTGTAA
ACTATCTAAAAGTTTCTTTACGAAATTTTACTACCCCCTCCCATGGACCTGTTTTAAATC
CTGTCCTTCCTTACACAAATCTACTTTCAGGCCGGTGTTCCTACATCCATCTATGGACAC
GCATGATGGCCAGCACAATTCCCCATCCTAAAATCAAGTTCCTAGGCCAGACAAAACTCC
AGGTCCAATTAAACCACCAAGAGGGATCAGTGAAGTTGAGGTCAATTATCCCTTCAGTTG
CAAGCACCGACTACGTTGTAATGGTTGACGCGGGAAATTGACCTGCGGGAGCGCCGAAGA
CAACGCTCAAAAGAGAAGGGAGGCTATGTGATACGATGGCAGTTCATCCCTCGGTGTTGG
TGAGGCGCCACCTCTGGGCTTTTGAATTTGCCTTCTTGTAATTCACTGGGTGGGCCGGCC
TTCGGGCCATGCCAATAGCCCAGACGACTTCGCGGCGCTGAATCTATATTCTGCTCGAGT
ATTGCGTCTTCTTTCGTCTTCAGGGAGTCTCGGGAAGCTGCACA
>E.multilocularis_pathogen_EmW_Chr_04_Trim-6037820-6038839
TGTAATAAGTTGGTTGTTTAGCTCTCGTTTTTGGTAAGGGGACACTTCTGACTTGGTTAT
TGTACCAAGCCGGGTGGGCTAGAATTCAGATCATGCCAGTAGTCCAAATACCTTTCTTAT
GTCGGATATATATGTTCCGCCTGAGTATTATATCTTCCTTCGTCTTCAGGCAGAGGAAAG
TTAACCCGATCCTAAAGAACATCTATCCTTCCTTAGTAGGGAGGAAGAAGTACGTGCGCT
GCAGATGGGAGAGTAGTGATGATTCCAAACAGAAGAGCTGAAATTGACTCCTACCTTTGG
CAACTATCCCCTTCCCGTGTTCTGCGGGAAAGCTATTAACAACTGAAGCGACACTAGCCG
TGAGCTATCTGAAAGTTTCGTTGCAGACTTCCCTACCGTACTTGCAAAGAGTTGTTGATA
AAGTGAACTCCATTTTCTTACTAGCTGAATAAAGCCCAGATAGATATGGCTGGGCAGCTC
CAAAGTGGAAATAACGTGGCAAGGAGGAACAGATGTGAAATCCTTTCTCCACGGAACTGT
ATTGAATCTAGTCCTTCCTTACATAAATCTGTTTTTAGGCCAATGTTCATACGTCAGTCT
ATGGACACGCATGATGATCAATGCAATTCCTCGTTCCTAAATCCAGTTTTCAAACAGGAC
CAAAACCCTAGATCCAGTTAATTTTCCAAAAGTTGCAAGCGAAGTTACAGTCAAGCATTT
TCGCAGTTGTATAGAAATTTGTTGACTGGCATCGACCGTGTTGTAATGACTAACGCGTGA
GGTTGACCAAAGGGAGCGCCGGGGACGATGCTGAAAAGAGGAGAGGGGCTGTAGAACACG
TCGGTTACTTAACTCTCGGTTCCGGTGAGGAGCCGCTTCTGACTTGGTCACTCTACCGAG
TTAAGTAATCTGGGCTTTGGATCATGTCAGTGGCCCAAATACCTCCTTTACGCTGAATCC
ATAAATTGAACTTCAATATTAAGTCATCTTTCGTCTTCAGGGAGGTCTGGGGACGCCACA

>E.multilocularis_pathogen_EmW_Chr_04_Trim-7660768-7661757
AGCCATACGACGACGACGACGGTCAAGGGCCACTTTCGACTTGACTACTGCACCTCGCCG
GAAGGACTGACCTCCAGGCTATACTAGCAGCCCAAATACCTTCTCTATGTCGAATGTGTC
TATTCTGCCTGAGTATTATGTCTTCCTTCATCTTCAGGGAAGTGTTGGGGCACTACAGTG
GTGGCGGCGAAAAGCGAACCATATCTTAAAGGACATCTAGCCTGATTTCTACTGCCGGAT
GATAAACCTTAGTGGAGCAAAAGAAGTACATATGCGACGGATGGAAGAAGGGCTGAAATT
GGCGTCTATCTTTGGCAACACCCCAGTTCCTTGTTCTACAGGAAAGCAATTAACAAACAA
AGCGACACTATCTGTTACCAAGTTTCCCTACCGTACCTGCATAAAGCTGTCAATAAAGTG
AACTCACAACACCTCCTTCATTTCCCTACTAGCTGCATAGAGCCCGGATAGATATAGCTG
GCCAGCTTTGAAGTGAAGACAACGTGCCAAGGAGGAATAGACGCTAGGCCCTTCTCCCAC
GGGCTTGTGTTAAATCCCAACCTTCCTTACATAAATATGCTTTTAGGCCGGTGGCCAGCA
CAATTCCTCGTTTCTGAATCCAGTTCCCAAATCGGGCGAAACTCCAGATCCATTTGACTT
GCCAAGAGGATCGGTTTCGCAGAAATTTGATAACCGCCACGGCCAGTTCGTGGATATTCG
CTTATAACACCATGTTGTGGTGGCTGACGCGGACGGTTGACCAAGGGGAGCGCCGTGGAC
GACGCTCAAAAGAGGAGAGGGACTATTTAATACTTTGGTTGTTTGCTTAATTGTCGGTTT
TCGAAAAGGGTCACTTTGCCTTGGACATTGTACCTCGATGGGTGGACTGGCCTCCGGGTG
ATGTCAATAGCCCCGATACCTTCTATATGTTGAATGCATATTATGTATTATGTCCTCTTT
CGTCTTCAGAGAAGTCTCGGGGCTCTTACA
>E.multilocularis_pathogen_EmW_Chr_04_Trim-8018528-8019602
TGTAATACGATGGTTGTTTATCTCTCGGTGTTAGCGATGAGGCACTTTTGACTTGGCCTT
TGTATCACGCTAGGTGAGCTGGCCTTCGGGTCATGTCAGTAGGCCAAAAACCTTCTCTGT
GTTGAATATATATATTATGTTTGTGTGTTGCATCTTCCTTCATCTTCAGGAAGTTCTTGG
GGCACTACCTTGGTGGCAGCGGAATGCAAACCCGATTCTATACGACATCTATCCTGATTT
TTACTGCTGTGTGATAAATCTTAGCGGAGCGGAAGAGGTATATATGCTACGGTTGGGAGA
ATGGCAATGACCCCAAACAGAAGGGTTGAAATTGACGTTTACCTTCGGCATCCATCCCAG
TACCGTTTTCTTCAGAAAAACTACTAACAACTGGAGCCACACTAGCCGAGAACCGTCTGG
AAGTTACCCTACAGACTTCCCCTACCGTACCTGCATGAAGCTGTTAATAAGGTGAATTCG
CGATACCTCCTCCATTTCTTTACTGGATGAAAAGTGCCTGGGCAGCTCCAAATTGAGAGG
AGGAACAGACGCAAAACCCTTCTCCCACGGACCTGTGTTAAATCCCGTTCCTCTTTACAC
AAATTTACTTTTAGGTTAGTTTGTCTACATCTGTCTATGGACATGCATGATGGCCAGTAC
AATTTTCCGTTCCTGATTCAAGTTCCTAAACCGGACCTAACTCCAGATCCAGCTGAATTG
CTGAGTGGGATCAGTAACAATGCAGTCAAGTATCCCTTCGGTTGCACTGAAATTTGATGA
CTGGCACGGCTGGATCGCGAGTGTTTCTTTACAGTACCGACTACGTTGTGACGGCTGACG
CGGGAGGTTAACCAAGGGGAGCGTCAGGGACGACGCTCAAAAGAGGAGAGGGGCTATGTA
GTACGATGGTTGTTTGCTTATCGGTTTTGGTGCGGCACTACTTTTGACTTTGCCGTTGTA
CCACGTCTGGTGGGCTGGCCTTCAAACCATGCCAGCAGCTCAAGTGCCCTCTCTGTGCCA
AATATGAATATTCTGCAGGAGTATTGTCTTCGAGGAGGTCTCAGTACGCAATACA
>E.multilocularis_pathogen_EmW_Chr_04_Trim-8242616-8243595
TGTAATACGATAGTGGTTCATCCCTCGGTTCTGGTGAGGAGCCACTTTTGTACTTCGAAT
TAGCTCCCTTGTACCTCGCTGGATTGGCTGGCCTTTTGAGCCATGCCAATAGCCCAGACA
CCTTCTCCGTGCTGAATACATATATTCTGCACTAGTATTGCGTCTTCTTTCGTTTTCAGG
GAGTCTTGGGACGCTACGTTGGTGGCAGCGGAAAGCAAACCCGATCTTAAAAGGCATGTA
TCCTGATTTTCCACTTCTGCGTGATAAGCCTTAGTGGAACGTAAGAAGTACATATGCTAC
GGATGGGAGAATGGTGATGACCGTAACAGAAGGTTTAACGTTTACGTCTACCTTCAACAT
CTCTCCCAGTCCCGTGTTCTGCAGAAAAGCCATTAACTACTGAAGCGACACTAGCTGTGA
AATGTCTGGAAGTTTCGTTACGGATTTTCCCTTCCGTACCCTTGGACCCGTTTTGAATCT
TGTGCTTCCTTACTCCGATCTGCTTCTAGGCCAGTGTTCCTGCATCTATCTACGGACACA
CATTATGGCCGACGCAGTTCCCTGTCCTGAATCAAATCCCTTAGCCGAACGAAACCCTAG
ATGCAGTCAAGCTGCCAAGAGGGATCAGTGGCGTTGAGGTCAAGTATCCCCTCAGTTGCG
CAATAATTTGGTAACTGGCACGGTCGGCTCGTGGATGTTTCTTTACGTTGTAATGGCTGA
CGCGGGACGTTAACCTGCGGGAGCGCCGGGGACGACGCTCAAAAGAGGAGGGACGCTATG
TAATACGATAGTGGTTTACCCCTCGGTCCTGGTAAGGCGTCACTTTTGTACTTCGAATTA
GCCCCCGTGTACCTCGCTGGGTGGGCCGGCCTCTTGGGCCATGCCGATAGCCCAGACGCC
TTCTCTGTGCTAAATATATATATATATTCTGCCCGAGTATTGTGTCTTCTTTCGTCTTAA
GGGAGTCTCGGGATGCTACA
>E.multilocularis_pathogen_EmW_Chr_04_Trim-8500384-8501406
TGTAATACGATGGTTGTTTATCTCTCGCTTTTGGTGAGGGGCTACTTTCGACTTGGCCAT
TGTACCACGCCCAGTGGGCTGGCCGTCTGACCGTGTCAGTAGCCCTAGTACCTTCTGTAT
GCCGAATATATGTAGTCAACCAGAGTATTATACCTTCTTTTGTCTTCAGGGAACTCTCGG
GGCGCTGCATTGGTGGCAGAAGAAAGCAATCCCATTGGACATCTATCCTGATTTCCACTG
TTCCGCGATAAACCTTAGCAGAGCGGAAGAAGTACATATGCTGCGGCTGGAAAAATGATG
ATGACGTCTGCCTTCGGCATCTATCCCAGCCCCGTGTTCTGCTGAAAAGCTATTAAAAGC
TAAAGCGATACTAGCCGTGAACCGTCTGGAAGTTACCTTACATACTTTCCCTACTGCACC
TGCATGGAGCTGTTGTAAAGTGAACTCACGATACCTCCTCCATTTCCTTACTAGCTGAAT
AGAGTATGGGCAGCTCCAAAGTGGGAATAAAGTGGCAAGGAGGAACAGACGCGCGGAACC
CTTTCCCCACGGACTCCTGTTACATCCCGTTCTTCTTTGCACAAATCTGCTTTTAGACCA
GTCTGTCTACACCTATCTGCAGACAAGCATAATGACCAGAATAATTCCCAAACCATAGGA
AACTCCAGATCAAGTTAAATTGCCAAGAGAGATCAGTGATAATGTGGTCAAGTATGCCCT
TAGTTGCCTAAAAATCTGGCGACTGGCAAGGCTGGCTCATGGACGTTTCCTTGGAGCGCC
GACTACCTTGTGTTGGATGATTCGGAAGGGTGACCTGCGGGAGCGCCAGGGACGGCGCTC
AAAAGGGAAGGGGTCTATGTAATAGGATGGTCGTTTATCTCTCGGTTTTGGTGAGGAGCC
ACCTTTGACTTGGTTACTGTACCACGTCGGGTGAGATCGCCTTTGGGCCATGCCGGTAGC
CCTGATACCTTCCGTATTCCAAATATGTAAATTCTACTCGAGGAGGAGTATTGGGGCACT
GCA
>E.multilocularis_pathogen_EmW_Chr_04_Trim-9010914-9012052
TGTAGCACAACGGTTGTTCAACTCTCGGTCTTGCTGAAGAGCGGCCTTTGATTTAGCCTT
GAACCTCGCCGGGTAGGCTGGCCTTTGGGTCATGCCAGTAGCCCTAGTACCTTTTGCATG
CTGAATGTATATATTCTGCCTAGTATTATCGTAATACGATGGTGGTTTATTCCTCGGTAT
TGGTGAGGCGCCACTTTTGAACCCTTGGATTTGCCTTCTTGTACCTCTCTGGGTGGGCTG
GCCTTGGGGTCATACCAGTAGCCCAGACGCCTTTTCCGTGCTGAATATATATATATTCTG
CCCGAGTATGTTGTCTTCTTTCGTCTTCAGAGAGGCCCGGGATGCTACATTGGTGGCAGC
GGAAAGCGAACCCGATCTTGAAAGACATGTATCCTGATTTTCCACTCCTGCGTGATAAGC
CTCAGTGGAGCGGAAGGAGTACATATGCTACGGATGGGAGAATGGTGATGACTCCTAACA
GAAGGGTTGATGTTGACGTCTACCTTTGGCATCTCTCCCAGTCCCGTGTTCTGCAGAAAA
GCTATTGACAACCGAAGCGACACTAGCCCTGAACCATCTGGAAGTTTCGTTGCGGATTTC
CCCTACCGTCCCCCATGGACCTGTTTTAAACCTTGTATTCCCTTGCTCATATCTGCTTTT
AGGCCAGTGTTCCTGCATCTATCTATGGACACGCAAGATGCCCGGCGCAGTTCCCCGTCC
TGGATGAAATCCCTAAACCGGACGAAACCCCAGATCCAGTCAAGCTGCCAAGAGGAATCA
GTGACGTCGAGATCAAGTATCCTCCAAGTTGCGCGCTAATTTGATGAATAGCACGGTTGA
CTCGTAGGTGTTTCTTTACTGCACCAACTACGTTGTAATGGCTGACGCGGGAGGTTGACC
TGTGGGAGCGCCGAGGACGACGCTCAAAAGAGGAGGGAGGCTATGTAATACGATAGTAGT
TTATCCCTCGATTCTGGTGAGGCTCCACTTTTTGTACTTTGAATTAGCTCCCTTGTACCT
CGCTGGGTAGGCTGGCCTTTTGGGCCATGCCAATAGCCCAGACACCTCTGTGCTGAATAT
ATATATTCTGTCCGAGTATTGTGTCTTCTTTCGCCTTCAGAGAGGCTCGGGACGCTACA
>E.multilocularis_pathogen_EmW_Chr_05_Trim-1762111-1763088
TGTAATACGATAGTGGTTTATCCCTCGGTTCTGGTGAGGCGCCACTTTTGTGCTTCGAAT
TAGCCCCCTTGTACCTCGCTGGGTGGGCTGGCCTTTTGGGCCATGCCAATAGCCCGGACG
CCTTCTCTGTGCTGAATATATATGTTCTGCCCGGGTATGGTGTCTTCTTTCGTCTTCAGG
GAGTATCTGGACGTTACATTGGTGGCAGCGGAAAGCGAACCCGATCTTGAAAGACATGTA
CCCTGATTTTCCACTTCTGCGAGATGAGCCTTTGTGGAGCGGAAGAAGTACATATGCTAC
GGATGGGAGAATAGTGATGACCCCTAACAGAAGGGCTGATGTTGACGTCTACCTTCGGCA
TCTCTCCCAGTCCCGTGTTCTGCAGAAAAGCTATTAACAACCGAAGTGACACTAGCCGTG
AACAATCTGGAAGTTTCGTTAAGGATTTCCCCCACTGTCCCCCATGGACCTGTTTTAAAT
CTTGTATTTCCTTATTCATATCTGCTTTTAGGCCGGTGTTCCTGCATCTATCTATGGACA
CGCATGATGGCCGGCGCAGTTCCCCGTCCTGAATGAAATCCCTAAGCCAGATCCAGTCAA
GGAGCCAAGAGGAATCAGTGACGTTGAGGTCAAGTATCCCCTCAGTTGCGCACTAATTTG
GTGACTGGCACGGTCTGCTCGTGGGTGTTTCTCTACTGCACCTACTACGTTGTAATGGCT
GACGCGGGAGGTTGACTTGTGGGAGCGTCGGGGACGACGCTCAAAAGAGGAGGGAGGCTA
TGTAATACGATAGTGGTTTGTCCTTCGATTCTGGTGAGGCGCTACTTTTGTACTTTGAAT
TAGTCCCCTTGTACCTCGCTGGGTGGGCTGGCCTTTTGGGCCATGCCAATAGCCCAGAAG
CCTTCTCTGTGTTGAATATATGTATTCTGCCCGAGTATTGTGTCTTCTTTCGTCCTCAGG
GAGTCCCGGGACGTTACA
>E.multilocularis_pathogen_EmW_Chr_05_Trim-2026490-2027610
TGTAAAGCATTAACTAGATACTATGGTGGTTTTTTAACGCTCGGTTTTGGTGAAGAGCCA
CCGCCGGCCTGGCCATTTTACCACACATATGGGCTAGCCTTCTGGCCATGCCAGTGGCGC
AAATAAATATTTCAAGTCGAATATATACACTCTGCCCATGTATTACTTTTCCTTTCGTCT
TCTGCAAAGTCTCAGAACGCCACACTGGTGGCAGCGGTAAGCGAACCCCATCTCAAAGGA
CGTCTATCCTGATTTGCACCGCTGAGTGGTAAAGGTTAGTGGAGCGGAGGGAGTACATGC
GCTATGAATGGGAGCATCAGTGAATCCCCCAAACAGAAGAGCTAAAACTGACGTCTACTC
ACGGCAACTACTCCAGCTCCATGTCATGCAGGAAGTGACACTGGCCGCGAGCCATGTGGA
GTAGATTCATTGCGGAGTTCCCCTACTGTACCTGCATAAAGTTGTCGATGAAGCGAACTC
GTAGTACCGCTTCCACTTCTCCACTGGCTGGGTAGAGCCGGGGTAGATATGACTAAACAG
CTCCAAAGTGAGAGCAACGTGGCAAGGAGGAGCAGAAACGCAACCCTTCCCCCACCCACC
TGTATCAAATCCTGTTCTACCCCAACCAAATTGGCTGTTGGGCCAGTGTTCCCATATTTA
TTTATGGACACGCATGATGGTTAGCACAATTTTCCGTCTCTGAACCCATTTCGCAGACCG
AACGAAAATTTAGATACAGATGAATTGCTGAGAGGGGTCGGTGACATTGAGGTCAAGTAT
TTCCTCACTTGTACAGGAATTTGGTGACTGACGCGACCGGTTCGTGGGTGTTTCCTCGCG
GCACCGACTACGTTGTGATGCTGAAATGGAGGGTTGACTAAGGGGAGCGCAGAGAATGAT
GTTCAGAGGGGGAGGGTGGCTATGTAATAGGGAGTTTGTTTAATTCTAGGTTTTGGAGAA
GAGACACTTTTGACTTGGCCATTGTTCTGCTCCAGGTTGGCTGGCATCCAGACCACGCCA
GTAGCCCCAATTCCAACTGTGTGTCAAAAGTATATATATATATATATCCTGCCCCCGTAT
TATGCCTTCTTTCGTCTTCAGGGAATTCTCGGGTCGCTACA
>E.multilocularis_pathogen_EmW_Chr_05_Trim-2928492-2929402
TGTAATACGATGGTGGTTTATCTCTCGGTGTTGGTGAGGCCCCACTTCTAAACTTTTGAA
TCGGCCTTCTTGTATAATGCTGGGTAGGCTGGCCTTTGGGTCATGCCAGTAGCCCAAACA
CCTTCTCTGCGCTGAATATATATTCTGTCCGAGTATTGTGCCTAATTTCGTCTTCAGGGA
AGCTTTGGGAAGCTGCACTGGTGGCAGCGGAAAGCGAACCTGATCCTAAATGACACCTCA
CTTCTGCGTGATAAAACTCAGTGGAGTGGAAGAAGTACATATTGCTACGGATGGGAGAAT
AGTGATGACCCCTAATAGAAGGGTTGAAGTTGACGTCTACCTCCGGTATCTATCCCAGTC
CCGTGTTCTGCAGAAAAGCTATTAGGAACTGAAGCGACGCTGGCTGTGAACCATTTGGAA
CTTTCGTTACAGACTTTCCCTACCGTCTCCCATGGACCTGTATTAAATCCCGTCCTTCCC
TACACAAATCTACTTTTAGGCCAGTGTTCCTACATCCATGGCCACGCATGATGTCCACCT
CAATTCCCCGTCCTGAATCAAGTTTCTAAACCAGACGAAACTCCAGATCCGGTTAAGCTG
CCAAGAGGGATTAGTGACGTTGAGGTCAATTACTGCCTCAGTTGCACGCTAATTTGGCAA
CTGGCACGGTCGGATTGCGAGTTTCTTTACGGCACCGACTACGTTGTAATGGCTGATACG
GGAGGTTGACCTGCGGAAGCGCCGGGGCCGACGCCCAAAAGAGGAGGGGGACTATGTAAT
AAGATGGTGACTTATCCCTCGGTACTGGTGAGACGCCACTTTTGAACTTTTGAAGTTGCC
TTCTTGCACCTTGCTGGGTGAGCTAGCTTTCGGGCCATGCCAATAGCTCAAAGAGGTCTA
GGGACGCTGCA
>E.multilocularis_pathogen_EmW_Chr_05_Trim-5589736-5590586
TGTAATACGATAGTGGTTTATCCCTCGGCACTGATGAGGCCCCATTTTTGTGCTTCGAAT
GGGCCTCTTCTACCTCGCAGGGTGGGCTGGCCTTTTGGGCCATGCCAATAGCCCAGACAC
CCTCTCTGCGCTGAATATATATTCTGCCCGAGTATTTTGTCTTCAGGGAGTCTTGAGGCG
CTACACTCGTGGCAGCGGAAAGCGAACCCGATCTTAAAGGACATGTATCCTGACTTTCCA
CTTCTTCGTGATAATCCTTGGTGGAGTGGAAGAAGTATATATGCTACAGATGGGAGAATG
GTGGTGATCCCTGATAGAAGGGTTGATGCTGACATCCACCTTCGGCATCTCTCCCAGTCC
CGTGTTCTGCAGAAAAGCTCTTAACAACCGACGTGACCCTGGCCGTAAACCATTGAAAGT
TTCGTTACGGATTTCCCATACCATCCTGAATCAAATACCTAAACCACATAAAACTCCGGA
TCCAGTCAAGCTGCCAAGAGGTATCAGCGACTTTGAGGTCAAGTGTCCCTCAGTTGCGCG
CCAATTTGGCGACTGTCACAGTCGGTTCGTGTGTGTTACTTTACTGCACCGAATACGTTG
AAATGGCTGACGAGGGAGCGCCTGGGCCGACGCTCAAAAGAGGAGGGGGGCTATGTAATA
CGATGATAGTTTATCCCTCGGCATTGGTGAGGCGCCAATTTTGTACTTTGAATTAGCCCC
CTGGTACCTCGCTGGGTGGGCTGGCCTTTTAAGCCATGCCAATAGCCCAGATACCTTCTC
CGTGCTGAACGTATATATTTTGCCCTAGTATAGTGTCTTCTTTCGCCTTCAGGGCGTCCG
GGGACGCTGCA
>E.multilocularis_pathogen_EmW_Chr_05_Trim-6454196-6455129
TGTAATACGGTAGTGGTTTATCCTTCGGTTCTGGTGGATGGGTGGGCTGGCCTTTTGGGC
CATGCCACTAGCCCAGACACCTTCTTCGTGCTGAATATATATATATATATATTCTGCCCA
AGTATTGTGTCTCGAGACGCTACATTGGTGGCGGCGGAAAGCGAACCCAATCCTAAAAGA
CGTATTCCGATTTTCCACTTCTGCGTGATTAGCCTTAGTGGTGCGGAAGAAGTACATATG
CTACGGATGGGAGAATGGTGATGACCCCTAACAGAAGGGTTGATGCTGACGTCTACCTTC
GGCATCTCTCCTAGCCCCGTGTTCTGCAGAAAAACTATTAACAACTGAAGCGACACTAGC
CGTGAATCATCTGGAAGTTTCGCTACGGATTTTCCCTACCGTCCCCCATGGACCTGTTTT
AAATCTTGTACTTCCTTACTCAGATCTGCTTTTATGCCAGTGTTCCTGCATCTATCTATG
GACATGCATGATGGCCGGCGCAGTTCCCCGTCCTGAATGAAATCCCTAAAACGGACGAAA
CCCCAGATCCAGTCAAGCTGCCAAGAGGGATCAATGACGTTGAGGTCAAGAATCCCCTCA
GTTGCGCGCTAATTTAGTGACTGGAACGGTTGGCTCGTGGGTGGTTCTTTACTGCACCGA
CCACGTTGCAATGCCTGACGCGGGAGGTTGACCTGCAGGAGCGCCGGGGCCGACGCTCAA
AAGAGGAGGGAGGCTATGTAATACGATAGTGGTTTATCCCTCGGTTCTAGTGAGGCGCTA
CTTTTGTACTTCGAATTAGTCCCCTTGTACCTCGCTGGGTGGGCCAGCCTTTTAGGCCAT
GCCAATAGCCCAGACACCTTCTCCGTGCTGAATATGTACATTCTGCCAGAGTACTGTGTC
TTCTTTTGACTTCGAGGAGTCTCGGGACGCTACA
>E.multilocularis_pathogen_EmW_Chr_05_Trim-8020748-8021736
TGTAATACGATTGCGGTTTATCCCTCGATATTGGTGAGGCGCCACTCTTGGACTTTTGAA
TTTGCCTTCTTGTACCTCAGTGGGTGAGCTGGTATTTGGGCCAGGCCAGTAGCCCAAACA
CCTTCTCTTTGCTGAGTATACATATTCTGCCCGGGTGGTGTCTTCTTTCGTCTTCGGAGA
AGTCTTGGGACGCCACATTGGTGGCAGTAGAAAGCGAACCCGATCCTAAAGGCTGCATAT
CCTGATTTTCACTTCTGCGTGTACACCTCAGCGGAGTTGAAGAAGTACATATGCTACAGA
TGGGAGAACGATGATGGCCCTTAATGGAAGGGTTGAAGTTGACGTCTACCTTCGGCATTT
ATCCCAGTCCCGTGTTCTGCAGAAAAGCTATTAACAACTGAAGCAACACTAGTCGCAAAC
CGTCTGGAAGTTTCGTTACAGGCTTCCCCTGCCCTATAAAGTGGGAACAACGTGGCAAGG
AGGGACAGACGCGAAACCTTCCTATGGACCTGCCAGTGTTCCTACACCTATCTATGGACA
GGCATAATGGCCAGCGAAATTCCCCAGTTCTGAATCAAATTTGCAAAGCGGACGAAACTC
CAGAGCCAGTTAAGTTGCCAAGAGGGATCAATGACTTTGAAGTCAAGTATCTCCTCAGTT
GCACGATAATTTGGTGACTGGCACGGCCGGGTCGCGGGTGTTTCTTTACAGCACCGACTA
CACTGTGATGGCTGATGCGGAGTTTGACACGTGGGAGCGCCGGGGACGACGGTCAAAAGA
GGAGGGAGGCTGTGTAATACGATGGTGATTTATCCCTCGATATTGGTGAGGCGCCACTTT
TGGACTTTTGAATTTGCCTTCTTGTGCCTCACTGGGTGAACTGGCCTTTGGGCCATGCCA
GTAGTCCAACCACCTTTTCTGTGCTGAATATATATATTCTGCCCAAATAGTGGCTTCTTT
CGTCTTCAGGGAATTCTCGGAACGCCACA
>E.multilocularis_pathogen_EmW_Chr_05_Trim-8921148-8922147
TGTAATACGATAGTGGTTTATCCTTCGGTATTGGTGGGGCTCCACTTTTGTACTTTGAAT
GAGCCCTCCTGTACCTCGCTGGGTGGACTGGCCTTTTGGGCCATGCCAATAGCCCAGACA
TCTTCTCCGTGCCGAATTTGTATATTCTACCCGAGTATTGTATCTTCTTTCGTCTTCAGG
GAGTCTTAGGTTGCTACATCGGTGGCAGCGAAAGCGAACCCGATCTTAAAGGACACGCAT
CCTGATTTTCCACTTCTACGTGATAAGCCTTGGTGGAGCGGAAGAAGAACATATGCCTCG
CATGGGAGAATGGTGATGACCCCTAATAGAAGGGTTGAAGTTGACGTCTATCTTCGGCGT
CTCTCCCAGTCCGGTGTCCTGCAGAAAAGCTATTAACAACTGAAGCGACACTAGCCGTGA
ACCATCCGGAAGTTTGTGACGGACTTTCCCTACCGTGCCCCATGGACCTTCTTTAAATCC
CCTCCCTCCCCACACAAATCCGCTATTGGGGCAGTGTTCCTACATCCATGCGTGTCCATC
TAGTGACACGCATGATGGCCAGCGCAATTCCCCTTCCCGAATCAAGTTCATAATCCGGAC
GAAACTCCAGATCCAGTTAGGCTGCCAAGAGGGATCAGTGGCGTTGAGGTCAAGTATCTC
CTCAGATGCACGCTAATTTGGTGACTAGCAGGGTGGGATCGCAGGTGTTTCTTTGCAGCA
CCGACCACGTTGTAATGGCTGACGCGGGAGGTTGACCTGCGGGAGCGTCGGCGACGACGC
TTAAACGGGGGGAGAGGCTAAGTGATACGATAGTGGTTTATCCCTCGGTGCTGGTGAGAC
GGCACTTTTGCACTTTGAATGCGCCCCCTTGTACGTCGCTGGGTGGGCTGGCCTTTTGGG
CCATGTAAATAGCCCAGACACCTTCTCTGCGCTGAATATGTATATATTCTGCCCGAGTAT
TGTATCCCCCTTCGTCTTCGGGGAGTTTCGGGGCGCTACA
>E.multilocularis_pathogen_EmW_Chr_05_Trim-8932091-8933090
TGTAATACGTTAGCAGTTTATCCCTCGGTATTGGTGGGGCTCCACTTTTGTGCTTTGAAT
GAGCCCTCCTGTACCTCGCTGGGTGGACTGGCCTTTTGGGCCATGCCAATAGCCCAGACA
TCTTCTCCGTGCCGAATTTGTATATTCTACCCGAGTATTGTATCTTCTTTCGTCTTCAGG
GAGTCTTAGGTTGCTACATCGGTGGCAGCGAAAGCGAACCCGATCTTAAAGGACACGCAT
CCTGATTTTCCACTTCTACGTGATAAGCCTTGGTGGAGCGGAAGAAGAACATATGCCTCG
CATGGGAGAATGGTGATGACCCCTAATAGAAGGGTTGAAGTTGACGTCTATCTTCGGCGT
CTCTCCCAGTCCGGTGTCCTGCAGAAAAGCTATTAACAACTGAAGCGACACTAGCCGTGA
ACCATCCGGAAGTTTGTGACGGACTTTCCCTACCGTGCCCCATGGACCTTCTTTAAATCC
CCTCCCTCCCCACACAAATCCGCTATTGGGGCAGTGTTCCTACATCCATGCGTGTCCATC
TAGTGACACGCATGATGGCCAGCGCAATTCCCCTTCCCGAATCAAGTTCATAATCCGGAC
GAAACTCCAGATCCAGTTAGGCTGCCAAGAGGGATCAGTGGCGTTGAGGTCAAGTATCTC
CTCAGATGCACGCTAATTTGGTGACTAGCAGGGTGGGATCGCAGGTGTTTCTTTGCAGCA
CCGACCACGTTGTAATGGCTGACGCGGGAGGTTGACCTGCGGGAGCGTCGGCGACGACGC
TTAAACGGGGGGAGAGGCTAAGTGATACGATAGTGGTTTATTCCTCGGTGCTGGTGAGAC
GGCACTTTTGCACTTTGAATGCGCCCCCTTGTACGTCGCTGGGTGGGCTGGCCTTTTGGG
CCATGTAAATAGCCCAGACACCTTCTCTGCGCTGAATATGTATATATTCTGCCCGAGTAT
TGTATCCCCCTTCGTCTTCAGGGAGTCGTGGGACGCTACA
>E.multilocularis_pathogen_EmW_Chr_05_Trim-8969180-8970179
TGTAATACGATGGTAGTTTATCCCTCGGTATTGGTGGGGCTCCACTTTTGTGCTTTGAAT
GAGCCCTCCTGTACCTCGCTGGGTGGACTGGCCTTTTGGGCCATGCCAATAGCCCAGACA
TCTTCTCCGTGCCGAATTTGTATATTCTACCCGAGTATTGTATCTTCTTTCGTCTTCAGG
GAGTCTTAGGTTGCTACATCGGTGGCAGCGAAAGCGAACCCGATCTTAAAGGACACGCAT
CCTGATTTTCCACTTCTACGTGATAAGCCTTGGTGGAGCGGAAGAAGAACATATGCCTCG
CATGGGAGAATGGTGATGACCCCTAATAGAAGGGTTGAAGTTGACGTCTATCTTCGGCGT
CTCTCCCAGTCCGGTGTCCTGCAGAAAAGCTATTAACAACTGAAGCGACACTAGCCGTGA
ACCATCCGGAAGTTTGTGACGGACTTTCCCTACCGTGCCCCATGGACCTTCTTTAAATCC
CCTCCCTCCCCACACAAATCCGCTATTGGGGCAGTGTTCCTACATCCATGCGTGTCCATC
TAGTGACACGCATGATGGCCAGCGCAATTCCCCTTCCCGAATCAAGTTCATAATCCGGAC
GAAACTCCAGATCCAGTTAGGCTGCCAAGAGGGATCAGTGGCGTTGAGGTCAAGTATCTC
CTCAGATGCACGCTAATTTGGTGACTAGCAGGGTGGGATCGCAGGTGTTTCTTTGCAGCA
CCGACCACGTTGTAATGGCTGACGCGGGAGGTTGACCTGCGGGAGCGTCGGCGACGACGC
TTAAACGGGGGGAGAGGCTAAGTGATACGATAGTGGTTTATCCCTCGGTGCTGGTGAGAC
GGCACTTTTGCACTTTGAATGCGCCCCCTTGTACGTCGCTGGGTGGGCTGGCCTTTTGGG
CCATGTAAATAGCCCAGACACCTTCTCTGCGCTGAATATGTATATATTCTGCCCGAGTAT
TGTATCCCCCTTCGTCTTCAGGGAGTCGTGGGACGCTACA
>E.multilocularis_pathogen_EmW_Chr_05_Trim-8978188-8979187
TGCAATACGATGGTAGTTTATCCCTCGGTATTGGTGGGGCTCCACTTTTGTGCTTTGAAT
GAGCCCTCCTGTACCTCGCTGGGTGGACTGGCCTTTTGGGCCATGCCAATAGCCCAGACA
TCTTCTCCGTGCCGAATTTGTATATTCTACCCGAGTATTGTATCTTCTTTCGTCTTCAGG
GAGTCTTAGGTTGCTACATCGGTGGCAGCGAAAGCGAACCCGATCTTAAAGGACACGCAT
CCTGATTTTCCACTTCTACGTGATAAGCCTTGGTGGAGCGGAAGAAGAACATATGCCTCG
CATGGGAGAATGGTGATGACCCCTAATAGAAGGGTTGAAGTTGACGTCTATCTTCGGCGT
CTCTCCCAGTCCGGTGTCCTGCAGAAAAGCTATTAACAACTGAAGCGACACTAGCCGTGA
ACCATCCGGAAGTTTGTGACGGACTTTCCCTACCGTGCCCCATGGACCTTCTTTAAATCC
CCTCCCTCCCCACACAAATCCGCTATTGGGGCAGTGTTCCTACATCCATGCGTGTCCATC
TAGTGACACGCATGATGGCCAGCGCAATTCCCCTTCCCGAATCAAGTTCATAATCCGGAC
GAAACTCCAGATCCAGTTAGGCTGCCAAGAGGGATCAGTGGCGTTGAGGTCAAGTATCTC
CTCAGATGCACGCTAATTTGGTGACTAGCAGGGTGGGATCGCAGGTGTTTCTTTGCAGCA
CCGACCACGTTGTAATGGCTGACGCGGGAGGTTGACCTGCGGGAGCGTCGGCGACGACGC
TTAAACGGGGGGAGAGGCTAAGTGATACGATAGTGGTTTATTCCTCGGTGCTGGTGAGAC
GGCACTTTTGCACTTTGAATGCGCCCCCTTGTACGTCGCTGGGTGGGCTGGCCTTTTGGG
CCATGTAAATAGCCCAGACACCTTCTCTGCGCTGAATATGTATATATTCTGCCCGAGTAT
TGTATCCCCCTTCGTCTTCAGGGAGTCGTGGGACGCTACA
>E.multilocularis_pathogen_EmW_Chr_05_Trim-10592252-10593197
TGTAATACAACAGTGGTCTATCCCTCGGTTCTGGTGAGACGCCACTTTTGTACTTTGGAT
CAGCCCCCTTGTACCTCGCTGGGTGGACTGGCCATTTGGGCCATGCCAATACCACAGACA
CCTTCTCTGCGCTGAATATATATTCTGCACCAGTATTGTGTCCTCTTTCGTCTTCAAAGA
GTCTCGGGACGCTACTTCGGCGGCAGCGGAAAGCAAACCCGATCTTAAAAGACACGTATC
CTGATTTTCCACTCCTGCTACGGATGGGAGAATGGTGATGACACCTAACAGAAGGGTTGA
TGTTGACGTCTACCTTCGGCATCCATCCCAGTCTCGTGTTCTGCAGAAAAGCTATTAACA
ACTGAAGCGATACTAGCCGTGAACTATCTGGAAGTTTCGTTACGGATTTTCCCTACCGTC
CCCCGTGAACCTGTTTCAAATCTTGTCCTCCCTATCTCAAATCTACTTCTAGCCCAGTGT
TCCTACATCCGTCTATGGACACGCATGATGGCCTGCGCAATTCCCCGCCCTGAATCAAAT
CCCTAAACCGAACGAAACTCCAGACCCAGTAAAGCTGCCAAGAGGGATCAGTGACGTTGA
GGTCAGGTATCCCCTCAGTTGCGCGCTGATTTGGTGACTGGCACGGTCGGATCGTGGGTG
TTTGCAGCACCGACTACGCTGTAATGGCCGACGCGGGAGGTTGACCTGCGGCAGTGCCGA
AGACGACGCTCAAAAGAGGAGGGAGGCTGTGTAATATGATGGTGGCTTATCCCTCGGTTC
CGGTGAGACGCCACTTTGCACTTTGAATCAGCCCCCTTGTACCTCGCTGGGTGGGCTGGC
CTTTTGGGTCATGCCAATAGCCCAGACACCTTCTCCGTGCTGAATGTATATACTCTGCCC
GAGTATTTTGTCTCCATTCGTCTTCGGGGAGTCTCGGGACGCTACA
>E.multilocularis_pathogen_EmW_Chr_05_Trim-10602598-10603604
TGTTTTGCATTGCCGAGTTTATCTCTGTTTTTGGTGAGGGGCCAACTTTGACTTCGCCCT
AGTACCGCGCCGGGTTGGCTGGACTTCGAGCCACGCCGGTAGCCGTAGTACCTTTTCTAT
ATCGAGTATGTATGTACTAGCCGAGTATTATGTCCTCTTCTGTATTCGCGGGGGTCACAG
AACCCTACATTGTTGGCATTGGAAAGCGAACCCGATTTCAAATGACATCTATCCTGATTC
TCAATACTGAGTTGCAAACCTTAGCGGAGCAAGAGAAGTACGTATGCTACAAATAAGAGA
ATGGTGTTGACCCTAAACATAAGTGCCGAAATTGATGTCGACCTTCGGCATCTATCCCAG
TCCCGTATTCTACAGGAAAACTATTAACAACTGAAGCTCGACTAGCTGTGAAGCATCTGG
GATTTACGTCACAGACTTTTCCTACCATACCTACATGTAGCTGTTGATAAGGTGGATTCA
CGTTATCTCCATTTCCTTACCAGCTGATTGGGGCCTGGGCAGCTCCAAAGTGGAAACAAC
GTGGTGAGGAGGAGCGGACGCGAAACCCTTTCCCCATGGACCTGTATTAAATCCCGTCCT
TCCTTACGCAAATCTGCATTTACTCCAGTGTCTACATCTCTCTATGGGAACACAAGATAA
CCGGTACAATTCCCGTTTCTGAATAAAGTCCTCAAACCGGATGAAACTGCTGATCTGGAC
CGCGGGTGTGTCTTAACAGCATTGATTGCGTTGCGATGGCTGACGCGAGAGGTTGACCAA
GAGGAGCGCCAGTGCTGACGCTCAAAAGAGGAGAGGACCTATGTGATACGGTGGTTGTAT
ATCCCCCGGTTCTGGTTAGGTACCCATTTTGGTTTGGCGGGCGGGCTGGCTTTCGGGCCA
TGCCAGTAGCCCAAACACCTTCTCTGTGCTGAATACATATTCTGCCCCAGTATTGTGTCT
TCTTTCGTCTTCAAGGAAGTCTAAGGAGGCTGCGATACACTGGTGCA
>E.multilocularis_pathogen_EmW_Chr_05_Trim-10615713-10616658
TGTAATACGACAGTGGTTTATCCCTCGGTTCTGGTGAGACGCCACTTTTGTACTTTGGAT
CAGCCCCCTTGTACCTCGCTGGGTGGACTGGCCATTTGGGCCATGCCAATACCACAGACA
CCTTCTCTGCGCTGAATATATATTCTGCACCAGTATTGTGTCCTCTTTCGTCTTCAAAGA
GTCTCGGGACGCTACTTCGGCGGCAGCGGAAAGCAAACCCGATCTTAAAAGACACGTATC
CTGATTTTCCACTCCTGCTACGGATGGGAGAATGGTGATGACACCTAACAGAAGGGTTGA
TGTTGACGTCTACCTTCGGCATCCATCCCAGTCTCGTGTTCTGCAGAAAAGCTATTAACA
ACTGAAGCGATACTAGCCGTGAACTATCTGGAAGTTTCGTTACGGATTTTCCCTACCGTC
CCCCGTGAACCTGTTTCAAATCTTGTCCTCCCTATCTCAAATCTACTTCTAGCCCAGTGT
TCCTACATCCGTCTATGGACACGCATGATGGCCTGCGCAATTCCCCGCCCTGAATCAAAT
CCCTAAACCGAACGAAACTCCAGACCCAGTAAAGCTGCCAAGAGGGATCAGTGACGTTGA
GGTCAGGTATCCCCTCAGTTGCGCGCTGATTTGGTGACTGGCACGGTCGGATCGTGGGTG
TTTGCAGCACCGACTACGCTGTAATGGCCGACGCGGGAGGTTGACCTGCGGCAGTGCCGA
AGACGACGCTCAAAAGAGGAGGGAGGCTGTGTAATATGATGGTGGCTTATCCCTCGGTTC
CGGTGAGACGCCACTTTGCACTTTGAATCAGCCCCCTTGTACCTCGCTGGGTGGGCTGGC
CTTTTGGGTCATGCCAATAGCCCAGACACCTTCTCCGTGCTGAATGTATATACTCTGCCC
GAGTATTGTGTCTCCTTTCGTCTTTAGGAAGTCCCGGGACGTTACA
>E.multilocularis_pathogen_EmW_Chr_06_Trim-302426-303349
TGAATTAGCCTTCTTGTACCTCGCTGGGTGGGCTGGTCTTTCGGGCCATGCCAGTAGCCC
AGACGCCTTTTCTGCTTTGAATATATATATTTCGCCCGAGTGTTGTGTCTTCAGGGAGTC
TCGGAACGCTACATTATTGGCAGCGGAAAGCGAACCCGATCTTAAAGGACATGTGTCCTG
ATTTCCCACTTCTGCATGATAAACCTTCGTGGAGCGGAAGAAGTACATATGCTACGGATG
GGAGGATGGTGATGACTCCTAACAGAAGGGTTGGAGTTGACCTCTACCTTCGGCATCTAT
TCCAGTCCCGTGTTCTGCAGAAAAGCTATTAACAACTGAAGCGACACTAGCCGTGAACCA
TCTGGAAGTTTCGTTACGGATTTTCCTTACCACCCCCCATGGATCTGTATTAAATCTCGT
CCTTCCTCACACAAATCCACTTTTAGGCCAGTGTTCCTACATCCATCTATGAACACGCAT
GATGGTTAGCGCAATTCCCCGTGCTGAATCAAGTTCCCAAACCAGACGAAACTCCAGATC
CAGTTAGGCTGCCAAGAGGAGCTAGTGACGTTGAGGTCAAGTATCTCCTCAGTTGCACGC
TAGTTTGGCAACTGGCACGGTCGGATCGTGAATGTTTCTTTGCAGCACCAACTACGTTGT
AATGGCTGACGCAGGAGGTTGACCTGCGAATGCGCTGGGGGCGACGCTCAAAAGAGGAGG
GCGGCTATGTAATACGATGGTGGTTTGCCCCCAGTATTGGTGAGGCCCCACTTTTGTACT
TTGAATCAGCCCTCCTGTACCTCGCTGGATGGGCTGGTCTTTCGGGCCATGCCAATAGCC
CAGACACCTTCTCTAGGCTGAATACATGTATTCTGCCCGAGTATTGTGTCTTCTTTCGTC
TTCAGGGAGTCTTGGGACGCTACA
>E.multilocularis_pathogen_EmW_Chr_06_Trim-349158-350185
TGTTACCACAAATGCACAACCTTGATTGTTTAAATCTCCGGTTCTGGTAAAGGGCCACTT
TTGGTGTCATGGCCATTGCACCTTCACCGGGTGGGCTGGCCTCTAAGCAATGCCAGTAGC
CTGAGTGTTGTCTTCTTTTGTCTTCGGGGAAGTCTCGGAGAGCTACAATAGTGGCAGCAA
AAAGCGAATCCGATCTAATTTCTACTGCTGGGTGATAAGCCTTAGCGGGGTGGACGAAGG
ACACATGCCACAGATGGGAGAATGGATGACGACCCATAACAGAAGAGTGAGAATGACGTC
TACCTTTGGCGACTGTCCAGTCCCATGTTCTGCAGGCGAGCCATTAACAACGGAAGCGAA
ATTAGCCTCGGGTCATTTTGAAAAAGTAAGCTCCTGACACAGCCTCTGCTTCTCAAATGG
CTGGAGAGAAGCCTAATAGATATGAGTAGGCAATCTCGAAGTATAAATAACATAGCAAGG
AGGAACAGACGCAAAATTCTATCCTCATAGAGCTGTGTCAAATCCCGTCCTGCTTTGCAT
AAATCAGCATTTAGGCCAGTGCTCCTAAGCCTAGCCATGGACACGCGCAATGGCAAGCTC
GATTTCCCTCCCCCGAATCCAGTTCCCAGACCAGATGAAACACTAAATCCAGTAGAATTG
CCAGGAGAGAGTGACGATGAGATCAGATATCTTTCCAGTTGCATGGAAATTCGTTGACAG
GCACGTTTGGCTCGTGGGTATTTTCCTTACAGCACCAATTGCGTTGTAATAGCTGACTCG
GGAGGTTGACCAACGAGAGCGTCGGGGACGACGCTTGAAAGAGGAGGCGGGCTATGTTAA
TCGGTGTTTGTTTAATCCTGGGGTTTTGGTAAAGAGCCACTCTGTGTCTTGGTCATTTTA
CCTTCGTCAGGTGGGCTGACTTCTGGGACATTCCAGTAGTCCCAGACCCTTCTGCATGTC
GAATACATTAACTCCGCCCTAGTATTATGTCTTTTATCGCCTTCAGGAAAGTCTCGGGGC
CCTGCACA
>E.multilocularis_pathogen_EmW_Chr_06_Trim-1093856-1094799
TGTAAGACGATGGCGGATTATGCCTCAGTATTCTTAAGACACCACTTTTGAACTTTTGAA
TTTGCCCTCTTGTGCCTCGTTGGGTGAGCTGGCCTTTGGGCCATACCAGTAGCCCAAACA
CCTTCTCTGCGCTGAATGTATATTCTGCCTGAGTATTGCATCATTCGTCTTCAGGGAAGT
CTTGGGATGCTACGTTGGTGGCAGTGGAAAGCGAAACCGATCCTAAAGGACATGTATCCT
GATTTCCCACTTCTGTGTGATAAACCTTAGTGGTGCGGAAGAGGTACATATGGTACGGAT
GGGAGAATGGTGATGACCCCTAACAGAAGAGTCGAAGTTGACGTCTACCTTCGGCATCTC
TCCCAGTCCCGTGATCTGCAGAAAAGCTATTAACAAGTGAAGCAGCACTAGCCGTGAACC
ATCTGGAAGTTTCGCTACAGACTTTCCTTACCTCATCCATGAACCTTTTTTAAATCCCGT
CCTTCCCTACACAAATCCACTTTTAGGCCAGTGTTCCCACATCCATTTATGGACACGCAT
GATGGCCAGCGTAATGCCCCGCCCTGATACACGTTCCCGAACCAGGCGAAACTCCAGATC
CAGTCAAGTCGCCAAGAGGGATCAGTGACGTTGAGGTGAAGTATCTCCTCAGTTAAACGC
TAATCTTGTGGGTGTTTCTTTACAGTGTCAGCTACGTTGTGATGGCTGACACGAGAGGTT
GACCCGAGGGAGCGCCAAGGACGACGCTCAAGAGAGGAGGTAGGCTATGTAATGCGATGG
TGGCTTATCCCTCGGTATTGGTGAGGCGCCACTTTTGGACTTTTGAATGAGCCTTCTTGT
ACCTCGTTGGGTGGGCTGACCTTCGGACCATGCCAGTAGCCCAGACGCCTTCTCTATGTT
GAATATATATATTCTGCCCGAGTATTGTGTCTTCTGTCTTCTTC
>E.multilocularis_pathogen_EmW_Chr_06_Trim-1158377-1159341
TGTAATACGATAGTGGTTTATCCCTCAGTACTGGTGAGGCGCTACTTCTGTGCTTTGAAT
CAGCCCCCTTATACCTCGCTGGGTGGGGCGGCCTTTTGGGCCATGCCAATAGCCCAGACA
CCTTCTCCGTGCTGAATACACATACTCTGCACCAGTATTGTGTCTTCTTTCCTCTTCAGG
GAGTCTCGGGACGCTACATTGGTGGCAGTGGGAAGCGAACCCGATCTTAAAAGACATGTA
TCCTGATTTCCCACTTCTGTGTGATAAACCTTAGTGGAACGGAAGAAGTACATATGGTAC
GGATGGGAGAATGGTGATGACCCCTAATAGAAGGGTTGAAGTTGACGTCTACCTTCGGCA
TCTCTCCCAGTCCTGTGTTCTGCAGGAAAGCTATTAACAACTGAAGCGACACTAGCCATG
AACCATCTGGAAGTTTCGTTACGGATTTCCCCTACCGTCCCCCATTGACCTGTTTTAAAT
CTTGTACGTCCTTACTCAAATCTGCTTTTAGGCCAGTATTCCTGCATCTATCTATGGACA
CGCATGATGGCCGGCGCAGTTCCCCGTCCTGAATGAAATCCCTAAACCGGACAAAACCCA
AGATCCAGTCAAGCTGCCAAGAGGAATCAATGACGTTGAGGTCAAGTATCCCCTCAGTTG
CACGCTAATTTGGTGACTGGCACGCTCGGCTCGTGGGTGTTTCTTTACTGCACCGACTGT
GACCTGTGGGAGCGCCGGGGACAACGCTCAAAAGAGCAGGGAGGCTATGTAATACGATAG
TGGTTTATCCCTCGGTTCTGGTGAGGCGCCACTTTTGTACTTTGAATTATCCCCCTTGTA
CCTCGCTGGGAGGGCTGGCCTCCTGGGCCATGCCAATAGCCCAGACGCCTTTTCTGTGCT
AAAATATATATATTCTGCCCAATTTTGTGTCTTTTTTCGTCTTCAGGGAGTCTCAGGATG
CCACA
>E.multilocularis_pathogen_EmW_Chr_06_Trim-1193755-1194740
TGTGATACGATGGTGGTTCATCATTCAGCATTGGTGAGACGCCACTTTTGGACTTTTGAA
TTTGCCCTCTTGTACCTCGTTGGGTGAGCTGGCCTTCAGGCCATACCAGTAGCCCAAACA
CCTTCTCTGTGCTGAATGTATATTCTGCCTGAGTATTGCATCATTCGTCTTCAGGGAAGT
CTTGGGACGCTACGTTGGTGGCAGTGGAAAGCAAAACCGATCCTAAAGGACATGTATCCT
GATTTCCCACTTCTGTGTGATAAACCTTAGTGGTGCGGAAGAGGTACATATGGTACGGAT
GGGAGAATGGTGATGACCCCTAACAGAAGAGTCGAAGTTGACGTCTACCTTCGGCATCTC
TCCCAGTCCCGTGATCTGCAGAAAAGCTATTAACAAGTGAAGCGGCACTAGCCGTGAACC
ATCTGGAATTTTCGCTACAGACTTTCCTTACCTCATCCATGAACCTTTTTTAAATCCCGT
CCTTCCCTACACAAATCCACTTTTAGGCCAGTGTTCCCACATCCATTTATGGACACGCAT
GATGGCCAGCGTAATGCCCCGCCCTGATACACGTTCCCGAACCAGGCGAAACTCCAGATC
CAGTCAAGTCGCCAAGAGGGATCAGTGACGTTGAGGTGAAGTATCTCCTCAGTTACATGC
TGATTTTGTGACTAGCACGATCGTATCGCGGGTGTTTCTTTACAGCACCAGCTACCTTGT
AATGGCTGACACGGGAGATTGACCCGAGGGAACGCCAGGGACGACGCTCAAGAGAGGAGG
TAGGCTATGTAATGCGATGGTGGCTTATCCCTCGGTATTGATGAGGCGCCACTTTTGGAC
TTTTGAATGAGCCTTCTTGTACCTCGTTGGGTGGGCTGACCTTCGGACCATGCCAGTAGC
CCAGACATATTCTCTGCGCTGAACACATATATTCTTCCCGAGTATTGTGTCTTCTTTCGT
CTTCAAGGAAGGCTAAGGACGCTACA
>E.multilocularis_pathogen_EmW_Chr_06_Trim-3679281-3680379
TTGTTGTTGTATATTCAAGCCTGTTTTGGTAAAGAGGCCGCTTCAATGCTCCGCCATTGT
AGCTTCGTCGAGTGGGCTGGCCTCTAGGCCATGCCTGTAGCCCCTGACCCTACTGATATC
GAATATATATATATATATATATATATTCTATCCGAGTATTGCCTTCTCCCATCTCCAGGG
AAGTCTCAGAGCGCCACATTAGTGACAGCGGAAAGAAAACCCCATCTTGAAATATGAAAG
AAAGAAGTGCCTATGCTGCGGATGCAAGAATATGTGACGACTCCTAGTGGAAGAGCTAAA
AGTAACGTCTAACTTCGGCATTTATCCCAGTGCCGTGGTCTGCAGGAAAGCTATTAACAA
GTGAAGTGACACTAGCTGTGCTCGAAAATCATCTGAAAAAGTTCGTTACGGACCCATCTA
TAGTTCCTATATAAAATATCGCCTATGTAAGATCACGATACCACCTCCGCTCCCTTACGA
ATTGGATGGAACCTAGATAGATAGGTAGGTAGACAGGTAGATGTGGCAGGGCAGCACTGA
ATTGAGAACGTGACAAGGAAGAATAGATGCAAAACCCAACCCCAGCAGAACCATTTTAAA
CTCGTCCATTGCTTTAGACTCTGCCTTTAGTCCAGTGTTCCTCCGACTTACCGTGGACAC
GTGCGATGGCGAGTACATTCTCTAAGCCTGAAATCAAGTTCTCAAACAGGGCAAAACTCC
GGATGCAGTAGTTGCCAAGAGGAGCTAGTGAAGTTGGAGTCAACCGTCTTCTTAAATGGA
TAAAATTTTGGTGGCTAGGACGGTTGATTCGTGGGTGCTTTTCTTACAACATTGTAATAA
CTGATGCGCAAGGTTGATCAAGGGAAGCGCCATAGACGATGCTCAAAATAGGCGAGGGGC
TATGTATTACATTGGTTGTTCGTTTAACTCTTGGTACTGGGAAAGGGGTTACTTAGATGC
TTCACCATTGTACCTTAGCCGGCGTGGACTGGCCTCCAGGCCAGGATAGTAGACCCAAGT
CCTACTGTATGTTGAATATGTATATTCTGCCCAAGTATTATGTCTTCTTCCATCTTTAGA
GAAGCCTCGGGACGCTGAA
>E.multilocularis_pathogen_EmW_Chr_06_Trim-4073968-4074933
TGTAATACGATAGTGGTTTGTCCCTCGGTTCTGGTGAGGCGCCACTTTTGGACTTTGAAT
TAGCCCCCTTGTACCTCGCTGGGTGGAGCTGGTCTTTTGAGCCATGCCAATAGCCCAGAC
ACATTCTCCGTGCTGAATATATATGTTCTGCCCGAGTATTATGTCTTCTTTCGCCTTCAG
GGAGTCTCGGGAATCTACACCGGTGGCAGTGGAAAGCGAACCCGATCTTGAAAGACGTGT
GTCCTGATTTCTTACTTCTGCGTGATAAGCCTTAGTGAAGCGGAAGAAGTACATATGCTA
CGGATGGGAGAATGGTGATGACCCCTAACAGAAGGGTTGATGTTGACGTCTACCTTCGGC
ATCTCTCCCAGTCCTGTGTTCTGCAGAAAAGCTATTAACAACTGAAGCGACACTGGCCGT
GAAACATCTGGAAGTTTCGTTACGGATTTCCCCTACCGTCCCCCATGGACCTGTTCTAAA
TCTTGTACTCCCTTACTCAAATCTGCTTTTAGGCCGCATGATGGCCGGCGCAGTTCCCCG
TCCTGAATGAAATCCCTAAACCGGACGAAACCCCAGATCCAGTCAAGCCGCCAAGAGGGA
TCAGTGACGTTGAGGTCAAGTATCCCCTCAGTTGCGCGCTAATTTGGTGACTGGCACGGT
TGGCTCGTGGGTGTTTCTTTACTGCACCGACTACGTTGTAATGGCTGACGCGGGAGGTTT
ACCTGTGGGAGCGCGATGCCAAAAGAGGAGGGAGGCTATGTAATACGATAGTGGTTTATC
CCTCGGTTCTGGTGAGGCGCCACTTTTGTACTTTGAATTAGCTCCCTTGTACCTCGCTGG
GTGGGCTGGCCTTTTGGGTCATGCCAATAGCCCAGACACCTTCTCCGTGCTGAATATATA
TATATATATATATTCTGCCCGAGTATTGTGTCTTCTTACATCTTCGGGGAGTCTCGGGAC
GCTACA
>E.multilocularis_pathogen_EmW_Chr_06_Trim-6356357-6357272
TGTAATACCATAGCCCCCCTGTACCTCGTTGGGTGGGCTGGCCTTTTAGGCCATGCCAAT
AGCCCAGATACCTTCTGCCCGAGTATTGGGTCTTCTTTCGTCTTCAGGGAGTCTCCAGAC
GCTACATTGGTGGCAGCGGAAAGCGAACCCGATCTTACAAGACATGTATCCTGATTTTCC
ACTTCTGCGTGATAAGCCTTAGTGCAGCGGAAGAAGTACATATGCTACGGATGGGAGAAT
GGTGATGACTCCTAATAGAAGGGTTGATGTTGACGTCTACCTTCGGCATCTCTCCCAGTC
CCTTGTTCTGCAGAGAAGCTATCACCGACTGAAGCGACACTGGCCGTAAACCATCTGGAA
GTTTCGTTACGGATTTTCCCTACGGTCCCCCGTGGACCTGTTTTAAATCTTGTACTTCCT
TACTCAGATCCGCTTTTAGGCCAGTGTTCCTGCATCTATCTATGGACACGCATGATGGTC
GACGCAGTTCCCTGTCCTGAATCAAATCCCTAAACCGGACGAAACCCCAGATCCAGTCAA
GCTGCCAAGAGAGATCAGTGACGTTGAGGTCAAGTATCCCCTCAGTTGCGCACTAATTTG
GTGACTAGCACGGTCGGCTCGTGGGTGTTTCTTTACTGCACCGACTACGTTGTAATGGCT
GATGCGGGAGGTTGACTTGTGGGAGCGCCGGGGACGAAACTCAAAAGAGGAGGGAGGCTA
TGTAATACGATAGTGGTTTATCTCTCGATTCCGGTGAGGCGCCACTTTTGTAATTTGAAT
TAGCCCTATTGTACCTCGCTGGGTGGGCTGGCCTTTTGGACCATGCCAATAGCCCAGATA
CCTTCTCTGTGCGTAGTATATATTCTGCCCGAGTATTTTGTCTTCTTTCGTTTCCAGGGA
GCCGCGGGACGCTACA
>E.multilocularis_pathogen_EmW_Chr_07_Trim-413019-414009
TGTAATACTATTGTGGTTTATCCCACTTTCGTACCTTGAATTAGCCCCCTTGTACCTCGC
TGGGTGGGCTGACCTTTCGGACCATGCCAATAGCCCAGACATCTTCTCCGTGCTGAATAT
ATATATATATATATATATATATTCTGCCCTAGTATTGTGCCTTCTTTCGTCTTCAGGCAG
TCTCGGGACGCTACATTGGTGGCAGCAAAAAGCGAACCCGGTCTTAAAGGACATGTATCC
TGATTTTTCACTTCTGCGTAATAAACCTTAGTGGAACGGAAGATGTACATATGCTACGGA
TGGGAGAATCGTAATGACTCCTAACAGAAGGGTTGATGTCGACGTCCACCTTCGGCATCT
CTCCCAGTCCTATGTTCTGCAGAAAAGCTATTAACAACTGAAGCGACACTTGCCGTGAAC
CATCTGGAAGTTTTATTACGGATTTCCCCTACCGTCCCCCATGAACCTGTTTTAAATCTT
GTATTCCCTTATTCAAATCTGCTTTTGGGCCAGCGTTACTGCATCTATCTATGGACAAGC
TTGATATCCGACGCAGTTCCCCGTCCTGAATGAAATCCCTAAACCGGACAGAACCCCAGA
TCCAGTCAAGTTGCCAAGCGGGATCAGTGACGTCGAGGTCAAGTATCCCCTCAGTTACAC
GCTAATTTGGTGACTGGCACGGTTGACTCGTGGGTGTTCCTTTACTGCACCGACTGTGTT
GTAATGGCTGACGCAGGAGGTTGACCTGTGAGAGCGCCGGGGACGACGCCCAAAAGAGGA
GGGAGGCTTGTGTAATACGATAGTGGTTTATCCCTCGGCAATGGTGAGGCGCCACTTTTG
TACTTTGAATTGGCCCCCTTGTACCTCGCTGGGTGGGCTGGCCTTTTGGGTCATGCCAAT
AGCCCAGACACCTCTGTACTGAATATATATATATATATTCTGCCCGAGTATTGTGTCTTC
TTTTGTCTTCAGGCAGTCTTGGGACGCTACA
>E.multilocularis_pathogen_EmW_Chr_07_Trim-3151568-3152442
TGTAATACGATAGTGGTCTGTCCCTCAGCATTGGTGAGGTGTCACTTTGTACTTTAAATT
AGTCCCCTTGTACCTCGGTGGGTGGGCTGGCCTATTGGGCCATGCCAAGAGCCCGGACAC
CTTCTCTGCGCTGAATACGTATATTCTGCCCGAGTATTTTGTCTTCTTTTCTCTTTAGGG
AGTCTTGGGACGCTACATTGGTGGTAGCCGAAAGCATACCCGATCTTGAAAGACATGTAT
CCTGATTTTCCACTTCTGCGTGATAAGCTTTAGTGGAGTGGAAGGAGTACATATGCTACG
GACGGGAGAATAGTGATGACCCTTAATAGAAGGGTTGATTCTGACGTCCACCTTCGGCAT
CTCTCCCAGTCATAGGTTCTGCAGAATAGCTATTAAAAACTGGAGCGGCACTGGTTGTAA
ATCACCTGGAGGTTTCGATACGGATTTCCCCTACCGTCCTGAATCAAACCCCTAAACCAG
ACGAAACTCCAGATCCAGACAACCCACCAAGAGAGATCGGTGACGTTGAGGTCAAGTATC
CCCTCAGTTGCGCGTTAATTTGGTGACTGGGAAGGTCGGCTCGTGGGTGTTTCTTTACTG
CACCGACTACGTTGTAATGGCTGATGCGGGAAGTTGACCTGTGGGAGCGCCAGGGACGAC
GATCAAAAGAGGAAGGAGGCTATGTAATACGAAAGTTGTTTATTTCTCAGCATTAATGAG
ACGCCACTTTTGAACTTGGGATTAGTCCCCTTGTACCTCGCTGGGTGGGCTGGCCCTTTG
GGCCATGCCAGTAGCCCAGACACCTCTGCGCTGAACACATATTCTACCCGAATATTGTGT
CTTCTTTCGTCTTCAGGGAGTCTCGGAATGCTGCA
>E.multilocularis_pathogen_EmW_Chr_07_Trim-3431868-3432859
TATTAAGTTTTTTGGCTTTATTTTAATGCGATAGTGGTTTATCCCTCGGTACTGGTGAGG
CGCCACTTCTGTACTTTGAATCAGCCCCCTTGAACCTGGTTGGGTGGGCTGGCCCTTTGG
GCCATGCCAATAGCCCAGACACCTTCTCTGCGCTGAATACATATATTCTGCCCGAGTATT
TTGTCTTCTTTTCTCTTTAGGGAGTCTTGGGACGCTACATTGGTGGCAGCAGAAAGCGAA
CCCGATCTTAAAGGACATGTAGCCTGATTTTCCACTTCTGCGTGATAAGCCTTAGTGGAG
CAGAAGAAGTACATATGCCACGGATGGGAGAATGGTGATGACCCCTAATAGAAGGGTTGA
CGTTGACGTCCACCTTCGGCATCTCTCCCAGTCCCGTGTTCTACAGAAAAGCTACTAACA
ACTGAGGCGACACTAGCCGTGAACCAGCTGGAAGTTTCGTTACAGATTTCCCCCACCGTC
CCCCATGGACCCGTTTTAAATCTTGTACTTCCTTACCAAAATCTACTCTTAGGCCAGTGT
TCCTACATCCATCTATGGACACGCATGATAGCCAGCGCAGTTCTCCGTCCTGAATCAACT
CCCTAAACCGAACGAAACTCCAGATCCAGCCAAGTCGCCAAGAGGGATCAGCGACGTTGA
GGTCGCGTATCCCCTCAGTTGCGCGCTAATTTGGTGACTGGCACGGTTGGCTTGTGGGTG
TTTCTTTACTGCACCGACTACGTTGTAATGGCTGACGCGGGATGTTGACCTGTGGGAGCG
CCAGGGACGACGCTCAAAAGAGGAAGGAGGCTATGTAATACGATAGTGGTTTATCCCTCG
GCACTGGTGAGGCGTCACTTTTGTTCTTTGAAGTAGCCCCCTTGTACCTCGCTGGGTGGG
CTGGCCTTTCGGGCCATGCCAGTAGCCCAGACACCTTCTCTGCGCTGACTATATATTCTG
CCCGAGTATTGTGTCTTATTTCGTCTTCAGGG
>E.multilocularis_pathogen_EmW_Chr_07_Trim-3475413-3476385
CGCAATACAATAGTGGTTTATCCCTCGGTACTGGTGAGGCGCCACTTCTGTACTTTGAAT
CAGCCCCCTTGAACCTCGTTGGGTGGGCTGGCCCTTTGGGCCATGCCAAGAGCCCAGACA
CCTTCTCTGCGCTGAATACATATATTCTGCCCGAGTATTTTGTCTTCTTTTCTCTTTAGG
GAGTCTTGGGACGCTACATTGGTGGCAGCAGAAAGCGAACCCGATCTTAAAGGACATGTA
GCCTGATTTTCCACTTCTGCGTGATAAGCCTTAGTGGAGCAGAAGAAGTACATATGCCAC
GGATGGGAGAATGGTGATGACCCCTAATAGAAGGGTTGATGTTGACGTCCACCTTCGGCA
TCTCTCCCAGTCCCGTGTTCTACAGAAAAGCTACTAACAACTGAGGCGACACTAGCCGTG
AACCAGCTGGAAGTTTCGTTACAGATTTCCCCCACCGTCCCCCATGGACCCGTTTTAAAT
CTTGTACTTCCTTACCAAAATCTACTCTTAGGCCAGTGTTCCTACATCCATCTATGGACA
CGCATGATAGCCAGCGCAGTTCTCCGTCCTGAATCAACTCCCTAAACCGAACGAAACTCC
AAACCCAGCCAAGTCGCCAAGAGGGATCAGCGACGTTGAGGTCGCGTATCCCCTCAGTTG
CGCGCTAATTTGGTGACTGGCACGGTTGGCTTGTGGGTGTTTCTTTACTGCACCGACTAC
GTTGTAATGGCTGACGCGGGATGTTGACCTGTGGGAGCGCCAGGGGCGACGCTCAAAAGA
GGAAGGAGGCTATGTAATACGATAGTGGTTTATCCCTCGGCACTGGTGGGGCGTCACTTT
TGTTCTTTGAAGTATCCCCCTTGTACCTCACTGGGTGGGCTGGCCTTTCGGGCCATGCCA
GTAGCCCAGACACCTTCTCTGCGCTGAATACATATATTCTGCTCGAGTCTTCAGGGAGTC
TCGGGACGCTACA
>E.multilocularis_pathogen_EmW_Chr_07_Trim-3512778-3513763
TGTAATACAATAGTGATTTATCCCTCGGTACTGGTGAGGCGCCACTTCTGTACTTTGAAT
CAGCCCCCTTGAACCTCGGTGGGTGGGCTGGCCCTTTGGGCCATGCCAATAGCCCAGACA
CCTTCTCTGCGCTGAATACATATATTCTGCCCGAGTATTTTGTCTTCTTTTCTCTTTAGG
GAGTCTTGGGACGCTACATTGGTGGCAGCAGAAAGCGAACCCGATCTTAAAGGACATGTA
GCCTGATTTTCCACTTCTGCGTGATAAGCCTTAGTGGAGCAGAAGAAGTACATATGCCAC
GGATGGGAGAATGGTGATGACCCCTAATAGAAGGGTTGATGTTGACGTCCACCTTCGGCA
TCTCTCCCAGTCCCGTGTTCTACAGAAAAGCTACTAACAACTGAGGCGACACTAGCCGTG
AACCAGCTGGAAGTTTCGTTACAGATTTCCCCCACCGTCCCCCATGGGCCCGTTTTAAAT
CTTGTACTTCCTTACCCAAATCTACTCTCAGGCCAGTGTTCCTACATCCATCTATGGACA
CGCATGATAGCCAGCGCAGTTCTCCGTCCTGAATCAACTCCCTAAACCGAACGAAACTCC
AAACCCAGCCAAGTCGCCAAGAGGGATCAGCGACGTTGAGGTCGCGTATCCCCTCAGTTG
CGCGCTAATTTGGTGACTGGCACGGTTGGCTTGTGGGTGTTTCTTTACTGCACCGACTAC
GTTGTAATGGCTGACGCGGGATGTTGACCTGTGGGAGCGCCAGGGGCGACGCTCAAAAGA
GGAAGGAGGCTATGTAATACGATAGTGGTTTATCCCTCGGCACTGGTGAGGCGTCACTTT
TGTTCTTTGAAGTAGCCCCCTTGTACCTCGCTGGGTGGGCTGGCCTTTTGGGCCATGCCA
GTAGCCCAGACACCTTCTCTGCGCTGACTATATATTCTGCCCGAGTGTTGTCTTCTTTCG
ACTTCAGGGAGGCCCGGGACGCTGCA
>E.multilocularis_pathogen_EmW_Chr_07_Trim-4407935-4408935
TGTAAATAACTATAGAGCTTATTGTAATACGAAAGTGGTTAATCCCTTGGTATTGGTGAG
GCGCCACTTTTGTACTTTGAATCAGCCCCTCTTATACCTCGCTCGGTGAGCTAGCCTTTT
GGGCCATGCCACTAGCCCAGATAACTTCTCTGCGCTGAATATATATATTCTGCCCCAATA
TTCTGTCCTCTTTCGTCTTCAGGGAGTCTTGGGAAGCTGCATTGGTGGCAGCGGAAAGCG
AACCCGGTCTTGAAGGACATGTATCCTGATTTTCCACTTCTGCATGATAAGCCTTAGTGA
AGTACATATACTAAGGATGGGAGAATGGTGATGACCCCTAATAGAAGGGTTGATGTTGAC
GTCCACCTTCAGCATCTCTCCCAGTCCCGTGTTCTGCAGAAAAGCTATTAACAGCTAAAT
TGACACTAGCCGTGAACCAGCTAGAAGCTTCTTTACAGATTTCTCCTACCGTCCCCCATG
GACCTGTTTTAAATCTTGTCCTCCCTTACTCAAATCTACTTCTAGGCCAGTGTTCCTACA
TCCATCTATGGACACGTATGATAGCCAGCGCAGTTCTCCGCCCTGAATCAACTTCCTAAA
CCGAACGAAACTCCAAACCCAGTCAAGCCGCCAAGAGGGATCAGTGACGTTGTGGTCAAG
TATCCCCTCAGTTGCGCACCAATTTGGTGACCGGCACGGTTAGCTCGTGGGTGTTTCTTT
GCTGCAACGACTACGTTGTAATGGCTGACGCGGGAGGTTGACCTGCGGGAGCACCGGGGA
CGAGGCTCAAAAGAGGGGAAAGGCTATGTACTGCGATAGTGGTTTATCCCTTGGTATTGG
TGAAGCGCCACTTTTGTACTTTAAATAGCTTTCTTGTACCTCGCTGGGTGGGCTGGCCGT
TTGGGCCATGCCAATAGCCCAGACACCTCCTCTGCGCCGAATATATGTTCTGCCCGAGTA
TTTTGTCTTCTTTCGTCTTCAGGGAGTCTTGGGATTCTGAA
>E.multilocularis_pathogen_EmW_Chr_07_Trim-6832432-6833371
TGTAACACGATGGTGGTTATCCCCCGGTATTTGTGAGGCGCCGCTCATGTACTTTGAATT
AGCCCTCTCTTGTGCCTCACTGGGTAGGCTGACCTTTCGGGCCATGCTAATGGCCCAGAC
ACTTTCTCTGCGCTGAATATATATTCTGCTCTAGTGTTGTGTCTTCTTTCTTCTTCGGGG
AGTCTTGGGACGCTGCATTGGTGGTAGCGGATGGCGAACCCTATTTTAAAGGACATGTAT
CCTGACTTTCCACTTCTGTGTGATAAACCTCATCGGAGCGGAAGAAGTACATATGCTACG
GATGGGAAAATGGTGATGACTCCCTAACAGAAGGGTTGATATTGACGTCCACTTTCGGCA
TTCCTCCCAGTCCCGTGTTCTGCAACAAAGCTGTTAACAACCTAAGCAACACTAGCGGTG
AATCATCTGGGGGTTTTGTTACGGATTTTCCCTACCCTTTTAGGCCGGTGTTCCTACATC
CGTCTGTGGGCATACATGCTGACCAGTGCATTTCCCTGTCCTGAATCAAGTTCCCAAACC
AGACGAAACTCCAAATTCAGGCAAACCGCCGAGAGGAATCAGCGACGTTGAGGCCAAGTA
TCCCCTCAGTTGCACGCCAATTTGGTGACTGGCACGGTGGGATCGCGGGTTTCTTTACAG
CACCGACTACGTTGTAATGGCTGACACGGGAGGTTGACCTGCAGGAGCTTCGGGGCTGAC
GTTCAAAAGAGGGGGGAAGCTATGTAACACGATGGTGGTCTAGACCTCAGTATCAGTGAG
GCGCCACTTTTGTATTTTGAATTAGCCCTCTCTTGTACCTCGCTGGGTGGGCTTACCTTT
CGGACCATGCCATGAGCCCAGACACCTTCTCCGTGCTGAATATACATCCTGCCCGAGTAT
TGTGTCTTCTTGCGTCTTCAGGGAATCTCGCGATGCTATA
>E.multilocularis_pathogen_EmW_Chr_07_Trim-7133850-7134788
TGTAATACGATAGTGCTTTATCCTTTGGCACCAATTTTGTATTTTGAATTAGCCCTCTTA
TACCTCGCTGGGTGGGCTGGCCTTTCGGGCCATGCCAATAGCCCAAACACCTTCTCCGTG
CTGAATATATATATTTGGCTCGAGTATTGTGTCTTCTTTCGTCCTCAGGAGGTCTTGGGA
CGCTACCTTAATGGCAGTGGAATGCGAACCCGATCTTTAAGGACATGTATCCTGATTTTT
TACTTCTGCGTGATAAGCCCTAGCAGAGCGGAAGAAGTACATATGCTACGGATGGGAGAA
TGGTGGTGACCCCAAGAAGAAAAGTTGAAGTTGACATCTACCTTGGGCATCTAGCCCAGT
CCCGTGTTCTGCAGAAAAGCTATTAACAACTGAAGAGACACTAGCCGCGAAACATCCGGG
GGTTTTGTTACGGATTTTCCATACCGTCCCCCATGGACCTGTAATAAATCCCGTCCTTCC
TTACACAAATCTACTTTTAGGCCAGTGTCCCTACATCCATCTATGGACACGCATGATGGT
CAGCGCACTCACTAAACCAGACGAAACACCAGGTCCAGTCCAGCCGCCGTGAAGGATCAA
TGATGTAGAAATAAAGTATCTTCTCAGTTGCACGCTAATTTGGTGACTGGCGCAGTCGGC
TCGTGGGTGTTTCTATACGGCAGCGACTACTTTGTAATGGCTGACGTGGGAGGTTGACCA
GTAGGTGCGCCGGGGGCGACGCTCAAAAGAGGAGGGAGGCTATGTAATACGATGGTGGTT
TATACATCAGTATTGGTGAGGCGCCACTTTTGTACTTTAAATTAGCCCTCTCTTGTCCCT
CGCTGGGTGGGCTGGCCTTCGGTCCATGCCCGTAGCTCAGACACCTTCTCTGCGATAATT
ATGTATTCTTTTGTCTTCGGGGAGTCTCGGGAAGCTATA
>E.multilocularis_pathogen_EmW_Chr_08_Trim-2175144-2176241
TGTAATACAGTGTTGTTTATCTCTCAGGTATAAATGATGAGTCACTTTCGACTTGGTTGT
TGTACCAAACCAGGTGATCCCCCTTCGGGCCATGCCTGCAGCCCTAGTACCTTTATGTGT
TAAATATATATATTCTGCCCGAGTATTATGTCTTCTTTTATCATCATGGAAGTCATGGGA
GTCTGCAAAGGTGGCTGCGAAAAAGTGAACTTAATCCTAAAGAACATCAATCCTGGTTTA
CACTGCAAGGTGATAAAGCAGCAGGGCGGAAGAAGTACATGCTCTGCGGAAGAGGGAATG
GTGATGACCCCAAACAGAAAGGCTGAAATTTCCGTCTACGTTCGGCATCTACCCCAGTAC
CGTGTTCTGCAGGAAGGCTATTGACAACTGAAGCGACAATAACCGTATACTATCCTCAAG
CCTTGTTACAGACCCTCCCTACTGTACCTGCATTAAGCTGTTGTAAAAGTAAATTTGCGC
TACCTTCTCCATTGTTCCACTGGCTGAATACTGCTGGGACAGATATGGCTGGGCAGCTCC
AAAGTAGGAGTAACGCGTCAAGGAAGAATTGTTGCGAAACCCTTATTCACGGATTTGTAT
TACCTCCAGTCCTTTCCTAGACTAATCAGCTTTAAGGCTAGTAATTCTGCATCTGCCAGG
AGACATGTATGTTTGCCATCACGATTCTGTGTTCCTAATTCCAGTTCTCATGGCGAACGA
AACCCCAGATCCAGCTAAACTTCCAAGAGGTATCAGTGACATTGCGGTCAAGAATCGCCT
CAGTAGCATAGAAATTTGGTGACAGGCACGGCCAAACCGCAAATGCTTGCCTGCAGCACT
GACTTCGTTGCGATGGATGACGAGGGAGGTTAACCATGGTAGATGCTGGGGGCGGTCTAA
AAATGGGAGAGGGATATGTACTAAGGTGGTTGATTATCTCTCGGTTTTGGCGATGAGTCA
AACTTCAATTGGCTATTGCACCACTTCAGGTAGGCTAATCTTCGGGCCATGCCAGTAACA
CTAATACCTTTTCTTTGTCGAATATGTATATCTATTTGCTGGATTATTAAGTCTCCATGA
AAGTCTCGAAAGGCTAGG
>E.multilocularis_pathogen_EmW_Chr_08_Trim-3626547-3627639
TGGCTTACTGGTTGTTTATCTCCCGGTATTGGCGAGGATCGACTTTTGAGATGGTTTTTG
TACCACGCCAGGTTGTCTGCCCTTGGGCCATATCTGTAGCCCAAGTACCTTCTCTGTGCC
GAACATATGTATTCTACTCCAGTATTATTTATTCTTTTGTCTTCAGGGAAATCTCGGGAC
GCTAAATTGGCAGCTGGAAGTGAACCCAATCCTGAAGGACATCTGTCCTGATTTTCACTG
CTGAGTGATAAACAGTAGCGGAGCAGAAGAAGTACATATGCTACGGATGGGAGAATGGTG
ATGACCCCAAACAGATGGGTTGAAGTTGGCGCTCACCTTCGGCACCTATCCCAGTCCCGT
GTTCTACAGGAAAGATGTTAGCAGCTAAAATGACACTAGCCATGAACCGTCTGCAAGTTT
CGTTACAGACTTCTCCTACCGTACCTGCAATAAGCTGTTAATAAAGTGAATTCGCGATAC
CTCCTCCATTTCCTTACTAGCTGAATGGAGCATGGGCAGATCTGAAGTTGGAACAACGTG
GCAAAGAGGAACAGATGCAAAACCCTTCCCCCATGGACCTGTATTAAATTCCGTCCTTCC
TTACACAAATCCGCTTTTGTGCCAGCGTTCCTACATCTGTCTATGGTTACGTATAATGGC
CAGCACAATTCTCCATTTCTAAAATCAAGTTGCCAAACCGGACGAAACTGCAAATCCAGT
TAGATTGCTGGGAGGAGTCAGCTACAATGCAGTCAAGTATCCCCCCAGTTGCACGCTAAT
TTGATGACCAACAGGGCCGGCTCGCGGGTACTTCTTAATAGCACCGACTTCGTTGGGATG
ATTGACGCGAGAGGTTGACCATAGGGAGCTCCGGAGATGACACTCAAAAGAGGAGATGGG
CTATGTAATACGATGGTTGTTCTTCCCCCGGTATTGACGAGGAGCGACTTTTGATTTGGC
CTTTGAACTACGACGGGTGGGCTGGCTTTCAGGCCATGCCAGTAGCTAAAACACCATTCT
CTGTGCCAAATATATGTACTCTACCCCACTACCATATCTTAACTCGTCTTCATGGAAGTC
TCGGGGAGGTACA
>E.multilocularis_pathogen_EmW_Chr_08_Trim-3888864-3889708
CGTAATGCGATAGTGGTTTATCCCTTAATATCGGTGAGGCGCCACTTTTGTACTTTAAAT
TAGTCCCCTGGTACCTAGCTGGGTGGGCTGGCCTTTTGGGCCATGCCAATAGCCCAGACA
CCTTCTCCGTGCTGAATATATATATTCAGGGAGTCTCTGGACGCTACACTGGCAGTGGAA
AGCGAACCCAATCCTAAAGGAAATGCATCCTGATATTCCACTTCTGCGTGATAAGCCTTA
GTGGAGCGGAAGATGTACATATGCTACGGATGGGAGATTGGTGATGATCCCTAATAGAGG
AGTTGATGTTGATGTCCACTTTCGGCATCTCTCCCAGTCCCTTGTTCTGCCGAAAAGCTA
TTAACAACTGAAGCGATACTAGCCGTAAACCATCTGGAAGTTTCGTTACGGATTTCCCCT
ACAGTCCTGATTCAAATCCCTAAGCCGTACGAAATCCCAGATGCAGTCAAGCCGCCAAGA
GGGATCAGTGACGTTGAGGTCAAGTATCCCCTCGGTTGCGCGCTAATTTGGTGACTGGCA
CGGTCGGCTCGTGGGTGTTTCTTTACTGCACTGACTACGTTGTAATGGCTGACGCGGGAG
GTTGACCTGCAGGAGCGCCAGGGCGATGCTCAAAAGAGGAGGGAGGCTATGTAATACGAT
AGTGGTTTATGCCTCGGTACTGGTGAGGCGCCACTTTTGTACTTTGAATTAGCCTCCTTG
TACCTGGCTGGGTGGGCTAGCCTTTTGGGCCATGCCAATACCCCAGACACCTTCTCTGCG
CTGAATACATATTCTGCCCGAGTATTTTGTCTTCTTTCGGCTTCAGGGAGTCCCGAGACA
CTACG
>E.multilocularis_pathogen_EmW_Chr_08_Trim-3954081-3954918
TGTAATACGCTAGTGGTTTATCCTTCGGTTCTAGTGAGGCGCTACTTTTGGACTTTGAAT
TAGACCCCTTGTACCTTGCTGGGTTGGCTGGCCTCTTGGGCCATGCCAATACCCCAGACA
CCTTCTCCGTGCTAAATGTATATATTCTGCCCGAGTATTGTCTTCCTTCGTCTTCCGGGA
GTCTCTGGACGCTACACTGGTGGCAGCGAAAAGCAAACCCGATCCAAAGGAAATGCATCC
TTCGGCATCTCTCCCAGTCCCGTGTTCTGCAGAAAAGCTATTAAAAATTGAAGTGACACT
GGCCGTGAACTCTCTGGAATTTTCGTTGCGGATTTTCCCTACCGTCCCCCATGGACCTGT
TTTAAATCCTGTACTTCCTTACTCAAATCTGCTTTTAGGCCAGTGTTCCTGCATCTATCC
ATGGACATGCATGATGGCCGGACGAAATCCCAGATGCAGTCAAGCCGCCAAGAGGGATCA
GTGACGTTGAGGTCAAGTATCCCCTCGGTTGCGCGCTAATTTGGTGACTGGCACGGTCGG
CTCGTGGGTGTTTCTTTACTGCACTGACTACGTTGTAATGGCTGACGCGGGAGGTTGACC
TGCAGGAGCGCCAGGGCGATGCTCAAAAGAGGAGGGAGGCTATGTAATACGATAGTGGTT
TATCCCTCGGTACTGGTGAGGCGCCACTTTTGTACTTTTAATTAGCCTCCTTGTACCTGG
CTGGGTGGGCTGGCCTTTTGGGCCGTGCCAATACCCCAGACACCTTCTCTGCGCTGAATA
CATATTCTGCCCGAGTATTGTGTCTTCTTTCGTCTTCAGGGAGTCACGGGACGCTGCA
>E.multilocularis_pathogen_EmW_Chr_08_Trim-3960215-3961051
TGTAATACGGTAGTGGTTTATCCCTCGGTATTGGTAAGGCGCCACTTTTGTACTTTGAAT
TAGCCCCCTCGTACCTCGCTGGTTGGCTGGCCTCTTGGGCCATGCCAATACCCCAGACAC
CTTCTCCGTGCTAAATGTATATATTCTGCCCGAGTATTGTCTTCCTTCGTCTTCCGGGAG
TCTCTGGACGCTACACTGGTGGCAGCGAAAAGCAAACCCGATCCAAAGGAAATGCATCCT
TCGGCATCTCTCCCAGTCCCGTGTTCTGCAGAAAAGCTATTAAAAATTGAAGTGACACTG
GCCGTGAACTCTCTGGAATTTTCGTTGCGGATTTTCCCTACCGTCCCCCATGGACCTGTT
TTAAATCCTGTACTTCCTTACTCAAATCTGCTTTTAGGCCAGTGTTCCTGCATCTATCCA
TGGACATGCATGATGGCCGGACGAAATCCCAGATGCAGTCAAGCCGCCAAGAGGGATCAG
TGACGTTGAGGTCAAGTATCCCCTCGGTTGCGCGCTAATTTGGTGACTGGCACGGTCGGC
TCGTGGGTGTTTCTTTACTGCACTGACTACGTTGTAATGGCTGACGCGGGAGGTTGACCT
GCAGGAGCGCCAGGGCGATGCTCAAAAGAGGAGGGAGGCTATGTAATACGATAGTGGTTT
ATCCCTCGGTACTGGTGAGGCGCCACTTTTGTACTTTTAATTAGCCTCCTTGTACCTGGC
TGGGTGGGCTGGCCTTTTGGGCCGTGCCAATACCCCAGACACCTTCTCTGCGCTGAATAC
ATATTCTGCTCGAGTATTGTGTCTTCTTTCGTCTTCAGGGAGTCACGGGACGCTACA
>E.multilocularis_pathogen_EmW_Chr_08_Trim-5366856-5367835
TGTAATACGATGGTAGTTTATCCCCCAATATTGGTGAGGCGCCACTTTTGTACTTTGAAT
TAGCCCCCTGGTACCTTGCGGGGTGGACTGGCATTTTGAGCCATGCCAGTAGCCCAAACA
CCTTCTCTGTGCTGAATATATACGTTCTGACCAAGTATTGCGTCTTCTTTTGCCTTCAGG
GAGTCTCGGGACGTCACACTGGTGGCAGCGGAAAGCGAACCCTATCTTAAAGGACATGTT
TCCTGCTTGTCCACTTCCGCGTGATAAGCCTTGGTGGAGCGGAGGAAGTGCATGTGCTAC
AGATGGGAGAATGATGATGACCCCTAACCGAAGGGTTGATGTTGACCTCCACCTTCGGCA
TCTCTCCTAGTCCCGTGTTCTGCAGAAAAGCTATTAACAACTGAAGCGACACTAGCCGTG
AACCATCTGGAAGTTTCGTTATGGATTTTCCCTACCGTCCCCCATGCACCTGTATTAAAT
CACGTCCTTCCTTCCACAAATCTACTTTAAGGCCAGTGTGCCTACACCCATCTATGGGCA
CACATGATGGTCAGCGCAATTCCCCCGTCCTGAATCAGGTTCCCAAACCAGACAAAACTC
CAGATCCAGTTAAGCTGCCAAGAGGGATCAGTGACGTTGAGGTCAAGTTGAGCGCTAATT
TGGTGACTGGCACGGTCGGCTCGTGGGTGCTTCCCTACAGCACCGACTGCGTTGTAATGT
ATGACGAGGGGAGGTTGATCTGCGGAAGCGCCCAGGACGACGCTCAAAAGAGGAGGGAGG
CTTGTAATACAATGGTGGTTTATCCCCCGGTATTGGTGAGGCGCCACTTCTGTACTTTGA
ATTAGTCTCCTTGTACCTCGCTGGGTGGGCTGGCCTTTTGGGCCATGCCAATAGCCCAGA
CACCTCTGTGCTGAATATATATATATTCTGCCCGAGTATTGTGTCTTCTTCGGTCTTCAG
GGAAGACTCGGGACGCTACA
>E.multilocularis_pathogen_EmW_Chr_08_Trim-5891666-5892651
TGTAATACGATGGTGGTTTGTGCCTCGGTATTGGTGAGGCGCCACTTCTGGACTTTTGAA
TTTTGGCCTTCTGTTACCACGCTGGGTGGGCTGGCCTACTGGCCAAACCAGTAGACCAGA
CTCCTTCTCTGTGCTGAATATATATTCTGCTTGTGCACTGTACCTTCTTTGGTCTTCATG
GAGTCTTGGGACGCCACATTGGTGGCAGAGGAAAGCGAACCCGATCCTAAAGGACACGCA
TCCTATATTTCACTTCTGTGTGATGAACCTCACCGGAGCAGAAGGACATACGCTATAAAT
GGAAAATGGTGATGACCCCTAATAGAAAAGTGGAAGTTGACGTCTACCTCTGGCATCTCT
CTTAGCCCCTTGTTCTGCAGGAAAGCTATTAACAACTGAAGCGACACTGGCCGTGAACCA
TTTGGAAGTTTCGTTACAGAATTTCCCTACCGTCCCCCATGTACCTGTTTTAATCCGGTC
CTGCCCTACACAAATCTACCTTTAGGCAAGTGTTCCTACATCCATCCATGGACATGAATG
ATGGCCAGCGCAATTCCCCCGTCCTGAATCAGGCTCCTAAACCGGACGAAACTCCAGATC
CAGTTAAGCTGCCGAGAGGGATTAGTGGCGTTGAGGCCAATTATCTTCTCAGTTGCACAC
TAATTTGGTGACTGACACGGCCGCATTGCGGGTGTTTCCTTGCAGCACCGACTACGTTGT
AATGACTGACGCGGTAGGTGGACCTGCGAGAGCGCCACGGACGATGCTCAAAAGAGGAAG
GGGGCTATGTAATACAATGGTTGTTTATCCCTCGGTATTGGCGAGGCGCCACTTTTAAAC
TTTGAATTAGCCCCCTTGTACCTCGCTGGGTGGGCTGGTCTTTTGGGCCATGCCAATGGC
CCAGACACCTTCTCTGTGCTGAATATGTGTATTCTGCCCGAGTATTGTGTCTTCTTTCAT
CTTCATGCAAGTCTCGGGACGCTGTA
>E.multilocularis_pathogen_EmW_Chr_08_Trim-6010542-6011529
TGTAGTACGATAGTGGTTTATCCCTCGGTTCTGGTGAGGCACCACTTTTGTACTTCGAAT
TAGCCCCCTTGTACCTCGCTGGGTGGGCCGGCCTTTTGGGCCATGCCAATAGCCCAAACA
CCTTTTCTGTGCTGAATGTACGTATTCTGCAGGAGTATTGTGCCTTCTTCCGTCTTCAGG
GAGTCTCAGGGCGCTACATTGGTGGCAACAGAAAGCGAACACGATCTCGAAAAACATGTA
TCCTGATTTCCCACTTCTGCGTGATAAGCTTTAGTGGAGCGGAAGAAGTACAAATGCTAC
GGATGGAAGAATGGTGATGACTCCTAATAGAAGGGTTGATGTTGACGTCTACCTTCGGCA
TCTCTCCCAGTCCCGTGTTCTGCAGAAAAGCCATTAACAACTGAAGCGACACTAGCCGTG
AACCATCGGGAGGTTTCGTTACGGATTTCCCTTTACCGTCCCCCATGGACCTGTTCTAAA
TATTGTACTACCCTATTCAAATCTGCTTTTAGGCCAGTGTTCCTCCATCTATCTATGGAC
ACGCATGATGGCCGGCGCAGTTCCCCGTCCTGAATGGAATCCCTATACCGGACAAAACCC
CAGATCCAGTCAAGCTGCCAAGAGGGATCAGTGACGTTGAGGTCAAGTATCACCTCAGTT
GCAGGAATTTGGTGACTGGCACGGTCGACTCGTGGGTGTTTCTTTACTGCACCGACTACG
TTGTAATGGCTGACGCGGGAGGTTGACCTGTGGGAGCGCCGGGGACGACGCTCAAAAGGG
GAGGGAGGCTATGTAATACGATGGTGGTTTATCCCTCGGTAGGTGAGGCGCCACTTTTGT
ACCTTGAATTAGCCCCATGTACCTCGCTGGGTGGGTTGGCCTTTTGGGCCATGCCAATAG
CCCAGATACCTTCTCTGTGCTGAATGTATATATATTTTGCCCGATTATTGTGTCTTCTTT
CGTCTTCAGGGATCCCCGGAAAGCTACA
>E.multilocularis_pathogen_EmW_Chr_09_Trim-529213-530300
TGTAATACGTTAATTGTTGGTTTAACTGTCAATTTTGGTAAATGACTACTTTATCTTGGC
CGCTGTATCTCACCCACTGGGCTATCCACCGGACCATGCCAGTAGCCTTAATACCTTTTT
GAATGTTGAGCATGTATATTCTATGGGAGAAATATGCCTTCTTTTGTCTTTAGAGAAGTC
TCAGGGCCCTACATTGGTTGCAGCAGAAAACAAACCACCTTTTAAAGCACATTTGTTCTG
AGTTCCACTGCTAAGTGATAAACCTTAGAGGGGTGGAAGGAGTTTAAATCCCACCGAAAG
GAAACTCGGTGATAACGTCAAAGAGAGGGGCTGAAATTGACGTCTACCTTTGGCAACTAC
ACCAATTCCGTGTTTGACAGGAAAGTTACTAACAACTGAAGCGACAATAGCCACAAACCA
TCTGGAATGGTTAAGGTACGGATTTTCCCTCCGTACCTGTATAAAGCTGCTGATAATGTG
AACTTGCGGTACCTACTAGCGGGAGAGACCCCGGATAGATATGACCCGGGATTTTCGAAG
TGAGAAAAACGTGGCAAGAAAGAACAGACTTGAGACTCCCCGACACAAGTTTGCATTGAA
TTCCGTCCCTCTTTACATCAATCTGCTTTTAGGCCAGTGTTCCTACGTCCATCTATGTAC
ATGCAAGATGGCAGTTCCTCTTCTCTTAAATTCATTTCTCTAACTAGATGAAATTTAATA
TCTATTTGGATTGTCAAGAGGGATCAGTGGCATTGCGGTCAAGTACCTTCTCAGTTGGAT
ACCAATTCGATGAAAGGTACGGCCGGCCAGTGGACGTTTCCTTATAACACGGAATACTTT
TAAAGGCCGACGCGGAAGCGTGACCAAGGGGACGACGCTGAGAAGAGGAGAAGGGATACG
TAATACGATGGTTGCTAGTTTATCGGTTGGTTTTGGTAACAATGTACTTTGTCTTGACCA
TTGTTCCTCTCCGGGTAGGCTGGCCTTTGGGCCATGGTAGCAGGCCTAATAAATTCTCTA
CGTTGAGTACATATATTCTATCCGAGTTTTGTCTTTCGTCGTCTTCAGAAAAGCCCTAGG
GTCCAACA
>E.multilocularis_pathogen_EmW_Chr_09_Trim-1245518-1246544
TGTAATACGATAGTGGTTTACCCCTCGGTATTCGTGAGGCGTCACTTTTGTACTTTTGAA
TTGTACGCCCTTGCACCTCGCTGGGTGGGCTGGCCATGTCATGCCAGTAGCCCAAACACC
TTCGCTGTGCCAAATATTTATACATATATATATATATATATATATATATATATATATACT
GCCCTAGTATCTTGTCTTCTTTCGTCTTTAAAGAAGTCTTGCGACGCTACATTGGTGGTA
GCGGGAAGCGAACCTGATCTCCAAAGTCATGTATCCTGTTTTTCACTTTGGGTGATAAAC
CTCAGAGTAGCGGAAGAAGTACGTGCAATGGATGGGAGAATGGTGATGACCCCCAATAGA
AGGATTTAAGTTGACGTATACTTTCGGCATCTATCCCAGTCCCGTGTCCTGCATGAAAGC
TATTATTAACTGAAGTGACACTAGCCGTGAACCGTCTGGAAGCTTCGTTACAGACTTCAC
CTACCCTCTAACGTGAGAACAACGTGGCAAAGCAGTGCAGATACAAAACTCCCTCCTCAT
GGATCTGGCAGTGTTTCTACATCCATCTATGGACAGGCATAATGGTCAGCACAATCGCCT
GTCACCGAACCCATTTCCTAAACCGGACGAAACTCCAGATCTGGTTGAGCTGCTAAGGGG
GATCAGTGACGTTGAGGTCAAATAGCTCCTCAGTTGGACGCTAATTTGGTGACTGGCACG
GTCGGACTGTGGGTGTTTCTTTACAGCACCAACAACTTTGTAATGGCTGGTGCGGGAGGT
TGACCTCCGGGAGTGCCCAGGACGATGCTCAGAAGAGGATGGAGGCTGTGCAATACGATG
GTGGTTTATCCCCCAGTATTGGTGAGGCTCCACTTTTGTACTTTTGAATTCGGCCCCTTG
TACCGCACTGGGTGGGCTGCCCTCCGGGCCATGCCATCAGTCCAAACACCTTCTCTGTGC
TAAATATGTATATTCTGTCCGAGTGTTATGTCTTCTCTTGTCTTCAGGAAAGTCTCAGGA
CGCTACA
>E.multilocularis_pathogen_EmW_Chr_09_Trim-1369998-1371047
TGTAAAATGCTGGTTGTTTAATCTCGGTTTTGGTGGAGAGCCACCTTCGACTTGGCCATT
GTAACATGTCAAGTAGTCTGGCCTTCGAGCCGTGCCAGTAGCCCCCAATACCTTCTGTGT
GTCAGCTATACGTATGTGCATTCTGCCCGAGTAGTATATCTTCTTGTATCTTCAGAGAAG
CCCCAGGCCACTACATTGGTGGCAGCGGAAAGCTAACCCAATCCTAAAGGACATCTATCC
CGATCTCCACTGCTGGGTGGTAAACCTTAGTGGGGCGGAGGTAGTACATATGCTACGGAT
GGGGAAATCGGTGACAACCCCAAACAGAAGAGCTAAGACTGATGTCAGCCTTTGGCACCT
ACTCCAGTCCCGTGTTCCGCAGGAAAGCTATCACTGGCCGTGAACCATCTAAAATAGTTT
CATCGCAGAGTCGCCCTACTGTACCAACATAAAGTTGTCGATAAAGTGAACTCGCGATAC
CTCTTCCACGTCTCTACTAGATGGATAGAGCCCGAATAGATATGACGGGGCGGCCCCGCC
GTGAGAACAGCGTGGCAAGGAGGAACAGATGCGAAACCCTTGCACAAATCTGCTTTTGCG
TCAGTGTTCCTACATCTGTCTGCGGACGCGCATGATGGCCAGCACAATTTTCTGTCCCCG
AATCCATTCCCCAAGCTGGATGCAACTCCAGATGCAGTTGAATTGCCAAGAGAGATCAGT
GACGCTGACATCAAGTATCTCCTCAGTTGCATAGAAATTTGATCACTGGCACGGCTGGCT
CGTGGGTGCTGTGATGGCTGACGCGGGAGGTTGACCATGGGGAGCGCCGGGAACGAAGCC
CAAAAGAGGAGAGGGCTATATGATACGACGGTTGTCTAACTCTTCGTATTGGTGAGGGGC
CACTAATGACTTGGCCACTGTACCACGCCGGGTAGGCTGGCCTTCGGGCCGTGTCAGTAG
CCCGGATACCTGTTGTTTGTCGAATGTGTACATATTCTGCTCGAGTATTATGTCTTCTTT
CGTCTTCAGGGAAGTTACCGTGACGCTGCA
>E.multilocularis_pathogen_EmW_OG_10_Trim-361189-362214
TGTAATGCTATGGTTGATTGCCTCTCGGTATTACCGAGGAGCGACTTTTGACTTGGCCTT
TGTGCCACACCAAATGGGCCGACCTTCGGGCCACGATGGTAGCCTAAATGCCTTCACTGT
GCCGAATTTGCATATTATGTCATTTGTGTCTTCAGAGTAGTCGGCGGACGCTACCTTAGT
AACAGAGGAAAGTAAACCTAATCCTAAAGAACACCTATCCTGATTCTCACTTCTTCGTGG
TAAATTTTAGCGGGACGGAAGAAGCACAGATGCTACGGATGGGAGAATGGTGATGACCTC
AAACAGAAAGGCTGAGATTAACGTCTACCTTCAGCATCTACTTTGGTTCCACATTCTGTA
GGAAAGCTATTAACAACTGAATTGACACCAGTCGAGAATAATCTAGAGGGTTTTTTTACA
GAATTCCTTACCGCGCCTGCACAAAGCTACTGAATATACCAATTCGTAGTGCCTCCTCCA
TTCCTCTACTAGCTGAGTTAAGTCTCGATAGATACGACTGGGCGGCTCCAAAGTGGAAAC
AACGGGGCAAGGAGAAATATGAGCGAAACCATTCCTTTTTTGGCCAGTGTTCCTATGCCT
GTCTATGGATACGCAATGATGGCCAGCAAAATTTCCTGTTCCGAAATCCACTTTCCAATA
AGGATAAAATTGTAGATTTAGTTGAATTGCCGAGAGAGATCAGTGACAATGCAATCATAT
GCCTTAACCGCATGCTAATTTGATGAGTTGCACGGCCGGACCGCGATCCACCGACTACGT
TTTGATGGCTGACTCTGGAGGTTAGTTAAGGGAAGCGCTGGAGACAACGCACAAAGGAGG
AAAGGAGCTATGTAATGTCATGGTTGTCTACCTCTTGGTCTTGGTCAGGAGCGGCTTTTG
TCTTTGCCTTTGCACCACGCCAAATTGGCTAGCCTTCTAGCCTAAATGCCTTCTCTCTGC
CAAATGTATGCGTCTTGCCCGAGTATTATGTCCTCTTTTGTCTTTAAAAAGCCTTGAGAT
GTTACA
>E.multilocularis_pathogen_EmW_OG_10_Trim-623141-624138
TGTAATACGATGATGGTTTATCCCCCGGTATTGATGAAGGGCCACTTTTGAACTTCTGGG
GCTGCACTGTTGTACCATTGTGTTGGCTGACTTCGGGGCTATCCCAGCGGCCCAAACATC
TTCTGTGTGCTAAATATGTATATATTCTGTCCGAGTATTGTGTTCTCCTTTCGTTTTCAG
GGAAGTCTCGGGACGCTACATTGTTGCCAGCTGAAAGCGAACCAATCCTAGAGGTTATGT
ATCATATTTTTCACAGCTGCATGATAAGCCTCAGCAGAGCGGAAGAGGTGCATATGCTAC
AGATGGAAGAATTTTGATAACCCCTAATAGGAGGGTTGAAGCTGACGTCTACCTTTGGCG
TCAATCCCAGTCCCGTGTCCTGCAGGAAAGCTGTTAACAACTGAAGCGACACTAGCCGTG
AACCATCTGAAAGTTTAGTTACGGACTTCTCCTACTCTCTTAAGTAAGGACAACGTGGTA
AGGCAGAACAGACTTAAAACCTTTCTGCCTCCATGGACCTGCCAGTGTTCCTACACCTAT
CTATGGCCAGGCATAACCGCCAGCACAATTCCCCATTTCTGAATCAAGTTCCGAAACTGG
ACGAAACTCCAGTCCCAGTTAAGTCGCCAAGAGCGGTCAGTGAGGTCAAGTACCTCCTCA
GTTGCACACCAATTTGGTGACTGGCAGGGTCGGGTCGCGGATGTTTCTTTACAGCACCGA
CTACGTTGTGATGGCTGACGCGTGAGGTTGACCATGGGGAGCGTCAGGCATGACGCTCAG
AAGAGGAGGGAGGCTCTGTAATACAGTGGTTGTATATCTTTTGGCATTGAGGAGGCGCGA
CTTTTGGACTTTTGAATTTGCCTTCTTGTACCACGCTGGGTGGGCTAGCCTTCGGGCCCT
GCCAGGAGTCCAAACACCTTCTCTGTGCTGAATACATACTTATTCTGCCCGAGTGTTGTG
TCTTCTTTTGTCTTCATTCAAGTCTGTATAGGCATACT
>E.multilocularis_pathogen_EmW_OG_10_Trim-774654-775615
TGTAATACGATAGTGATTTATCCCTCGGTTCTGGTGAGGGCCACTTTTGTACTTCGAATT
AGCCCCCTGTACCTCACTGGGTGGGCCGGCCTTTTGGGCCATGCCAATAGCCCAGACACC
TTCTCAGTGCTAAATATATATATTCTGCCCGAGTATTGTGTCTTCTTTCGTCTTCAGGGA
GTCTCGGGACGCTACAATGGTGGCTGCAGAAAGCCACCACCTAATTTTCCACTTCTGCGT
GATAAGCCTTAGTGGAGCGGAAGAAGTACATATGCTACCGATGGGAGAATGGTGATGACC
TCTAACAGAAGGGTTGATGTTGACGTCTACCTTCGGCATCTCTCCCAGTCCGCTATTCTG
CAGAAAAGCTATTAACAGCTGAAGCGACACTAGCCTTGAAACAGCTGGAAGTTTTGTTAC
AGATTTTCCCTACCGTCCCCCATGGACCTGTTTTAAATCTTGTACTTCCTTACTCAAATT
TGCTTTTAGACCAGTGTTCCTGCATCTATCTATGGACACGCATGATGGCCGACGCAGTTC
CCCGTCCTGAATCAAATCCCTAAATCGGACGAAATCCCAGATCCAGTCAAGCCGCCAAGA
GGGATCAGTGACGTTGAAGTCAAGTATCCCCTCAATTATGCACTAATTTGGTGACTGGCA
CAGTCGGCTCGTGGGTGTTTCTTTACCGCACCGACTACGTTATAACGGCTGACGCGGGAG
GTTGACCAGTGGGAGCGCCGGGGACGGCGCTCAAAAGAGGAAGGAGGCTATGTAATACGA
TAGTGTTTTATCCCTCGGTTCTGGTGAGGCGCCACTTTTGTTACTTCGAACTAGCCCCTT
TGTGCCTCACTGGGTGGGCTGGCCTTTCGGGCCATGCCAATAGCCCAGACACCTTCTCCG
TGCTAAATATATATATATATTCTGCACGAGTATTGTGTCTTCTTTCGTCTCGGGACGCTA
CA
>E.multilocularis_pathogen_EmW_OG_10_Trim-1309516-1310511
TGTAATACGATGGTGGTTTATCCCTCGATTCCGGTAAGGCGCCATTTTTGTTACTTCGAA
CTAGTCCCTTTGTGCTTCGCTGGGTAGGCTGGCCTCTTGGGCCATGCCAATAGCCCAGAC
ACCTTCTCTGTGCTAAATATATATATTCTGCACGAGTATTGTGTCTTCTTTTGTCTTCAG
GGAGTCTCGGGACGCTACAATGGTGACAGCGGAGAGCGAACCCGATCTTAAGGGACATGA
TTCCTAATTTTCCACTTCTGCGTGATAAGCCTTAGTGGAGCGGAAGAAGTACATATGCTA
CCGATGGGAGAATGGTGATGACCCCTAACAGAAGGGTTGATGTTGACGTCTACCTTCGGC
ATCTCTCCCAGTCCGCTATTCTGCAGAAAAGCTATTAACAGCTGAAGCGACACTAGCCTT
GAAACAGCTGGAAGTTTTGTTACAGATTTTCCCTACCGTCCCCCATGGACCTGTTTTAAA
TCTTGTACTTCCTTACTCAAATCTGCTTTTAGACCAGTGTTCCTGCATCTATCTATGGAC
ACGCATGATGGCCGACGCAGTTCCCCGTCCTGAATCAAATCCCTAAATCGGACGAAATCC
CAGATCCAGTCAAGCCGCCAAGAGAAGTCAGTGACGTTGAGGTCAAGTATCCCCTCAATT
ACGCACTAATTTGGTGACTGGCACAGTCGGCTCGTGGGTGTTTCTTTACCGCACCGACTA
CGTTGCAATGGCTGACGCGGGAAGTTGACCTGTGGGAGCGCCGGGGACGACGCTCAAAAG
AGGAGGGAGTTTATGTAATACGGTAGCAGTTTATCCCTCGATTCTGGTGAGGCGCTACTT
TTGTTACTTCGAACTAGCCCCTTTGTACCTCGCTGGGTGGGCTGGCCTTTTGGGCCATGC
CAATAGCCCAGACACCTTCCCCGTGCTAAATATATATATATATTCTGCACGAGTATTGTG
TCTTCTTTCGTCTTCAGGGAGTCTCGGGACTCTACG
>E.multilocularis_pathogen_EMU_contig_0371_Trim-1397-2384
TGCAATACGATAGTGGTTTATCCCTCGGTTCTGGTGAGGCGCCACTTTTGTACTTTGAAT
TAGCTCTCTCGTACTTCGCTGGTTGGCTGGCCTTTTGGGCCATGCCAATAGCCCAGACAC
CTTCTACATGCTAAATATATATATCCTCCCCGAGTATTGTGTCTTCTTTCGTCTTCAGGG
AAGTCTCGGGACTCTACATTGGTGGCAGCGAAAAGCAAACCCCATCCTAAAGGACATGTA
TCCTGATTTTCCACTTCTGCGTGATAAGCCTTAGTGCAGCGGAAGAAGTACATATACTAC
GGATGGGAGAATGGTGATGACTCCTAATAGAAGGGTTGATGTTGACGTCTACCTTCGGCA
TCTCTCCCAGTCCCTTGTTCTGCAGAGAAGCTATCACCGACTGAAGCGACACTGGCCGTA
AACCATCTGGAAGTTTCGTTACGGATTTTCCCTACGGTCCCCCGTGGACCTGTTTTAAAT
CTTGTACTTCCTTACTCAGATCCGCTTTTAGGCCAGTGTTCCTGCATCTATCTATGGACA
CGCATGATGGTCGACGCAGTTCCCTGTCCTGAATCAAATCCCTAAACCGGACGAAACCCC
AGATCCAGTCAAGCTGCCAAGAGAGATCAGTGACGTTGAGGTCAAGTATCCCCTCAGTTG
CGCACTAATTTGGTGACTAGCACGGTCGGCTCGTGGGTGTTTCTTTACTGCACCGACTAC
GTTGTAATGGCTGATGCGGGAGGTTGACTTGTGGGAGCGCCGGGGACGAAACTCAAAAGA
GGAGGGAGGCTATGTAATACGATAGTGGTTTATCTCTCGATTCCGGTGAGGCGCCACTTT
TGTAATTTGAATTAGCCCTATTGTACCTCGCTGGGTGGGCTGGCCTTTTGGACCATGCCA
ATAGCCCAGATACCTTCTCTGTGCGTAGTATATATTCTGCCCGAGTATTTTGTCTTCTTT
CGTTTCCAGGGAGCCGCGGGACGCTACA
>E.multilocularis_pathogen_EMU_contig_0377_Trim-31867-32825
TGTAATGCCCTAGTCGTTTATCCCTCAGTTCTGGTGAGGCGCCACTTTTGTACTTCGAAT
TAGCCCCCTTGTACCTCGCTGGGTGGGCTGGCCTTTTGGGCCATGCCAATAGCCCAAACA
CCTTTTCTGTGCTGAATGTACGTATTCTGCAGGAGTATTGTCTTCAGGGAGTCTCGGGAC
GATAAATTGGTGGCAACGGAAAGAGAACCCGATCTTGAAAGACATGTATCCTGATTTCCC
ACTTCTGCGTGATAAGCCTTAGCGGAGTGGAAGTATTACATATGCTAAGGATGGGAGAAT
GGTGATGACTCCAAACAGAAGGGTTGATGCTGACGTCCATCTTCGGCATCTCTCCCAGTC
CCGTGTTCTGCAGAAAAGCTATTAACAACTGAAACGACACTAGCCGTGAAACATCTGGAA
GTTTCGTTACGGATTTTGCCTACTGTCCCCCGTGGACCCGTCTTAAATCTTGTACTTCCC
TACTCAAATCGGCTTTTAGGCCAGTGTTCCTGCATCTATCTATGGACACGCATGATGGCC
GACGCAGTTCCCCACCCTGAATCAAATCCCCAAACCGGACGAAACCCCAGATCCAGTCAA
GAGGGATCAGTGACGTTGAGGTCAAGTATCCCCTCAGTTGCACGCTAATTTGGTGACCGG
CACGGTCGACTCGTGGGTGTTTCTTTACAGCGCCGACTACGTTGTAACGGTTAACGCGGG
AGGGTCGGGGACGACGCTCAAAAGAGGAGGGAGGCTATGTAATACGCTAGTGGTTTATCC
CTCGGTTTTGGTGAGGCGCGACTTTTGGACTTTGAATTAGCCCTCTTGTACCTCGCTGAG
TAGGCTGGCCTCTTAAGCCATGCTAATAGCCCAGACACCTCCGTGCTGAATATATATATA
TATATATTCTGCACGAGTATTGTGTCTTCTTTCGTCTTCAGGGGTCTCGGGACGCTGCA
>E.multilocularis_pathogen_EMU_contig_0619_Trim-72508-73498
TGTAATACAATAGTGGTTTATCCCTCGGTTCTGGTGAGGCGCCACTTTTGTGCTTCGAAT
CAGCTCCCGTTTACCTCGCTGGGTGGGTTGGCCTTTTGGGCCATGCCAATACCCCAGTCA
CCTTCTCCGTGCTGAATATATATATTCTGCCCAAGTGTTGTATCTTCTCTTGTCTTCATG
GAGTCCCGGGGCGCTACATTTGTGGCAGCGGAAAGCGAACCTGATTTCGAAAGACATGTA
TCCTTATTTTCCACTTCTGCGTGATAAGCCTTAGCGGGGCGGAAGAAGTGCATATGCTAC
GGGTGGGAGAATGGTGATGACTCCTAACAGAGGGGTTGATGTTGACGTCTACCTTCAGCA
TCTCTCCCAGTCCCGTGTTCTGCAGAAAAGCTATTAGCAACTGAAGTGACACTATCCTTG
AAATATCTGGAAGTTTCGTTGCGGATTTTCCCTACCGTCCCCCATGGACCTGTTTTAAAT
CTTGTACATCCTTACTCAGATCTACTTTTAGGCCAGTGTTCCTGCATCTACCCATGGACA
TGCGTGCTGGCTGGCGCAGTTGCCCGTCCTGAATCAAACCCCCAAGCCAGACGAGACCCC
AGATCTAGTTAAACTGCCAGGAGGTACCAATGACGTTGAGGTCAAGTATCTCCGCAGTTG
CACGCCAATTTGGTGACTGGCACGGTCGGCTCGTGTGGTTCTTTACTGCACCGACTACGT
TGTAATGGCTGACGCGGGAGGTTGACCTGTGGGAGTGCCGGGGACGACGCTCAAAAGAGG
AGGGAGGCTATGTAATACGATAGTGGTTTATCCCTCGGTTCTGGTGCGGTGCCACTTTTG
TACTCTGAATTAACCCCCTTGTACCTCGCTGGGTGGGCTGGCCTTTTTGGGCCTATGGTT
CTTCAGCCAAAACTGTAGCCCCCGACTCTTTTTTGCCACCCTGTCTTATAATTGCTACAG
CCCAGATAGAAGCTCTAAAGGCGAACCGTCA
>T.solium_TsM1_s1_Trim-170617-171565
TGTAATACTTTGTTCGAAATACCGGTTTCGGTTACTTGGGTGGTCATATTGTGCTAGCCG
GTCGGTCGGCCTCTGGGCCGTGTCAACGGCCTCAAGCCCTCTGTTTCCAGAACATATATT
CTGCCCCAGTACCATGCCTTCTTTTACCTTAAGGGAAGTCTCGGGACGCCACATTGGTGG
CAGCGGAAAGCGGACCCGACTCTGATGGATTTTATCCTGCTCCATACCGCTTCTGGCAAA
CTTTGGCGGTGTGAAGGAAGTGCATGTGCTACGGATGGGAGAATCTCTTACATCCCATAA
CAGAAGGGCTGGGATCGACGTCCATCTTCGGCACCTCCCTCGCTCTCGTGTTGTGCAAGG
AAGCTATTAACAACTGAAGCGACACTAGCCGTGAACTCCCAAGTCCAGTGAAACTGCCAA
GAGAGACCAGCGGCGTTGTGGTTAAGCATCCTCTATGTAGAATGTGCAGGATGCCATTCG
ATAGCATCGTCTTATGCTTTGCACACTTGGATCGCATGCATTTTGTTCCTTTGAGGCCCG
ATCGCCCCATTTGCTCAGGGTTCTACGATACCCTCGCGTTTATTCTACGGCATCAAAAAA
GCCTGGAGTCACAAAGTGTGTTGTTTGTGTCTCGACCCATTCGAAGACTTGGATTCGTAC
CCCCATCTTTCATTGGGTCACAGTTATTGTGGGACAGGAGGACTAAGAAATGCGCATTTG
CTGCACCGAGTGCTATGTGGAATTGATGGGACTACAAGAACACATGCGCTCGAATCTCGA
TGACTGTGATGGCTGACACGGGAGGCTGACTGAGGTGAGCGTCGGGGGCGACGCTCGAAA
GAAGGGAGGGGCTGTGTAATACCTTGTTTGTTCGAACTGTTTCCAGAATATATATTCTGC
CCTAGTACCATGCCTTCTTTTACCTTAAGGGAAGCCTCGGGACGCTACA
>T.solium_TsM1_s1_Trim-601507-602597
TGCAATACTTTGCTTGATCGAACTGCCGGTTTCGGTCACTTGGGTGGTCATATTGTACTA
ACCGGTTGGCCGGTCCTGGACGGTACCAACAGCCTCCAAGCCCTCTGGTTCCAGAACATA
TGTTCTGCCCTAGTACTACGCCTTCATTTGCTTAAGGGAAATCTCGGAACAATGCATTGG
TGGCAACAGAAAGCGGAACCAACTTTGATAGATTTCTACCCTGCTCCATACCACTTCTGA
CAGGATTTGGCGGTAAAAAAAAGTACATGTGCTACGGATGGAAGAACTTCTGGCATTCCA
TAACAGAAGGGCCGAGATCGACTTCCATTTTCGGCAAATTTCTCGCCCTCATGTTCTGCA
AGGAAGCTATTAACAACTTGAGCGACACTAGCCGTGAACTCCACGTCCAGTAGAACTGCC
AAGAGGCATCAACGACATTGTGACCAAGCATCCTCCGTAAGCTCTCTTCTCTGTTATTGG
GCAACTAGCATATATTCGTTAAAATGCCTATCTACAGATGTAGAAAGTGTAGGACGCCAT
TCGATAGCATCGTTTTATGCTTTGCACATTCGAATCGCATGCACTTTTTTCCTATGAGGC
CTGATCGCCCCATTTGCACAGGGTTTTACGATATCCTCGCGTTTCTTTTATGGCATTCGG
AAACTTGGATTCGTACCCCCCATCATTCATTGGGCCGCATTATCGTGGGAGAGGAGGACT
AAGAAACGCGCATTTATTGCACTGAGTGCTACGCGGAATTGATGGCACCACGAGAACCTA
TGCACTCAAATATCGATGACTGGGAAGGTTAGCTCGTGGGCGCTTCTTGCTGCACTGATT
GCGTTGTAATGGCTGACACGGGAGACTAACTGAGGGGAGCGCCGGGGACGACGCTCGAAA
GAAGAGAGGGGCTGTGTAATACTTTGTTTGTTTGGATCGCCGGTTTCGATCACTTGGGTG
GCCATATTTTACTAGCTGATTGGCCGGCCCCCGGGCCGTGTCAACAGCCTTTAAGACCCC
TGTTTCTAAAATATATGTTCTGTCTAGTACTATGCCTTCTACTACCTTAAGGGAAGTTTC
GGGACGCTTCA
>T.solium_TsM1_s1_Trim-674984-676032
TGTACAATCCCTCTGTTTCCAGATTATATATTCTGTCCAGGTGCTATGCCTTCTTTTACC
TTAAGGGAAGTCTCGGAACGCTACATTGGTGGCAGCGGAAAACGGACCCGACTTTGATGG
ATTTCTGTCCTGATCCATACCGCTTCTGGCAGACTTTGGCGGTGTGAAAGAAGCGCATGT
GCTACGGATGGGCGAATCTCTGACATCCCATATAGAAGGGCTGAGATCGACGTCCGTCTT
CGGCACCTCCCTCTCCCTCGTGGTCTTCAAGGAAGCTATTAACAACTGGAGCGACACTAG
CCGTGAACTCCATGTCCAGTGGAACCGCCAAGAGGCATCAACGACATTGTGGCCAAGCAT
CCTCCATAGGCTCTCTCCCCTGTTATTGGACAACTCGTCTATCCTCCTCAAAATGCCTAT
CTACAGATGTAGAAAGTGTAGAACGCCATTCGATAGCATCGTTTTATGCTTTGCACATTC
GGATCGCATGCATTTTGTTCCTATGAGGCCTGATCGCCCCATTTGCACAGGGTTTTACGA
TATCCTCGCGTTTCTTTTATGGCATCAAAAAGAGCCTGAAATCAAAGTATGTGTTGTGTG
TGTCTTGACACATTCGGAAACTTGGATTCGTACCTCCCATCATTCATTGGGCCACATTAT
CGTGGGAGAGGAGGCCTAAGAAATGCACATTTGTTGCACTAAGTGCTACGCGGAATTGAT
GGCACTACGAGAACATATGCGCTCGAGTCTCGATGACTGGGAAGGTTGGCTTGTGGGTGC
TTCTTGCAGCACTGATTACGTTGTGATGGCTGACACAAGGGACTGACTGAGAGGAGCGTC
GGAGACTACGCTCGAAAGAAGAGAGGGGCTGTGTAATACTTTGTTAGCTTGGACCGCTGG
TTTCGGTCACTTGGGTGGCCATATTGTACTAGCCAGTTGGCCGGCCTCCGGGCCGTGCCA
ACAGCCTCCAAGCTCTCTGCTTAAAGAATATGCATTCTGTCCTAGTACTATGCCTTCTCT
TACCTTAAAGGAAGTCTCGAAACGCTACA
>T.solium_TsM1_s2_Trim-45056-46160
TGTAATACTTTGTTTGCTCGAACTGCCGGTTTCGGTCACTTGGGTGGCCATATGGTACTG
AGCCGGTTGGCCGGCCTTTGGGCCTTGACAACAGTCCCCAAGCCCTCTGTTTCCAGAACA
CATATTCTGCTTAGTACTATGCCTTCTTTTACCTTAAGGGAAGTCTCGGGAAGCTACATT
GGTGGCAGCGAAAAGCGGACCCGACTTTGATGGATTTCCATCCTGCTCCATGCCGCTTCT
GGCAAACTTTGGCGGCGTGAAAGAGGTGCATGTGCTACGGATGGGAGAATCCCTCACAGC
CCATAACAGAAGGGTCGAGATCGACGTTCATCTTCGGCAACTCCCTCGCTCTCATGTTCG
ACAGGGAAGCTATTAACAACTGAAGCGACACTAGCCGTGAACCTTAAGTCCAGTGCAACT
GCCAAGGAGGTTCAGCGACGTTGTGGTCAAGCATCCTCTGTAAGCTCTCTCTCTCCTGTT
CTAAGATGTAGAATGTGCAGGACGCCATTCGATGGCACTGTTTTATGCTTTGTACAATTG
GATCACGTGCATCCCGTTCCTATGAGGCCCGATTGCCCCATTCTCTCAGGGTCCTACGAT
ACCCTTGCGTTTCTTCTACGGCATCAGAGAAGCCTGGAATCACAGCATGTGTTGTGTGTC
TCTCACCCATTCGAAAACTTGGATTCGTACCCCCATCTTTCATTGGGCCACATTGTCGTG
GGAGAAAAGGACTAAGATATGCGCATTTGCTGCACCGAGTGCTGTGCAGAATTGATGGTA
CTACAAGAAGACATGCGTTCGAATCTCGATGGCTTGCACGGTTGGCTCGTGGGTGCTTAT
CGCAGCACCGATTATGTTGTGATAGCTGACACGGAGGCTGACCAAGGGGAGCGTCGGAGA
CGACGCTCGAAATAAGAGAGGGGCTGTGTAATACTTTGTTTGCTCGAACTACCGGTTTCG
GTCACTTGGGTGGCCATATTGTACTGAGCCGGTTGGCCGGCCTTTGGGCCGTGCCAACAG
TCCCCAAGCCCTCTGTTTCTAGAACGTATATTCTGCCCCAGTACCATGCCTTCTTTTTCT
TCAAAGGGAGCCTCAGGATGCTACA
>T.solium_TsM1_s2_Trim-405382-406498
TGTAGTACTTTGTTTGTTCGAACTGCTGGTTTCGGTCACTTGGGTGGCCATATTGTACTA
GCCGGTTGGCTGGCCTCCGGCTCCCTATCACTCTGTTCTCGGAATACATAATATGCCCTA
GTACTATACCTTTTTCTTACCTTAAAGGAGGTTTTGGGACGCTACATTGGTGGCAGTGGG
ACGCGGATTCGACTTTGATGGATTTATATCCTGATCCATACCGCTTCTGGCAAATTTGAC
CGGTGTGAAAGAAGTGCATGTGCCACGGATGGGAGAACCTCTGGCATCCCATAACAGAAG
GTCTGAGATCGACGTTCATCTTCGACATCTCCCTCGCCCTCGTGTTCTGCAAGGAAGCTA
TTAACAAATGAAGCGACATTAGCCGTGAACTCCATGTCCAGTAGAACTGCCAAGAGGGAT
CAGCGACATTGTGGTCAAGCGTCCTCCGTAACCTCTCCCTCCTGTTATTGGGCAACTCGT
CTCCCTTCGCCAAAATGTGTATCTACACATGTAGAATGTGCAGGACGCTATTCGATAACA
TCGTTTTATGCTTTGCACACTTGGATCACATGCATTTTGTTCTTACGAGACCCGATCGCT
CCATTTGCTCAGAGTTCTACGATACTCTCCCTTTTCTTTCACGGCATCAAAGTAGCCTGG
AACCACAATATGTGTTGTGCGTGTCTTGACCCATTCGAAAACTTGGACTCGTACCCCCAT
TCTTTCATTGGGCCACATTATCGTGGGAGAGGAGGACTAAGAAATACGTGTTTGCTGCAC
CGAGTACTACGCGGAATTGATGGCACTACAAGGACGCATGCGCTCTAATCTCGATTGGTG
GGACGGATAGCTCGCGGGTGCTTCTTGCAGCACTGATTACGTTGTGATGGCTGACCAAGG
GGAGCGTCGAGGACGACGCTCGAAAGAAGAGAGTGGCTGTGTAATGCTTTGTTTGTTCGA
ACTGCCGGTTTCGGTCATTTGGGTGGTCATATTGTACTAGCCGGTTGGCAGGCCTCCGGG
CCGTGCCAACAGTCCCCAAGCCCTCTGTTTCCAGAACACATAATATGCCCTAGTACTATG
CCTTCTTTTACCTTAAAGGAAGTCTTGGGGCGCTACA
>T.solium_TsM1_s2_Trim-575784-576699
TGTAGTAATTTGTTTGTTCGAACATTGTACTAGCCGGATGGCCTGCTTCCGGGCCAACAG
CGTCCAAGCCATCTGTTTCCAGAATATATGTATTCTGCCCTAGTACTATGCCTTCTTTTG
CCTTAAAGGAAGTCTTGGGACGCTGCAATCCTATTATTATGCCTTTCTTTGCTCTTAAGG
AAAACTTTTTAAGGAAAGCTCGGAACTCTACGTTGGCGGCAGTGGAAAGCAAACCCGAGT
TTGATGTATTTTTCCCTTTATAAATCACTGATGATAGACTGTAGTGGGTGTACTAAGGAG
GGTTGGATCCCTGACGTCTCATAACAGAAGGGCTGAGGACGACATCCGACTTCAGCATCT
CTTCCATCTCGTTGCACTGCAAGAAAGCAGTAAAAAACTGAAGCTACACTAGCCGTGAAC
CGCCTAAAATATTTTATTTTGAAGATTTCTCTAGCATAACTGCTTGAGGAGACCGGTGTC
TGCAAGCCAATGCTTGGCGGAACCTTTTACTATTGGTTCAATTTCCAAACCGAACGAAAC
TCTAGGTTTAGTCAAACTGTCAGGAGGGATAACGGCGCGGTTGTCAAGACTCTCCCCACA
TGCGCTCGAGTTTCGATAACTAGCACGGTTAGCCCGCGTGTCTCTCCAGAACCGATTACG
TTGTGATGTCTGACATAGAAGTTCTACCAAGGGGACCGTCGGGGACGACACCTGATAGAG
GAGAGGGGCTGTGTAATAATTTGCTTGTTCTGACTGTCTGTTTGATCACTGGGTGGTCAT
TATTGTCCTAGCCGGGCTAGCTGGCCTCTGAGCCATGCCAGCAGTCTTAATACTTCTAGT
TACAGATAATGTGTATATGTATTCTGCATTGGTATTAGGCTCTTCTGTGCCTTTAAGAGT
TTCTTGGGGCGCTTGA
>T.solium_TsM1_s9_Trim-49561-50704
AGTAATATGTAGTTTTTTATTTGTTTGGACTGCTGATCTCAGTCACTTGTATGGCCATAT
TGAACTAGCCGGTCGGCTGGCCCCAGACCATGCCAGCAGCTTCCAATCCCTCTGCTTCCA
GAGTACATATTCTGCCCTAGTACTATACCCTCCTTTACCTAAAAGTAAGTCTCGGGACGC
TACATTGGTGGCAGCAGAATGCCGACCAGGCTTTAATGGTTTTCTATCCTGATCTATACC
ACTTGTGGCAAGCTTTAGCCTTGTGAAAGAAGTGCATATGCTATGGATAGAAGAATCTCC
GACATCCCGTAACAGAAGGGTTGAGATCGTCATCCACCTTCTACATCCCCATCGCCCTCG
TTTTCTGCAAGAAAGCTATTAACAACTGAAGCGACACTAGTCGTGAACTCCAAGTCCAGT
GGAACTGCCAAGAGGAGTCAGCGAAGTTGTAATCAAGCGTCCTCCTTAAGCTCTCTCAGG
TTCTCCGTCAACTCGCATTTCTTCGCCGAAGTGCGTATCCACAGATGCAGAATGTACAGG
ACGCCATTCGGTAGCATTTTTTAATGCTTTACACACCTGGCTGACGTGCATACCGCTCCT
ATGTGGACCTAATGCCCCATTCGCTCAGGGTTCTACCATACCCTCGGTTTTCATCCACGG
CATTGAAAAGCCTGGAATCACAATATGTGTTGCGTATGTCCTAATCCATTCAAAAACTTT
GATTTCTACCTTCATCATTTCATTAGGACACATTGTCGTGAGAGAGGAGAATTCAGAAAG
ACCCCTTTGCTTCACCGAGTGCTAGACGGAATTTATAGCACTGCAGGAGCACATGCGTTC
GAATCTCGATGACTGGCACGGTTAACTCGCAGGTACTTCTCCCGGCACTGATTACGTCGT
GATACCTGACATGGAAGTTTTTCCGAGGGAGCGTTAGGGATGACGCTCGAAAGAAGAGAG
GGGCTGTGTAATGCTTTGTTTGTTGGAACTGCCGGTTTCGGTCACTTGGGTGGCCATATT
GTACGAGCCGGATGGCCGGCCTCAGGGCTGTTAGCAGCCTCCAATCCCTCTGTATGCCTT
CTTTTACCTTAAAAAAAGTCTCGGGACACCACAACTATGATTTTAGAATGTTCTTAGAGT
AATA
>T.solium_TsM1_s9_Trim-121063-122178
TGTAATACTTTGTTTGTTCGAACTGCCTGTTTCAGCCACTAGGGTGGCTATGTTGTACTA
GCCGCTTGGAAGGCCTCCGGACCGTGTCAACAGCCCCCAATCCTTCTGTTCCCAGAATAT
TTCTGTCCAAGTAATATGCCTTCTTTTACCCTAAAGGAAGTTTCGAAATGCTACATTGGT
GGCAGCGTAAAGCGGATCCGACTTTGATGGACTCCTGTCCTGATCCATGCCGCATGTTGC
AAACCTTGGAGGTGTGAAAGATGTGCATGTGGTACGGATGGGAGAATCCCTAACATCCCA
TAACAGAAGGGCTGAGATCAACGTTCATCTTCGGCGTCTTCCTTGCCCTCGTTTTCTGCA
AAGAATCTATTAACAACTGAAGCGGCACTAGCCGTGAACTCCAAGTCCAGTGGAATTGCC
AAGGGGGATCAGCGACGTTGTGGTCAAGTGTCCTCTGTAAGCTCTCTTCTCCTTCTCCGA
AATGTGTGTCCATAAATGTAGAATGTACAGGATGCCATTAGATAGCATCGCTTTATGCTT
TCCGCACTTGGATCGCGTGCATCCGTTCCTATGAGGCCCGATCGCCCTATTTGCTCAGTG
TTCTACTATGCCTACACGTTTCTCCCACAGCATCGAAAAAGCCTGGAATCACAATATGTG
TTGTGTGTGTCTCGACCCATTGTTGGGTTCGTACCTCCATCTTTCATTGGGACACATTAC
CGTGGTCGTGGGAGAGGAGGACTAAGAAATACGCATTTGCTGCACTGGGGGCTACGCGGA
ATTGATAAAACTACAGGAACACATGCGCTCGAATCCCGATGACTGGAACGGTTAGTTCGT
GGGTGCCTCTCGCGGCACTGATTACGTTGCGATGGCTGACACGGGAGGCTGACTGAGGGG
AGCGAAAGGGGACGAAGCTTGAAAGAAGAACGGGGTTGTGTAATACTTTGTTTGTTCGAA
CTGCCGGTTCCGGTCACTTGGGTGGCCATATTGTACTGGCCGGTTGGCAGGCCTCCAGGC
CGTGCCAACAGCCCCCAAGCCCTCTGTTTCCATAATATATATTCTGCCCAAGTACTATGC
CTTCTTTTACTTTAAAGGAAGTCTCGGGACGCTACC
>T.solium_TsM1_s9_Trim-334948-335891
TGTAATACTTTGTTTGTTCGAACCGTCGGTTTCAGTCACTTGGGTGGCCATATTGTACTA
GCCGGTTGGCCGGCCTCCGGGCTGTGCCAACAGCTCCCAAGCCCTCTGTTTCCAGAATAT
GTATATTCTGCCCTATTACGGTGCCTTCTTTTACTCTAGGGAAGTCTCGAGACGCTACAT
TGGTGGCAGCGGAAAGCGGATCCGACTTTGATGGATTTTATCCTGCTCCATACCGCTTCT
GGCAAACTTTGGCGGTGTGAAAGAAGTGCATGTGCTACGGATGGGAGAATATCTGACATC
CCACTACAGAACGGCTGAGGTCGACGTTCATCTTCGGCATCCCTCTCGCTCTCGTCTTCT
GCAAGGAAGCTACTACCAACTGAAGCGACACTAGCCGTGAATCCCAAGTCCAGCGGAACT
GCCAAGAGGGATCAACGACGTTGTGGTTAAGCATCCTCCGCAAGCTATCTCTCCTGTTCT
TGGGCAACTCACCTCTCTTCGTCGAAATGTGTACCTACAGATGTAGAATGTTCAGGACGC
CATTCGGTAGCATCGTTTTATGCTTTGCACACTTGGATCGCGTGCATCCCTTTCCTATGA
GGCGAGATCGCTCCATTTGCTCAGAGTCCTACGTTACCCTCGCGTTTCCTTCACGGCATC
AAAAAAGCCTGGAATCACAGTGTGCTGTGTGTCTCGACCCATTCGAAAACTTGGATTTGC
ACCCTCATCTTTCATTGCTTCACATTAACGTGGGAGAGAAGGACTAAGAAATACGCATTT
GCTGCACTGAGTACTACGCGGAATCGATGGCACTGCAAGGACGCCTGTGCTTGAACCTCG
ATGACTGGGACGATTAGCTCGTGGGTGCCTCTCGCAACACTGATTGCGTTGTAATGGCTG
ACACGGGAGGCTAACCAAGGGGATCGTTGGGGACGACGCTCGAA
>T.solium_TsM1_s10_Trim-263472-264604
TGTAATACTTTGCATGTTCGAACTGCCGGTTTCGGTCACTTGCCCATATTGTACTAGCCT
GTTGGCTGGCCTCCGGGCCGTTCCAAGAGCCCCCATGCTCCCTAGTTCCAGAATATATAT
TCTGCCCTAGTACTATGCCTTCTTTTACCTTAAAGGAAGCCCCGGGAAGCTACATTGGTG
GCAGCGGAGAGCGGACCCGACTTTGATGGATTTTGTCCTGCTTCGTACCGCTTCTGACAA
ACTTTGGCGGTGTGAAAGAAGTGCATGTGCTACGGATGGGAGAACCTCTGACATCCCATA
ACAGAAGGGCTGAAATCGACGTCCATCTTCGGCATCTCTCTCGCCCTCGTGTTGTGCAAG
GAAGATATTAACGACTGAAGCGACACTAGTCGTGAACTCCAAGTCCATTGTAACTGCCAA
GAGGGATCAGCGACGTTGTGGCCAAGTATCCTCCGTAAGCTCTCTCCTGTTCATGGGCAA
CGCGCTTATCTTCGTCAGGGTGCGTATTTGGAGATGTAGAATGTGCAGGACGCCATTCGG
TAGCATCGCTTTATGCTTTACACACTTGGATTGCATGCATTTTGTTCCTATGAGGCCCGA
TCGCTCCATTTGCTCAGCGCTTTACAATACCCTCGCGTTTCTTCCACGGCATCAATAAAG
CCTGAAATCACAACTTGTGTTGTGTGTGTCTTGACTTATTCGAAAACTTTGATTCACACC
CCTATCTTTCATTGGGCCACACTATCGTGGGAGAGGAGGACTAAGAAATACGCATTTGCT
GCACCGAGTGCTACGCAGAATTGATGGCATTACAAGAACACATGCGCTCGAATCTCGATG
ACTGGGACGGTTAGCTCATGGGTGTATCTCGCAGCACTGATACGTTGCGATGGCTGACTC
GGAAGGCTTACCGAGAGGAGCGTAGGGGACGACGCTCGAAAGAAGAGGGTGGCTATGTAA
TACTTTGTTTGTTCGAACTGCCGGTTCCGGTCACTTGGGTGGCCATCTTGTACTAGCCGT
TTGGACGGCCTTTGGGCCGTGCCAACAGCCCCCAAGCCCTCTGTTTCCAGAATATATATT
CTACCCCAATACTATGCCTTCTTTTACCTTAAAGGGAGTCGTGGGACGCTACA
>T.solium_TsM1_s13_Trim-26200-27291
TGTAGTATTTGGTTTGTTCGAACTGGGGGTTTTGGTCACTTGGGTGGCCATGTTGTACTA
GCCGGTTGGCCAGCATCCGGGCCGTGCCAGAATATATGTATTCTGCCCTAGTACTCTGCT
TTCTTTTACCTTCGTCTCGGGACGCTACACTGGTAGCAGCGGAAAGCGGACCCGACTATG
ATGGATTTCTATTTCGATCCGTATCGCTTGTGGCAAACTTTAACGGTGTGAAAGAAGTGC
ATGTACTACGGATGGGAGAATCTCTGAGGTCCTATGAGAGAAGGACTGAGATCGACGTCC
ATCTTTCGCACCTCCCTCGCCCTCGTGTTCTGCAAGGAAGCTATCAACAATTGAAGGGAC
ACTAGCCGTAAACTTCAAGTCCAATGAAACTGCCATGAAGGATCAGTAACGTTGCATTCA
AGCATCCTGCGTAAGCTCTCTCTCTGCTTTTCCTGGGCAACTCGCCTCCCTTTGCCGAAA
TGTGTATCTACAGATATAGAAAGTGCTGGAAGCCATTCGATAGCATCGTTTTCTGCTTTG
CACACTTGGATCGTGTGCATCCCGTTCCTAAGAGGCCCGATCGCCCCATTTGCTCAGAGT
TCTACGATACCCTCGGGTTTCTCCACGGCGTCAAATGCCTGGAATCACAATATGTGTTGT
GTGTGTATCCATCCATTCAAAAACCTGGATTCGTACTCCCATCTCTCATTGGAACACCTA
ATCGTGAGAGAGGAGGGCAAAGAAATATGCATTTGCTGCACCGAGTGATATGCGGAATTG
ATGGCACTACAAGAACACACGACCGGCACGGTCAACTCGTGGGTACATCTCGCAGCACTG
ATTGCGTTGTGATGGCTGACACGGAAGGCTGACCATGGGGGCGTCGGAGGCGAAACTCGA
AAGAAGAGAGGAGCTTTGTAATACTTTGTCTGTTCGAACTGCCAGTTTCGGTCACTTGGA
TGGCCATATTGTACTAACCGGCTGGCCTCCGGGCCGTGCCAACAGCCCCCAGTCCTCCTG
TTTCTAGAATATATGTATTCCGCTCTAGTACTCTGTCTTCTTTTAGCTTCAAGGAAGTCT
CGGGACGCTACA
>T.solium_TsM1_s13_Trim-186708-187816
CGTAATACTTGGTTGGCCATATTGTACTAGCCGGTTGGCCAGCCTCTGGGTCGTGCCAGC
AGCGCACAATCCCTCCGTTTTCAGAATGTAGGTTCTGTCCAAGTATTGTGCCTTCTTTTA
CCTTCAAAGAAGTATCGGGACGCTGCATTGATGGCAGCGGAAAGCGGACCCGATTTTAAT
GGGTTTCTATCCTGATCTATACCGCTTGTGGCAAATTTTGATTGCGTGAAAGAAGTGCAT
GTGCCACGGATGGGAGAATCTCTTACATCCCATAACAGAAGGGATGGGATCGACGTTCAT
CTTTCGGCATCTCACTCGCCCTCGTGTTCTGCAAGGAAGTTATTAGCAACTGAAGCGACG
CTAGCCGTGAACTCCATGTCCAGTAGAACTACCAAGAGGGATCAGCGACATTGTGATCAA
GCAACCCGTAAGCTCTCTCTCTCCTGTTATTGGACAACTCACCTCTCCTCCAAAATGCGT
ATCAACAGATGTGGAATGTGCAGGACGCCATTCGATAGCATCGTTTTATGCTTTGCACAC
TTGGATCGCATGCATTTTGTTCCTATGAGGCCCGATCGCTCCATTTGCTCAGAGTTCTAC
GGTACCCTTGGGTTTATCCTATGGCATCGAAAAGCCTGAACTCACAATATGCATTGCGTG
CGTCCCAATCCATTCGAAAAATTGGACTCATGCCTCCATCTTTCTCTAGACGCCTTATCG
TGAGAGAGGAGGACTGGGAAATATGCATTTGCTGCACCGAGTGCTGCGCGGAATTGATGG
CATTACAAGAACACATGCGCTCGAATCCCGATGACTGGCACGGTTAACTCATGGGTGCTT
CTCGTAGCACTGATTACGTTGCGATGGCTGACATGGGAGGCTGACCAAGGAGAGCGTTGG
AAGCTACGCTCGAAAGAAGAGAGCGGCTGTGTAATACTTTGTTTGTTCGAACTGCCGGTT
TCGGTGACTGGGGTGGCTATATTGTACTAACCGGTTGGTCTGCCCCCGAGCCGTGCCAAC
AGCACCCAGTCCCTCTGTTGCCAGATTGTATATATTCCGCCCTAGTACTCTGTCTTCTTT
TACCTTCAAGGAAGTCTCGGGACGCTACA
>T.solium_TsM1_s14_Trim-318254-319401
TGTAATAGTTCGTTCGTTCGAACTGCTGGTTTCGGTGACTTGAGGTGGCCATATTGTACT
AGACGATTGGCCTGCCTCCGGGCCGTGCCAACAGTCCCCAAGCCCTCCGTTTCCAGAATA
TGTACACTCTGGCCTATTACTGTACCTTCTTCTACCTTAAGGGAAGTCTCGGGACGCTAC
ATTGGTGGCAGCTGAAAGCGGACCCGACTTTGATGGATTTCTGTCCTGCTCCATACCGCT
TCTCGCAAACTTCGGCTGTTCGAAAGAAGTACCTGTGCTACGGATGGGTGAATCCCTCAC
ATTCCATAACAGAAGAGCTGAGATCGACGTTCATCTTCAGCACCTCCCTCTTTCTCGTGT
TCTGCAAGGAAGCTATTAGCAACTGAAGCGACACCAACCGTGAACTCCAAGTCCAGTGGA
ACTGCCAAGAGGGATCAGCGACGTTGTGGTCAAGCATCCCCCTTAAGCTCTCTCTCCTGT
TATTGGACAACTCGCCTCTCTTTCGTCAAAATGTGTATCACCAGATGTAGAATGTGCAGG
ACGTCATTCGATAGCATCGTTTTATGCTTTGCACACTTGGATCGCATGCGTTTTGTTCCT
ATGATGTGCGATCGCCCCATTTGCTAAGGATTCTACGATACCATCGCGTTTCTTCTACGG
CATCAAAAAAAGTCTGGAATCACAATATGTGTTGTGTGTGTCTCGACCCATTGGAAAACT
TGAATTCGTGCCCCATCTTTCATTGGGCTACGTTATCGTGGGAGAGGAGGACTAAGAAAT
GCGCATTTGCTGCACCTAGCGCTACGCAGAGTTGATGGCGCTACAGGAAGGCATGCGCTC
GAATCTCGATGACTGGGACGTTTAGCTTGTGGGTGCATCTCGCAGCACTGATTACGTTGT
GATGGCTGACAGGGGGGTCTGACCAAGGGGAGCGTCGGGGACGACACCCGAAAGAAGAGA
GTGGCTGTGTAATACTTTGTTTGCTCGGACTGCCGGTTTCGGTGACTTGAGGTGGCCATA
TTGTACTAGCCGGTTGGCCATCCTTCGAGCCCTGCCAACAGCCCTCAAGCCCTCTGCTCC
CAGAATACATGTATTCTGCCCTAGTACTATGCCTTCTATTACCTTAAAGGGAGTCTCGGG
GCGCTAAA
>T.solium_TsM1_s17_Trim-228285-229393
TGTCGTAATACTTTGTTTGTTCGAACTGCCGGTTTCGGTTACTTGGGTGGCCATCTTGTA
CTAGCCGGTTGGACGGCCTTTGGGCCATGCCAACAGCCCTCAAACCCTCTGTTTCCAGAA
TATATATTCTGCCCCAATACTATGCCTTCTTTTACCTTAAGGGGAGTCTCGGGACGCTAC
ACTGGTGGCAGCGGAAAGCGGACCCGACTTTGATGGATTTTATTCTGCTCCATGCCGCTT
CTGGCAAACTTTGGCGGTGTGAAAGAAGTGCATGTGCTATGGATGGGAGAACCTCAGGTA
TCTCATGACAGAAGGGCTGAGATCGACGTCCAGCTTCGGCATCTCCCTCTTTCTCGTGTT
CTGCAAGGAAGCTATTAACAACTGAAGCGACACTAGCCGTGAATTCCAAGCCCAGTGCAA
CTGCCGAGAAGGATCAGTGACGTTGTGTTCAAGCATCCTCTGTAAGCTCTCTCTCTCCTG
TTCTCAGATGTAGAATGTGCAGGACGCCATTCGATAGCATCGTTTTATGCTTTGTACACT
TGGACCACATGCATCCCGTTCCTATGGGGCCCGATTGCCCCATCTGCTCAGAGTTCCACG
AAACCCTTGAGTTTCTTCTACGGCATCAGAGAAGCCTGGAATCACAGCATGTGTTGTGTG
TGTCTCTCACCCATTCGAAAACTTGGATTCAAACCCCCATCTTTCATTGGGTCACATTAT
CGTGGGAGAGGAGAACTAAGATATGCGCATTTGCTGCACCGAGTGCTACGTAGAATTGAT
GGCACTACAAGAAGACATGCGCTCGAATCTCGATGGCTTACACGGTTAGCTCGTGGGTGC
TTCTCGCAACACTGATTACGTTGTGATAGCTGACACGGGAGGCTGACCAAGGGGAGTGTC
AGGGACGACGCTCGAAGGAAGAGAGGGGCTGTGTAATACTTTGTTTGTTCGAACTGCCGG
TTTCGGTTACTTGGGTAGCCATCTTGTACTAGCCGGTTGGACGGCCTTTGGGCCGTGCCA
ACAGCCCCCAAGCCCTCTGTTTCCAGAATATATATTCTGCCCCAATACTATGCCTTCTTT
TACCTTAAAGGGAGTCTCGGGACACCACA
>T.solium_TsM1_s26_Trim-139816-140949
TGTAATACTCTGTTTGTTCGAACTGCCGATTTCGGTCACTTGGGTGGCCATATCGTACTA
GCCCGTTGGGCGGCCCTCGGGTCGTCCAACAGCCCCCAATCCCTCTGTTTCCAGAATATG
TGTTCTGTCCGGGTACTATGTCTTCTTTTACCTTCAAGGAAGTCTTGGGATGCTACATTT
GTGGCAGCCGAAAGTGGACCCGACTTTAATGGACCTCTATCCTGATCTGTACTGCGTGTG
GCAAACTTTGGCCGTGTGAAAGAAGTGCATGTGCTACGGATGGGAGGATCTCTTAAATCT
CATTACATAAGGGCTGAGATCGACGTCCATCTTCGGCACCTCTCTGGCCCTCGTGTTCTG
CAAGGAAGCTATTAACAACTGAAGCGACACCAGCCGTGAACTCCAAGTTTAGTGGAATTG
CGAAGAGGGATCAGTAACGTTGTGGTCAAGCATCTTCCTTGAGCTTTCCCTCCTGTTCTT
GGGCAACTCGACTCCCTTTGCCAAAATATGTATCTATAGATGCAGAATGCGCAGGACGTC
ATTCGATAACGCCGTTTTATGCTTTGCACACTTGGATCGCGTGCATCCCGTTCCTATGAG
GCCCGATCGTTTCATTTGCACAGGGTTCTACAATACTCTTGCTTTCCTTCCACGGCATCA
AAAAATCCCGGAATCACAATGTGTTGTGTATGTCTCCATCCATTGGAATACTTGGATTCA
TACCCCACCTTTCCCTGGGACACATTATCGTGAGAGAGGACTAAGAAACACGTATTTGCT
TCACCGAATGCTACGCAGAATTGATGGCATTACAGGAACACATGCATTTGAACCTCGATG
ACTGGGACGGTCAGCTCGTGGGTGCTTCTCGCAGCACTGATTCCGTTGTGGTAGATGACA
CGGGAGGCTGACCAAGGGGAGCATCGGAGGCGACGCTCGAAAGAAGAGAGGGGCTGTGTA
ATACTGTGTTTGTTCGAACTGCCGGTTTCGGTCACTTGAGTGACCATATTGTACTAGCCC
GTTGGGCGGCCCTCGGGTCGTCCAACAGCCCCCAATCCCTCTGTTTCCAGAATATGTGTT
CTGTTCAAGTGCTATGTCTTCTTTTACCTTAAAGAAGGTCTCAAGTCTCAGTGT
>T.solium_TsM1_s26_Trim-265583-266715
TCTAATGCTTTGTTTGTTCGAACTGCCGGATTCAGTCACTTAGGTGGCATTATTTTACCA
GCCGGTTGGCCGGCCTTCGGGCCGTGCCAACAGCCCCCAATCCCTCTGTTTCCAGAATAT
ACCTTCTACCCAAGTACTATGCCTTCTTTTACCTTCAAGGAAGTCTCAGGACGCTACATT
GGTGGCAGCCAAAAGCGGACCCGACTTTGACGGATTTCTATCCTGATCCATGCCACTTCT
GGCAAACTTTGGCGGTGTGAAAAAGTGCATGTGCTACGGATGGGAGGATCTCTTGCATCT
TATAATAGAAGCGTTGAGATCGACGTCCATCTTTGGCATCTTCCCTGCCCTCGTGTTCTG
CAAGGAAGCTATTAACAACTGATGCGACGCTAGCCGTGAAGTCCAAGTCCAATGGAACTG
CCAAGAGGGATCAGCGACGTTGTGGTCAAGTACTCTTCGTAATCTCTCTCAGGTTCTTAG
GTAACTTGCCTTCGCCGAAATGCGTATCTACAGATGTAGAATGTTCAGTACGCCATTCGA
TAGCATCACTTTATGCTAAGCGCACTTGAATTGTGTGCACTCTGTCCCTATGAGACCCGA
TCGCCCCATTTGCTCAGGGTTCTACGATACCCTCGCCTTTCTTTCACAGCATCATAAAAG
CCTGGAATCACAATATGTGCTGCGTGCGTCTTGACCCATTAAAAACTTGGATTCGTACCC
CCATCTCGCATTGGGCCATATTATCGCGGGAGAGAATGACTCGGAAATAAGCCTTTGCTG
CACCGAGTACTAAGCAGAATCGATGGTATTACAAGAGCACATGCGCCCGAATCTCGATGA
CTGGCACGGTTAGCTCGTGGGTGCTTATCGCAGCACTGATTACGTTGTGATGGCTGACGC
GGGAGGTTGATCAAAGGGAGCGTCGGGGACGGCGCTCGAAAGAAGAGAGAAGCTGTGTAA
TACTTCGTTTGTTCGAACTGTCGGTTTCAGTTAATTAGGTGGCCACATTGTACCAGCCGG
TTGGCCGGCCTTCGGGCCGTGCCAACAGCCCCCAATCCCTCTGCTTCAAGAATATACCTT
CTGTCCAAGTACTATGCTTTCATTTACCTTCAAGGAAGTCTCGAGACGATACA
>T.solium_TsM1_s30_Trim-139885-141025
TGTAATGCTTTGTTTGTTCGAACTGCCGGTTTCGGTCAATCGGGTGGCCATATTGTACTA
GCCGGTTGGCCTGCCCCCGGGCCGTGGCAACAGCCCCCAAGCCTTCTGTTTCCAGAATAT
GTATTCTGCCCTATTACTATGCCTTCTAATGCCTTAAAGGAAGTCTCGGGAATCTACAAT
TGTAGCAGCGGAAAGCGGACCCGACTTTGGAGGATTCCTATCCTGCACCATGCCGCATCT
GGTAAACTTTGGCGGTGTGAAAGAAGTGCATGTGTTACGGATGGGAGAACCTCTGGCATC
CCGTAACAGAAGGGCTGAGGTCGATGTTCATTTTCGGCATCTCCCTCTCCCTCGTGTTCT
GCAAAGAAGCTATTAACAACTGAAGCGACACCAGCCGTGAACTTCAAATCCAGTAGAACT
GCCAAGAGGGGTCAGCGACGTTGTAGTCAAGCATTCTCCGTAAGCTCCCTTTCCTTTTGG
TGGGCAACTCGACTACCTTCGCCAAAATGGGTATCAGCAGATGTAGAATGTGCAGGACGC
CATTCAACAGAGTCGTTTTATGCTTTGCACAATTGAATCGCATGCATTTTGTTCCTATGA
GGTCTGATCGCCCATTTGCTTAGGGTGCTACGATACCCTCGCGTTTCTTCTACGGCATCA
GAGAAGCCTGAAATCACGGCATGTGTTGTGTGTGTCTCTCACCCTTTCGCAAACTTGGAT
TCGTGCCCCCATCTTCCATTGGGCCACATTATCGTGGGAGAGGAGGACTAAGATATGCGC
ATTTGCTGCACCGAGTGCTACACAGAATTGATGGTACTACAAGAAAACATGCGCTCGAAT
CTCGATGGCTGGCACGGTTAGCTCGTGGGTGCTTCTCGTAGCACTGATTACGTTGTGATA
GCTGACACGGGAGGCTGACCAAGGGGAGCGTCAGGGACGACGTTCGAAAGAAGAGAGGGG
CTGTGTAATACTTTGTTTGTTGGGACTACCGGTTTCGGTCACTTGGGTGGCCATCTTGTA
CTAGCCGGTTGGCCGGCCTTTGGGCCGTGTTAACAGCCCCCAATCCCTCTGTTTCCAGAA
TATGTATTCTGCCCCAATACTATGCCTTCATTTACCTTAAAGGGAACCTCGGGACGCTAC
A
>T.solium_TsM1_s42_Trim-42472-43600
TGTAATACTTTGTTTGTTCGAACTGCCGGTTTCGGTCACTTGGGTGACCATATTGTACTA
GCCGGTTGGCCGGCCTCCGGGCCATGCCAGCAGTCCCAATCCCACTGTTTTTAGAATATG
CATATTCTGTCATAGTACTATGCCTTCTTTTATCTCAAAGGAAGTCCCGAGACGCTACAT
TGATGGCAGCGGAAAGTGGACTCGTCCCTGATGGATTTCTATCCTACTCTATATAGCTTC
TCGCAGACTTTGGCGGTGTGAAAGAAGTGCATGTGCTACGTATGGGAGAACCTCTGACAT
TCCATAGCAGAAGTGCTGGGGTCGACGTCCATCTTCGGCACATCCCTCGCCCTCGTGTTC
TGCAAGAAAGCCATTAACAACTGAAGCGACACCAGTTGTGAAATCCCAGTCCATCGGAAC
AGCCAAGAGGGAGCAGCGACGTTGCGATCAAGCAACCTCCGTAAGCTCTCTCTCTTGTTC
TTGGGCAACTCGAAATGTGTATCTACAGATGTAGAATGTGCAGGACGCCATTCGATAGCA
TCGTTTTATGCTTCGTACACTTAGATTACGTGCATCCCGTTCCTATGAGGCCTGATTACT
CCATTTGCTCAGGGTTCTACGATACCCTCGCGTTTCTTCTACGGCATCAAAAAAGCCTGG
AATCACAATATGCGTTGCATGTGTCTCGACCCATTCGGAAATTTGGATTCGAATCCCCGT
CTTTCATTAGAGCACATTGTCATATGAGAGGAGGACTAAGAAATGCGCATTTGCTGCACT
GAGTTCTACGCGAAATTGATGGCATTACAAGAACACATGCGCTCGAATCTCGATGACTGG
CACGGTTGGCTTGTGGGTGCTGCTCACAGTACTGATTACGTTGTGATAGCTGCCACGGGA
AGATTACCGAGGGGCCCATCAGGGACAACGCCTGAAGGAAGAGAGGGGCTGTGACTGCCG
GTACGGGTCACTTTGGTGGCCATATTGTACTAGCCAGTTAGCTGGCCTCCGGGCCATGCC
AGCAGCTCCCGATCCCTCTGTTTCCAGAATATATGTATTCTGTCTTCTTTTATCCTAAGG
GCAGTCTTGGGACGCTACATTTCCCGGTCTCCTTCATCATTTTGAAGCA
>T.solium_TsM1_s42_Trim-210467-211553
TTGTACTAGCCGGTTAGCTGGCCTCTGGGTCATGCCAGCATCCCCTAATCCCTCTGTTCC
CATAACATAAGTTCTACTCAATTATTATGCATTCTTTTACCCTAAAGGAAGTCTCGTAAC
ACTACATTGGTGGCAGCTGAAAGCGGACCCGACTTTGATGGATTTCTATCCTGACCTATA
CCGCTTGTGGCAAACTTTAGCGGAGTGAAAGAAACGCATGTGCTATGGGTGGGAGAATCT
CCGACATCCCATAGCAGAAGTGCTGGGATCGACGTCCATCTTTGGCACCTCCCTCACCCT
CGTGTTCTGCAAGAAAGCTATCGACAACTGAAGCAACACTAGCCGTGAACTTTAAGTCCA
GTCGAACTGCCGAGAGGGGTCGGCGACGTTGTGGTCAAGTCTCCTCCATGAGCTCTCTTA
GGTTCTCGGGCAACTCGCCTCCCTTTGTTGAAATGTGTGTCTACAGATGCAGAACGTGTA
GAACGCCATTAGATAGCATCCTTTTGTGCTTCGCACACTTGGGTAGCGTGCATCCCGTTC
CTATGGGGCTCGGCCGCCACATTTGCTCAGGGTTATATGATACCCTCGGGTTTATCCACG
GCATCAACAAGCCTGGAATCACAATATATGTATTGCGAGTGTCGCGATCCATTTGGAAAC
TTTGTATCATACCTCAATCATTTCATTGGGGCACATTATCGTGAGAGAGGAGAATTCAGA
AATACGCCTTTGCTTCACCGAGTGCTACGCGGAATTTATGGCACCACAAGAACACATGCA
CTTGAATCTTGATGATTGGCACGGGTAGCTCGTGCGTGTTTCTGCCAGCACTGATTACAT
TGTGATGTTTGACACGGGAGGCTGACCAGGGGAAGCGTTGGGACGACACTCGAAAGGAGA
GAGGGACTGTGTGATGCTTCGTTTGTTCGGTCTGCCGATTTCGGTCCCTTAAGTAGCCAT
ATTGTACTGGCCAGGTAATTGGCCTCCAGGCCATGCCAACAGCTCCCAATTTCTCTGCTT
CCAAAGTATGCATTCTGTCCAAGTTCTATTCCTTCTTTTGCCTTAAAAGAAGTCTCGGGA
TGCTACA
>T.solium_TsM1_s44_Trim-218648-219761
TGTAATACTTTGCTTGTTCGAACTGCCGGTTTCGGTAACTTGGGTGGCAATCTTGTACTA
GCCTGTTGGACGGCCTTTGGGCCGTGCCAACAGCCCCCAAGCCCTCTGTTTCTAGAATAC
ATATTCTGCCCCAATACTATGCCTTCTTTTACCTTAAAGGGAGTCTCGGGACGCTACACT
GGTGGCAGCGGAAAGCGGACCCGACTTTGATGGATTTTATCCTGCTCCATGCCGCTTCTG
GCAAACTTTGGCGGTGTGAAAGAAGTGCATTTGCTATGGATGGGAGAACCTCAGGTATCT
CGTAACAGAAGGGCTGAGATCGACGTACAGCTTCGGCATCTCCCTCTTTCTCGTGTTCTG
CAAGGAAGCTATAAACAACTGAAGCGACACTAGCCGTGAATTCCAAGTCCAGTGCAACTG
CCGAGAAGGATCAGTGACGTTGTGTTCAAGCATCCTCTGTAAGCTCTCTCTCTATCTCTT
TCCTGTTCTCAGATGTAGAATGTGCAGGACGCCATTCGATAGCATCGTTTCATGCTTTGT
ACACTTGGATCACGTGCATCCCGTTCCTATGAGGCCCGATTACCCCATTCGCTCAGGGTT
CTACGGTACCCTTGCATCTCTTCCACGGCATCAGAAAAGCCTGGAATCACAGCATGTGTT
GTGTGTGTCTCTCACCCATTCCAAAACTTGGATTCGTACCCCCATCTTTCATTGGGCCAC
ATTATCGTGGGAGAGGAGGACTAAGATATGCGCATTTACTGTACCGAGTGCTACGCAGAA
TTGGTGGTGCAACAAGAAGACATGCGCTCGAATCTCGATGGCTGGCACGGTTAGCTCGTG
GGTGCTTCTCGCAGCACTGATTATGTTGTGATAGCTGACACGAGAGGCTGACCAAGGGGA
GCGTCGGGGGCGACACTCGAAAGAAGAGAGGGGCTGTGTAATACTTTGTTTGTTCGAACT
GCCGGTTTCGGTCACTTGGGTGGCCATCTTGTACTAGCCGGTTGGATGGCCTTTAGGCCG
TGCCAACAGCCCCCAAGCCCTCTGTTTCTAGAATATATATTCTGCCCCAATACTATGCCT
TCTTTTACCTTAAACGGAGCCTCGGGACGCTACA
>T.solium_TsM1_s44_Trim-237189-238307
TGTAATACTTTGTTTGTTCGAACTGCCGGTTTCGGTCATTTGGGTGGTCATATTGTACTA
GCCGGTTGACCGGCCTCCGGGTCGTGCCAACAGCCCCAAAGCCCTCTGGTTCCAGAATAT
ATATTCTGCCCTACTACTATGCCTTCTTTTACCTTAATGGAAGTCTCGGGACGCTACATT
GGTAGCAGCGGAAAGCGGACCCGTTGTTGATAGATTTCTATCCTGCTCCATGCCGCCTCT
GGCAAACTGGCGGTGTGGAAGAGGTGCATCTGCTGCGGATGGGAGAAACCCTCACATCCC
ATAAGAGAAGGGCTGAGATCGACGTTCATCTTCGGCATCTCTCCCGCCCTCGTGTTCTAT
AAGGAAGCTATTAAAAACTGAGGCGACACTAGCCGTGTACTCCATGTCCAGTAGAACTGC
CGAGAGGGATCAGCGACGTTGTGGTCAAGCATCCTCTGTAAGCTCTCTCTCCTGTTCTTG
GGCAACTCGCCTCCCTTAGCTAAAATGTGTATCTACAGATGTAGAATGTGCAGGACGCCA
TTCAGTAGCATCGTTTTATGCTTTGCACACTTGGACCGCGTGCACCCCGTTCCTATGAGG
CCCGATCGCCCCATTTGCTCAGGGTTCTACGATACCCTCGCGTTTCTCCCACGCCATCAA
AAAAGCCTGAAATCACAATATGTGTTGCGTGTCTCAACTTATTCGAAAACTTGGATTCGT
ACCCTTATCTTTCATTGGGCCACATTATCGTGAGAGAGGAGGACTAAGATATGCGCATTT
GTTGCACCGAGCGCTACGCAGAATTGATGGCACTACAAGAATCTCGATGACTGGGACGGT
TAGCTCGTGGGTGCTTCTTGTAGCACTGATTACGTTGTGATGGCTGACACGAGCGGCTGA
CCAAGGGGAGGTTCGGCGACGAGGCTTGAAAGAGAAGAGGGGCTGTGGAATACTTTGTGT
GTTCGAACTGCCGGTTTCGGTCACTTGGGTGGCCATATTATACTAGCCGGTTGGCCGGCC
CCCGGGCCGTGCCATCAGCCCCCATGCCCTCTGCTTCCAGGGTATATATTTTGCCCTAGT
ACTATGCCTTCTTTTACCTTTTACCTTCGTAGGAGTACT
>T.solium_TsM1_s50_Trim-46905-48024
TGTAACACTTCAATTGTTCGAACTACTAGTTTCAGTCACTTGGGTCGGCCCCCGGGCCAT
GCCATCAGCCCCTAAGCCCTCTGGTTCCAAAATATACATACTCTGCCCTAGTACTATGCC
TTCTTTTACCGTAAAGGAAGTCTCGGAAAGCTGTATTGGTGGCAGCAGAAAGCGGACCCG
ACTTTGATGGATTTTATCCTGCTCCATACCTCTATTGGCAAACTTAAGCTGTGTGAAAGA
AGTGCATGTGCTACGGATGGGAGAATCCCTGACATCCCATAACAGAATGGCTGATATTGA
CGTTTATCTTCGACACCTCCCACGCCCTTGTGTTATGCAAGGAAGCTATTAACAACTGAA
GCGACACTATCCTTGTACTCCATGTCCAGTAGAACTGCCAAAGGGGATCAGCGACGTTGT
GTTCAAGCATCCTCCGTAAGCTCTTTCCCCTGTTATTGGGCAACTCGCCTTTCTTCGTCA
AAATGCGTATCTACAGGTGTGGAATGTGCAGGATGCCATTCGATAGCATCGTTTTATGCT
TTGCACACTTAGATTGCATACATTTTGTTCATGTGAGGCCCAATCGCCCCATATGCTCAG
GGTTCCACGATGTCTCGCGTTCCTTCTACAGCATCAAAAATAAGCCTGGAATCACAATAT
GTGTTGTGTGCGTCTCGACCTATTCAAAAACTTGGATTCGTACCCCCATTTTTCATTGGA
TCACATTATCGTGAGAGAGGAGAACTAAGAAATGCGTATTTTCTGCACCGAGTGCTACGC
CGAATTGATGGCACTACAAGAACACATGCGTTCGAGTCTCGATAACTGGCACGGTTAGCT
CGTGGGTGCTTCTCGCAGCACTGATTACGTTGTGATGGCTGACACGAGAGGCTGACTAAG
GGGAGTGTCGGGGACGACGCTCGAAAGAAGAGAGGGGCCATGTAATACTTTGTTTGTTCG
AACTGCCGGTTTCGGTCACTTGGGTGGCCATATTGTACTAGCTGGTTGGACGGCCTCCGG
GCAGTGCCAACAGCCCCCAAATCCTCTGTTTCCGGAATATATGTATTCTGCCCCAGTACT
ATGCCTTCTTTTACCTTAAAGGAAGTCTCGGGACGATACA
>T.solium_TsM1_s85_Trim-32500-33427
TGTAATACGTTAATTGTTCATTTCACTTTCGGTGCTCTGACACTGTACTTTGCCCTGTCG
GCCTGGCCTTTATTTCATGCCATTACCCTCCTAGCCCCACTGTGGATCGACAATGCATAT
TCTGCCCGACTATTATGTCGTCTTTCATTTTCAAAGAAATCTCGGGGCTCTACATTGACG
ACAACGGCTAGCAAACTCTTTCGTAAAGTACAACCACCCTGATTTCGGATGTTGGGTGAT
AAATCTTAGCGGTACGAGAGAAGTGCATATGCTGCGGATGGAAGGGTGTGTGACTACCCT
TAACAGGAGTGTAAATGATGTATACCTTCGGCCATCACCCCAGTCCCGTATTCTACAGGG
ATGCTCTTAACATCTGAATTAGGAAAAGTTCGCTATGGAGCTATCCACGGTAAGTGGAAC
CTAAGTAAGTACGACTGGGCAATATTGAAGTGAGAACAAAGCGACAAGGCGGAAAAAACG
CAAAACTCCACCCTTAAAGAGACCAGTCTTCCTACTACTATCGACGGGAATGCATGAAGG
CCGGCATAACTCCTCGCCCCAACGACATTTTCCACACATGAGTGAACTCCGAATCCAATG
GAATCGTCAGGAGCGAGTAGTGGCGCTGTGGCCAAATGCTTTCCCATTTGGGCTCAAATT
CGATGTCTAGCGTGGCATATTCTTGGATTAACTGCATACAATACTGCTACGGGGGGTCAG
CCAAAGGTAGCGCCGAAGAGGCGAGGGGCTATGTAATAAGGTAACCGTAATTTGACTCTC
GTTTTTGATAACGTCCATTTAGGGCTCCGGTATTGCACCACATCAGTAGCTTTCAGCCCT
GTTGTACGTCGGTAATACATATTTTGCCCAAGTATCAGGTCTTCCTTCGTCCTCAGAGAA
GTCCCGGGGCGCTGAAACATGGACTAGG
>T.solium_TsM1_s85_Trim-124925-125894
TTTGATACTTTATTTGTCCGAACTGCCGGTTTCGGTCACTTGGGTGGCCATATTGTACTA
GCTGGCTGACCAGCCTCCGGACCGTACCAACAGCCCCCAATCCCTCTGGTTACAGAATAT
ATATTCTGCCCTGGTAATGCCTTCTTTTACCTTAAGAAAAGTCTCGGGACGCTACATTAG
TGGCAGCGGAAAGCGGACCCGACTTTGATAGATTTTATCCTGCTCCATACCGCTCCTGGC
AAACTTTGGTAGTGTGATAGAAGCGCATGTGCTACGGATGAGAGAACCTCTGATATCCCA
TAACAGAAGGGCTGAGATCGACGTTCATCTTCGGCATCTCCCTCGCCCTCGTGTTCTGCA
AGGAAGCTACTAATAACTGAAGCGATACTAGCCGTAAACTCCATGTCCAGTAAAATTGCC
AAGAAAGATCAGCGACGTTGTGGCCAAGCATCCTCCGGTTCTACGATACCCTCGCGTTTC
TTCTACGGTATCAAAAAAAGCCAGGAATCACAATTTGGTGTGTGTGCCTCGACCCATTTG
AAAACCTGGAGTCGTACCCCCATCTTTCATTGGGACACATTATCGTGGGAGAGGAAGACT
AAGAAATACGCGTTTGCTGCACCAAGTGCTACGCAGAATTGATGGCACTGCAAGAAGACA
TGCGCTCGAATCTCGATGACTGGGACGGTTAGCTCGTGGATGCTTCTAGCAGCACTGATT
ACGTTGTGATGGCTGACACAAGGGACTGACCAAGGGGAGAGTCAGGAACGACGCTCGAGA
GAGAGGGTTTGTGTAATACTTTGTTTGTTCGAACTGCCGGTTTCGGTCACTTGGGTGGCC
ATATTGCACTAGCCGGTTGGCCGGCCTTCGGACCGTGCCAACAGCCCCTTAATCTCTCTG
TTTCCAGAATACATATTCTGCCCAAGTACGATGCCTTCTTTTACCTTAAAGGAAGTCTTG
GGACGCTGCA
>pathogen_EgG_scaffold_0001_Trim-166518-167304
TGTAATACGATGGTGGTTTACCCCTTGGTATGGGTAAGGCGCCATTTTTGTACTTTGAAT
TAGCCCCCTTGTACCTCTCTGGGTGGGCTGGCCTTTGGGCCATGCAAATGGCCCAGACAC
CTTCTCTGCGCTGAGTATATATTCTGCCCGAGTATTTTATCTTCTTTTGACTTCAGGGAG
TCTCGGGACGCTACACTGGTGGCAGCGGTAAGCGGCGTTAGCCATCTGGAAGTTTCGTTA
CGGATTTTCCCCACCGTGCCCCATGGACCTGCATTAAATCCCGTCCTTCCTTACACAAAT
CTACTTTTAGGCCAGTGTTCCCACATCCATCTATGGACACACATGATGGCCGGCACAATT
CCGCGTCCTGAATCTAGTTCCTAAACCAGACGAAACTCCAGATCTAGTTAAGCTGCCAAG
AGGGATCAATGACCGACGCAGGAGGTTGAGCAGCGGGAGCGTCGGGGACGACGCTCAAAA
GAGGAGGGTGGCTATGTAATACGATAGTGGTTTATCCCTCAGTATAGGCAAGGCGCCACT
TTTGGACTTTTGACCATATGAGTTTGCCTTCTTGTACCTCACTGGGCGGGCTGGCCTTCG
GACCATGCCAGTAGCCCAGACACTGAAAACATATTCTGCCCAAGTATTTTGTCTTCTTTC
GTCTTCAGGGAGTCTCCGGACGCTACA
>pathogen_EgG_scaffold_0001_Trim-3499878-3500812
TGCAATACAATGGTGGCTCATTCCTCAGTATTGGTAAGGCGCTACTTTTGTCCTTTTGAA
TCAGCCCCCTTGTACCTCTTTGGGTGGGCTGGCCTTCGGGCCGTGCCAGCAGCCTAAACA
CCTTCTCTGCGCTAAATATATATTCTGCCCTAATATCGTGTCTTTTTTCGTCTTCAGCGA
GTCTCAGGACGCTACATTGGTTGCAGCGGAAAGCGAACCCGATCCTAAAGGGCAAGTATC
CTGTTTTTCACTTCTGTGTGATAAACCTTAATGGAGCGGAAGAAGTACATATGCTAATGA
TGGGAGAATGGTGATGGCTCCTAATAGAAGGGTTGAAGTTGACGTGTTCTGCAACAAAGC
TATTAACAACTGAAGCGACACTAGCTGTGAACCATCCGGAAGTTTTGTTACGGACTTTCC
CTACCGTTCCCCATGAACTTGTATCAAATCCCATCCTTTCTTACACAAATCTACTTTTAG
TCCAGTGTTCCTACATCCATTCATGGACACGCATGATGGCCAGCGCAATTCCCCGTAGTG
AATCAAGTTCCCAAACCAGACGAAACTCCAGATTCAGTCAAGCTGCCAAGAGGGATCAGT
GACATTGAGGTCAAGTATCGCCTCAGTTGCACGCTAGTTTGGTAACTGGCACGGTCGGAT
CGCACCGACTACGTTGTAATGGCTGACGCGGGAGGCTGACCTGAGGGAGCGCCAGGGACA
ACCCCCAAAAGAGGAGGGAGGCTATGTAACGCGATAATGGTTCATCCCTTGGTATTGGTG
AGGCGCCGCTCTTGTATTAGGAATTAGCATTCTTGTATTTTGTTGAATGGGCTGGCCTTC
TGGCCATGCCAGTAGCCCAAACAACTTTTCTGTGCTAAATGTATGTATTCTGCCTGAGTA
ATGGGTCTTCTTCAGGGAAGTCTCGGGACGCTGCA
>pathogen_EgG_scaffold_0001_Trim-3848219-3849312
tgcgatactctggttgtttgtggaactctcggttttggtaaaaggggccacttagggact
ccccattgtacctccacagagtagcctggtttccggaccatataagtagctctaagccct
tctatatctcgaatatatatgtattctgctcgagcattatgtcttcttccgtcttcaggg
aagtcttggggcgctacattggtggaaatggaaagctaacccgaccttaaaggatatcta
ttctggcttctactactgagtgataaaccttagcggggcaaaagcgtatataaagcgaat
gagagatccgacgaaaacccctatcagaagtgccaaaaaatgacgcccacctttgccaac
taccccaatcccctgttctgcaggaaagctatcaacaactaaatcagcactagtcgtgaa
ccatctggaccagttcattatggagctgtctgctgttcccgtacgaagatactaaatatg
tgagcacgcgatacctcccatacctctctactggctggatgaacccatatagataccagt
gaggagctccgaggtgggaacaaagtggtatggagaaaagacgctaaactctaccaccac
gaaacggtgttaaaccccttcctacgttatatgactctgcttttaggccagtgttcctgc
gactagcagaggacatgcgtgatagtcaacacattcctcctttccaaatacaatttccat
acaggacgaaactccacaaggtgcttatgaagtttcagttaggtatcttctcagttacat
tcggcacagatggctcgtaggtgttttccttagagcgccgattacactgtgatgactgac
actagaggctgatgaaattgagcactgggtacgatgctcaaaagaagagaggagctatgc
aatactttaattgcttgtttaactcttgattttggtaaagaggccacttcggtccttcga
aatcgcaccttcgcggggtggactggcctccgagacatgctagtagcctcaaggcctaca
gtatgtaggatatgtgttctgctcgcgtattatgccttcgtccgtcttaaggaaaggctc
gaggagctaaaagc
>pathogen_EgG_scaffold_0001_Trim-4069120-4070540
tgtagtacgatggtggtttatcccccggtatcggtgagtccccatctttgtactttaaat
tagcctccttgtacttcggtgggttggttggccttccggccatgccagtagcctaaacac
cttgtctgtactgaatatatgtattctgctcgagtactgttttctttcgtcttcaaagga
gtcttgggacgttgcattagtttcttcgtatccattctgtacgttggtaataagtatgta
atgcatacgttgtttaaatgcgtctttcagatgagaagctttacgtaaacattaatgtcg
tacttgaagagtcgtcaaactttccttaaaggcaaaaactcacatttgtccacgtaaaat
ttagctaatacacatggactcgctggatcagtctgtttgctcaaagagtttagaggccag
agaggaagagataaacagggagctagttgtttgtagcgcaccgagacttccctgaagaca
aaagaagacacaatgctcgggcaatatatatatatatatatattcggcacagagaaggtg
tctgggctaccggcatggcatgagggccagcctacttagcgaggtacaagaaggctaatt
caaaagtacaaaagtgaagcctcactaataccgaggaataaaccaccattgtattgcatg
tttatgctgtcataaaactgtggcttgtaaacaaactggggtaagataagggacgttttg
tttaggggagcatagaaattatttatatgaggtaaaatgtggtatggttttgcggtaccc
aagacataggatttgttaattaacttaagaggtagtgtttatgatttgtaatcaacaaac
gaaatcctggtttttctttaattgaacggagcttgcttaaagcaaatgctattcctaaag
acgtaataagccgtgtcaatgcagaacaatttagaacagccatatatgcagtcaaggagt
tgtacttatggctaagggtcacaaggtaaatgtaatacgacctgaataaaatccataaac
cgaacgaaactttagatccggtcaagccgccaagagggatcggtgacgtcgaggtcaagt
atcccctcagatggacgctaatttggtgactggcacgatgggatcgttggtgtttcttta
cagcaccgactatgttgtaatggctgacgcgggaggttaacctgcgggagcgtcggggac
gacgctcaaaagaggaaggaggctatgtaataagacagtggtttatccctcggtattggc
aaggcgccactttttgtactttgaattggcccccttgtacctcccttggtgggctggctt
ttgggccatgccaatagcccagacaccttctctgtgctaaatatatatcctgctcgagta
ttttgttttcttttgtcttcagggagtctcgggacgctaca
>pathogen_EgG_scaffold_0001_Trim-4411677-4412646
tgtaatacgatagtggtttatccctcggttctggtgagacgccacttttgtgcttcgaat
tagcccccttgtacctcgctgggtgggctggccttttgggccatgccaatagcccagaca
cctccgtgctgaatatatatattctgcccgagtattgtgtcttctttcgtcttcagggag
tctcgggacgctacattggtggcagcggaaagcgaacccgatcttgaaagacatgtatcc
tgattttccacttctgcgtgataagccttggtggagcggaagaagtgcatatgctacgga
tgggagaatggtgataacccctaacagaagggttgatgttgacgtctaccttcggcatct
ctcccagtcccgtgttctgcagaaaagctattaacaactgaagcgacactagccgtgaac
catctggaagtttcgttacggatttcccctaccgtcccccatggacctgttttaaatctt
gtattcccttattcaaatctgcttttaggccagtgttcctgcatctatctatggacacac
atgatggccggcgcagttccccgtcctgaatgaaatccctaaaccggacgaaaccccaga
cccagtcaagctgccaagagggatcagtgacgtagaggtcaagtatcccctcagttgcgc
gctaatttggtgactggcacggtcggctcgtgggtgtttctttactgcaccgactgcgtt
gtaatggctgacgcgggaggttgacctgtgggagcgccggggacgacgctcaaaagagga
gggaggctatgtaatacgatagtggtttatccctcggttctggtgaggcgccacttttgt
acttcgaattagcccccttgtacctcgctgggtgggctggccaatagcccagacaccttc
tctgtgctgaatatatatactctgcccgagtattgtgtcttctttcgtcttcagggagtc
ccgagatgct
>pathogen_EgG_scaffold_0001_Trim-4951710-4952839
tgtataatgcgttggtttttgtttttcctggtttcggtaaatggaccagttaggtgctcc
gccattgtacttcgcctggtggactgatctacttgccgtactagtggcctcaatcccttt
tgtgtgtcgaatacatatgtatgtatattctgcccgagtattatgacttccttcgtcttc
agctaagtcccagacgctacgttggcgacagtgaaaagcgaacctgattttaaaggacat
ctttcctgacttctactgctcagtggtaaatctcatcggggcgaaagacgagcatatgtt
gcggatgggagaatctgcaacgaaccctaacagaagagctgaaaatgacttctgtcttcg
gcaactaccccagtattgtggtctgtataatagctattaacaacggaagcgacataaaaa
gtaaaccatttagaaaagctgtttgcggagctattcaccgttcctgaacgaaaatatcaa
ttatgcaaactcgagataccttctctacttctctactactggaatagaacccagattgat
atggctgagcagctctgaagtgagaacagcttggcaaggaggatttgatgcaaaaccgtg
tttacaagatactatgttgaatcccatcctttgttaaatgactcgacttttaggccagtg
ttcctacgactagcgatgaacagatgtgatgattagggcaatcctcgtcccaaatccact
tctcatgcagaacgaaactctagatccggtagaattgtcatgaggaatcagtgacgctgc
ggtcaagtatcttctcagctgtatggaaatttgatgactaccacggatggcttgtgagtg
ttttacttatagcaccaactacgttgtggtgtctgacacgtaaggttgaccaaaggcagc
gccagggatgacgctcaaaagaagatagacactttgcaatacgttagttatttgtttctc
ccggttttggtgaagacccacttaggtgctccgccactgtacctttgctgggtgggctgg
cttttgggtcatgccagttgccctaagccctactgcatttcgaatacgttgcattctgac
cgggtaacatgacttcattcatctttttgggaggtctcagggcgccacct
>pathogen_EgG_scaffold_0001_Trim-4995066-4995947
agtaatacgttgattgttagtttaacggtcagttttgcaaagggccactatgttttggac
attgtacctcgccgggtgggccagccttcaagccataccggtagaccaaataccctcttt
atgtcgaatatatacattctggctaagtattatgtcttctttcgtcttcagggaagtgtc
ggggcgctacattggtggcagtggaaagcgaatcctattacaaatgacatctatcctgat
tttcactgctgcgtgataaaccttagcggagcggaagaggcacatgtgctacggatggga
gaatgatgatgactccaaacagaaggattgaaattgacgtctaccttcggcatctatccc
agtcccatgttctgcagaaacgctattaacaactgaagcgacaccaaccgtgaacaatct
ggaagtttcgtcacagacttcccctaccgcacctgcataaagctggtgataaagtgaatt
catggtacctcctccatttccaaagtgggaacaacgtggcaaggaggaacagacgcgaaa
cccttctttcacggacctgctttaaaccccgtacttccttacacaaatctgcttttggac
cagtgctcctacatttattcttgaaaacgcaggatggccaaaacaattttttctttctga
atgaagttcccaaaccagaggaaactccaaatccagtgaaattgtcaagagggatcagtg
actttgtggtcaagtattttcctaattccatagaaattcaatgacttgaccttcgtgcca
tgccatatcagtagcccaaataccttccatatatcgaatatatatatattgtagcgtccc
gggactccttgaagacgaaagaagacacaatactcgggcaga
>pathogen_EgG_scaffold_0001_Trim-5432748-5433619
tgcccagacaccttctccgtgctgaatatatgtattctgcccgagtattttgtcttcttt
cgtcttcagggagtcttgggacgctacattggtggcagcggaaagcgaacccgatcttaa
aggacatgtatcctgatttcccacttctgcgtgataagccttagtggagtggaagaagta
catatgctacggatgggagaatggtgatgacccctaacagaggggttgatgtcgacgtct
accttcggcatccctcccagtcccgtgttctgcagaaaagctattaacaactgaagcgac
actagccgtgaaccatctggaaatttcgttacagactttccctaccgtccctcatggacc
tgttttaaatcttgtacttccttactcagatctgcttttaggccagtgttcctacatcca
tccatagacacgcatggtggtcagtgcagttccccgtcctgaatgaaatccccaaaccgg
acgaaaccccagatccagccaagctgccaagagggatcagtgacgttgaggtcaagtatc
tcctcagttgtacgctaaattggtgattggcacagtcggatctctggtgtttacagcacc
gactacgttgtaatggctgacgcgagcggttgacctgcgggagcgccggggacgacgctc
aaaagaggagggaggctatgtaatacgatagtagtttatccctcggtactggtaaggcgc
cacttttgtacttcgaattagcctccgtgtgcctcgctggatgggttggccttcgaccca
tgatagtagcccagacaccttctctgtgctgaatatatattctgctcgagtgttgtgtct
tctttcgacttcagggaagtctggggaccaca
>pathogen_EgG_scaffold_0001_Trim-5709846-5710837
TGTAATACGATAGTGGTTTATCCCTCGGTTCTGTGAGGCGCCACTTTTGTACTTTGAGTT
AATCCCCTTGTACCTCGCTGGGTGGACTGGCCTTTTGGGCCATGCCAATACCCCAGACAC
CTTCTCCGTGCTGAATATATATATTCTGCCCGAGTATTGTGTCTTCTTTCGTCTTAAGGG
AGTCTCGGGACGCTACATTGGTGGCAGCGGAAAGCGAACCCAATCTTAAAAGACATGTAT
TCTGGTTTTCCACTTCTGCATAATAAGCCTTAGTGGAGCGGAAGAAGTACATATGCTACG
GATGGGAGGATGGTGATGACCTTTAACAGAAGGGTTGATGTTGACGTCTACCTTCGGCAT
CTCTCCCAGTCCCGTGTTCTGCAGAAAAGCTATTAACAACTGAAGCGACACTAGCCGTGA
AACATCTGGAAGTTTCGTTACGGATTTTCCCTACCGTCCCTCATGGACCTATTTTAAATC
TTGTATTCCCTTATTCAAATCTGCTTTTAGGCCAGTGTTCCTGCATCTATCTATGGACAC
GCATGGTGGCCGACGCAGTTCCCCATCCTGGATCAAATCCCTAAACTGGACGAGACCCCA
GATCCAGTTAAGCTGCCAAGAGGGATTAATGACGTTGAGGTCAAGTATCCCCTCAGTTGC
GCGCTAATTTGGTGACTGGCACGGTTGGCTCGTGGGTGTTTCTTTACTGCACCGACTACG
TTGTAATGGCTGACGCGGGAGGTTGACCTGTGGGAGCGCCGGGGACGACGCTCAAAAGAG
GAGGGAGGCTATGTAATACGATAGTGGTTTATCCCTCGGTTCTGGTGAGGCGCCACTTTT
GTACTTTGAATTAGCCCCCTTGTACCTCGCTGGGTGGACTGGCCTTTTGGGCCATGCCAA
TAGCCCAGACACCTTCTCCGTGCTGAATATATATATTATTCTGCCCGGGTATTGTGTCTT
CTTTCGTCTTAAGGGAGTCTCGGGACGCTACA
>pathogen_EgG_scaffold_0001_Trim-7101655-7102708
tgtaatacgatagtggtttatccctcggttctggtgaggcgccacttttgtactttgaat
cagcccccttgtacttcgctgggtgggctggccctttgggccatgccaatagcccagaca
ccctctctgcgtcgaatatatattctgcccgagtattttgtcttctttcgtcttcaggga
gtcccaggacgctacattggtggcagcggaaagcgaacccgatcttaaaaggcatgtatc
ctgattttccacttctgcgtgataagccttactggggcggaagaagtacatatgccacgg
atgggagaatggtgatgatccctaatagaagggttgatgttgacgtctaccttcggcatc
tctcccagtcccgtgtcctgctgaaaatctggaagtttcgttacggatttcccctaccgt
cccccatggacctgttttaaatcttgtacttccttactcaaatctgctattagaccagtg
ttcctgcatctatctatgggcacgcatgatggccggcgcagttccccgtcctgaatcaaa
tccctaagccggacaaaaccccagatccagtcaagccgccaagagggatcagtgacattg
aggtcaagtatcccctcagttgcgcactaatttggtgactggcacggtcgggtcgtgggt
gtttctttactgcaccgactacgctgtaatgactgacgcggaaggtcgacctgccggagc
gccggggaagacgctcaaaagaggagggaggctatgtaatacaatagtggtttattcctc
ggttctggtaaggcgccacttttgtactttgaattagctcccttgtacctcgctgggtga
gctggccttttgggccataccaatagcccagacaccttctccgtgctgaatatatgtatt
ctgcccgcgtgttgtgtcttctttcgtcttcagggagtctcgggatgctacgca
>pathogen_EgG_scaffold_0001_Trim-8168006-8168990
aataatacaatagtggtttatcctccggtattggtgaggccccacttttttactttgaat
tggccctcttgtacttcgctggatgggctggccttttgggctatgccaatagtccagaca
ccttctctgcgctgaatatatactcaacccgagtattttgtcttctttcgtcttcaggga
gtctcggcacgctacattggtggcagaggaaagcgaacccgatcttaaaaggacatgtac
cctaattttccacttctgcgtgataagccttagtggagcggaagaagtaaatatgccacg
gatgggggaacggtaatgacccctaaagagagggttggagttgacgtcttcctcggcagc
tatcccagtcccgtgttctgcagaaaagccattaacaactgaagcgacactagccgtgaa
ccatctggaagtttctttacagactttccctaccgtcccccatggacctgtattaaatcc
cgtccttccttacggaaatctacttttaggccagtgtccctacatccatctctggacatg
catgatggccagcgcaattccctgtcctgtatcaggttcctaaaccgaacaaaactccag
atcgttaagctgccaagagggatcagtgacgttgaggtcaggtagcctcagttgcacgtt
aatttggcaactggcacggtcggatcgcaggtgtttctttacagcaccgactacgttgta
atggctgacgcaaaaggttgacctgcgggagcgcaagggatgacgctcaaaagaggaggg
aggctatgtaatacgatagtagtttatcccccggtattggtgagacgtcacttttgtact
ttgaattagccctcttgcgcttcgctgggtgggttgacctttcgggccatgccaatagtc
cagacaccttctctgcgctgaatatatattctgcccgagtattgtgtcttctttcgtcgt
cttcagggagtctcgggacgctaca
>pathogen_EgG_scaffold_0001_Trim-11519130-11520112
TGTAATACGATGGTGGTTTATCCCTCGGCATTGGTGGGGCGCCACTTTTGTACTTTGAAT
TAGCCCCCTTGTACCTCACTGGGTAGGCTGGCCTTCTGGGCCATGCCAATACCCAGACAC
CTTCTCTGCGCTGAATATATTCTGTCCGAGTATTGTGTCTTCTTTCGTCTTCAGGGAGTC
CCGGGCCGCTACACTGGTGGCAGCGGAAAGCGAACCCGATCTTATAGGACATGTATCCTG
ATTTTCCACTTCTGCGTGATAAGCCTTAGTGGAGCGGGAGAAGTACATATTCTACGGATG
GGAGAATGGTGATTACTTCTAATAGAAGGGTTGAAGTTGGCGTCTACCTTCTGCATCTAT
TCCATTCCCGTGTTCTGCAGAAAAGATATTAACAAATGAAGCGATGCTAGCCACGAACCA
TCTGCAAGTTTCGTTACGGACTTCCTCTACCGTCCCCCATCGACCTGTATCAAATCCCGT
CCTTCCCTACACAAATCTACTTTTAGGCCAGTGTTCTTACATCCATCTTTGGACATGCAT
AGTGGCCAGTGCAATTCCCCGTCCTGAATCAAGTTCCTAAACCAGACGAGACTCCAGATC
TAGTCAAGCCGCCGGGAGGGATCAGTGACGTTGAGGTCAATTATCCCATCAGTTGCGCGC
TAATTTGGTGACTGGCGCGGTCGGATCGTGGCTGTTTCTTTACAACACCGACTACGTTGT
AATGGCTGACGCGGGAGATTGACCTGCGGGAGCGCCGCGGACGATGCTCAAAAGGGGAGG
GAGGCTATGCAACACGGTGGTGGTTTATCCCTCGGCATTGGTGAGGCGCCACTTTTGTAC
TTTGAATTAGCCCCCTTATACCTCGCTGTGTGGGCTGGCCTTTCGGGCCATGCCAATAGC
CCAGACGCCTTCTCTGCGCTGAATATGTATTCTACCCGAGTGTTGTGTCTTCTTTCGTCT
TTAGGGAGTCTCGGGACCCTACA
>pathogen_EgG_scaffold_0001_Trim-14374177-14375247
tgtaatacgttggtttcttgttcggtggccagctttggtaaagggccactccgccagcca
ttgtacctcgccgggttggttggtctttgggccatgccagtagccctaattccttctgta
tgccaaatatatgtactctaccagagtgttacgtctttttgcgtctttaggcaactctca
gggcgctacattggtggatatttatcctgatttctactcctgggtgataagacttagtgg
ggcggaagtacatattctgcagataggagaatcggtgatgacaccagacagaagggctga
aattgacgtctactttcggcaactatcccagttacctgttctgcaggaaagccattaaca
tctgaatcgacgctggtcatgcaccgtctggagtagcttttttgcagagttcccctaccg
tacttgcacagagcccttgaaagactgagctcgcgatacctcctccatttccttaccaac
tggacagagccaggacaaatatgactgggcagttccgaagtgcgaacaacgtgacaagga
ggaacagatgcaaaacccttcctccacagacctatgataaaacccgtctttccttgtaca
agtctgctttgaggccaacgttcctacctctatctatggacacgcatgatggccagcaca
gttctccgttcctgaatccagttcccaaaccagacgaaactccaggttcagttgatttgc
cgagagggatcagtaacattgcggtcagtcgcacggaaatttgatgactggcactaccgg
ctcgtgggcgcttcctcgcagcaccggctacgttgtgatgactgacgggggagattgacc
aaggggagcaccggtaatggtgctcaaaagaagagaggggcaatgtaatacgttggtttt
ttgactcacggttttggttaaaagccacttttaacttggtcgttgtaccacgccgggtgg
ctaaccttcgagccatgacagcagctctattcccttctgtacgttgaatatgcatattct
gtcacagtattacgtcttctttcgtcttcagggtggtctaggggtgctaca
>pathogen_EgG_scaffold_0001_Trim-15178169-15179135
tgtaatacgatggtggtttatccctcggtattggtgaggtcccacttttgtacttttcaa
ttagccttcttgtacctcgctgggtgggctagcctttggaccatgccggtagtccaaaca
ccttctctgtgctgagtactgtcttccttcgtcgtcagagaagtctcgggacgctgcatt
ggtagcagtggaaggcgaacctgatcccaaaggaggtatcttgtttttcacttctgtgtg
ataaaccttagtggagtggaagaagtgcatatgctacggatgggagaataatgataaccc
ctaattgaggggttgaagttgacgtctaccgtagacatctatctcagttccgtgttctgc
agaaagttgttaacaactgaggagatactagccatgaactacctcaagtttcgttacaga
cttcccctaccctctaaggtgggaacaacgtggcaaggaggaacagacccgaaacacccc
atggacctgccaatgtttctacatctatctatggacaggcacaatggttaacacaattct
ttatttctgaatcaagtttccaagccggacgaaactccagatccagttaagttgccaaga
gggatcagtgacgttgaggtcaaatatcttctagctgcgccctaatttggtgactggcac
agtcggatcgcgagtgtttctttacagcaccgacttcgttgtaatggctgacgccggggg
gttgacctgctggagcgccgggaacaacgctcaaaagaggagggaggctatgtaatacga
tagtggtttatccctcggttctggtgaggcgccacttccgtactttgaagtagccccctt
gtacctcactgggtgggctggccttttaggccatgccaatagcccagacaccttctccgt
gctgaatatatattctgcccgagtaccgtgtcttcattcgtcttcagggagatatcggga
cgctaca
>pathogen_EgG_scaffold_0002_Trim-326448-327518
tgcaacacattggttgtttatccctcggtattggcgaggagccacttctgactttgcatt
tgtgccacgccgagtgagccggctttcgggccatgccgatagcccacgtaccttttctgt
gccgaacatatatattctgcctgagtggcatgtcttctttcgtcttcagagaagtcttga
gacgctacattggtggcaaccaaaagcgaactcgatcctggcgtacatctttcttagcgg
agcgaaagaagtacatatacggcggatgggagaatggcgatgaccctaaacagaaggact
gaaattggtgccaaccctcggcatctgccttagtcccttgtactgcagaaaaactattaa
cagctgaagctacaccagtcgtgaactatctggaagtttcgttacggacttttcctacca
caccaacataaatctgttgataaagtgcaattgcgatgcctcctccatcgccttactaac
tgaatagattgtagcagctccaaagtaggaaaaacgtggcaagaaggaatggccgcgaag
ctcctccctcatggacctgtattaaatcccgtccttccatacacaaatctgcttgtaggc
cagtgttcctacatctatttgtggacacgaacgctggttagcgcaactccctgttcccga
attaagttccaaaaccagacgaaactccacatccagttaaattgccaagagggatcagtg
acgttgacgtcaagtatctcctcagttgcatgaagatttggtgactggcgcggccgggtc
gcgggtatttctttacagcaccgactaatttttgctgtctggcgcgtgagggtgaccagg
gaggggggggctgggaagacgctcaagagaggggaggggctatgtaatacgtagaagttt
atctcttggtattggcgtggcgccacctttgacttagcctttgtaccaagccgggtgggc
tggcctttgggccagaccagtagcccaaataccttctctgtatcgaatatgcatgtattc
tgcccaagtcttatatcttttttgtcttcagagtagcctcaagatgctgta
>pathogen_EgG_scaffold_0002_Trim-1800845-1801821
tgtagtacgatagcggtttaccccttggcactggtgaggcgccacttttgtattctggac
tagtccacttatgcctcgctggccctcgggccatgccagtagcccaaatgtcttgtctgt
gctgaatatatattctgcccgagtattgtgtcttctttcatcttcagggagtctcaggac
gctacattggtggcagcgcaaagccaatccgatcttaaaggacatgtatcctgattttcc
gcttctgcctgataagccttagtggatcggaagaagcgcatatgctacggatgggacaat
ggcgatgaccctaatagaagggttgaagttgacgtctatctttggcatctatcccagccc
cgtgttctgcagaaaagctattaacaactgaagcgacgctagccgtgaaccatctgggag
tttcgttacggactttccctactgtcccccatggatctgtattaaagcccatccttcctt
acacaaatctaatttaaggccagtgttcctacatccatctatggacacgcatgatggcca
gcgcaattccccgtcctgaatcaagttcctaaaccggacgaaactccagatccagttaag
ctgccaagagggatcagtgacgttgaggtcaagtatctcctcagttgcaagctaatttgg
tgactggtacggtcggattgtgggtgtttcttcacggcacggactacgttgtaatggctg
gtgcgggaggttgacctgcgggagcaccggggatgacggtcgaaagaggaggggggctac
gtaatacgatagtgctttatctctcggtattggtgaggcgccaattctgtgctttgaatt
agccctcttgtacctcgctgggtgggctggcctttccgcccgtgtcaatagcccagacac
cttctctgtgctgaatatctatattctgcccgagtatggtgccttctttcgtctttaggg
agtcttgagacgctata
>pathogen_EgG_scaffold_0002_Trim-2230576-2231559
tgtaataccatagtggtttatccctctgtattggcaaccgcaacttttgtactttgaatt
agccctctcgtacctcgctgggtgggctggccttcaggccatgccaatagcccagacacc
ttctcttctcttcattcgtcttcagggagtctcggaacgctacattggtggcagcggaaa
gcgaacccgatcttaaaggacatgtatcctgattctccacttctgcgtgataagccttag
tggagtggaagaagtacatatgctacggatgggagaatggtgatgacccctaacagaagg
gttgatgttgacgtctaccttcggcatctctcccagccctgtgttctgcagaaaagctac
taacaactgaagcgacactagccgtgaaccatctggaagtttccttacggattttctcta
ccgtttcccatggacctgtcttaaatcccgcccttctctgcacaaatctacttttaggcc
agtgttcctacatccatctatggacacgcatgatggccagcacaattccccgtcctgaat
caaattcctatacgagttgcgcgctaatttggtgactggcacggtcggcttgtgggtgtt
tctttactgcaccgactacgttgtaatgtctgacgcgggaggttgatctgcgggagcgcc
ggggacgacgctcaaaagagaagggaggctatgtaatatgatagtggtttatccctcggt
agtggtgaggcgccacttttgtactttgaattagcctttttgtaccatgctgggttggtt
ggcctttcgggcaatgccaatagaccagacacctctgcgctaaatatatgttctgcatga
gtattatgactaagtccctcttcagggagtctcgggacgctaca
>pathogen_EgG_scaffold_0002_Trim-3066897-3067793
TGAGGCGCCACTTTTGTACTTTGAATTAGCCCCCTTGTACCTCGCTGGGCGGGCTGGCCT
TCTGGGCCATGCCAATAGCCCAGACACCTTCTCCGTGCTGAATATACATATATTCTGCCC
GGGTATTGTGTCTTCTTTCGTCTTCAGGGAGTCTCGGCACGCTACATTGGTGGCAGCGGA
AAGCGAACCCGATCCTAAAAGACATGCATCCTGATTTTCCACTTCTGCGTGATAAGACTT
AGTGGAGCCGAAGAAGTACGTGTGCTGCGGATGGGAGAATGGTGATGACCCCTAACAGAA
GGGTTGATGTTGACGTCTACCTTCGGCATCTCTCCCAGTCCCGTGTTCTGCAGAAAAGCT
ATTAACAACTGAAGTGACATTGGCCGTGAACCATCTGGAAGTTTCGTTATGGATTTTCCC
TACCGCCCCCATGGACCTGTTTTAAATCTTGTCCTCCCTAACTCAAATCTGCTTTTAGGT
CAGTGTTCTTGCATCTATCTATGGACACGCATGATGGCTGACGCAGTTCCTCGTCCTGAA
TCAAATCCCTAAACTAGATGAAACTCCAGATCCAGTTAAGCCGCCAAGAGGGAGCAACGG
CGTTGAGGTCAAGTAGCCCCTCAGTTGCGCGCTAATTTGGTGACTGGCACGGTCGGCTCG
TGGGTGTTTCTTTACTGCACCTACTACGTTGTAATGGCTGACGCGGGAGATTGACCTGCG
GGAGCGCCGGGGACGACGCTCAAAAGAGGAGGGAGGCTATGTAAAACGATAGTGGTTTAT
CCCTCGGTTCTGGTGAGGCGCCACTTTTGTACTTTGAATTAGCCCCCTTGTACCTCGCTG
GGTGGGCTGGCCTTTTGGGCCATGCCAATAGCCTAGACACCTTCTCCGTGCTGAATA
>pathogen_EgG_scaffold_0002_Trim-3544357-3545447
tgtgcaatacgttggtcgtttaactctcggttttggcaatgggccactcaggggctccgt
cattgtaccttcgccgggtggactggactccgggccatgccagtagacataagccctacc
gtatatcaaatagagatactctgaccgagtattatgtcttcttccgtcttcagggatatc
tcaaggcgctacattgctggcagtgggaagcaaacctaatcttaaagaacctgtcctagt
ttataatgctgaaagacaatagcggagcggaagaagtgcaaatgctgcagatgggagaat
atgtggcgactcctaacagaagagctaaaaactacatctaccttcggcagctaccctaat
cccatggcctccaggaaagctattaacaactgaagcaacactagctgtgacccaactgga
aaagttcgttacggagctatctactgtacctaaatgaagatgccatttaagtgaacacgc
aatacctcctccacctctctactagctggatagagcccaggtagatatgcctttacagca
ttgaggtgagaagtgtcaggaagggatggacgcaaaaccctaccccgacggatctacgtt
caattccgtcctttgttaaatatgtctcggtttaggctagtgttactgtgactaccaatg
ggcacgtgtaatggacggcacattcctcttccctcaacacagttcccgaacaggacggaa
cttccgatccagtggaattgccaagtgggatcaatgacgttacggccaagtttcttttca
atcgcatgaaaactcaatgactggcacagctggcttgtaaatgccttttctacagcaccg
atcacattgcgatggctgacacgggaggttgaccaaggacgttcaaaagagaggagctat
gcaatacgttagttgtttaactctcagttttggtaaaggggccacttaggtactccacca
ttgtacgttcgccgggtgagtaggtctccaaactattccagtagccccaagccctacggt
atgtcaaatgcatatattatgcccgagtattatgccttcttccattttcagggaagtctc
cgggcgttgca
>pathogen_EgG_scaffold_0002_Trim-3677477-3678584
tgtaatacgatggttgtttatctctcagttttggtgaggagccacttttgatttggccat
ttaccacgccaggtgggctggtcttcgggccatgccagtagccctagtgccttctgtatg
ccgaatatatatatatatatattactcaagtattatgtcttctttcgtcttcagggaagt
ctcgctacgctacattggtggcaacggaaagcgagctcgatcctaaaggccacctatcct
gattttcactgctgcgtgataaaccttaactgagcggaagaagtgcatatgctacgattg
ggagaatggcgatgacctcaaacagaagagttgaaattgacgtctaccttcggcatttat
cccagtcccatgttctgcaggaaggctattgacaactgaagcgacactaaccgtgaacca
tctggaagttgcgttacagacttcccctaccgtacctgcaataaactgttgataaagtgg
attcgcgatacctcctccatttccttactagctgagtagagcctggcaggtctaaagtgg
gaacaacgtgacaaggaggaacaaacgtgacaaccttcctccacggacctgtgttaagtt
tcgtccttccttacacaagtctgcttctacgtcagtgctcctacatctctctatggaaat
acatgatggtcagcttaattccctgttcctgaatcaaactccaaaatcggacaaatatcc
agatccagttaaattgccaagagagaccagtgacaatgtggtcaagtatctcctcagttg
cacccaaaatcgatgactggcacggctgtctcgtgggtgtttccttggggcaccgactac
attgtgatggctggcgcgaagggctgaccaaggggagcgccggggacggcgctcaaaaga
ggggaggggctctgtaatacgagggttgtttgtctcagttctggtgaggggccacttttg
gcttggccattttaccacgccaattaagctggcttttgggccatgccagtagccctagtg
tcttctatgtgccaaatatgtatgctctacctgggtactgtcttccttcgtcttcaggaa
agtctcagagcgctaataggagtttttg
>pathogen_EgG_scaffold_0002_Trim-4774830-4775921
ttcaatacgatggctgtttaaccctcaattttggtgaatagccacttttgacgttgcaat
tgttacgccgggtgggctggcctttggacaaggccagtagccctaacgccttctgtatgc
cgaatatacatattccatccaagttttatgtattcttctgtcttcagagacgtgtcggga
cgccacaatgatggcagctgtgagcgaaccctaccgtaagggacatctattctgattccc
actgccggatgatgaaccttagctaagcgaaagtagtacatatgccatggatggaagaat
cggtgatgaccccaaatgaaaggactaaaattgacgcctaccctcggcaattaccccagc
tccgtgttctgcaggaagaccattaacaaatgaagcaacactggccgtgaattatctgga
atagtttcgttacagagttttccaccgtacctacataaagctcttgacaaagtgaactag
cgatacctcctccacttttctactagctgcatagggctccaatagatatggatgggcaga
tccggagtgagattagcgtaggaaagaggaatagatgctgaactctttcctcaccgacct
gtgttaaattccttccccccacacacaaatctgctttgaggccagaattcctacttctat
ccatgaacatgcatgatggccagcgaaatcctctgtccttgaatcaagtcctcaaacggg
acgaaactcagatatagttgaactgccaacagggagcagtggtgttgcgggcaagtatcg
ccttagttgcataaaaatttgatgactgggtgtttccttgcagtaccgactgcgttgtga
tggctggcacaggacgttaaccagggggaataccaaggacaaggctcaaaagaggagaga
agctacataatgagatggttgtataactctcagttttggtgaagagccactattgacttg
gcctttgtgccacccaaagtagactagcctacggcccatgtcattagccccaataccttc
tgtatgtcagatacatattttgcctcagtattatgccttcattcatcctcgaaggagtct
cggaacgcagta
>pathogen_EgG_scaffold_0002_Trim-5770519-5771617
tgtaatcataactgaatgctttggtcatttaactctcgggtgtggtaaggcgtcgctttg
ggtctccgccgttgacccttcgtcgggtaagctggcccctgggccatgccagtagcccca
agccctactgtaatttaaaaatacacattctacccaagtgttacgtcttctttctccttc
agagaagtctcgaggcgaaacccgatcttatagggcctatcctgatttctactgctgggt
gataagctttagcgggatgaaataaatacatatgctacggatgggggaattaatgacgtt
ctataacagaaggctgaaaatgatatccactttcagcaaccacctcggtcccagtctttg
caggaaggctaataacaacagaagcggcaccagctttgcaccatctagaaaagtttcatt
gcggaaccctctaccatacctgtgtgaaaatatcaattatgagaatccccaatacctcct
ccacttctcaacttgctggatagaacccagatagatatggctgggcagctttgaagtgag
aacaacatgacaataaggaatggagacgaaaccctatgccagcataagtgtgttcattct
cgtcctgtgttacatggctctgctcttaggtcattgttcccaggatttgttatggacacg
tgtgatgaccagctcattgtcccgtcctcaattccagttcccatacccgacgaaactcaa
ggtccgcttgggttgccatgagggatcagccacattgcagtcatatgtctcctcagttgc
acaaaaattcggtgactggcacggttggtttgtgggtgttttctttacagtaccgattac
cttgtgatggcctacgtaggagatcggccagggggagcgctggggataacgctcaagaga
ggagagaagctgtggaatacgttagctttttaaccctcgattttggtaagcgaaacgctt
tgggtcgctgccattgtgccttttcaaggtgggctgatttccaggccatgccggtagccc
catgccctactgtaggtcaaatacgtacatattctgccctagtttcatgtcttcttctgt
cctctgaggagtctcaaaa
>pathogen_EgG_scaffold_0002_Trim-6302796-6303905
tgtaatacgttggttgtttgtttaatacttggattagtaaagggccacttcgtcttgata
atgtatcccgccgggtggaccggccttcaaaccatgctattagacctagtaccttctgca
tgtcgaatatacaaattctaacctactattatgtcttctttcgtcttcagagaacacttg
gggcgctacattggtggcagcagattgcgggcacgattccaaggacatcgattttgattt
ccactgctgggtgataaaccttagcggaatggaagaagtacgtgtgctacgggtgatgga
atcgtcggtgaacctgaacagaagggctcaaattgaagttttccttcggcaactacccca
gtcatatgttctgcaggaaagctactaacagccgaagtgatgttagccgtgaactacctg
gaagtttggttacggagtttccttaccgtacctgcacaaaactgttaataaagtgaacta
gcgataccactctattcccctactagctggatagagtccggatagatatgattaggcagg
tctgaagtaaatacagcgtggcaaatgggaacagatgcgaaattctttctcctccggact
cgtgttaaatcttgtcgttgcttgcataaacatgttcctacgtccatctgtagacgaaca
tgatggccagcacaattcccgttccctaaatccaattcctaaatcggacgaaactccgga
cttagttgaattgccaataaggctttttagtgactgaaatcaaatatcttctcagctgca
agcaatttgatgactggcgtagctggctcaagggtgtttctttacagtgccgacaacgtt
gtgatggctgacaaggggattaatcaaggggagcgccggggacggggctctaaagaggag
aggggctatgtaatacaataattgtttagctctcagttttggtaaagagccactttcaac
ttggctattctgcagcgtcggatgtgcttgccttcgggccataccagtggtccaaatatc
ttctgcatgttgaatgtgtgcgttgtgtcctagtattatgtcttctttcgtcctcaggaa
agactcggggcactactgtaatacgataga
>pathogen_EgG_scaffold_0002_Trim-6484136-6485238
cgcaaaccagagaagagcgccgtgcctaagtgtagtggactggatgtttgtctctcggta
ttggcgaggagccacttttgacttttaacttggcctttgtatcacgccgggtgggctggc
ctttgaaccatgccaatagccaaataccttcgctgtgccgaatacatgtattctacccga
gtactgggtcttctctcgtcttcagggaagtctcgcgacgctacattggtggcagcagaa
agagaacccaaacttaaaagatatctttcctgatttaactgctgtgtgataaatctttgc
agagcggaagaagtatatgtgctacggatgggagaatggtgatgaccccaactagaaggg
ccgaaattgacgtctgccttcggcagctctcccagtcccctgttctgtggggaagaaatt
acaactggagcgacaccagcaatgaaccacctcccccaccgtgcctgcgcaaagctgttg
ataaagtgaattcgtgaaacctcccccatttccttaccagctgaatagagcctgggcagc
tccaaagtgagaacaaggtggtaaggaggaacaaacgtgaaaaccttcccccatggactc
gtactagatcccgtccctccttacacaaatctgctttcaggccagtgtttgtacatctat
ctatggacacgcatgatggccagcacaattcccccttcctgaatcaagttcgcaaaccgc
acgaaactccagatccagttgaagcacaaagagggatcagtgacgttgcggtagagtatc
tcctcagttgcacactaatttgatggctggcacgactggctcgtgggtatttccttgaag
caccgattacgttgtgatggctgacgcgggaggctgaccaaggggagcgccgaggacaac
gctcaaaagaggaggggtcatgtagtacgatgggcgtttatctctcagtaccggcgagga
gccacttttgacttttaacttggcctttgtaccacaccgaatgggccggccttctgacta
tgccagtagcccaaataccctctctgtaccgaatatatatatcacgtcctctttcgcctt
caaggaggtctcaggacgctaca
>pathogen_EgG_scaffold_0002_Trim-7932151-7932709
TGTAATACGATAGTGGTTTATCCCTCGGTTCTGGTGAGGCGCTACTTTTGTACTTTGGAT
TAACCCCTATGTACCTCGCTGGGTGGGCTGGCCTTTTGGGCCATGCCAATAGCCCGGACA
CCTTCTCCGTGCTGAATATATATATTCTGCCCGAGTATTTCGTCTTCTTTCGTCTTCAGG
GAGTCCCGGGACGCTACACTGGTGGCAGCGGAAAGCAAACCCGATCTTAAAGGACATGTG
TCCTGATTTTCCACTTCTACGTGATACGCCTTAGTGGAGCGGAAGAAGTACATATGCTAC
GGATGGGAGAATGGTGATGACCCCTAACACTTCCCATCGCTGGGTGGGCTGGCCTTTTGG
GCCATGCCAATAGCCCAGACACCTTCTCCGTGCTAAATATATATATTCTGCACGAGTATT
GTATCTTCTTTCGTCTTCAGGGAGTCTCGGGACGCTACA
>pathogen_EgG_scaffold_0002_Trim-8397154-8398068
TGTAATACGATTGTGGTTTATCCCTCAGTTCTGGTGAGGCGCCACTTTTGAGTGGGCTGG
TTTTTGGGCCATGCCAATAGCCCAGACACCTTCTCCGTGCTGAATATATATATTCTGCTC
GAGTATTGTGTCTTCTTTCGCCTTCACGGAGTCCCGGGACGCTACACTGGTGGCAGCGGA
AAGCAAACCCGATCTTAAAGGACATGTGTCCTGATTTTCCACTTCTGCCTGATAAGCCTT
GGTGGAGCGGAAGAAGTACATATATTACGGATGGGAGAATGGTTATGACCCCTAATAGAA
GGGTTAAAGTTGCCGTCTACCTTCGGCATCTATCCCATTCCCGTGAACCATCTGGAAGTT
TCGTTACAGACTTCCCCTGCCATCCCCCACGGATTTGTATTAAATCCCATCCTTCCTTAC
CCAAATCTAATTTAGGCCAATGTTCCTACATCCATCTGTAGACACGCATGACAGCCAGCG
CAATTCCCCGTCCTGAGTGAAGTTCGTAAACCAGACGAAGCTCCAGATCCAGTTAAGCTA
CCAAGAGGAATCAGTGACGTTGAGATCAATTATCTCCTCAGTTGCGCGCTAATTTGGTGA
CTGGCACGGTAGGGTAGCGGGCGTTTCCTTACAGCACCGACTGCGTTGTAATGGCTGACG
CGGAAGGTTGATCTGCGGGAGCGCTGGGGACGACGCTCAAATGAGGAGGGAGGCTATGTT
ATACGATGGTAATTTATACCTCGGTATTGGTGAGACGCCACTTTTGAACTTTTGAATTAG
CCTTCTTTTACCTCTTTGGGTGGGCTGACCTTTGGGTCATGCCAGCAGTCCAAACACCTT
CTCTGTGCTGAATATATATATTCTGCTTGAGTATTGTGTCTTCTTTCGTCTTCAGGGAAG
TCTCGGGACGCCACA
>pathogen_EgG_scaffold_0002_Trim-9519483-9520461
TGTAATACGATAGTGGTTTATCCCTCGGTTCTGGTGAGGCGCCACTTTTGTACTCCTAAT
TAGCCCCCTTGTACCTCGATGGGCGGGCTGGCCTTTTGGGCCATGCCAATAGCCCAGACA
CATTCTTTGTGCTAAATATACATATTCTGCACGAGTATTGTGTCTTCTTTCGTCTTCATG
GAGTCTCTGGACGCTACATTGGTGGCAGTGGGAAGCAAACCCTATCTTAAAAGACATGTA
TCCTGATTTTCCACTTCTGCGTGATAAGCCTTAGTGGGACGGAAGAAGTACATATGCTAC
GGATGGGAGAATGGTGATGACTCCTAACAGAAGGGTTGATGTTGACGTCTACCTTCGGCA
TCTCTCCCAGTCCCGTGTTCTGCAGAGAAGCTATTAACAACTAGCCGTGAACCATCTGGG
AGTTTCGTTACGGATTTTCCATATCGTTCCCCCATGGGCCTGTTTTAAATCTTGTATTCC
CTTATTCAAATCTGCTTTTAGGCCAGTGTTCCTGCATCTATCTATGGACACGCATGATGG
CCGACGCAGTTCCCCGTCCTGAATCAAATCCCTAAACCGGACGAAACCCCAGATCCAGTC
AAGCCGCCAAGAGGGATCGGTGACATTGAGGTCAAGTATCCCCTCAATTGCGCGCTAATT
CGGTGACTGGCACGGTCGGCTCGTGGGTGTTTCTTTACTGCACCGACTATGTTGTAATGG
CTGACGCGGGAGGTTGACCTGTGGGAGCGCCGGGGACGACGCTCAAAAGAGGAGGGAGGC
TATGTAATACGATAGTGGTTTATCCCTCGGTTCTGGTGAGGCGCCACTTTTGTGCCTCGA
ATTAGCCCCCTTGTACCTCGCTGGGTGGGCTGGCCTTTTGGGCCATGCCAATAGCCCAGA
CACCTTCTCCGTGCTGAATACGTGTATTCTGCCGAGTATTGTGTCCTCTTTCATCTTCAG
GGAGTCTCGGGACGCTACA
>pathogen_EgG_scaffold_0002_Trim-10043493-10044583
cgtaaaatgatggttgtttaactctctgttttggcgaagagctattttcgacttggccac
tgtaccactcgcgacggctgacccagacaccttctgtatttcgaatacaaagtatcctgc
tcgagtattacgtcttctttcgtcttcagcgaagtctcggggtgctacactggtggcagt
ggtaggcgaatctgaaggacatctatcctgattttcacggctgggtgataaaccttggcg
aggcggaggaagcacatatgctaccaatgaatgaatcactagtgactctaaacaggaggg
tcgattttgacgtgtaccttcagcgactaccctagtcacgtgttctgcagggaagatatt
agcagctgaagcgacgttagccgtgaaccatctaggggttttgttacaggctttccttat
cgcacccgcatgaagctgttagtaaagtaaactcacgatacctcccccatttctccacta
gctggatagagtccgggtggatatggctatgcggctttgaagtgggagcaacgtgacttg
gaggaacggatgcgaaacccttcccccacggacctggattaaatcccgcccttccctaca
caaacctgtttttagaccagtgttcgaacctctatctatggggacgtgtgatgggcagcg
caatgcctttgtcccttaacccacttctcgaattgggcgaaattccagatgcagttgaat
tgccaagagggatcagtgtcgttgtgatcaagtatctccttagttgcatagaaatttggt
ggttggcggggccggctcgtgggtgtttcctcacagcaccgactgcgttgtgatggctga
tgcgggaggttggccaaggggatcgcaggggatgacgctcaaaagcggagagaggattat
gttgagagatggttattcaactatcggtttcggtgaagaattactttagaattggtcatc
gtaccacattgggtggctggcttttgggccaagccagtaacctaaatgccttttgcatgt
caagcatataaagatattctgctcgagcattatatcttcttttgtcttaatggatgcctc
aggacgctata
>pathogen_EgG_scaffold_0002_Trim-10067328-10068431
agtaatgtgatggttgtttaactctctgttttggcgaagagctattttctacttggccat
tgtaccactcgcgatggctgacccagacaccttctgtatttcgaatatacaaagtatcct
gctcgagtattacgtcttctttcgtcttcagcgaagtctcggggtgctacactggtggca
gtggtaggcgaatctgaaggacatctatcctgattttcacggctgggtgataaaccttgg
cgaggcggaggaagcacatatgctaccaatgaatgaatcactagtgactctaaacaggag
ggtcgattttgacgtgtaccttcagcgactaccctagtcacgtgttctgcagggaagata
ttagcagctgaagcgacgttagccgtgaaccatctaggggttttgttacaggctttcctt
atcgcacccgcatgaagctgttagtaaagtaaactcacgatacctcccccatttctccac
tagctggatagagtccgggtggatatggctatgcggctttgaagtgggagcaacgtgact
tggaggaacggatgcgaaacccttcccccacggacctggattaaatcccgcccttcccta
cacaaacctgtttttagaccagtgttcgaacctctatctatggggacgtgtgatgggcag
cgcaatgcctttgtcccttaacccacttctcgaattgggcgaaattccagatgcagttga
attgccaagagggatcagtgtcgttgtgatcaagtatctccttagttgcatagaaatttg
gtggttggcggggccggctcgtgggtgtttcctcacagcaccgactgcgttgtgatggct
gatgcgggaggttggccaaggggatcgcaggggatgacgctcaaaagcggagagaggatt
atgttgtgagatggttattcaactatcggtttcggtaaagaattactttagaattggtca
tcgtaccacattgggtagctggcttttgggccaagccagtaacctaaatgccttttgcat
gtcaagcatataaagctattctgctcgagcataatattttcttttgtcttcatggaaatc
tcggggggattcatggatgctatg
>pathogen_EgG_scaffold_0002_Trim-10704082-10704959
CGTAACAAGAAATGACTACTACAATACGATTGTGGTTCAAGGCGCCACTTTTGTACTTTG
AATCAGCCCCCTTGTACCTCGCTGGGTGGGCTGGCCTTTTGGGCCATACCAATAGCCTAG
ACACCTTCTCCATACTGAATATATATTCTGCCCGAGTATTTTGTCTTCTTTCGTCTTTAG
TGAGTCTTGGGACGCTACATTGGTGGCAGCGGAAAGCGAACCCCATCTTAAGAGACATGT
ATCCCATTTTTCCACTTCCGCGTGATAAGCCTTAGTTGAGCGGGAGAAGTACATATGCTA
CGGATGGGAAAATGGTGATGACCCCTAATAGGAGGACTAATGTTGATGTCTACCTTCTGC
ATCTCTCTCAGTCCCGTGTTCTGCAAAAAAGCTATTAACAACTGAATCGACATTGGCCGT
GAACCATCTGGAAGTTTCGTTACGGATTCCCCCTACCATCCTAAATCAAATCCCTAAACC
AGACGAAATTCTAGTTCCAGTGAAGCCGCCAAGAGGGATCAGCGACGTTGAGGTCAAGTA
TCCCCTCAGTTGCGCGCTAATTTGGCGACTGCCACGGTCGGCTCGTGGGTGTTTCTTTAC
TACACCGACTACGTTGTAATGGCTGACGCGGGAGGTTGACCTGCTGGAGCGCCGGGAACG
ACGCTCAAAAGAGGAGGGAGGCTATGTAATACGATAGTGGTTTACCCTCGGTTCTGGTGA
GGCGCCACTTTTGTACTTTGAATTAGCCCCCTTGTACCTCGCTGGGTGGGCTGGCCTTTT
GGGCCATGCCAATGGCCCAGATACCTTCTCTGCGCTGAATATATACTCTGTTCGAGTATT
TTGTCTTCTTTCGTCTTTAGGGAGTCCCGAGACGCTAC
>pathogen_EgG_scaffold_0002_Trim-11329355-11330343
tgtaatacgatagtggtttatccctcggttctggtgaggcgccacttttgtactttaaac
atccccttgtacctcgtttggtgggctggccttttgggccatgtcaatagcccagacacc
ttctctgtgctgaatatatatattctgcccgagtattgtgtcttctttcgtcttcaggga
gtctcgggacgctacattggtggcagcggaaagcgaacccgatcttaaatgacatttatc
ctgattttccacttctgcgtgataagccttagtggggcggaaggagtacataatgctacg
gatgggagaatggtgatgacgtctaacagaagggttgatgttgacgtctaccttcggcat
ctctcccagtcctgtgttctgcagaaaagctattaacaactgaagcgacactagccgtga
accatctggaagtttcgttacggattttccctaccgtcccccatggacctgttttaaatc
ttgtacttccttactcaaatctgcttttaggccagtgttcctgcatctatctatggatac
gcatgatggccggcgcaatttccgtcctgaatcaaatccctaaaccggacgaaaccccag
atccagtcaagctgccaagagggatcagcgacgttgaggtcaagtagctcctcggttgcg
cactaatttggtgactggcacggtcggctcgtgggtgtttctttgctgcaccgactacgt
tgtaatggctgacgcgggaggttgacctgtgggagcgccagggacaaagctcaaaagagg
agggaggctatgtaatacgatagtggtttatccctcggtactggtgaggtgccacttttt
gtactttgaatcagccccgttgtacctcgttgggtaggctagccttttgggccataccaa
tagcccagccaccttctccgtgctgaatatatatactctgcccaaatacgttgtcttctt
ttgtcttcagggagtctcgggacgttaca
>pathogen_EgG_scaffold_0002_Trim-12036262-12037250
TGTAATACGATAGTGGTTTATGCCTCAGTTCTGGTGAGGCGCTACTCTTGTACTTTGAAT
TAGCCCCCTTGTACCTCGCTGGGTGGGCTGGCCTTTTGGGCCATGCCAATAGCCCAGACA
CCTTCTCCGTGCTGAATATATGTATTCTGCCCGAGTATTGTGTCTTCTTTCGTCCTCAGG
AGTCTCGGGACGCTACACTGCTGGCAGCGGAAAGCCAACCCGATCTTAAAGGACATGTAT
CCTGATTTTCCACTTCTGCGTGATAAGCCTTAGTGGGACGGAAGAAGTACATATGCTACG
GATGGGAGAATGGTGATGACCCCTAATAGAAGGGTTGATGTTGACGTCTACCTTCGGCAT
CTCTCCCAGTCCCGTGTTCTGCAGAAAAGCTATTAACAACTGAAGCGACACTAGCCGTAA
ACCATCTGGAAATTTTCTTACAGACTTTCCTTACCGTCCCCCATAGACATGTTTTAAATT
CCGTCCTTCCTTACACAAATCGACTTTTGGGCCGGTGTTCCTGCGTCTATCTATGAACAC
GCATGATGGCCGGCGCAGTTCCCCGTCCTGAATCAAATCCCTAAACCGGACGAAACCCCA
GATCCAGTTAAGCTACCAAGAGGGATCAGTGACGTTGAGGTCAAGCATCCCCTCAGTTGC
GCACTAATTTGGTGACTGGCACGGTCGGCTCGTGGGTGTTTCTTTACAGCACCGACTACG
TTGTAATGGCTGACGCGTATGGTTGACTTCCGGGAGAGCCGAGGGCGACGCTCAAAAGAG
GAGGGGGGCTATGTAATACAAGGGTGGTTTAGCCCTCGGTACTGGTGAGGCGCCACATTT
GTAATTTGAATTAGCCCCCTTGTACCTCGCTGGGTGGGCTGGCCTTTCAGGCCATGCCAG
TACCCCAAGTGCCTTCTCTATGCTGAATATATATATTCTACCTGAGTATTGTGTCTTCTT
TCGTCTTCAGGAAGTCCCGGGACGCTACA
>pathogen_EgG_scaffold_0002_Trim-12708923-12709802
TGTAATGCAATGGCGGTTTATTGGTAAGGTGCCACTTTTGTACTTTGAATTAGCCTTCTT
GTACCTCGCTGGGTGGGCTTGTCTTCGGGCCATGCCAATAGCCCAGATACCTTCTCTGTA
CTAAATATATATTCTTCCCCCAGTGTTGTGTTTTCTTTCGTCTTCATAGAAGTCTGGGGA
TGCTACATTGGTGGCAGCGGAAAGCGAACCCGATCTTAAAGGACATGTATCCTGATTTTC
CACCTCTGCGTGATAAGCCTTAGTGGCGCGGAAGAAGTCCATATGCCACGGATGGGAGAA
TGGTGATGACCCCTAATAGAAGGGTTGAAGTTGACGTCTACCTTCGACATCTATCCCGGT
CCTGTGTTCTGCAGAAAAGCTATTAGCAACTGAAGCGGCACTAGCCGTGAACCATCTGGA
AGTTTCGTTACGGATTTCCCCTACCGTCCCCCATGGACCTGTTTTAAATCTTGTATTCCC
TTATTCAAATCTGCTTTCGATTGGCTCGTGGGTGTTTCTTTACTGCACCGACTACGTTGT
AATGGCTGACGCGGGAGGTTGACCTGTGGGAGCGCAGGGGACGATGCTCAAAAGATAGTG
GTTTATCCCTCGGTATTGGTGAGGCGCTACTTTTGTGCTTTGAATTAGCCTTCTTGTGCC
TTGCTGGGTGGGCTGGCCTTCGAGCCATGCCAATAGCCAGACACCTTCTCTGTGCCGAAT
ATATATTCTGCCTGAGTGTTGTGTCTTCTTTCATCTTCAGGGAAGTCTCGGGACGCTACA

>pathogen_EgG_scaffold_0002_Trim-12332591-12333670
tgtacaaatgtagtacgacggttgtttaactctttgtgctggtgaagagccacctctgac
ttggctattgcagcacaccgggtgggctggccctcgggccatgccggtagccaaaacacc
ctctgtatgttgagtatacatgcttcctgcccgagcattatgtcttctttcggtcccagg
gaagccccgggacgctacattggtggcagcggaaagcgagcccgatcctagaggacagct
atcctgattttcaatgctgcgtgataaacagcggagcgggagaagtacataagctacgga
tgggagaatggcgatgaaattgacgcctaccttcggtattcatctcagttccgtgttctg
cagcaaagctattatcaactgaagcaacactagccgtgaacaatctggaagattcgttac
agactttccccaccgtacttgcataaagctgttgataaagtgaatttgcaatacatcctc
cgtttccctactagctgaatagagcccagatagatatgactgggcaccttcgaagtggga
acaacgtgacaagaaggaacagacacgaagcttttcccccacggacctgtgttaaatccc
gtccttcctcgcacaaatctgcttttaggccagtgttcctatgtctatctatggacatac
ataatagccagcataattccccgttcctgaatccatttcccaaaccgaatgaaactccag
ttccacttaaattgccaagagggatcagtgacgttgcggtcaagtatctcctcagttgca
tagaaatttgatgattggtgccaacaatgttgtgatagctgacacgggaggttgaccaag
gggagggccggggacgacgctcaagagggaagaggggcaatgtatttcgacgatcgttta
actcttggtactggtgaagagcctcctctagcttgtccattgtagcatgccgggtgggct
ggtattctggctgtcagcagtccaattgccttctgtgtatcgaatacatgtcctgtccga
gtgttgtcttcttccgtcttcagggaagtctcgcgacgcttgggatgatggtgtatgtaa

>pathogen_EgG_scaffold_0003_Trim-1452512-1453647
gtaaagcattaactagatacgacggtggttaattaactctcggtttggtgaagagccacc
gccgtcttggccattttaccacacatgtgggctagccttctggccgtgccagtggcccaa
atacacattccaagtcgaatatatacattctgcccatgtattacttttcctttcgtcttc
tgcaaagtctcaggacgctacactggtggcagcggtaagcaaaccccatcctaaaggaca
cctatcctgatttgcactgctgagtggtaaaggttagtggagcggagggagtacatgtgc
tatgaatgggagaatcaatgaatcccccaaacagaagagctaaaactgacgtctactcac
ggcaactaccccagctccatgtcctgcaggaaagccactaacaaccgaagtgacactggc
cgcgagccatgtggagtagattcattgcggagtttccccactgtacctgcataaagttgt
cgatgaagcgaactcgcagtaccgcttccacttctccactgactggttagagccggggta
gatatgactaaacagctccaaagtgagagcaacgtggcaaggaggagcagaaacgcaacc
cttcccccacccacctgtatcaaatcctcttctaccccaaccaaagtggctgttaggcca
gtgttcccacatctatttatggacacgcatgatggttagcacaattctccgtctctgaac
ccatttctcaaaccaaacgaaaatgtagatacagttgaattgccgagagtggtcggtgac
attgaggtcaagtatttcctcacttgaacaggaatttggtgactgacgcgaccgcctcgt
gggtgtttcctcgcggcaccgactacgttgtgatgctgaaatggagggttgactaagggg
agcgcagagaatgatgctcagaggaggagagtggctatgtaatacggagtttgtttaatt
ctaggttttggagaagagacacttttgacttggccattgttctactccgggttggctggc
atccagaccacgccagtagccccaatcccaactgtgtgtcgaatgtatatatatatatgt
attctactcctgtattatgtcttctttcgtcttcagggaattctcgggacgctaca
>pathogen_EgG_scaffold_0003_Trim-2390719-2391696
tgtaatacgatggtggtttatccctcggtattggtgaggcgccacttttaaacttttgaa
tttgccttcttgtaccatgctgggtgggctggccttcgggtcatgccagtagcccaaaca
ccttctctgtgctttaacatattctgcccgagtattgtgccttctttcgacttcagggaa
gcctcgggacgctacattggtggcagcggaaagcgaacctgatcctaaaggacacctcac
ttctgcgtgataaacctcagtggagtggaagaagtacatattgctacggatgggagaata
gtgatgacccctaatagaagggttgaagttgacgtctacctccgatatctatcccagtcc
cgtgttctgcagaaaagctattagcaactgaagcgacgctggccgtgaaccatctggaac
tttcgttacagactttccctaccgtctcccatggacctgtattaaatcccgtccttcctt
acacaaatctacttttaggccagtgttcctacatccatctatggacacgcatgatggcca
gctcaattccccgtcctgaatcaagtttctaaaccagacgaaactccagattcagttaaa
cagccaagagggatcagtgacgttgaggtcaattacttcctcagttgcacgctaatttgg
caactggcacggtaggatcgcagatgtttctttacgacaccgactacgttgtaatggctg
acacggggggttgacctgcggaagcgccggggccgacgcccaaaagaggagggaggctat
gtaatacgatggttgtttatccctcggtactggtgaggcgccacttttgaacttttgaag
ttaccttcttgtaccttgctgggtgagctggccttctggccatgccagtagcccaaacaa
cttttctgtgctaaatgtatgtattctgcccaagcattgtgccttctttcgtctttaaaa
aagtctcggtacgctaca
>pathogen_EgG_scaffold_0003_Trim-7487490-7488480
tgtaatacgatggcggtttatccctcgatattggtgaggccccacttttggacttccgaa
tttgccttcttgtacctcagtgggtgagctggcctttgggccatgccagtagcccgaaca
ccttctctctgctgagtatacatattctgccctagtagtgtcttctttcgtcttcagaga
agtcttgggacgccacattggtggcagtggaaagcgaacccgatcctaaaggctgtatat
cctgattttcacttctgcgtgtacacctcagcggagttgaagaagtacatatgctacaga
tgggagaacggtgatgacccctaatggaagggttgaagttgacgtctaccttcggcattt
atcccagtcccgtgttctgcagaaaagctattaacaactgaaacgacactagccgtaaac
catctggaagtttcgttacagacttctcctaccctctaaagtggaaacaacgtggcaagc
aggaacagacgcgaaaccctccgactggacctgccagtgttcctgcatctatctatggac
acgcatgatggccggcgaaattccccatttctgaatcaagtttccaaagcggacgaaact
ccagatccagttaagttgccaagagggatcaatgactttgaggtcgagtatctcctcagt
tgcacgataatttggtgactggcacggccgggtagcgggtgtttctttacagcaccgact
acattgtgatggctgacgcgggaggttgacatgtgggagcgccggggacgacggtcaaaa
gaggagggaggctatgtaatacgatggtgatttatccttcggtattggtgaggcgccact
tttggacttttgaatttgccttcctgtacctcactgggtgggctagcctttgggccatgc
cagtagtccaaacaccttctctgtgctgaatacatatattctgcccgagtattgtcttct
ttcgtcttcagggaagtctcggaacgccaca
>pathogen_EgG_scaffold_0003_Trim-8484874-8485669
tgtaatacgatggtagtttatccctcggtattggtgaggcgccacaaaacatgaatgaat
gagccccttgtacctcactaagtgggctgaccttttgggctatgccaatagcccagacat
cttctccgtgccgaatatatatattctacccgaatattgtgtcttctttcgtcttcaggg
agtcccgggacgctacattggtggcagcggaaagcgaacccgatcttaaaggacatgtat
cctgattttccacttctacgtgataatccttagtggagcggaagaagaacatatgcttcg
gatgggagaatggtgatgacccctaatagaagggttgaagttgacgtctaccttcggcat
ctctcccagtcccgtgttctgcatgaccgagggtcggatcgcgggtgtttctttgcagca
ccgactacgttgtaatggctgacgtgggaggttgacctgcgggagcgccggggacgacgc
tcaaaagaggggagaggttaagtgatacgatagtggtttatccctcggtactggtgaggc
ggcacttttgtactttgaatgcgcccccttgtacctcgatgggtgagctggccttttgga
tcatgccaatagcccagacaccttctctgcgctgaatatatattctgcccgagtattgta
tcttcattcgtcttcagggagtcgcgggacgctgca
>pathogen_EgG_scaffold_0003_Trim-10134101-10134915
TGTAATACGACAGTGGTTTATCCCTCGGTTCTGGTGAGACGCCACATTTGTACTTTGGAT
CAGCCCCCTTGTACCTCGCTGGGTGGCCTGGCCTTTACCCCTTCGGCATCTCTCAGAAAA
GCTATTAACAACTGAAGCAATACTAGCCGTGAACTATCTGGAAGTTTCGTTACGGATTTT
CCCTACCGTCCCCCGTGAACCTGTTTTAAATCTTGTCCTCCCTTACTCAAATCTACTTCT
AGACCAGTGTTCCTACATCCGTCTATGGACACGCATGATGGCCTGCGCAATTCCCCGTCC
TGAATCAAATCCCTAAACCGAACGAAACTCCAGATCCAGTCAAGCTGCCAAGAGGGATCA
GTGACGTTGAGGTCAAGTATCCCCTCAGTTGCGCGCTAATTTGGTGACTGGCACGGTCGG
ATCGCGGGTGTTTACAGCACCGACTACGTTGTAATGGCTGACGCGGAAGGTTGACCTGCG
GGAGCGCCGGGGACGACGCTCAAAAGAGGAGGGAGGCTGTGTAATATGATGGTGGCTTAT
CCCTCGGTTCCGGTGAGACGCCACTTTTGCACTTTGAATCAGCCCCCTTGTACCTCGCTG
GGTGGGCTGGCCTTTTGGGTCATGCCAATAGCCCAGACACCTTCTCTGAGCTGAATACAT
ATTCTGCCCGAGTATTGTGTCTCCTTTCGCCTTCAGGGAGTCTGGAGACGCTACA
>pathogen_EgG_scaffold_0003_Trim-10157505-10158091
TGTAATACGACAGTGGTTTATCCCTCGGTTCTGGTGAGACGCCACATTTGTACTTTGGAT
CAGCCCCCTTGTACCTCGCTGGGTGGCCTGGCCTTTTGGGTCCAGATCCAGTCAAGCTGC
CAAGAGGGATCAGTGACGTTGAGGTCAAGTATCCCCTCAGTTGCGCGCTAATTTGGTGAC
TGGCACGGTCGGATCGCGGGTGTTTACAGCACCGACTACGTTGTAATGGCTGACGCGGAA
GGTTGACCTGCGGGAGCGCCGGGGACGACGCTCAAAAGAGGAGGGAGGCTGTGTAATATG
ATGGTGGCTTATCCCTCGGTTCCGGTGAGACGCCACTTTTGCACTTTGAATCAGCCCCCT
TGTACCTCGCTGGGTGGGCTGGCCTTTTGGGTCATGCCAATAGCCCAGACACCTTCTCTG
AGCTGAATACATATTCTGCCCGAGTATTGTGTCTCCTTTCGCCTTTAGGGAGTCTGGAGA
CGCTACA
>pathogen_EgG_scaffold_0004_Trim-3070388-3071580
TGTAATACGTCGGTGGTTTATCCCTCGGCATTAGTGAGGCGCCACCTTTGGACTTTTGAA
TTCGCCTTCTTGTACCTCGCCCAGGTGGGCTGGCCTTGGGGCCATGCCAGTAGCCCAAAC
ACCTTCTCTGTGCTGAATATACATTCAACCCTAGTATTGTGTCCTTCTTCGTCCTCAGGG
AGTGTCGGAACGCTACATTTGTGGTAGCGGTAAGCGACCCTGATCCTAAAGTTTACGGAG
CGGAAGAAGCACATGTGCTGCCGATGGGAGAATGGCGATGACCCCTAACAGAAGGGATAA
AGTCGATGTCTACCTTTGGCATCTATCCCAGTCCCGTGTTCTGCAGGAAAGCTATTAACA
ACTGAAGCGACACTAGCCGTGGAACCATCTGGAGGTTTGTTATAGATTTTACCTACCGTC
CCCCATGGACCTGTATTAAATCCCGTCCTTCCTTACACAAATTACCTTTTGGGCCGCTGT
TCCTACATTTATCCATGGACACGTATGATGGCCAGCGCAATTCCCTTGCTCCTGAATCAA
GTTCCTAGACCGGACGAAACTCCAGATCCAGTTAAATTGCCAAGATGGATCAGTGACATT
AAAGTCAGTTATTTCTTCAGTTGCATGCTACTTTGGTGACTGGCACGGTCGGATCGGGGG
CGTTACTTTACAGCACCGACTACGACGAAATGGCTGACGCGGAAGGTTGATCTGCGGGAG
CCCTGGGGACGGCGCTCAAAAGAGGAGGGAGGCTATGTAGTACGATGCTGGTTTATCCCT
CGGTATTGGTGAGGCGCCACTTTCGTACTTTGAATCAGCCTTCTTGTACCTCGCTGGATG
GGCTGGCCTTCGGGCCATGTCAGTAGCCCAAGCACCATCTCTGTGTTGAATATATATTGT
GGAGCGAGACTCCTCGGTCTTCGCTTCCCGATTCCTAGCGTTCCTAGACAAGCCCGGTTG
GTTTGCTTTGGACATCTTTATTAAAGACGACAAGATGTATAGGGAAAATACAATATTCAA
GAAGGAGGGGAGCCGCAGTCACTAGGTAAGGGAGAGGGCGGTCCAGTTACAAGGTCCGAA
TTTCCTGCTTGTCTCCTCCCTGAAAGGCAAATTCAAACAACATAAGTATTTCAATATATT
CTGCCTGAGTATCGTGTCTTCTTTCGTCTTCAGGGAAGGCTTGGGACGCTACA
>pathogen_EgG_scaffold_0004_Trim-4207864-4208847
tgtaatacgatagtggtttgtccctcggtattggtgaggcgccacttttgtactttgagt
tagccctcttgtgccttgccgggtgggctgcccttttgggccatgccaatacgccagaca
ccttctccgtgctgaatacatatattctgcccgggtattgtgtcttctttcgtctccagg
gagtctcgggacgctacactggtggcagcggaaagcgaacctaatcttaaaggacatgta
tcctgattttccacttctgtttgataaaccttagtggtgcggaagaagcacatatgctac
ggatgggagaatggtgattgcccctaatagaagggttgatgttgacgtccaccttcggca
tctcccccagttccgtgttctgcagaaaagctattaacaactgaagcgacactcgccgta
aactatctgaaaattctgtgacgaatttttcctaccgtcccccatggaagtgttttaaat
cttgtcctcccttactcaaatctacttttaggccggtgttcctacatccagctatggata
cacatgatggccgacgcaattccccatcctgaatcaaatccctaaaccggacgaaactcc
agatccagttagagcgccaagagggatcagtgacgttggggtcaagtatcctctcagttg
cgcgccaattcggtgactggcacggtcggctcgtgggtgtttctttactgcaccgactac
gttgtaatggctgacccggaaggttgacctgcgggagcgccggggacgacgctcaaaaga
ggggagagcctatgtagtacgatagtggtttgtcccccgttattggtgaggcgtcacttt
tgtaccttaaattagcccccttgaccccgctgggtgggctggccttttaggccatgccaa
tagcccagacacctctgagctaattatatattctgcccgagtatgttgtcttctttcgtc
ttcagggagtcctgggacgctaca
>pathogen_EgG_scaffold_0004_Trim-6737421-6738658
TGTAATACGATGGTGGTTTTCCCCGATATTGGTAAGGCGCTACTCATGAACTTCTGAATT
TGCCCTCTTGTACCTCGCTGGGTGGGGTGGCCTTCGGGCCATGCCAGTAGCCCAAACACC
TTCTCTGTGCTGAATGTGCATATTCTGCCCGATTATTGTGTCTTCTTTCGTCTTCAGGGA
AGTCCCGGGACGCTACATTGGTGGTAGCGGAAAGCGAACCCGATCCTAAAGGTTATATAT
CCGGATTTTCACTGCTGCGTAATAGACCTCAGCTGAGCAGAAGAAGTACATATGCTACTG
TAGAGCGAGACACACCGGCCCCTCTTCTCTGCTCCTAGTGTTCTTAGAACAACCCGATTG
GTTTAATTACGACATATTTATTAAAAGGGAATGATTGGGAGGATAAGTACAACGTTTGGG
GGGGGGGGGCGGAAAAACCACAATCACACCTAAGCATGGAAGGCGACTACCCTCACACCA
GATTCGAATTTTTAATTTGCCTCCCCCCTGAAAGGTACATTAAAACGGCATAAGTATTAC
ACTACGGATGGGAGAACGGTGATGACCCCTAATAGAAGGGTTGAAGTTGACGTCTACCTT
CGGCATCTACCCTAGTCCCGCGTTCTGCAGAAAAGCTATTAACAACTGAGGCGACTCTTG
CCGTGAACCGTCTGGAAGTTCCGTTACAGACTTTCCCTGCCCTCTAAAGTGGGAATAACT
TGGCAAGGAGGAACAGACCCGAAACCGCCCCATGGACCTGCCAGTATTCCTACATCTATC
TATAGACATGCATAATGGCCAGAACACTTCCCCATTTCCAAGCCGAGTTTTTAAACCGAA
CGAAAATCCATATCCAGTTAAGCTGCCAAGAGGGACCAGTGACGTTGAGGTCAAATATCG
CCCCAGTTTTATGCTAATTTGGTGAATGGCGCGGCCGGGTTGCGGGTGTTCCTTTACAAC
ACCAACTACGTTGTAATGGCTGACGTGGGAGGTTGACCTGCGGGGGCGCCGGGGGCGACG
CTCAAAAGGGGACGGAGGCTGTGTACTACGATAGTGGTTTCCCCCACTATTAGTAAGACG
CCACTTTTGAACTTTTGGATTTGCCTTCTGGTACCCCATTGGGTGGGCTGGCCTTCGGGC
CATACCAGTAGCCCAGACACCTTCTTTGTGCTGAATATATATGTTCTGCCTGAGTATTGT
GTCTTCTTTTGTCTTCAGGGAAGTCTCGGGACGCTACA
>pathogen_EgG_scaffold_0005_Trim-872282-873269
TGTAATATAATGGTGGTTTATCCCTCGGTATTGGTAAGGCACCACTTTTGAACTTTTGGA
TTACCTTTCTTGTACTCGCTGCGTGGGCTGGCCTTTTGGGCCATGCCAATAGCCCAGACA
CCTTCTCCGTGCTGAATATGTATATTCTGCCCGAGTATTGTGTCTTCTTTCGTCTCCAGG
GCAGTCTCGGGACGCTACATTGGTGGCAGCGGAAAGCGAACTCGATCTTAAACGACATGT
ATCCTGATTTTTACTGCTGAGTGGTAAACTTCAGCGGAGCGGAAAAAGTAAATATACTAC
GGATGGGAGAATGGTGATGGCCCCTGATAGAAGGGTTGATGTTGATGTCCACCTTCGGCA
CCTCTCCCAGTCCCATGTTATGCAGAAAAGCTATTAACAACTGAAGCGACACTAGCTGTG
AACCATCTGTAAGTTTCGTTACAGACTCTCCCTACCGTCCCCCATGGACCTGTATTAAAT
CTTGTTCTTCCTTACACAAATCTGCTTTTAGGCCAGTGTTCCTACATCCATCTATGGACA
CACATGATGGCCGGCGCAATTCCCCGTCCTGAATCAAGTTCCTAAACCTGACGAAACTCC
AGATCCAGTTAAGCTGCCAGGAGGGATCAGTGACATTGAGGTCAAGTATCTCCTCAGTTG
CACACTAATTTGGTGACTGGGCGGTCGGATTGCGGGTGTTTCTTTACAGCACTGACTACA
TTGTAATGGCTGACGCGGGAGGTTGACCAAGGGGAGTGCCGGGGACGACGCTCAAAAGAG
GAGGGAGTCTATGTAATACAATGGTGGTTTATCCCTCGGTATTGGTGAGGTGCCAATTTT
GTACTTTGAATTTACCTTCTTGTACCTCGCTGGGTGGGTTGGCCTTCGGGTCATGCCAGT
AGCCCAGACACTTCTCTGTGCTGAATATGTACATTCTGCCCGAGTATTGTGTCTCCTTTC
GTCTTCAGGGAAGTCTCGGGACGCTACG
>pathogen_EgG_scaffold_0005_Trim-2531768-2532751
TATAATACGATGATGGTTTAATCCTCGGTATTGGTGAGGAGCCACTTTAGAAATTTTAAA
TTTACCTTCTTGTACCTCCCTAGGTGGGCTAGCCTTGGGGTCATGCCAGTACCCCAAACA
CCTTCTCTGTGCTGAATACACATATTCTGCCCTAGTATAGTGTCTCCTCTCATCTTCAGG
AAGTCTTGGGACACTACATTGGTGCAGCGGAAAGTCAACTTGATCCGAAAGGTTATGTAT
CCTGATTTTCACTGCCGCGTGATAAGCCTCAGCGGAGTAGAAGAAGTGCATATGCTACGA
ATGGAAGAATGGTGATATTACCTAGTAGAAGGGTTGAAGTTGACGTCCACCTTAGCCATC
TATCCCAGTCTCGTGTTCTGCAGGAAAGCTATTAACAACTGTAGCGACACTAGCCATGAG
CCATCTGGAAGTTTTGTTGCAGATTTCCCCTATCCTCTAAAGTGGTAACAACGTGGTACA
GACCCGAAACCCCCCTTGGACCTACCAGTGTTCCTACAGTTATCTATGGACAGACACAAT
GACCAGTGCAATTCCCCATTTTTCAATCAAGTTTCCAAACTGGACGAAACTCCAGACCCA
ATTAAGCTGCCAAGAGGGATCAGTGACGTTGGGGTCAAGTATCTCCTCAGTTGCACGCTA
ATTTGGTGACTGGCGCGGTCAGCTCGCGGGTGTTTCTCTGCAGCGCCGACTACGTTGTAA
TGGCTGACGCAGGAAGTTGATCCGTGGGAGCGCAGAGGACGACGCTCAAAAGAGGGGGGA
GGCTATGTAATACGATGGGGGTTTGTCCCTCGGTATTGGTGAGGCGCCACCTTCGAACTT
TTGAATTTACCATTTTGTACCTCCCTGGGTGGGCTGGCCTTCGGGACATGCTAGTAGCCC
ATACACCTTCCCTGTGCTAAAAATATATATTCTGCCCAAGAATCGCGTCTTCTTTCGTCT
TCAGGAAAGTCTCGGAATGCTGCA
>pathogen_EgG_scaffold_0005_Trim-2536231-2537214
tataatacgatgatggtttaatcctcggtattggtgaggagccactttagaaattttaaa
tttaccttcttgtacctccctaggtgggctagccttggggtcatgccagtaccccaaaca
ccttctctgtgctgaatacacatattctgccctagtatagtgtctcctctcatcttcagg
aagtcttgggacactacattggtgcagcggaaagtcaacttgatccgaaaggttatgtat
cctgattttcactgccgcgtgataagcctcagcggagtagaagaagtgcatatgctacga
atggaagaatggtgatattacctagtagaagggttgaagttgacgtccaccttagccatc
tatcccagtctcgtgttctgcaggaaagctattaacaactgtagcgacactagccatgag
ccatctggaagttttgttgcagatttcccctatcctctaaagtggtaacaacgtggtaca
gacccgaaaccccccttggacctaccagtgttcctacagttatctatggacagacacaat
gaccagtgcaattccccatttttcaatcaagtttccaaactggacgaaactccagaccca
attaagctgccaagagggatcagtgacgttggggtcaagtatctcctcagttgcacgcta
atttggtgactggcgcggtcagctcgcgggtgtttctctgcagcgccgactacgttgtaa
tggctgacgcaggaagttgatccgtgggagcgcagaggacgacgctcaaaagagggggga
ggctatgtaatacgatgggggtttgtccctcggtattggtgaggcgccaccttcgaactt
ttgaatttaccattttgtacctccctgggtgggctggccttcgggacatgctagtagccc
atacaccttccctgtgctaaaaatatatattctgcccaagaatcgcgtcttctttcgtct
tcaggaaagtctcggaatgctgca
>pathogen_EgG_scaffold_0005_Trim-3407829-3408759
tgtagtacaatggtggtttatttcccggtatgggtgaggcgccacttttgtacattgaat
ttgcctttttgtggggctggccttcgagccatgctagcagcccgaacaccttctctatgc
tgaatatatgtattctgcctgaataatgtgtcttctttcgtcttcagggaagtcccagga
cgctacattggcggcaaaggaaagcaaacccgatcttaaaggacatgtatcctgattttc
cacttctgcgtggtaaaccttagtggagctgaagaagtacatatgctacgggtggaggaa
tggtgatgacccctaatagaagggttgatgttgcgtctacctttggcatctatcccaggc
ccgtattctgcagaaaagctattaacaactgaaacaacactagccgtaaaccatctaaaa
gtttctttacggaatttccctaccatcccccatggacctgttttaaatcccgtctttcct
tacacaaatctacttttaggccagtgttcctacatccatctatggacatgcattatggcc
agcacaattccccgtcctaaaatcaagttcctaaaccagacaaaactccaggtccagtta
aactgccaagagggatcagtgaagttgaggtcaattatctcctcagttgcaagcaccgac
tacgttgtaatggctgacgcgggaggttgacctgcgggagcgccgaagacaacgctcaaa
agagaagggaggctatgtaatacgatggcagtttatccctcggtgttggtaaggcgccac
ttctgggcttttgaatttgccttcttgtacctcactgggtgggctggccttcgggccatg
ccaatagcccagacaacttctcggcgctgaatatatattctgctcgagtattgtgttttc
tttcgtcttcagggagtctcaggaagctgca
>pathogen_EgG_scaffold_0005_Trim-3761190-3762231
tgtaataagttggttgtttaactctcggttttggtaaggggacacttttgacttggttat
tgtaccaagccgggtgggctggcattcagatcatgccagtagcccaaatacctttcctat
atcggatatatatgttctgcctgagtattatgtcttctttagtcttcaggcagagcaaag
ttaaccagatcctaaaggacatctatcctgattttcacggctgggtgataaaccttagca
gggaggaagaagtgcgtttgctgcagatgggagagtagtgatgattctaaacggaagggc
tgaaattgacgtctacctttggcaactatccccgtcccgtgttctgcagaaaagctatta
acaactgaagcgacactagccgtgggctatctgaaagtttcgttgcagacttccctaccg
tacccgcataaagttgttgataaagtgaactccattttcttactagctgaataaagccca
gatagatataactgggcagctccaaagtgggaataacgtggcaaggaggaacagatgtga
aatcatttctccacggaactgtgttgaatctagcccttccttacacaaatctgtttttag
gccaatattcatacgtcagtctatggacacgcatgatgatcggtgcaattccccgttcct
aaatccagttttcaaaccggaccaaaactctagatccagttaattttccaaaagttgcca
gtgacgttacagtcaagcatctccgcagttgtgtagaaatttgctgactagcatcgacta
cgttgtgatggctaaagcgggaggttgaccaaggggagcgccggggacgatgctgaaaag
aggagaggggctgtagaacacgttggttacttaactctcggttccggtgaggagccgctt
ctgacttggccactctactgagttaggtaatctggtcttcggatcatgtcagtggcccaa
atacctcctttatgttgaatccatatattctgctccaatattaagtcttctttcgtcttc
agggaggtctggggacgccacg
>pathogen_EgG_scaffold_0005_Trim-5405222-5406216
aagttggttgtttaaccctcggttttggtcaagggccactttcgacttgaccattgcacc
tcgccggaaggactgacctccaggctatactagtagcccaaataccttctctatgtcgaa
tgtgtctattctgcctgagtattatgtcttccttcgtcttcagggaagtgttggggcact
acagtggtggcggcgaaaagcgaaccctattttaaaggacatctatcctgatttctactg
ccggatgataaaccttagtggagcaaaagaagtatatatgcgacggatggaagaagggct
gaaattggcgtctatctttggcaacaccccagttccgtgttctacaagaaagcaattaac
aaacaaagcgacactatccgttaccgagtttccctaccgtacctgcataaagccgtcaat
aaagtgaacttacaacacctccttcatttccctactagctgcatagagcccggatagata
tagctggccagcttcgaagtgaagacaacgtgccaaggaggaacagacgctaggcccttc
tcccacgggcgtatgttaaatcccatccttccttacataaatatgcttttaggccggtgg
ccagcacaattccccgtttctgaatccagttcccaaattgggcgaaactccagatcaatt
tgacttgccaagaggatcggttgtgtagaaatttgatgaccgccacggccagttcgtgga
tattcgcttataacaccatgttgtggtggctgacgcggacggttgaccaaggggagcgcc
gtggacgacgctcaaaagaggagagggactacttaatactttggttgtttgcttaattgt
cggttttcgtaaagggtcactttgccttgggcattgtacctcgatgggtggactggcctc
cgggtgatgtcaatagccccaataccttctatatgttgaatgtatattatgtattatgtc
ttctttcgtcttcagagaagtctcggggctctaca
>pathogen_EgG_scaffold_0005_Trim-5742965-5744052
cgtaatacgatggttgtttatctctcggtgttggcgatgaggcacttttgacttggcctt
tgtatcacgccaggtgggctggccttcgggtcatgtcagtagtccaaaaaccttctctgt
gttgaatatatatattctgttcgtgtgttgcatcttccttcatcttcaggaaattctcgg
ggcactacattggtggcagcagagtgcgaacccgatcctatacgacatctatcctgattt
ttactgctgtgtgataaaccttagcggagcggaagaggtatatatgctacggttgggaga
atggcaatgaccccaaacagaagggttgaaattgacgtataccttcggcatccatcccag
tcccgttttcttcaggaaaactactaacaactggagctacactagccgagaaccgtctgg
aagttaccctacagacttcccctaccgtacctgcatgaagctgttaataaagtgaattcg
cgatacctcctccatttctttactagctgaaaagagcctgggcagctccaaattgagaac
aacgtggcagggaggaacagacgcaaaaccctactcccacggacctgtgttaaatcccgt
tcttctttacacaaatctacttttaggttagtttgtctacatctgtctatggacacgcat
gatggccagcacaatttcccgttcctgattcaagttcctaaaccggacctaactccagat
ccagctaaattgctgagagggatcagtaacaatgcggtcaaatatcccctcagttgcatt
gaaatttgatgactggcacggctggatcgcgagtgtttctttacagtaccgactgcgttg
tgacggctgacgcgggaggttaaccaaggggagccccagggacgacgctcaaaagaggaa
agggactatgtagtacgatggttgtttgcctatcagttttggatgcggagctacttttga
ctttgccgttgtaccacgtctggtggggtggccttcaaaccatgccagtagctcaagtgc
cttctctgtaccaaatatgaatattctgcaggagcattgtcttcagggaggtctcggtac
gcaataca
>pathogen_EgG_scaffold_0005_Trim-6218146-6219225
tgtaatacgatggttgtttatctctcgcttttggtgaggggctactttcgacttggccat
tgtaccacgcccagtgggctggccttcggaccgtgtcagtagccctagtaccttctgtat
gccaaatatatatagtataccagagtattataccttcttttgtcttcaggaaactctcgg
ggcactgcattggtggcaggagaaagcgaacccgatcccataggacatctatcctgattt
ccactgttgcgtgataaaccttagcagagcggaagaagtacatatgctgcggctgggaaa
atgatgatgaccccaaacagaggggttgagattggcgtctaccttcggcatctatcccag
tcccgtgttctgcagaaaagctattaacaactaaagcgatactagccgtgaaccgtctgg
aagttaccttacatactttccctacttcacctgcatgaagctgttgataaagtgaactca
cgatacctcctccatttccttactagctgaatagagtatgggcagctccaaagtgggaat
aaagtggcaaggaggaacagacgcgcggaaccctttccccacggacccgtgttacatccc
tttcttctttacataaatctgcttttaggccagtctgtctacatctatctgcagacaagc
ataatgaccagaacaattcccaaaccgtacgaaactccagatccagttaaattgccaaga
gagatcagtgataatgtggtcaagtatccccttagttgcatagaaatttgatgactggca
aggccggctcatagatgtttccttggagcgccgactacgttgtgttggctgatgcggaag
ggtgacctgcgggagcgccagggacggcgctcaaaaggggagggggtctatgtaatacaa
tggtcgtttatctcttggttctggtgaggagccacctttgacttggttattgtaccacgc
cgggtgagatggcctttgggccatgccagtagccctggtaccttccgtattccaaatatg
taaattctactcgagtatagtgtccttttttcgtcttcagaagggtcttggggcgctgca

>pathogen_EgG_scaffold_0006_Trim-1250290-1250818
TGTAATACGTTAGTGGTTTATCCCTCGGTATTGGTGAGGTGCCACTTTTGTGCTTTGAAT
TAGCCCCCTCGTACCTCGCTGGGTGGGATGGCCTTTTGGGCCACGCCAATAGCCCAGACA
CATTCTCTGTGCTATATATATATTCTGCCCGAGTATTGTGTCTTCTTTCGTCTTCAGGGA
GTCTCGGGACGCTACATTGGTGGCAGCGAAAAGCGAACCCGATCCTAAAGCTATGTAATA
CGATAGTGGTTTATCCCTCGGTTCTGGTGAGGCGCCACTTTTGTACTTTGAATTAGCCCC
CTTGTACCTGGCTGGGTGGGCTGGCCTTTTGGGCCATGCCAATAGCCCAGACACCTTCTC
TGCGCTGAATACATATTCTGTCCGAGTATTGTGTCTTCTTTCGACTTCAGGGAGTCATGA
AACGTTACA
>pathogen_EgG_scaffold_0006_Trim-1326827-1328008
tgtaatacgttagtggtttatccctcggtattggtgaggtgccacttttgtgctttgaat
tagccccctcgtacctcgctgggtgggatggccttttgggccacgccaatagcccagaca
cattctctgtgctatatatatattctgcccgagtattgtgtcttctttcgtcttcagggt
caaacgggacgctacattggtggcagcgaaaagcgaacccgatcctaaaggaaatgcatc
ctgatattccacttctgcgtgataagccttagtggggcagaagaagtacatatgctacgg
atgggagaatggtgataacccctaatagaagggttgatgttgacgtctaccttcggcatc
tctcccagtcctgtgttctgcagaaaagctattaacaactgaagcgacactagccgtgaa
ccatctggaagtttcgttgcggattttccctaccgtcccccatggaactgtcttaaatct
tgttttcccttactcaaatctacttttaggccagtgttcctacatccatttatggacaca
catgatggccggcgcaactccccgtcctaaatcaaatccctaaaccgaacgaaaccccag
attcagtcaagccgccaagagggatcagtgacattgaggtcacgtatcccctcagttgcg
cgctaatttggtgactggcacggtcggatagcgggtgtttctttactgcaccgactacgt
tgtaatggctgacgcgggatgttgacctgcgggagcgccggggacgatgctcaaaagagg
agggaggctatgtaatacgatagtggtttatctactgatgatgtacgaattggtgaagaa
cataatttattaagtagctattataaaaggggtacagatattgtagtgtaatacgatagt
ggtttatccctcggttctggtgaggcgccacttttgtactttgaattagcccccttgtac
ctggctgggtgggctggccttttgggccatgccaatagcccagacaccttctctgcgctg
aatacatattctgtccgagtattgtgtcctctttcgtcttcagggagtcccgggacgcta
ca
>pathogen_EgG_scaffold_0006_Trim-1589300-1590391
TGGGTTACTGGTTGTTTATCTCCCGGTATTGGCGAGGAGCGACTTTTGAGATGGTTTTTG
TACCACGCCGGGTTGCCTGCCCTCGGGCCATACCTGTAGCCCAAGTACCTTCTCTGTGCC
GAATATATGTATTCTACTCCAGTATTATGTCTTCTTTTGTCTTCAGGGAAGTCTCGGGAC
GCTAAATTGGCAGTTGGAAGTGAACCCAATCCTAAAGGACATCTGTCCTGATTTTCACTG
CTGAGTGATAAACCGTAGCGGAACGGAAGAAGTACATATGCTACGGATGGGAGAATGGTG
ATGACCCCAAACAGATGGGTTGAAGTTGGCGCTCACCTTCGGCACCTGTCCCTGTCCCGT
GTTCTGCAGGAAAGATGTTAGCAACTAAAGTGACACTAGCCATAAACCGTCTGAAAGTTT
AGTTACAGACTTCTCCTACCGTACCTGCAATAAGCTGTTGATAAAGTGAATTCTCGATAC
CTCCTCCATTTCCTTACTATCTGAATGGAGCATGGGCAGCTCTGAAGTTGGAACAACATG
GCAAAGAGGAACAGATGCAAAACCCTTCCCCCATGGACATGTATTAAATCCCGTCCTTCC
TTACACAAATCCGATTTTATGCCAGTGTTCCTACATCTATCTATGGTTACGTATAATGGC
CAGCACAATTCTCCATTTCTAAAAGTAAGTTGCCAAACCGGACGAAACTGCAAATTCAGT
TAGATTGCTAGGAGGAGTCAGCTACAATGCAGTCGAGTATCGCCCCAGTTGCACGCTAAT
TTGATGACCAACAGGGCCGGCTCGCGGATGCTTCTTAACAGCACCGACTACGTTGGGATG
ATTGACGCGGGAGGTTGATCAGAGGGAGCGCCGGAGATGACGCTCAAAAGAGGAGACGGG
CTATGTAATACGATGGTTGTTCTTCCCTCGGTATTGACGAGGAGCGACTTTTGATTTGGC
CTTTGAACTACGACGGATGGGCTGGCCTTGGGGCCATGCCAGTAGCTAAAACACCCTTCT
CTGTGCCAAATATATGTATTCTACCCCACTACCATGTCTTAAATCGTCTTCAGGAAGTCT
CGGGGAAGTACG
>pathogen_EgG_scaffold_0006_Trim-4653093-4654072
tgtaatacgatggtggtttgtcccacggttctagtgaggcgccacttttgtactttgaat
tagccctcttgtaccttgctgggcgggctggcctttcgggccatgccagtagcccaaaca
ccttctccgcactgaatatatattctgcccgagtattgcgtcttcttccgtcctcaggga
agtctcgggacgccacattggtggcagcggaaagcgaacccgatcttaaaagacatgtat
cctgattttccacttctgcgtgataagccttagtggagcggaagaagtacatatgctacg
gatgagagaatggtgatgacccctaatagaagatttgaatttgacgtcagtatctatccc
agtcccgtgttctgcagataagctgttaatgactgaagccgcactagccgtaaaccattt
gaaaatttcgttgcagactttcctaccgtagcccatggacctgtattaaatcccattctt
ccctacacaaatctacttttaagacagtgttccttcatccatctatgggcacgtatgatg
gccaacacaattccccatcccgaatcaagttcctaaatcagacaaaaatccacattcagc
tgggctatcaagagggatcagtgaggttaaggtcaagtatctcctcagttgcgcgctaat
ttggtgactggcacggtcggatcgagggttctcgctaacggcaccgactacgttgtaatg
gttgacgaagaaggataacctgcgaaagacccggggacgacgctctaaagagtaaggagc
tatgtagtacgacagtggtttttcctttggtattggtgaggcgccacttttgtactttga
attagcccgcttgtacctcactgggtggactggccttagggccatgccagtaattcagac
agcttctctgtgctgaatatatgtattctgcctgagcactgtgtcttctttggtctttag
agaagtctagggacgccaca
>pathogen_EgG_scaffold_0007_Trim-1524664-1525649
TGTAATACGACAGTGGTTTATCCCTCGGTTCTAGTGAGGCGCCACTTTTGTACTATGAAG
TAGCCCCCTTGTACCTTCCTGGGTGGGCTGGCCTTTTGGGCCATGCCAATAGTCCAGACA
CCTTCTCTGAGCTGAATACACATATTCTGTCCGAGTATTTTGTCTTCTTTCGTCTTCAGG
GAGTCTTGGGACGCTACATTGGTGGCAGTGGAAAGCGAACCCGATTTTAAAGGACATGTA
GCCTGATTTTCCACTTCTGCGTGATAAGCCTTAGTCGAGCAGAAGAAGTACATATGCCAC
GAATGGGAGAATGGTGATGACCCCTAATAGAAGGGTTGATGTTGACGTCCACCTTCGGCA
TCTCTCCCAGTCCCGTGTTCTGCAGAAAAGCTATTAACAACTGAAGCGACACTAGCCGTG
AACCATCTGGAAGTTTCGTTACAGATTTCCCCTACCGTTCCCCATGGACCTGTTTTAAAT
CTTGTACTTCCTTACTCAAATCTACTCTTAGGCCAGTGTTCCTACATCCATCTATGGGTA
CACATGATGGCCGACGCAACTCCCCGTCCTGAATCAAATCCCTAAACCGGACGAAACTCC
AGATCCAGCCAATTCGCCAGGAGGGATCAGCGACGTTGAGGTCACGTATCCCCTCAGTTG
CGCGCTAATTTGGTGACTGGCACGGTCGGCTCGTGGGTGTTTCTTTGCTGCACCGACTAC
GTTGTAATGGCTGACGCGGGAGGTTGACCTGTGGGAGCGCCGGGGACGACGCTCAAAAGA
GGAGGGTGGCTATTTAAAACGATAGTAGTTTATCCCTCGGCACTGGTGAGGCACCACTTT
TGTACTTTGAATTAGCCCCCTTGTACCTCACTGGATGGGCTGGCCTTTTGGGCCATGCCC
ATAGCCCAGACATCTTCTTTGTGCTGAATATATATTCTGCCTGAGTGTTGTCCTCTTTCG
TCTTCAGGGATTCTCGGGACGCTGCA
>pathogen_EgG_scaffold_0007_Trim-1570142-1571897
TGTAATACGATAGTAGTCTATCCCTCGGCACTGGTGAGGCACCACTTTTGTACTTTGAAT
TAGCCCCCTTGTGCCTCACTGGATGGGCTGGCCTTTTAAGCCATGCCGATAGCTCAGACA
CCTTCTCTGCGCTGACTATATATTCTGCCCGAGTGTTGTCTACTTTTGTCTTCAGGGAGT
CTCGGAACGCTACACATGTGCATCCGACCAACCCTATTAGGCTTGAGTAAAAAACGTATC
CTAAAAGAAATGCCTTAAAGTAGAAGTAAATATTCTGAATTTTAAATTTACCCGCAGCAA
GTGACTGATAGAATAATCTTTTGGATGACAAGGAGTCACAGTAGACCATGCCGAGTGGAC
GTCATTGATTTCCAAAGGGAAGACAAACACTGATTTCCACATAAAATTACAATAATTTAT
AAACCAATGCTTTTGATCCAAGAATCTAAAACCAGCGGTAGGGATGAAAAAAGGAAGATA
TTACGTGTCAATCATTGAATAGCTGTTTAACAGCAGTTAAAGCTTGACGTTTTACATGGA
ACACTTTGAAAGAATGAATTTACAAATGAATATAATATACAGCATTCCTCCAATCTTATC
TACTTGACTCGAGGCACACCGAAATGACTTTTGCTCTAATTTGAAGTTCTACCTGTCTGA
TTTGTGCTTATTTTTTGATTTTTCAGATGTCATCATTTCTGAAAGAAAGTTTTGCAAAAC
AAAACATTTCGTCAATTGTTTGGTTGTTAGCAATCGAGTGGAATAATAACACACAAATCC
AGTGTTTGTTACTTAAATGGCCTTGGAAAGTTTATGAGAATTCCACAATCACCAACGCAA
TATTTGGGCTTCTTTTTTGCTTCCTGCTTTATACTCTTGGATTAGTAAGATTGTTTAGAG
GAGGTCATCTCGTATCGTGCAAGATGTGAGGTTACAAATAAATGATTTCAATGAAAGGGC
ACGTATTTATATCCGCCTTGAGAGACGATGACGTGTGTGACGTGTCTGTCGCAGATTTGC
ATTTAAACTTCTGTTAAAATTATTTAGTTTCCGTTATCAAATTTCCTAAGCGAACAAACA
AAAGCTCTATGATCAAAAAGCGGAGTAGCGATAAGCTGTGGGCTGTCCAATCTATTATGA
CAAGGAGGCTACTAGAGAATCATAGGTAACTCTCAGAATTGCGTTTCAAATCTCATTGAA
ATTGGCATTTTCTGGCAATAAAATCTTGCGTACTGAGTAAGAGGAGGACGCAATTCTAGA
TAAAATCAGGCTCTTTGATCAACAAGCAAAATAACGATGAGTTGTGTCGGAGATTTGCAT
TTCAACTCCAATCATAATTATGAGTAGTTGATTTTAGATTACCTACGCTGAACATCTAAT
GGATGAAGTCATCAGTTAAGCACAAGCTCTTTACCGATGAGGCAATGATTTGTGTCCAGT
TCACCATCTTATAAGAAGGCGCTTGATAAAAATTGCAATTAAATCGGACTTGCATTTCAA
TTTCTTAAAAATAAATAGCTTTGTGTTGTAGTACCTGTTGTGCCAAATAAATAAGGGATA
ATGTAATACGATAGTGGTTTATCCCTCGGTTCTGGTGAGGCTCCACTTTGTACTTCGAAT
TAGCCCTCTGGTACCTCGCTGGGTGGGTTGGCCTTTTGGGCCATGCCAATAGCCCAGACA
CCTTCTCTGCGCTGAATATATACTCTGCTCGAGTATTGTGTCTTCTTTCGTCTTCAGGGA
GTCTCGGGACGCTACA
>pathogen_EgG_scaffold_0007_Trim-1617177-1618125
TGGCGCCACTTTTGTACTATGAAGTAGCCCCCTTGTACCTTCCTGGGTGGGCTGGCCTTT
TGGGCCATGCCAATAGTCCAGACACCTTCTCTGAGCTGAATACACATATTCTGTCCGAGT
ATTTTGTCTTCTTTCGTCTTCAGGGAGTCTTGGGACGCTACATTGGTGGCAGTGGAAAGC
GAACCCGATTTTAAAGGACATGTAGCCTGATTTTCCACTTCTGCGTGATAAGCCTTAGTC
GAGCAGAAGAAGTACATATGCCACGAATGGGAGAATGGTGGTGACCCCTAATAGAAGGGT
TGATGTTGACGTCCACCTTCGGCATCTCTCCCAGTCCCGTGTTCTGCAGAAAAGCTACTA
ACAACTGAAGCGACACTAGCCGTGAACCATCTGGAAGTTTCGTTACAGATTTCCCCTACC
GTTCCCCATGGACCTGTTTTAAATCTTGTACTTCCTTACTCAAATCTACTCTTAGGCCAG
TGTTCCTACATCCATCTATGGGTACACTGATGGCCGACGCAACTCCCCGTCCTGAATCAA
ATCCCTAAACCGGACGAAACTCCAGATCCAGCCAATTCGCCAGGAGGGATCAGCGACGTT
GAGGTCACGTATCCCCTCAGTTGCGCGCTAATTTGGTGACTGGCACGGTCGGCTTGTGGG
TGTTTCTTTGCTGCACCGACTACGTTGTAATGGCTGACGTGGGAGGTTGACCTGTGGGAG
CGCCAGGGACGACGCTCAAAAGAGGAGGGTGGCTATTTAAAACGATAGTAGTTTATCCCT
CGGCACTGGTGAGGCACCACTTTTGTACTTTGAATTAGCCCCCTTGTACCTCACTGGATG
GGCTGGCCTTTTAAGCCATGCCGATAGCTCAGACACCTTCTCTGCGCTGACTATATATTC
TGCCTGAGTGTTGTCTACTTTTGTCTTCAGGGAGGCCCGGGACGCTGCA
>pathogen_EgG_scaffold_0008_Trim-2603542-2604636
TTGTTGTTGTAGATTCAAGCCTGTTTTGGTAAAGAGGCCACTTCAATGCTCCGCCATTGT
ACCTTCGTCGAGTGGGCTGGCCTCCAGGCCATGCCTGTAGCCCCTGACCCTACTGATATC
GAATATATATATTCTATCCGAGTATTGCCTTCTCCCATCTCCAGGGAAGTCTCAGAGCGC
CACATTAGTGACAGCGGAAAGCAAACCCCATCCTGATTTCTACTGCAAGGTGAAAGAAGT
GCCTATGCTGCGGATGCAAGAATCTGTGACGACTCCTAGTGGAAGAGCTAAAAATAACGT
CTAACTTCGGCATCTATCCCAGTGCCGTGGTCTGCAGGAAAGCTATTAACAATTGAAGCG
ACACCAGCTGTACTCGAAAATCATCTGAAAAAGTTCGTTACGGACCTATCTACAGTTCCT
ATATGAAAATATCGCCTATTTAAGCTCACGATACCACCTCCGCTCCCTTACGAATTGGAT
GGAACCTAGATAGATAGGTAGGTAGATAGATAGATGTAGCAGGGCAGTACTGAAGTGAGA
ACGATGTGACAAGGAAGAATAGATGAAAAACCCGACCCCCGCAGAACCATTTTAAACTCG
TCCATTGCTTTAGACTCTGCCTTTGGTCCAGTGTTCCTCCGACTTACCATGGACACGTGC
GATGGCGAGTACATTCTCTAATCCTGAAATCAAGTTCTCAAACAGGGCAAAACTCCGGAT
GCAGTAGTTGCCAAGAGGAGCTAGTGAAGTTGGGGTCAACTGTCTTCTTAAATGGATAAA
ATTTTGGTGGCTAGCACGGCTGATTCCTGGGTGCTTTTCTTACAACGTTGTAATAACTGA
TGCGCAAGGTTGATCAAGGGAAGCGCCAGGGACGATGCTCAAAAGAGGAGAGGGGCTATG
TATTACATTGGTTGTTCGTTTAACTCTTGGTACTGGGAAAGGGGTTACTTAGATGCTCCA
CCATTGTACCTTCGCCGAGGTGGACTGGCCTCCAGGCCATGATAGTAGATCCAAGTCCTA
CTGTATGTTGAATATGTATATTCTGCCCAAGTATTATGTCTTCTTCCATCTTTAGAGAAG
CCTCGGGACGCTGAA
>pathogen_EgG_scaffold_0010_Trim-198782-199755
tgtaatactatgttggttaatttcacggcattggtaaggcattacttttggaccttggca
tttgtcttcttgtattacgctgggtagtctggcctttgggacttgctagtaccttaaaca
ccttctctgtgcagaatgtatattctacgcatgtattgtgtcttcttttgtcttcagaaa
agtctcgggatgctacattcgtagcagcgggcagcaaacccgatcataaaggacatgtat
cctagttttccacttctgcgtgataaacctcagtggacaggaagaagtacatatgctacg
gatgttagaatggtgataacccctaatagaaggcttaaagttggcatctatcccagtcct
gtgttttactgaagagctgttaacaactgaagcgacactagccgtgaaccatctggaagt
ttcgttacggactttgcctaccgtcccccatggacctgttttgaatcccatccttcctta
cacaaatctacttttaggccggtgttcctacatccacgtatggacacgcatgatagccag
cgcagttgcccctcttgaatcaggttcctaagccggacgaaactccagatctagttaagc
tgccaagagggatcagtgacgttgaggttaagtatctcctgagttgcacgctaatttggt
gactggcacggtcggctcgagggtgtttctctgcagcactggctacgttgtaatagctga
agcaggaggtcaacctgtgggagtgccggggacgatgctcaaaagaggagggaggatatg
taatgcgacggtggtttatccctcgggattgctgagccaccacttttgtactttgaatta
accttcttgtgccttgctgggtggctggcctttgggccatgctagtatcccaaacacctt
ctctacgctgaatatatatattctgccctactattgtgtcttctttcgtcttcaggaagt
ctcatgatgctaca
>pathogen_EgG_scaffold_0010_Trim-1677261-1677866
catagtacgatagtggtttatccctcgggattagtgaggcgccgcttttgtactttgtat
tagccctcttgtagctggctgtgtgggctggccttcgggtcatgccaatagctcagacgc
cttctctgcgccgaatatatatatatgctacccgagtactgtgtcttctttcgccttcgg
ggagtctcgggacgctacattggtggcagcggagagcgaacccgatcttagaggacatga
atcctgattttccacttctgtgtgataaaccttagtggggcggaagaagtacacatgcta
cggatgggagaatggtgatgatccctaatagaagggctgtagttgacatctacattcagc
atctctcccaggcccgtgttctgcagaaaagctattaacaactgaagcgacgctgccaat
agcccggacaccttctctgcgctgaatatatattctgcccgagtattgtgtcttccttcg
tcttcagggagtctcgggacgataca
>pathogen_EgG_scaffold_0011_Trim-198691-199684
tgtaatacgatggcggtttacccctcggtattcgtgaggcgtcacttttgtacttttgaa
ttcgcgcccttgtacctcgctgggtgggctggccttgtcatgccagtagcccaaacacct
tcgctgtgccaaatacatatattctgccctagtatcttgtcttctttcgtcttcagagaa
gtcttgggacgctacattggtgatagcgggaagcgaacctgatctcaaaagttatgtatc
ctgtttttcacttctgcgtgataaacctcagaggagcggaagaagtacgtgctacggatg
ggagaatggtgatgacccctcatagaaggacttaagttgacgtatacttttggcatctat
cccagtcccgtgtcctgcaggaaagctattatcaactgaggtgacactagccgtgaaccg
tctggaagtttcgttacagacttcacctaccctctaaagtgagaatgacgtggcaaagaa
gaacagacgcgaaaaccccctccccatggatctgccagtgttcctacatctatctatgga
caggcataatggtcagcacaatcgcctgtcaccgaacccatttcctaaaccggacgaaac
tccagatccagttaagctgctaagggggatcagtgacggtgaggtcaagtagctcctcag
ttggacgctaaactggtgactggcacggtcggaccgcgggtgtttctttacagcaccgac
aactttgtaatggctggtgcgggaggttgacctccgggagtgccggggacgacgctcaga
agaggatggagactatgtaatacggtggtagtttatttctctgtattggtgaggcgccac
ttttgaacttttgaatcagccctcttgtaccgcactgggtgggctacccttcgggccatg
ccagcagtacaaacaccttctctgtgctaaatatgtatattctgtccgagtattgtatct
tctctcgtcttcagggaagtcttgggacgctaca
>pathogen_EgG_scaffold_0011_Trim-323329-324446
tgtaaaatgctggttgtttaatctcggttttgctgaagagccaccttcgacttggccatt
gtaacatgtcaagtagtctggccttcgagccatgccagtagcccccaataccttctgtat
gtcagatatacatatgtgcattctgcccgagtatcatgtcttcttgcatcttcagagaag
ccccgggacactacattggtggcagaggaaagctaacccaatcctaaaggacatctatcc
cgatctccactgctgggtggtaaaccttagtggggcggaagtagtacatatgctacggat
ggggaaatcggtgacaaccccaaacagaagagctaagactgatgtcagcctttggcacct
accccagtcccgtgttctgcaggaaagctatcactggccgtgaaccatctaaaatagttt
cattgcagagttgccctaccgtaccaacataaagttgtcgataaagtgaactcgcgatac
cccttccacgtctctactagatggatagagcccggatagatatgacggggcggccccgcc
gtgagaacagcgtggcaaggaggaacagatgcgagaccctttccccaccgtcccccatgg
acctgtgttaaatctcgcccttccttgcgcaaatttgctttcacgtccgtgttcctacat
ctgtctgtggacacgcatgatggccagcacaattccctgtccccgaatccatttcccaag
ccggatacaactccagatgcagttgaattgccaagagggatcagtgacgctgaggtcaag
tatctcctcagttgcatagaaatttggtcactggcacggctggctcgtgggtgtttcctt
acagtaccgactgcgttgtgatggctgacgcgggaggttgaccatggggagcgctgggaa
cgaagcccaaaagaggagaggggctatatgatacgacggttgtctaactcttcgtattgg
tgaggggccactaatgactttgccactgtaccacgccgggtgggctggccttcgggccgt
gtcagtagcccagatacctgttgtttgtcgaatgtgtatatattctgcccgagtattatg
tcttctttcgtcttcagggaagttaccgtgacgctgca
>pathogen_EgG_scaffold_0011_Trim-384010-384997
tgtaatacgatagtggtttacccctcggttttggtgaggcgcaacttttgtacttcgaat
tagcccccttgtgcctcgctgggtgggctggccttttgggccatgccaatagcccagaca
cctccgtgctgaatatatatattctgcccgagtattttgtcttctttcgtcttcagggag
tcccgggacgctacattggtggcagcggaaagcgaacccgatcttgaaagacatgtatcc
tgattctccacttctgcgtgataagccttggtggagcggaagaagtgcatatgctacgga
tgggagaatggtgatgacccctaacagaagggttgatgttgacgtctaccttcggcatcc
ctcccagtcccgtgttctgcagaaaagctattaacaactgaagcgacactagccgtgaac
catctggcagtttcgttacggatttcccctaccgtcccccatggacctgttttaaatctt
gtattcccttattcgaatctgcttttagaccagtgttcctgcatctatctatggacacgc
atgatggccgacgcagttccccgtcctgaatgaaatccctaaaccggacgaaaccccaga
tccagtcaagctgccaagagggatcagtgacgttgaggtcaagcatcccctcagttgcgc
actaatttggtgactggcacggttggctcgtgggtgtttctttactgcaccgactacgtt
gtaatggctgacgcgggaggttgacctgtgggagcgccggggacgacgctcaaaagagga
gggaggctatgtaatacgatagtggtttatccctcggttctggtgaggcgccactttttt
gtacttcgaattagcccccttgtacctcgctggctggggctggccttttgccatgccaat
agcccagacaccttctccgtgctgaatatatatattctgcccaagtattttgtcttcttt
cgtcttaagggaatctcgggacgctaca
>pathogen_EgG_scaffold_0011_Trim-1043644-1044604
tgtaatacgatggtggtttatctctcggtattggtgaggcgccacttttgtactttggat
tagcctttttgtacctcactgggtgggctggcctttgggccatgccagtagcccagacac
cttctctgtgctgaatacatatattctgcccgagtattgtgtcttctttcgtcttcaggg
aagtctcgggacgctacgttagcagcagcggaaagcgaacccgatcttaaaggacatgta
tcctggtttcccacttctgcgtggtaaaccttagcggagcgaaagaagtacataggctac
ggatgggagaatgatgatgacgtctaccttcggcatctatcccagtcccgtgttctgcag
gaaagctattaacaataaaagcgacagtagccgcgaaccatctgggtgtttcgttacaga
cttgctctaccgtccctcatatacctgtattaaatcccgtccttccttacacaaagttac
tttggtccagtgtttctacatccatcaatggacatatgatggccagcgcaataccccgtc
ctgaattagggtctcaaaccagacaaaactccagatccagttaagctgccaagagggatc
agtgacgttgaggccaagtatctcctcaattgcacgctaatttggtggctggcacggtcg
ggtcgcgggtgttttttttacagcaccgactacgttgtagtggctgacgcgggaggtcga
cctgcgggagcgccggggacgacgctcaaaagaggaggtaggctatttaatacgatagtg
gtttatccctcggtattggtgagccaccacttttggactttgaattatccctcttgaacc
tcattgggcgggctggccttcgggccatgccagtagcccagacaccttctctgtgctgaa
tatatattctgcccgagtgttgtgtcttcttttgtcttcagggaagtctcggaacgccac
a
>pathogen_EgG_scaffold_0012_Trim-100631-101602
tgtaatgcgatagtggtttatccctcggtattggtgaggcgccactcttgtactttgaat
tagctcccttttacctcgctgggtgggttggccttttgggccatgcaaatagcccaggca
ccttctctgcgctgaatgcatatcctgcccgagtattgtgtcttctttcgtcttcaggga
gtctcgggacgctacattggtggcagcggaaagcgaacccgatcttgaaagacatgtatc
ctgattttccacttctgcgtgataagccttagtggagcggaagaagtacatatgctacgg
atgggagaatggtgatggcccctaacagaaaggttgatgttgacgtctaccttcggcatc
tctcccagtcccgtgttctgcagaaaagctattaacaactgaagcgacactggccgtgaa
ccatccggaagtttcggtgcggattttccctaccgttccccatgaacctgttttatatct
tttccttccttactcaaatctacttttaggccagtgttcctacacccatctatggacacg
catgatggccggcgcaattctccgtcctcaaccaaatccctaaaccaaacgcaactccag
atccagtcaagccgccaagagggatcagtgacgttgaggtcaagttcaccctcagttgcg
cgctaatttggtgactagcacagtcggctcgtgggtgtttctttgcagcaccgactacgt
tgtaatggctgacgcgggaggttgacctgcgggagcgccggggacgacgctcaaaagagg
agggaagctactttatccctcggtattggtgaggcgccacttttgtactttgaattagcc
cccttatacatcgctggatgggctggccttttgtgccatgccagtagcccagacacctcc
gtgctgaatatatatatattctgcccgagtattgtatattctttcgtcttcagggagtct
cgggatgctaca
>pathogen_EgG_scaffold_0012_Trim-201656-202774
tataatacgttggttttttaaaacgtcggttatggttgagagcaacttttgacttgataa
gtgtaccacgccgggtaggctgactttcgagccatgtcagtagccaaagtacccactgct
ttttctttatgtatatatattctgccgaagtattatgtattcttttgccctcagggaagc
cttaggactcgactttagtggcagcggaaagcacggccgatctttaaggaaactaacgtg
atttccactgcaggctgataaaccatagtggggcggaagaagtacatttgctgcggatgg
gagaatcggagatgagtccaaacgtaagggctaaaactgacgtccaccctcggcaaatac
tgcagctatgtgttctgcaagaaagctattaacaactgaagcgccactagttgcaaactt
tttaaaatagcttcaacgcagagtctctttaccttacctgcataaagctgtgataaagtg
aactctcgatacctgttccacttctctactagatggttagagcccagatacctataactg
ggcagatcagaaatgaaaacaatgtaacagggaggaacacacacgagacctttccccccc
cccccggaccagtgttaaatcccgctttttcttacctaagccggcttttaggtcagtatt
cctacatctgtccatggacttgcatgatggccatcatatcctctgtccctgaatccaatt
ttcaaatcggataaaactccagatgcagtcgaagtgccaagcgggatcatgacgttacgg
tgaagtgtctcctcaattgcataaaaatctgatgactggtacggctggctcgtggatgtt
ttcttacagcgctaactatgttgtgatggctgacacggaaggttgactagaaaagcgcca
ataacgacgctgaaaagaggagcgcggctatagaatacgatggcagttttacaatcggtt
ttggcgaggagtcactttcgacttgattatagtaccttaccgggcaacctggcttttggg
ccatggccgtagcctaagtgccttctatctgtccaatgtatacattctgcttgagtatta
tttattctctctattttggggaagtctcggggcgctaca
>pathogen_EgG_scaffold_0012_Trim-1505913-1507018
tgtaatacgttgattgttcgtttaacagtcagttttgataaagggtcactttgacttgat
cactgtaccttgtcgggtgggctggccttcggaccatgccagaagctttaatacttttta
tattccgattgtatatattctacccaagtattatgtcttctctcgtcttcagggaagtgt
cggggcgccacattggtgacagcgcaaagcaaacccagtctatttggacacgtatcctgt
tctctactgctgggtaataaatcttagcggggtggaagaagtgcatatactacggatgca
aggatcggtggtaactccaaacagaatgactgaaaatgacatctaccttcggcaactacc
ccagtcccgtattttgcaggaaagctattatcaactgaagcgacaataactgtgaaccat
ctgaaagttttgttacagactttccctaccatacctgcttaaggctgtagataaagtgaa
ctcacgatacctcctccatttccctattagctgtagagaaccctgatagatatgactgat
tagtttcgaagtgcaaacaacgtggcaggaaggaacgaacgcgaaacccttcccccacgg
acctgtattaaatcttgtccttcctcacacaaatctgctttcaggccagtgttcctacga
cgtctatgtatgaccacagcaaaattctccattcctgaagcctcttcccaaaccagacga
aatttcagatgcagcgtaattaccgagagggatcagtgccgttgcggtggagtgtctcag
ctgtgttgaaatttgatgagtggcacgaccggctcgtgggtgttgccttacagcaccgac
tacgttgtgatggctgacgcgggagcttgaggaaggtgagcgccgaggataacgctgaaa
agaggagaggggctatgtaatacgttggctgtttgtttaacggccggtgttggtaaagag
ccactatgtgttggctattgtaccttgcgtggtgtctggccttcggggcttgccagtagg
cctaataccttctgtataccgaatatgttaattctgtcgtaggattatgtcttccttcgt
attcagggaagtctcggggcgctaca
>pathogen_EgG_scaffold_0012_Trim-1573284-1574402
tgaaataatttggttgtttgtttattagtcggttttggtgaagagccactttagacttgg
cggttgtacctagtcgggtgggctggcctcctgaccatgtctttgtccctaatgccttcc
ctttgtcgaatacgtatattctatcccagtattatgtcttcttttgtctatgaggaagtc
tcgggtccccacattggtggcagcggaatgcgaatccgatcttaaaggacatatatcctg
atttctgctgctaggtgatgaatcttagcggggcggaagaagcacgtatgctacgaatgg
gagaatcgacgatgaccccaaacggaagggctgaaattgatgtctaccttcggcaactac
cccagtcacttgttctactggaaagctattaacaactgaagcgatactagccgtaaatca
tctgggagtttcgttacagaatttccctaccgttacctgcacagagctgttgatacagtg
aactcgcgatacctcccccattttcctaccagctgcttagagcccggatagatgcgactg
ggcagatctgaagtgggaccaacgtgagaagaaggaacagacacgaaactcttcccccat
ggacctgtgttaaatcccatccctcctcacacaaatctgtatttaggctagtgttcctac
gtctatccatgaacacgcatgatggccggcacagttccccgttccccaatccacttctca
aaccggaggaaactttagatgtagtagaattgccaagagggattagtgacgttgcggtga
agtatctccttatttgcatggagatttgatgagtggtatggcgggctcgtgggtatttcc
tcacaacaccgactacgttgtaatgacttacgcgggggtttgagaaaagggagtgtcgtg
gatgacgctgaaaagaggagaagaactatgtaataccttggctgtttgtttaacagtcgg
ttttggtacagagccacctttgacttggccattgtatcgcaccaggtgggctagcctttg
ggccatgccagtagccctaatacctactgtatgtcgagcatccatattctgtccaagtat
tatgccttctttcgtctttggggaagtcctggagctaca
>pathogen_EgG_scaffold_0012_Trim-1601273-1602421
tgtagacatagtgtaatacattggttgcttgtttaacgatcggtatcgttaaaggaccac
tttgtcttgttcattgtatttagtcgggtgggctggcctccggaccatgtctttgtccct
aatgccttccctttgtcgaatacgtatattctatcccagtattatgtcttcttttgtcta
tgaggaagtctcgggtccccacatttgtggtagtggaaagcaaatccgattttagagaga
tatctatcctgatttctgctgctaggatatgaaccttagcggggcggaagaagcacgtat
gctactaatgggagaatcgacgatgaccccaaacggaagggctgaaattgatgtctaccc
ttggcaactaccccagtcacttgttctactggaaagctattaacaactgaagcgatacta
gccgtgaatcatctgggtgtttcgttacagaatttccctaccgttacctgcacagagctg
ttgatacagtgaactagcgatacctcccccattttcctaccagctgcttagagcccggat
agatgcgactgggcagatctgaagtgggaccaacgtgagaagaaggaacagacacgaaac
tcttcccccatggacctgtgttaaatcccatccctcctcacacaaatctgtatttaggct
agtgttcctacgtctatccatgaacacgcatgatggccggcacagttccccgttccccaa
tccacttctcaaaccggaggaaactttagatgtagtagaattgccaagagggattagtga
cgttgcggtgaagtatctccttatttgcatggagatttgatgagtggtatggcgggctcg
tgggtatttcctcacaacaccgactacgttgtgatgacttacgcggggggttgagaaaag
ggagtgtcgtggatgacgctgaaaagaggagaagaactatgtaataccttggctgtttgt
ttaacagtcggttttggtacagagccacctttgacttggccattgtatcgcaccaggtgg
gctagcctttgggccatgccagtagccctaatacctactgtatgtcgagcatccatattc
tgtccaagtattatgccttctttcgtctttgggaaatctcggggcgctgcaacaggatgt
tatgctgca
>pathogen_EgG_scaffold_0012_Trim-1694651-1695740
tgcaatacattaactgattgtttaacgatcagtattggtaaaagaccactttgtcttggc
cattgtacctcaccgggtaggctggccttcgggacatgccagcaaccctattaacttctg
taggtcgaacattcatattctgcgcaagtattataccttctttcatcttcagagaaggct
tggaaccccacattagtagtggtggaaggcgaacccaatcttaaaggacatccatcccga
tttccactgctgggtaataaaccttagcggggcagaagaagcacatacgccacagatggg
agaatcagtgatgactccggcaactatcccggtccaatgttctgtaggaaagctagtaac
agctgaagctacactagccgtgaaccatctggaagtttcattacagattttccctattat
acgtgcataaagctgttgataaagtgaactcgcgatacctcctccatttccctactagct
gtatagagctcggataaatgtgactgggcagctccgaagtgagaacaacgtagcaaggag
aaacagacacgaaactcttcccccaaggacctgcgttaaatcccattcttccttacccaa
atctgtaattaggccagtgttcctacgacgtccatgtatggacacgcgtgatagccagca
ccattgccctttcctgaatcctcttcccaaaccggacgaaactccagatgcagtagaatt
gctgagagggatcagtgacgttgtggtgaagtatcttctcacttgcatagaagtgtgatg
agtggcatgatgagatggtgggtgtttccttgtagcaccgactacgttgtgatggctaac
gcgggaggttgaggaaggagagtgtcgtggtagatgctgaaaagaggagaggggctatgt
aataccttgggtgtttacttgacggtcagtattggtaaagggtcactttgtcttggccac
tttacctcgacgagtgggctggccttctggtcatgccggtagccttaataccttctgcat
gtaaaatacataatattttgtccgagtattgcgtcttctttagtctttagggaggtcttg
gggagctaca
>pathogen_EgG_scaffold_0012_Trim-1751385-1752469
tgtaattatttggttgtttaacgatcggcattagtaaaggaccactttgtcttggccatt
gtacctcatcgggtaggctggccttcgggacatgccagcaaccctattaacttctgtagg
tcgaacattcatattctgcgcaagtattataccttctttcatcttcagagaaggcttgga
accccacattagtagtggtggaaggcgaacccaatcttaaaggacatccatcccgatttc
cactgctgggtaataaaccttagcggggcagaagaagcacatacgccacagatgggagaa
tcagtgatgactccggcaactatcccggtccaatgttctgtaggaaagctagtaacagct
gaagctacactagccgtgaaccatctggaagtttcattacagattttccctattatacgt
gcataaagctgttgataaagtgaactcgcgatacctcctccatttccctactagctgtat
agagctcggataaatgtgactgggcagctccgaagtgagaacaacgtagcaaggagaaac
agacacgaaactcttcccccaaggacctgcgttaaatcccattcttccttacccaaatct
gtaattaggccagtgttcctacgacgtccatgtatggacacgcgtgatagccagcaccat
tgccctttcctgaatcctcttcccaaaccggacgaaactccagatgcagtagaattgctg
agagggatcagtgacgttgtggtgaagtatcttctcacttgcatagaagtgtgatgagtg
gcatgatgagatggtgggtgtttccttgtagcaccgactacgttgtgatggctaacgcgg
gaggttgaggaaggagagtgtcgtggtagatgctgaaaagaggagaggggctatgtaata
ccttgggtgtttacttgacggtcagtattggtaaagggtcactttgtcttggccacttta
cctcgacgagtgggctggccttctggccatgtcagtagccttagttccttctcaatgtcg
aaaatatacatttcgctgaagtattttgtcttcttttgccttcagagaagtctcagtgtg
ctaca
>pathogen_EgG_scaffold_0012_Trim-1842978-1843665
TGTAATACGATAGTGGTTTATCCCTCGGTTCTAGTGAGGCGCCACATTTGACTTTGAATT
AGCCCCCTTGTACCTCACTGGGTGGGCTGGCCTTTCGGGCCATGCCAATAGCCCAGACAC
CTTCTCCATGGTGAATATATATATTCTGCACGAGTATTGTATCTTCTTTCGTCTTCAGGA
AGTCTCGGGACGCTACATTGGTGGCAGCGGAAAGCGAACCCTATCTTAGAGGACATGAAT
CCTGATTTTTCACTTCTGCGTGATAAGCCTTAGCAGGGTGGAAGAAGTACATATGCTACG
GATGGTAGAATGGTGATGACCCCTAACAGAAGGGTTGATGTTGACGTCTACCTTCCCGTA
GAGAGCTGTGGGAGCGCCGGGGGCGACGCTCAAAAGAGGAGGGAGGCTATGCAATACGGT
AGTGGTTTATCCCTCGGTTCTGGTGAGGTGCCACTTTTGTACTTTGAGTCAGCCCGGCCG
GCCTTTTGGGCCATGCCAATAGCCCAGACACCTTCCCCGTTCTGAATATGTGTATTCTGC
CCGAGTATTGTGTCTTCTTTGGTCCTAAGGGAGTCTTGGGACGCTACA
>pathogen_EgG_scaffold_0012_Trim-1966038-1966715
TGTAATACGATAGTGGTCTATCCCTCGGCGCTGGTGAGGCACCACTTTTTCGCTGGGTGG
GCTGGCTTTTTGGGCTATGCCAATAGCCCAGACACCTTCTCCGTGCTGAATATATGTATT
CTGTCCGAGTATTGTATCTTCTTTCGTCTTCAGGGAGTCTCGGGACGCTACATTGGTGGC
AGCGGAAAGCGAACCCGATCTTAGAGGACATGTATCCTGATATTTCACTTCTGCGTGATA
AGTCTTAGTGGGGCGGAAGAAGTACATATGCTACGGATGGGAGAATGGTGATGACTCCTA
ACAGAAGGGTTGATGTTGACGTCTACCTTCGGCATCTCTCCCAGTCCCGTGTTCTCGTAA
TGGCTGACGCGGGAGGTTGACCTGTGGAAGCGCCGGAGACGACGCTCAAAAGAGGAGGAA
GGCTATGTAATACGATAGTGGTTTATCCCTCGGCGCTGGTGAGGCACCACTCTTGTACTT
TCAATTAGCCCCCTTGTACCTCGCTGGGTGGGCTGGCCTTTTGGGCCATGCCAATAGCCC
AGACACCTTTCGTCTTCAGGGAGTCCCGGGACGCTACA
>pathogen_EgG_scaffold_0012_Trim-2328528-2329492
ccctcggttctagtgaggcgccacttttgtactttggattagcccccttgtacctcgctg
ggtggggaccccttttgggccatgccaatagcccagacaccttctctgcgctgaatatct
attccgcctgagtattgtgtcttctttcgtcttcaggcagtctcgggacgctacattggt
ggcagcagaaagcgaacccgatcctaaaggacacgcattctgtttttcacttctgcgtga
taagccttagtggagcggaagaagtccatatgctacggatgggagaatggtgatgactcc
taatagaaggggtgatgttgacgtccaccttcggcatcgctcccagtcccgtgttgtgca
gaaaagctattaacaactgaagcgacactggccgtgaaccatctggaagtttcgttacgg
attttccctaccgtcccccatggacctgttttaaatcttgtacttccttactcaaatctg
cttttaggccagtgttcctgcatctctctatggacacgcatgatggccggcgcagttccc
cttcctgaatcaaatccctaaaccggacgaaatcctagatccagtcaagccgccaagagg
ggtaagcgacgttgaggtcaagtatcccctcagttgcgcactaatttggtgactagcacg
gtcggctcgtgggtgtttctttactgcaccgactacgttgtaatggctgacgcgggaggt
tgacctgtgggagcgccggggacgacgctcaaaagaggagggagggtatgtaatacgata
gtggtttatccctcggtactggtgaggcgccacttttgggacttttaattagcctacttg
tacctcgctgggtgggctggccttttgggccatgccaatagcccagacaccttctccgag
ctgaatatatattctgcccgagtattgtgtcttctttcgtcttcagggagtcccgggacg
ctaca
>pathogen_EgG_scaffold_0012_Trim-2370388-2371774
tgtaatacgatagtggtttatccctcggttctggtgaggcgccacttttgggactttgaa
ttagcccccttgtacctcgatgggtgggctggccttcgggccaagccaacagcccagaca
ccttctctgtgctgaatacatatattatgcccgagtattgtgtcttctttcgtcttcagg
gagtctcgggacgctgcattggtggcagcggaaagcgaacccgatcttgaaagacatgta
tcctgattctccacttctgcgtgataagatttagtggggcggaagaaggacgtatgctac
ggttgggagaatggtgatgacccctaattgattagaggcgccacttttgtacttcgaatt
agcccccttgtacctcgctgggtgggctggccttttgggccgtgccaatagcccagacac
cttctctgcgttgaatatatgttctgcccgagtattttgcctcctttcttcttcagagag
tctcaggacgctacattggtggcagcgggaagcggacccgatcttgaaagacatgtttcc
cgattttccacttctgcatgataagccttagtagagcagaagaagtacgtatgctacgga
tgggagaatggtgatgatccctaacagaagggttgatgctgacgtctaccttcggcatct
ctcccagtcccgtgttctgcagaaacgctattaacaactgaagcgacactagccgtgaaa
catttggaagtttcgttgcggattttccctagcgtccctcatggacctgttttaaatctc
gtcctcccttactcaaatctacttttaggccaatgttcctggatctatctatggacacgc
atgatggccggcgcagttccccgtcctgaatcaaatccctaaaccggacgaaaccctaga
tccagtcaagctgccaagagggatcagtgacgttgagtccaagtattccctcagttgcac
actaatttgatgactggcacggtcggctcgtgggtgtttctttactgcatcgactacgtt
gtaatggctgatgcgggaggttgacctgcgggagcgctggggacaacgctcaaaagagga
gggaggctatgtaatacggtagtggtttatccctcggttctggtgaggcgccacttttgt
actttgaattagccttcttgtacctcactgggtgggctggccttttgggccatgtcaata
gcccagacgccttctctgcgctgaatatatgtattctgtccgagcattgtgtcttcattc
gtcttcagggagtctcgggaccctaca
>pathogen_EgG_scaffold_0012_Trim-2429537-2430445
tgtaatacgatagtagtttatccctcggtaccggtgaggcgccacttttgggactttgaa
ttagcccccttgtacctcgctgggtgggctggcctttcaggccatgccggtagccagaca
ccttctctgagctgaatacatatattctgcccgagtatggtggcttcctttgtcttgtcc
cttagagccctgcgatgtaaccaccgtcgtctctgcgaaccccatcttaaaggccatgta
tactgattctccacttctgcatgataaactttagtggagtggaagaagtacatatgctga
ggatgggagaatggtgatgatccctactagaaggggtgatgttgacgtccaccttcggca
tcgctccgagtcccgtgttctgcagaaaagccattaacaactgaagcgacactagccgtg
aaccatctggaagtttagttacggattctccctaccgtcccccatggacctgttttaaat
cttgtacttccttactcaaatctgcttttaggccagtgctcctgcatctatctatggata
cgatgtaatggctgacgcgggaggttgacctgtgggagcgccggggaagacgctcaaaag
aggagggaggctatgtaatacgatggtggtttgtccctcggctctggtaaggcgccactt
ttgtactttgaactagcccccttgtacctcactgggtgggctggccttttgggccatgcc
aatagcccagacaccttctccgtactgaatatatattctacccgagtattttgtcttctt
tcatcttcagggagtctcaggccgctaca
>pathogen_EgG_scaffold_0012_Trim-2774354-2775214
TGTAATACGATAGTGGTTTATCCCTCAGTTCGGGTGAGGCGTTGCTTTTGGACTTTGAAG
TAGCCCCCTTGTCCGTCGCTGGGTGAGCTGGCCTTCGGGCCATGCCAGTAGCCCAAATGC
CTTCTCTGTGCTGAATGCATGGTCTGCCCGAGTATTGTGTCTTCTTCCGTCTTCAGGAGA
GTTTCGGGACGCTGCATTGATGGCAGCGGAAAGCGAATCCGATCTTGAAAGACATGTATC
CTGATTTTCCACTTCTGCGTGATAAGCCTTAGTGGAGAGGAAGAAGTACATATGCTACGG
ATGGGAGAATGGTGATGACCCCTAACAGAAGGGTTGATGTTGACGTCTACCTTCGGCATC
TCTCCCAGTCCCGTGTTCTGCAGAAAAGCTATTAACAACTGAAACAACACTAGCCGTGAA
CCATCTGAAAGTTTCATTACGGATTTCCCCTACCATCCTGAATTAAATCCCTAAACCGAA
CGAAACTCCAGATCCAGTCAAGCCGCCAAGAGGGATCAGTGACGTTGAGGTCAAGTACCC
CCTCAGTTGCGCGCTAATTTGGTGACTGGCACGGTCGGCTCGTGGGTGTTTCTTTACTGC
ACCGACTACGTTGTAATGGCTGACGCGGGAGGTTGACCTGTGGGAGCGCCGGGGACGACG
CTCAAAAGAGGAGGGAGGCTATGTAATACGATAGTGGTTTATCCCTCGGTTCTGGTGAGG
CGCCACTTTTGTTACTTCGAGCTAGCCCCCTTGTATCTCGCTGGGCCATGCCAATAGCCC
AGGCACCTTCTCTGCGCTGAATATATATTCTGCCCGAGTATTTTGTCTTCTTTCGTCTTC
AGTGAGTCTCGGGACGCTACA
>pathogen_EgG_scaffold_0013_Trim-1704459-1705296
tgtaatatgataggggtttatccctcggcattggtgaggcgccacttttgtactttgaat
gaacccccttgtacctcgccgggtgggctggccttttgggccatgccaatagtctagaca
ccttctctgcgctgaatatacattctgcccgagtactttgtcttctttcgtcttcaggga
gtcccgggacgctacacttgtgacagcggaaagcgaacccaatcttaaaggacatgtatc
gtgattttccacttctgcgtgataaaccttagtggagcggaagaaccacatatgctgcgg
atgggagaatggtggtgattcctaatagaagggttgatgttgacgtctaccttcggcatc
tcttccagtttctcgtgttctgcagaaaagctgttaacagctgaagcgtcactggccgtg
aaccatctggatgtttcgttacggatttcccctaccgtcctgattcatattcctaaaccg
aacaaaactgcagatccaggcaagctgccaagaggggtcagcgacgttgaggtcaagtat
cccctcagttacgcgctaatttggtgactggcacgatcggctcgtgggtgttgctttact
gcacggactacgctgtaatggctgacgcgggaggttgacctgcgggagcgccggggacga
cgctcaaaagaggagggaggctatgtaatatgatagtggtttattcctccttgtacctca
ctgagtgggctggccttttgggttatgccaatagcccagacaccttctctgcgctgagta
tatattctgcccgagtattttgtcttctctcgtcttcagggagtcccgggatgctaca
>pathogen_EgG_scaffold_0013_Trim-1874194-1875173
TGCAATACGATTGTTGTTCATCCCTCGGTATTGGCGAGGAGTGACTTTTGAATTGGCCTT
TGTACCACGCTGGGTGGGCTGGTCTTCGAGCCATGCTACTAGCCCAAATACCTTCTCTGT
GCCAAATATACATATTCTGCCCCAGTATTGTGTCTTCTTTCGTCTTCAGGGAGTCTCGGG
CCGCTACATTGGTGGCAGCGGAAAGCAAACCCGATCCTAAAGGACATCTATCCTGATTTT
TACTGCTGCGTGATAAACCTTAGAAAAGCGGAAGATGTACATATGCTGTGGATGGGAGAA
TGGTAATGACCCCAAACAGAAGGGTTGAGATATATGTCTGCATGTGGCATCTATTCCATT
CCCGTGTTCTGCAGGAAAGCTATTAACAACTGAAGTGACACTAGTCGTGAACCATCTGAA
AGTTTCGTTTCGAGGAGGAGCAGACGTGAAATCCTTCCTTCACAAACCCATATTAGATTC
CGTCTTCCCCTATATAATTCTGCTTTTAGGCCAGTGTTTCTGCATCTGTATATGGGCACG
CATGATGGCCGGCACAATTCCCCATTCCTTAATGAAGTTCCCAAACCGGCCGAAACTCCA
GATTTACTCAAATTTCGAAGAAGTATCAGTGGCAATGCAGTCAGGTATCTCCTCAGTTGC
ATGCAAATTTGATGACAGGTACGGCCTGCTCTTGAGTGTTTCCTTCAAGCACTGACTTCG
TTGCGATGGCTGACGTGGGGGTTCACCTGTGGGATTGCCGGTGACGACGCTCAGAAGAGG
AGGAAGGCTATGTAATGCGATGGTTATTCATCCCTTGCTGTTGGCGAAGAACGACTTTTG
ACTTGGCCTATGATACTACGTCGGGTGGGCTGGTCTTCGGGCCATGCCAGTAGCCCATTT
ACCTACTCTGTGCTGGATACATATGTTCTACCTGAGTATTATGCCCTTCTTTGTCCTCAG
ATGGGTCTTAGGATGCTACA
>pathogen_EgG_scaffold_0013_Trim-2254139-2255030
TGTAATACGATAGCGGTTTATCCCTCGGCATTGGTGAGGCTCCACTTTTGTACTTTGTAC
TGGTCCTTTTGAGCCTCGTTGGGTGGGCTGGCCTTTTGGGTCATGCCAATAGCCCAGGCA
CCTTCTCTGCGCTGAGTATATATTCTGCCCGAGTATTTTGTCTTCTTTTGTCTTCAGGGA
GCCCCGGGATACTACACTGGTGACAGTGGAAAGCGAACCCGATCTTAAAGGCCATGTATT
CTGATTTTTCGCTTCTGCGTGATAAGCCTTAGTGGAGCGAAAGAAGTGCATATGCTACGG
ATGGGAGAATGGTGATGACCCCTATTAGCCGTGAACCATCTGGAAGTTTCGTTACGGATT
TCCCCTACCGTCCTGAATCGAATCCCCATACCGAACGAAACTCTAGATCCAGCCAAGCCG
CCAAGAGGGCTCAGCGACGTTGAGGCCATGTATTCCCTCAGTTGCGCGCTAATTTGGTGA
CTGGTACGGTCGGCTCGTGGGTGTTTCTTTACTGCACCGACTACGTTGTAATGGTTAACT
CGGGAGGTTGACCTGCAGGAGCGCAGGGGACGACGCTCAAAAGAAAAGGGAGGCTATGCA
ATACGACAGTGGTTTATCCCTCGGCATTGATGGGGCTCCACTTTTGTACTTTGAATTAGC
ACCCTTGTACTTCGCTGGGTGGGCTGGCCTTTTGGGCCGTGCCAATAGCCCAGACACCTT
CTCTGCGCTAAAATTATATTCTGTCCGAGTATTTTGCCTTCTTTTGTCTCCAGGGGGTCA
CTGGACGCTACA
>pathogen_EgG_scaffold_0015_Trim-680557-681546
TGTAATACGATAGTGGTTTATCCCTCGGTACTGGTGAGGCGCCATTTTTGTACTTTGAAG
TAGCCCCCTTGTACCTCACTGGGTGGGCTGGCCTTTTGGGCCATGCCAATAGCCCAGACA
CCTTCTCCGTGCTGAATATATATACTCTGCCCGAGTGTTGTGTCTTCTTTCGTCTTCAGG
GAGTCTCGGAACGCTGCACTGTTGGCAGCGGAAAGCGAACCCGATCTTAAAAGACATGCA
TCCTGGTTTTCCACTTCTGCGTGATGAGCCTTAGTGGATCGGAAGAAGTACATATGCTAC
GGATGGGAGAACGGTGATGACTCCCAACAGAAGGGTTGATGTTGACGTCTACCTTCGGCA
TCTCTCCCAGTTCCGTGTTCTGCAGAAAAGCTATTAACAACTGAAGCGACACTAGCCGTG
AATCATCTGGAAGTTTGATTACGGATTTTCCCTACCGCCCCCCATGGACCTGTTTTAAAT
CCTGTACTTCCTTACTCAAATATGCTTCTAGGCCAGTGTTCCTGCATCTATCTATAGACA
CGCATGATGGCCGACGCAGTTCCCCGTCCTGAATCAAATCCCTAAGCCGGACGAAATCCC
AGACCCAGTCAAGCTGCCAAGAGGGATCAGTGACGTTGAGGTCAAGTATCCCCTCAGTTG
CGCGCTAATTTGGTGACTGGCACGGTCGACTCGTAGGTGTTTTCTTGCTGCACCGACTAC
GTTGTAATGGCTAACGCGGGAGGTTGACCCGCGGGAGCGCCGGGGACGGCGCTCAAAAGA
GGAGGGAGGCTATGTAATAAGATAGTGGTTTATCCCTCGGCTCTGGTGAGGCGCCACTTT
TGTACTTTGAATTAGCCCCATTGTACCTCGCTGGGTGGGCTGGCCTTTTGGGCCATGCCA
ATAGCCCAGACACCCTCTCCGTGCTGAATATATATATCCTGCCCGAGTATTGTGTCTTCT
TTCGTCTTCAGGGAGTCTCAGGACGCTACA
>pathogen_EgG_scaffold_0015_Trim-1162871-1163758
TGTAATACCATAACCCCCTTGTACCTCGCTGGGTGGGCTGACCTTTTGGGCCATGCCAAT
AGCCCAGACACCTTCTGCCCGAGTATTGTGTCTTCTTTCGTCTTCAGGGAGTCTCGAGAC
GCTACATTGGTGGCAGCGGAAAGCGAACCCGATCTTAAAAGACATGTATCCTGATTTTCC
ACTTCTGCGTGATAAGCCTTAGTGGAGCGGAAGAAGTACATATGCTACGGATGGGAGAAT
GGTGATGACTCCTAATAGAAGGGTTGATGTTGACGTCTACCTTCGGCATCTCTCCCAGTC
CCTTGTTCTGCAGAAAAGCTATTAACAACTGAAGCGACACTGGCCGTGAACCATCTGGAG
GTTTCGTTACGGATTTTCCCTACTGTCCCCCTTGGACCTGTTTTAAATCTTGTACTTCCT
TACTCAGATCTGCTTTTAGGCCAGTGTTCCTGCACCTATCTATGGACACGCATGATGGCC
GACGCAGTTCCCCGTCCTGAATCAAATCCCTAAACCGGACGAAACCCCAGATCCAGTCAA
GCTGCCAAGAGGGATCAGTGACGTTGAGGTCAAGTATCCCCTCAGTTGCGCACTAATTTG
GTGACTGGCACGGTTGGCTCGTAGGTTTTTCTTCACTGCACCGACTACGTTGTAATGGCT
GACGCGGGAGCGCCGGGGACGAAGCTCAAAAGCAAAGGGAGGCTATGTAATACGATAGTG
GTTTATCCCTCGGTTCTGGTGAGGCGCCACTTTTGTACTATTGTACCTCGCTGGGTGTGC
TGGCCTTTTGGGCCATGCCAATAGCCCAGACACCTTCTCCATGCTGAATATATATACTGC
CCGAGTATTGTGTCTTCTTTCGTCTTCAGAGAGTCTCAAGACGCTACA
>pathogen_EgG_scaffold_0017_Trim-690189-691932
tgcaatacgatggctgtttaccatccagttttggtaagaagctgctttgacttggccaat
gtaccacgctgggtggtctgtccttcggcccatgcgagtagccaaataccttctctatgt
cgaatatctatattctgcctgagtattattttgtagatttcccagactttccttaagaaa
aaaaaagacaaaaatactaaggcagaatgtacacatgcagcacagagaaggcgtttgggc
tattggcatgacccataggccagcccgtccagcgaggtataagaaggctaatttaaaagt
acaaaagtggcgcctcgccaatcccgagggataaaccaccatcgtattacataacctccg
tcttcttttgagcgttgtccttccgcgtcagccattgtaacgtgatcggtgctgtaaaga
aacacttacgatccgaccgtgccagtcaccaaagtagagtgcaactgaggcgatacttgg
cctcaaggtcagtcatccctcttggcaatctaactggatctggagttttgtccggttcgg
aaacttgtatcaggaacgggaagttgtgctggccatcatgcgtgtccataggtggatgta
agaacactggactaaaagtagacttgtgtaaagaaggacaggatttaatataggtccatg
ggggacggtaggggaagtccgtaacaaaacttccagatggttcacggctagtgtcgcttc
atttgttgatagcttttctgcagagcaggggactggtatagatgccgaaggcagacgtca
acttcaacccttctgttaggaatcatcaccattctcttatccgtagcatatgtacttttt
ccgctccactaaggtttatcacgcagaagtggaagattaggatacatgtgccttaagatc
ggattcgctttccactgccaccaatgcagggtcccaagacttatgggagaatggtaatag
acccaaacggaatgactaaaattggcgttaaccttcagcatctactctagtcctgtgttt
tgcagtttagccattagcaaattaggcaatactggccatgaactatctgagagttccgtt
acatgttttccctaccgtatcggcataaagttgttggtaaagtgaattcgtgatatctgt
ccctctttcctaccatctgaatatggctgggcagctatgaagtgagaacagcgttgcaag
gaggataagacgctaaaaccttcccccacggacctatcttaaacccatccttccttacac
aaatctgcttttaggccagtgttctcacatctatctataaacacacatgatagccagcac
aatcccccattcctgaatctagttcttaagcaggacaaaacccaagattcagtgaaattg
ccaagagagatcggtgacgctgcagtcaagtatctcctcagttgcatataaatctgatga
ctgtcacggccaaaacgcgggtgcttctttacagtacacactacattgtgatggctgacg
cgggaggttaattaaagagaccgccggggaggacgctgaaaagaggaagggaactatgta
atacgttggtggtttatctccgctttggatgaggagccactcctgactaagccattgtac
cacgctgggcggtctggccttcgggtcttgctactagccccagtaccttttatatgttaa
atatatatattccacctgagtattatgtcttctcttgccctcagggaagtcttgggacgc
caca
>pathogen_EgG_scaffold_0018_Trim-390436-391385
tgtaagacgatggcggattatacctcagtattcttaaggcaccacttttgaacttttgaa
tttgccttcttgtacctcgttgggcgagccggccctcgggccataccagtagcccaaaca
ccttctctgtgctgaatgtatattctgcctgagtattgagtctttcgtcttcagggaagt
ctcgggacgctacattggtggcagcggaaagcgaacccgatcttaaaagacatgtatcct
gatttcccacttctgtgtgataaaccttagtggtgcggaagaagtacgtatgctacggat
gggagaatagtgataacccctaacagaagggttgaagttgacgcctaccttcggcatctc
tcccagtcccgtggtctgcagaaaagctattaacaagtgaagcgacactagccatgaacc
atctggaagtttcgttacagactttccctacctcatccatggacctgtattaaatcccgt
ccttccttacacaaatccacttttaggccagtgttcctacttctatctatggacacgcat
gatggccagcgcaattccccgtgctgaatcaagttcctaaaccagacgaaactccagatc
cagttaagtcgccaagaggtataagtaacattgaggtcaagtatcgcctcagttgaacgc
taattttgggggtgtttctttgcagcaccagctacgttgtaatggctgacacgggaggtt
gacccgagggagcgccagggacgacgctcaagagaggatggaggctatgtaatgcgatgg
tggtttatccctcggtattggtgaggcgccacttttggacttttggaattgtcttcttgt
gcctcgctgggtgggctagcctttgggccatcccggtagcccagacgccttctctatgct
gaatatatatattctgcccgagtattgtgtcttttttcgtcttcttctct
>pathogen_EgG_scaffold_0018_Trim-491220-492205
tgtaatacaatggtggttcatcattcggtattggtggggcgccacttttggacttttcaa
ttagccttcttgtacctcgttgggcgagctggccttcgggccataccagtagcccaaaca
ccttctctgtgctgaatgtatattctgcctgagtattgagtcattcgtcttcagggagtc
tcgggacgctacattggtggcagcggaaagcgaacccgatcttaaaagacatgtatcctg
atttcccacttctgtgtgataaaccttaatggtgcggaagaagtacgtatgctacggata
ggagaatggtgatgacccctaacagaagggttgaagttgacgcctaccttcggcatctct
cccagtcccgtggtctgcagaaaagctattaacaagtgaagcggcactagccatgaacca
tcaggaagtttcgttagagactatccctaccttcccccatggacctgtattaaatcccgt
ccttccttacataaatccacttttaggccagtgttcctacttctatctatggacacgcat
gatggccagcgcaattccccgtgctgaatcaagttcctaaaccagacgaaactccagatc
cagttaagtcgccaagagggatcagtgacgttgaggtgaagtatctcctcagttacatgc
tgatttggtgactggcacggtcgtatcgcgggtgtttctttacagcaccagctacgttgt
aatggctgacacgggaggttgacccgagggagcgccagggacgacgctcaagagaggagg
gaggctatgtaatacgatagtggtttacccctcggtattggtgtggcgctacttttggac
ttgtgaattagcattcttgtacctcgttgggtgggctgaccttcggaccatgccagtagc
ccagacaccttctctgcgctgaacatatatattctgcccgagtattgtgtcttctttcgt
cttcaaggaaggctggggacgataca
>pathogen_EgG_scaffold_0019_Trim-627002-627973
TGTAATACGATAGTGCTTTATCCTTCGGCATTGGTAAGGCGCCACTTTCGTATTTTGAAT
TATCCCTCTCGTACCTCGCTGGGTGGGCTGGCTTTTCGGGCCATGCCAATAGCCCAGACA
CCTTCTCCGTGCTGAATATATATATTCGGCCCGAGTATTGTGTCTTCTTCCGTCTTAAAG
GAGTCTCGGGAGGCTACATTGGTGGCAGTGGAAAGCGAAAATGATCCTTAAGCACATGTA
TCCTGATGTTCCACTTCTGCGTGATAAACTCTATTGGAGCGGAAGAAGTACATATGCTAA
GGATGGGAGAATGGTGATGACTCCTAACAGAAGGGTTGATGTTGACATCTACCTTCGGCA
TCTATCCCAGTCCCGTGTTCTGAAGCAAAGCTATCAACAACTGAAGCGACACTAGCCTTG
AACCATCTGGGAGTTTTATTACGGATTTTCCCTACCGTCCCCCATGGACCTGTATTAAAT
CCCGTCCTTCCTTACACAAATCTACTTTTAGGCCAGTGTTCCTACATCCATCTATGGACA
CGCATGATGGCCAGCGCAATTCCTTGTCCTGAACCAAGTTCCTAAACCGGACGAAACTCC
AGGTCCAGTCAAGCCGCCAAGAGGGATCAATGACGTTGAGGTCAAGTATCTCCTCAGTTG
CACGCTAATTTGTTGACTGGCACGACCGGATCGTGGGTGTTTCTTTACTGCACCGAGTAC
TTTGTAATGGCTGACGCGGGAGGTTGACCAGTGGGTGCGCCGGGGGCGACGCTCAAAAGA
AAAAAGAGGCCATGTAATATGATGGTGGTTTATGCCTCAGTATTGGTGAGGCGCCACTTT
TGTACTTTGAATTAGCCCTCTCTTGTCCCTCGCTGGGTGGGCTGGCCTTTGGTCCATGCC
AATAGCCCAGACACCTTCTCTGCGCTGAATATGTATTCTTTTGTCTTCGGGGAGTCTTGG
GACGCTATAATA
>pathogen_EgG_scaffold_0020_Trim-522932-524005
tgataccacaaatgcacaacattgattgtttaaatctccggttctggtaaagggccactt
ttggtgtcatggccgttgcaccttcaccgggtgggctggcctctaagcaatgccagtagc
ctgagtgttgtcttctttcgtcttcggggaagtcttggagcgctgcaatggtggcagcaa
aaagcgaatccgatctaatttctactgctgggtgataaaccttagcatggtggacgaagg
acacatgccacagatgggagaatggatgacgacccataacagaagagtgagaatgacgtc
tgcctttggcaactgtccagtcccgtgttctgcaggagagtcattaacaacggaagcgaa
attagcctcgggccatttgggaaagttttgacatggagttcccctatcgtacctgcataa
agttttcgaaaaagtgagctcctgacacagcctcttcttctcaaatggctggagagaagc
ctaatagatatgagtgggcaatctcgaagtaaaaataacatggcaaggaggaacagacgc
aaaatcttatcctcatagagctgtgtcaaatcccttcctgctttgcataaatcagcattt
aggccagtgctcctaagcctagccatggacacgcgtaatggcaagctcgatttcccttcc
ccgaatccagttcccaggccagatgaaacactaaatccagtagaattgccaggagagtga
cgttgagatcagatatcttcccagttgcatggaaattcgttaacaggcacgtttggctcg
tgggtattttccttacagcaccgattgcgttgtgatggctgactcgggaggttgaccaac
gagagcgcctgggacgatgctcgaaagaggaggcgggctacgttaatcgttgtttgttta
atcctgtggttttggtaaagagccactctgtgtcttggtcattgtaccttcgtcaggtgg
gctgacttctgggacattccagtagtcccagacccttctgcatgtcgaatacattcactc
cgcccaagtattatgtcttttatcgccttcaggaaagtctcggggtcctgcaca
>pathogen_EgG_scaffold_0026_Trim-384181-385170
tgtaatgcaatgtcggtttatccctcggtattggtgaggcgccacttttggactttcgaa
tttaccttcttgtaccacgctaaggtgggctgacctctgggccatgccggtagcccaaac
accttctctgtgctgaatacatattctgcccgagtattgtgtcttctttcgtcttcaggt
aggccttgagacgctacattggtggcaacggaaagtaaaacccgatcccaaagcacatgt
gtcctgtttttcactcctgagtgataaaccttggtggagcggaagaagtacaaatgctac
ggatgggagaatggtgatgacccctaataggaggtttaaagttgacgtctaccttcggca
tctatcccagccccgtgttctgcatgtaagctattgataactgaagcgacactagccgtg
aaccatctggaagtttcgttacatacattccctaccgtgccccatggacctgttttaaat
cttgtcctccctaactcaaatctacttttaggctagtgttcttgcatccatctatggaca
cacatgatggccagcataattccccttcctgaatcaagttcctaaaccagacgaaactcc
agctccagttaagctgttgagagggctcagtggcgttgaggtcaagtatctcctcaattg
catgctaattttatgactggcgaggtcggattgcgggtgtttctttacagcactgactac
gtagtaatggccgacgcgggatgttgacctgcaggagccccggggacgacgctcaaaaga
ggagggaggctgtgtaatacgataatggtttatccctcggtattggtgaggcgccacttt
tgggcttttgaattagcccccttgtatctcgctgggtgggctggcctttcgggccatgct
aatagcccagacaccttctctgcgctgaatacatattctgcccgagtattttgtcttctt
tcgtcttcagggaagtatcgagacgctaca
>pathogen_EgG_scaffold_0027_Trim-366092-367139
tgtaatgctatggttgattgcctctcggtattatcgaggagcgacttttgacttggcctt
tgtgccacaccaaatgggccgaccttcgggccacgctggtagcccaaatgccttctctgt
gccgaatatgcatattatgtcctttttgtcttcagagtagtcgtcggacgctactttagt
gacaggggaaagcaaacccaatcctaaaggacacctatcctgattctcactacttcgtgg
ttaactttagcggagcggaagaagcacatatgctacggatgggagaatggtgatgacctc
aaacagaaaggctgaaattaacgtctaccttcagcatctactttggttccacattctgta
ggaaagctattaacaactgaagtgacaccagtcgggaataatctagaggttttgttacag
aattccttatcgcgcctgcacgaagctattgaatatacaaattcgttgtacctcctccat
tcctctactagctaagttaaatatggatagatacgactgggcggctccaaagtggaaaca
acaaggcaaggagaaatatgcgcgaaacctttcctttttgggccagtgttcctatgcctg
cctatggatacgcatgatggccagcacaattccccgttccgaaatccacgtcccaatgag
gataaaattgtagatttagttaaattgccaagagagatcagtgacagtgcgatcatatgt
cttaactgcacgctaatttgatgagttgcacgaccggaccgcgggtgtttcctcgatgca
ccgactacgttttgatggctgaccctggaggttggccaagggaaacgctggggacgacgc
tcaaaagaggagaggagctatgtaatgtgatggttgtctacctcttggtcttggtcagga
gcggcttttggctttgcctttgcaccacgccaaatgggctagccttctggccttgcaagt
agcctaaatgccttctctctgttgaatgtatgtgtcttgcccaagtattatgtcctcttt
tgtctttaaaaagccttgagatgttaca
>pathogen_EgG_scaffold_0037_Trim-267651-268638
tgtaatacggtagtggtttatccctcctcattggtggggcgccactttcgtacttcgaac
tagtccccttgtgcctcgctgggtgggtcggccattcgtggcatgccaatagcccagaca
ccttctctgtgctgaatatatactctacccgagtattgtgtcttctttcatcgtatcttg
ggtgtctcgggacgctacattggtggcagcggaaagcaaaaccgatcttaaaggacatgt
atcctgattttccgcttctgcgtaataaaccttagtggagcagaaggagcacatatgctg
cggatgggagaatggtgatgacccctaatagaagggtcggtgttgacgtctaccttcggc
atccctcccagtcccgtgttctgcagaaaagctggtaacaactgaagcgacactagccgt
gaaccatctggaagtttcgttacggacattccctactgttccccatgacctgcattaaat
cccatccttccttactcaaatctacttttaggctagtgttcctgcatccatctatggcca
tacatgatggccggcgcaattccccgtcctgaatcaaattcctaaaccccttgaaactcc
agatccagtcaagccgccatgagggatcagtgatgttgaggccaagcatcccctcagttg
tgcgctaatttggtgaccggcactgtcggatcgtgggtgtttctctactgcaccaactac
gttgtaatggctgacgcgggaggttgacctgcggaaacgccggggacgacgctcaaagga
ggagggaggctatgtaatacgataatggttcatcccttggtactggtgaggcgtcacttt
ggtacttggaattagcccccttgtacctctctgggtgggctggccttttgggccatgcca
atagccctgacaccttctctgcactgaatacatattctgcccgagtattgtgtcttctgt
cgtcttcaggaagtctcgggacgctgca
>pathogen_EgG_scaffold_0037_Trim-282362-283350
TGTAATACGATTGTGGTTTATCCCTCCTCATTGGTGAGGCGCCACTTTCGTACTTTGAAC
TAGTCTACTTCTGCCTCGCAGAGTGTGCCGGCCATTCGTGGCATGCCAATAGCCCTGACA
CCTTCTCTGTGCTGAGTATATACTCTACCCGAGTATTGTGTCTTCTTTCATCGTATCTTG
GGGGTCTCGGGACGCTACATTGGTGGCAGAGGAAAGCAAAACCGATCTTAAAGGACATGT
ATCCTGATTTTCCACTTCTGCGTAATAAACTTTAGTGGAGCGGAAGGAGTACATATGCTG
CGGATGGGAGAATGGTGATGACCCCTAATAGAAGGGTCGGTGTTGACGTCTACCTTCGGC
ATCCCTCCCAGTCCCGTGTTCTGCAGAAAAGCTGGTAACAACTGAAGCGACACTAGCCGT
GAACCATCTGGAAGTTTCGTTACGGACATTCCCTACTGTTCCCCATGGACCTGCATTAAA
TCCCGTCCTTCCTTACAGAAATCTACTTTTAGGCCAGTGTTCCTGCATCCACCTATGGCC
ACGCATGATGGTTGATGCAATTCCCCGTCCTGAATCAAATTCCTAAACCCCTTGAAACTC
CAGATCCAGTCAAGCCGCCATGAGGGATCAGTGATGTTGAGGCCAAGCATCCCCTCAGTT
GTGCGCTAATTTGGTGACTGGCACTGTCGGATCGTGGGTGTTTCTCTACTGCACCAACTA
CGTTGTAATGGCTGACGCGGGAGGTTGACCTGCGGAAACGCCGGGGACGACGCTCAAAGG
AGGAGGGAGGCTATGTAATACGATAATGGTTCATCCCTTGGTACTGGTGAGGCGTCACTT
TGGTACTTGGAATTAGCCCCCTTGTACCTCTCTGGGTGGGCTGGCCTTTTGGGCCATGCC
AATAGCCCTGACACCTTCTCTGCACTGAATACATATTCTGCCCGAGTATTGTGTCTTCTG
TCGTCTTCAGGAAGTCTCGGGACGCTACA
>pathogen_EgG_scaffold_0044_Trim-108572-109570
tggaatacgatgatggtttatctctcggcattaatgaagtgccagttttgaacttttggg
gctgcactgttgtaccattgtgtgggctgactttggggctataccagcagcccaaacatc
ttctgtgtgctaaatacatgtattctgtccgagtattgtattctcttttcgtcttcaggg
aagtctctggacgctacattggtgtcagcggaaagtgaagcaatcctagaggttatgtat
cctaattttcactgctgcgtgataagcctcagcggagcggaagaggtgcatatgctacag
atgggagaatggtgataacccctaataggagggttgaagctgacgtctacctttggcgtc
tatcccagtcccgtgtcttgcaggaaagctattaacaactgaagcggcactagccgtgaa
ccgtctggaagtttagttacggacttctcatactctcttaagtagggacaacgtggtaag
gcggaacagacttcaaacccccctccctccatggacctgccagtgttcctacacctatct
atggccaggcataaccgccagcacaattccccatttctgaatcaagtttcggaaccggac
gaaactccagtcccagttaagttggcaagaggggtcagtgactttgaggtcaagtatctc
ctcagttgcacgctaatttggtgactggcacggtcgggtcgcggatgtttctttacagcg
ccgactacgttgtaatggctgacgcgtgaggttgaccatggggagcgtcggacatgacgc
tcagaagaggagggaggctctgtaatacagtggttgcatatctttcggcattggggaggc
gcgacttttggacttttgaatttgccttcttgtaccacgctgggtgggctggccttcggg
ccctgccagcagtccaaacaccttctctgtgctgaatacatacttattctgcccgagtgt
tgtgtcttctttggtcttcagtcaagtctatgtatatgt
>pathogen_EgG_scaffold_0045_Trim-7877-8809
tgtaatacgatagtggtttatccctcggtattggtgaggcgccacttttgtgctttgaat
tagctcccttgtacctcgcggggtgggctggccttcgggtcatgccagtggcccagacgc
tttctctgtgttgaatatatattctgcccgagacactacattggtggcagcggaaagcga
acccgatcttaaagcacatgtatcctgatcttccatttctgtgtgatataccttagtgga
gcggaaggagtacatatgctgcggatgggagaatgatgatgacccctaatagaagggttg
atgttggcgtctaccttcggcatctaccccagtccctgttttgcaggagagctattaaca
actgaagcgacactagccgtgaaccatctggaagtttcgttgcggactttccctaccgtc
gcccatggacctgttttaaatcttgtcctaccttacacaaatatacattttgggccagtg
gccctacatccatctatggacacgcatgatggttagcccaattcccccgtcctaaatcag
gttcctaaaccagacaaaactccagatccagttaagctgccaagagggatcagcgacgct
aatttggtgactagtacggtcggctcgtgggtgtttctttacagcatcgactacgttgta
acggctgacgcgggaggttgacctgcgggagcgccggggacgacgacgctcaaaagagga
gagaggctatgtaatgcgttagtggtttatttctcggtattggtgaggcgccacttttgt
gctttgaattagcctccttgtacttcgctgggtgggctggccttcgggtcatgccagtgg
tccaaacaccttttctgtgctgaatatatatatatattctgcccaagtattgtgtcttct
ttcgtcgtcttcagggagtcttgggccgctaca
>pathogen_EgG_scaffold_0045_Trim-88901-89812
tgtaatacgatggtagtttatcccccaatattggtgaggcgccactttttgctttgaatt
agccctcttgtagctcgctgggtgggctggccttcagcccatgccaatagcttagacacc
ttctttgtgctggatatatattctgcccgagtattgtgtcttcttccgtcttcaaagtag
tctcgggacgctacattggtggcagtgggaagcgaaccccattcttgaggccacgcatcc
tgtttttaacttctgcgtgataaacctcagcggaggggaagaagtgcatatgctatggat
gggagaatggtgatgatgacccctaatagagggtcaatgttgacatcttcctcggcatct
atcctagtccgtgttttgcaggagaaccattaacaactgaagcgacactagccgcgaacc
atctggaagtttcattgcagactttccctaccgtcttccatgcacctgtattaaatcccg
tcctcccttactcatatctgcttttaggccagtgttcctacatccacctatggacacgca
tgatggtcgatgcagttccccgtcctgaatcaagttcctaaaccggacgaaactccagat
ccagtcaagccgctaagagggatcagcgacgttgaggttgcacactaatttggtgactgg
cacggtcggctcgtgggtgtttccttactgcaccgactacgttgtaatggctgacgcggg
agggtcagggacgacgctcaaaagaggagggaggctatgtaatacaatggtggtttatcc
ctcggtattggtgaggcgcgacttttggactttgcattagccagtggcccaaacaccttc
tctgtactagatatatattctgcctgagtattgtatcttctttcgtccttagggaagtct
cgggatgctgca
>pathogen_EgG_scaffold_0046_Trim-1556-2546
TGTAATACGATGGTGGTTTAGCCCTCGATATTGGTGAGGCGCCACTTTTGTACTTCGAAT
TGGTCCCCTTGTACCTCGCTGGGTGGGCTGGCCTTTTGGGCCATGCCAATAGCCCAGACA
CCTTCTCCGTGCTGAATATATATATATTCTGCCCGAGTATTTTGTCTTCTTTCGTCTTCA
GGGAGTCTCGGGACGCTACATTGGTGGCAGCGGAAAGCGAACCCGATCTTGAAAGACATG
TATCCTGATTTTCCACTTCTGCGTGATAAGCCTTAGTGGAGCGGAAGAAGTACATATGCT
ACGGATGGGAGAATGGTGATGACCCCTAACAGAAGGGTTGATGTTGACGTCTACCTTCGG
CATCCCTCCCAGTCCCGTGTTCTGCAGAAAAGCTATTAACAACTGAAGCGACACTAGCCG
TGAACCATCTGGAAGTTTCGTTACGGATTTCCCCTACCGTCCCTCATGGACCTGTTTTAA
ATCTTGTACTTCCTTACTCAGATCTGCTTTTAGGCCAGTGTTCCTGCACCTATCTATGGA
CACGCATGATGGCCGACGCAGTTCCCCGTCCTGAATCAGATCTCTAAACCGGACGAAACC
CCAGATCCAGTCAAGCTGCCAAGAGGTATCAGTGACGTTGAGGTCAAGTATCCCCCCAGT
TGCGCGCTAATTTGGTGACTGGCACGGTTGGCTCGTGGGTGTTTCTTTACTGCACCGACT
ACGTTGTAATGGCTGACGCAGGAGGTTGACCTGCTGTAGCGCCGGGGACGACGCTCAAAA
GAGGAGGGAGGCTATGTAATACGATGGTGGTTTATCCCCAGTATTGGTGAGGCGCCACTT
TTGTACTTCGAATTAGCCCCCTTGTACCTCGCTGGGTGGGCTGGCCTTTTGGGCCATGCC
AATAGCCCAGACACCTTCTCCGTGCTGAATATATATATTCTGCCCGAGTATTGTGTCTTC
TTTCGTCTTCAGGGAGTCTCGGGACGCTACA
>pathogen_EgG_scaffold_0047_Trim-147677-148612
TGTAATACGATAGTGGTTTGCCCTTCGGTATTGGTGAGGCGCGACTTTGGACTTCGAATT
AGCCCTCTTGTACCTCGCTGGGTGGGTTGGCCTTTCGGGCCATGCCAATAGCCCAGACAC
CTTCTCTATGCTGAATACATATATTCTGCCCGAGTATTATGTCTTCTTTCGCCTTCAGGG
GGTCTCGGGACGCTACACTGGTGGCAGCGGGAAGCGAACCCATCTTAAAGGGCATGTATC
CTTAGTGGAGCGGGGAGAATGGTGATGATCCCTAATAGAAGGGTTGATGTTGACGTCCAC
CTTCGGCATCTCTCTCAGTCCCGTGTTCTGTAGAAAAGCTATTAACAACAGAAGCGACAC
TAGCCGTGAACCATCTGGAAGCTTCGTTACGGATTTTCCTTACCGTCCCCCCTGAACCTG
TATTAAATCCCATCCTTCCTTACCGAAATCTACTTTTGAGCCAGTGTCCCTACATCCATC
TATGGATACACATGATGGCCGGCGCAATTCCCCGTCCTGAATCAGATCCCTAAACAGGAC
GAAACTCCGGATCCAGTCAAGCCGCCAAGAGGGATCAGTGACGTTGAGGTCAAGTATCCC
CCCAGTTGCGCGCTAATTTGGTGGCTGGCACGGTCGGATCGTGGGTGTTTCCTTACAGCA
CCGACTACGTTGTAATGGCTGACGCAGAAGGTTGACCTGCGGAAGCGCCGGGGACGACAT
TCAAAAGAGGAGGGAGGCCATGTAATACGATAGTGGTTTATCCCTCGGCATTGGTGAGGC
GCCACTTTTGTACTTTGAATTAGTCCCCTTGTACCTCGCTGGGTGGGCTGGCCTTTCGGG
CCATGCCAATAGCCCAGATATCGTCTCTGCGCTGAATATATATCCTGCCCGAGTATTGTG
TCTTCTTTCGTCTACAGGGAGTCTCGGGACGCTGCA
>pathogen_EgG_scaffold_0052_Trim-88098-89092
tgtaatacgatagtggtttatccctcggttctggtgaggcgccacttttgtactttgaat
tagcccccttgtacctcgctgggtgggctgaacttttgggccatgccaattcttgtacct
ctctgagtgggctggcctttcgggccatgccattagcccggacacctccgcgctgaatat
attcatcccgagtactttgtcttctttcgactttagggagtctcaggacgctacatcagt
ggcagcggaaagcgaacccgatcttaaaagacatgcacccttattttccacttctgtgtg
ataaacctcagtggagcggaagaagcacatatgctacggatgggagaatggtggtgatcc
cgaatagaaggattgaagttgacgtccaccttcggcatccatcccggtcccgtgttctgc
agaaaagctattaacaactgaagcgacaccagccgtgaaccatctggaagtttcgttaca
gactttcccccccttccccctatggacctgtattaaatcatgtccttcctcacaccaatc
tactttcaggtcagtgctcctacatccatctatggacacgcatgatggccagcgcaattt
ccccgtcctgaatcatgttcctaaaccagacgaaactccagatctagttaagctgccaag
agcgatcagtgacgttgaggtcaagtatctcctcaattgcgcgctaatttggtgactggc
acaactacgttgtgacggctgatgcgggaggttgacctgtgggagcgccagggacgacgg
tgaaaagaggacggaggctatgtaatgcgatagtagtttgcccctcggtattgttggggc
gccacatttgtacttggaattagcccccttgtaccttgctgagtgtgctggccttttggg
ccatgccaatagcccagacacctctgtgctgaatatatattctgcccgagtattgtgtct
tctttcgtcttcagggaatcttgggatgctgcgca
>pathogen_EgG_scaffold_0078_Trim-47655-48637
TGTAATGCGATAGTGGTTTATTCCCCGATATTGGTGAGGTGCTACTTTTGAACTCTTGAA
TTTGCCCCCTTGTACCTCGCTGGGTGGGCTGGCCTTCTGGCCACGCCAGTGGCCCAAACA
CCTTCTCTGTGCTGAATATATATTCTGCCCAGGTATTGTGCCTTCTTCCATCTTCAGGGA
AGTCTCGGGACGCTACATTGGTGGCAGTGGGAAGCGAACCCCATTCTTAAGGCCACGCAT
CCTGTTTTTAACTTCTGCGTGATTAACCTCAGCGGAGGGGAAGAAGTACATATGCTATGG
ATGGGAGAATGGTGATGACCCCTAATAGAGGGTCAATGTTGACATCTTCCTCGGCATCTA
TCCTAGTCCGTGTTTTGCAGGAGAACCATTAACAACTGAAGCGACACTAGACGTGAACCA
TCTGGAAGTTTCTTTACGGATTTTCCCTACCTTCCCCCATGGACCTGTTTTAAATCTTGT
CCTCCCTTACACAAATCTACCTTTAGGCCAGTGTTCCTACATCCATCAATGGGCATGCAT
GATGGCCGGCGCAATTCCCTGTCTTGAATCAAGTCCATAAATCGGACGAAACTTCAGATC
CAGTTAAATTGCCAAGAAGGATCAGTGACGTTGAGGTCAAGTATCCCCGCAGTTTCACGC
TAATTTGGTGAGTGGCACGGTCGGATCGCGGGTGTTTTCCTACAGCACCAACTACATTGT
AATGGATGGCGCGGGAGGTTGACCTGCGGGAGCGCCGGGGACGACGCTCAAAAGAGGAGG
GAGGCTATGTAACACTTTGGTGGTTTATCTCTCGGTATTGGTGAGGCGCCACATTTGAAC
TCCTGAATATGCCCTCTTGTACCTCGCTGTGTGGGCTGGTCTTCGGACCATGCCAGTGGC
CCAAACATCTCTGTGCTGAATATATATATTCTGCCCGAGTATTGTGCCTTTTTTCGTCCT
CAGGGAAGTCTCGGGACGCTACA
>pathogen_EgG_scaffold_0108_Trim-7606-8682
TGTAATACGATAGTGGTTTATCCCTCCGTATTGGTGAGGCGCCACTTTTGTGCTTTGAAT
CAGCCCTCGCGTACCTCGCCGGGTGGGCTGGCCCCTTGGGCCATGCCAATAGCCCAGACA
CCTTCTCTGCGCTGAATATGTATTCTGCCCGAGTATTATGTCTTCTTTCGTCTTCAGCGA
AGTCTCTGGACGCTACATTGGTGGCAGCGGAAAGCGAGCCCCATCTTAAAGGACATGCAT
CCCAATTTTCCACTTCTGCGTGATAAGCCTTAGTGGAGCGGCTGAGGCGAATTCAATCAA
ACGCAAGCTAGGTTAAGTAATAAAATGTATTCCAAGCATGAAAGCAGTTTCTAACAATAA
TATTTAAGAAATCGTTAGAAATGTTTTTCTCTCTTATTTTGTAATCACTTTTTTTAATGA
TTTCTTCTGATTTGAGGCGAACATTTAGCCTCTGAAAACGGTATAGACTAAACCCAGAGG
CGACCACTTTTCCCTACACAAGTTAATAAGATATGCTGACATCCACTGATCTTGATCCAA
CCACATCTGTAATTGAATGTCATTTACTCCTTTTAGCATGCTCGAACTTACTTCCACCAA
ATCATCAAACGGTATGTTCATTCCCATTTTTCCAATTAGGTACCCACAAATACTGTCGAA
AGGCCTGAACACATTCACGGTGAACCACGAAGAAAGAAATAGAGCAGCGAGTGCACAAGA
GTGTTTTTTAATGCGTTCACTATTCATTCAGTTCGCAACTGGCTCACCTCATTACTATAG
TGTAATACGATAGTGGTTTATCCCTCCGTATTGGTGAGGCGCCACTTTTGTGCTTTGAAT
CAGCCCTCGCGTACCTCGCCGGGTGGGCTGGCCCCTTGGGCCATGCCAATAGCCCAGACA
CCTTCTCTGCGCTGAATATGTATTCTGCCCGAGTATTATGTCTTCTTTCGTCTTCAGCGA
AGTCTCTGGACGCTACA
>pathogen_EgG_scaffold_0111_Trim-23481-24589
tgtaatacaatgttgtttatctctcaggtataaatgatgagtcactttcgacttggctgt
tgtaccaaaccaggtgatcccccttcgggccatgtccgcagccctagtacctttatgtgt
taaatacatatattctgcccgagtatcatgtcttctttcatcttcatggaagtcatgaga
ggttgcataggtggctgcggaaagtgaacttaatcctaaagaacatctatcctggtttac
actgcaaggtgatgaaacagcggggcggaagaagtacatgcgctgcgggagagggaatgg
tgatgaccccaaacagaaaggctgaaatttccgtctacgttcggcatctaccccagtccc
gtgttctgcaggaaggctattgacaactgaagcgccactaaccgtacactatcctcaagc
cttgttacagaccctccctactgtgcctgcattaagctgttgcaaaagtaaatttgcgct
accttctccattgttccactagctgaatactgctgggacagatatggctaggcagctcca
aagtaggagtaacgcgtcaaggaagaattgttgcgaaacccttatccacggattcgtatt
acatccagtcctttcctagactaatcagctctaaggctagtaattctgcgtctgtcagga
gacacgtatgtttgccatcacaattctgtgttcctaattccagttctcataccgaacgaa
accccagatccagctaaatttccaggcggtatcagtgacattgcggtcaagaatcgtctc
agtagcatagaaatttggtgacaggcacggctggaccgctgatgcttgcctgcagcactg
acttcgttgcgatggatgacgagggaggttaaccatggtggatgctggggacgatctaga
aacgggagagggctatgtactaaggtggttgattatctctcggttttggcgatgagtcac
acttcaattggctatcgtaccacttcgggtaggctggtctttgggccctgccagtagcac
taataccttttctttgtcgaataagtcttctttcgtcttcatgaaagtctcgaaaggcta
gggtatgcttcagcaaggtacgcattaca
>pathogen_EgG_scaffold_0218_Trim-8747-9836
TGTACAATACGTTGATTGTTGGTTTAACTGTCAATTTTGGTAAATGACTACTTTATCTTG
GCCGCTGTATCTCACCGGCTGGGCTATCCACCGCACCATGCCAGTAGCCTTAATACCCTT
TTGGATGTTGAGCAAGTATATTCTGTGGGAGAAATATGCCTTCTTTTGTCTTCAGAGAAG
TCTCAGGGCCCTACATTAGGTGCAGCGGAAAACAAACCACCTTTTAAAGCACATTTATTC
TGAGTTCCACTGCTAAGTGATAAACCTTAGCGGGGCGGAGGGAGTCCAAAGCCTACCAAA
AAGAAACTCGATGATAACGTCAAAGAGAGGGGCTAAAATTGACGTCTACCTTTGGCAACT
ACACCAGTTCCTTGTTTGACAGGAAAGATGCTAACAACTGAAGCGACAATAGCCGCATAC
CATCTGGAATGGTTAAGGTAGGGGGTTCCCCTCCGTACCTGTATAAAGCTGCTGATAATG
TGAACTCGCGGTACCTACTAGCTGGAGAGAGCCCGGATGGATATGACTCGGAAGTTTCGA
AGTGAGAAAAACTTGGCAAGAAAGAACAGACTCGAAACTCTCCGACACAGCTTTGCATTA
AATTCCGTTCTTCCTTACATTTATCTGCTTTTAGGCCAGTGTCCCTACGTCCATCTATGT
ACACGCAAGATGGCAGTTGCTCTTCTCTTAAATCCATTTCTCAAACCAGACGAAACTCAA
CATCTATTTGGATTGTCAAGAGGGATCAGTGGCGTTGCGGTCAAGTACCTCCTCAGTTGC
ATACCATTTCGATGGAAGGTACGGCCGGCCAGTGGATGTTTCCTTATAACACTGAATACT
TTTAAAGGCCCACGCGGAAGGGTGACTAAGGGTACGACGCTGAGAAGAGGAGAAGGGATA
CGTGATACAATGGTTGCTAGTTTATCGGTTGGTTTTAGTAACAATGTACTTTGTCTTGAC
CATTGTTCCTCTCCGGGTAGGCTGGCCTTCGGGCCATGGTAGTAGGCCTAATAAATTCTC
TACGTTGAGTACATATATTCTACCCGAGTTTTGTATTTCGTCGTCTTCAGAAAAGCCCTA
AGGTCCATCA
>E.multilocularis_pathogen_EmW_Chr_01_Lennie-5548838-5553164
TGGTAATAGGATTGTCCTCTCCCTTACCTTGTGACTGCGGTTCCCCTCTCTCTTGAATTT
TGTATTTTTTCTATCCATCTTGTCGTCTTTAATAAAGATTCCAAAGCAAATCAATCGGGC
TTGTCTGGGGATCGGAAAGCGGAGATTGAGGAGCCTCGCTCCACACTGGTGGCAGCGCCC
GCTGACCTACCCCCTTTCGAGGAAGATATGAATTTCGAAGAGTGGCTCCTAACTGCCACA
TTCAACCTTTCTCTCTATCCCCGTTTTCAAAGAATACCTCCTATCCTTCGCGCCCTCCCG
CATGATTTATTCTTAGCCGCAGTCGGAGCTGGCATCACCCACGACACGGACGTTGACCAA
TGGTGCGATAGATTGGCTCAGCTAGTCATTGATCGTAAGGAGGAAACCCTGGCTAGGGAC
TTCTTTCAGCGTTTTCAAAAAGCTGATGAGGCCGACGAAGAGTACGCCAGGAACCTCCAA
CTTCTGGCGGAGAGTGCGTTCCGCGGCTGCCCCCCAAACAAGATCGCCAATTGGGATGCA
GCTCAGTTTAAACACGGAATCCGACCTTCCACCTTGGCTGAGAAGCTCTGCGAAGCAAAG
ACTAACTCACTCGACCAATTGGTCAAGCTCGCAACCAAGAAGCGGCAGGAACTCCAGGGG
CCCCCGACTTCCCGGAAACTGCGAAAGTGGTCAAATGCAACATCCTCGTACAGTGCTTCC
CTGCGCTATACTCCTAGACCAGGTGAGCTCTCCTTTCCCCTCTCCTGTTTGCTCTCAAAT
GGCTCCCAATCTTATATGAGGGTTCCCGGTAAACTTGAAGGACGTCCTTGTAGTTTTCTT
CTCGACTCCGGTGCAGCTAAGTCATTTGTAAACCTCCAAGCCTTCTCTACCCTTTGCAAC
AGGGTTAAGATCCTCTCCCCTTCTACAAAATTTCGTTCAGCAGAGGGAAGGCAGATGCTA
GTCGATGGAGAGACATTATTAAAAGTCTGCATAGGGAAGGAAACTTGGACAGTAAAATTC
ATTGTGTGTCCGGAACTGGCCTCGGACGTAATACTTGGCGTCGATTTCCTACGCTACACC
AAGCCGTCCTAAATTTTGCAGAAGGAACCTTTTCCACTCACGAAGCCACCGGGGTCGACA
CAGATACCTCTCCACCGAAAGACGACGCAGATGACATCTGCAATGCCCTTTTCGAAGCTG
CAGCCATTCCCATGAACAATCTGGATGACCTTTGTGCGCAGCTGACTCACATTTCCAACT
ACGAGAGAAAAGAACTCCGTCAGCTCCTACTTAAGTATGCGAACATCTTCTCATGGCAAG
GTGTAAGACTGGGACGAACAAATATCGTCAAGTATAAGCTTGATACTGGTGAAGCAAGGC
TCATTTGGCAACCACCCAGACGTATTCCACCTCCTTTGCTGGAAGAAGTTAACCGTTTGG
TTGAAGAGATGCTCCCAGATGGGGTCATAAAGCCATCCAAGTCACCATGGGCCTCCCCTA
TAGCGCTGGTAAAGAAGAACGATGGCAGTCTGCGGCTATGCATCGACTATAGGAAGTTGA
ACGCTGTAACCAAGAAGGATGCATTCCCCCTTCCCCACATAAATGACCCACTTGACTCAC
TACATGGATCCCAGTGGTTCTCCACCTTAGATCTGAAGTCAGGATATTAGCAAGTGGAGG
TTGCAGAAGCAGACCGGGAAAAAACGGCTTTTATTTTACCAAACGGGCTTTATGAATTTC
AAACCATGCCCTTTGGACTCTGCAATGCGGCGGCTACCTTCCAACGCCTCATGCAAGCAG
CTCTAATCGGCCTATTCCCAAAGCATTGCATTATCTATCTTGACGATATTCTCGTTTTTG
GTGGAGATATTCAAGAGCACAACGCCAACCTGAAACTAGTGTTAGACCGCCTACGGGATG
CAGGGCTAACCCTGAACCCGAAGAAGTGCCGTTTCCTAAAACGCTCGGTCACCTTCCTGA
GACATACAGTTTCGTCGAATGGAATAGCCGTCACCGACGACCGTGTACAGCAAGTGAGGA
CATGGCCTACACCAACCATCCAGACAGAGCTACGCAGTTTCCTAGGTCTAGCAAATTATT
ACCGGCGTTACGTAAAAGCTTTGCTAAAATCGCCAGCCCGCTACATAAATTAACCGAGAA
GCAGGCGAAGAAGAATTTTAAATGGGAGAAAGAGCACGATGAGGCGTTTAAAGAACTGAA
GTGAATGCTCTGCTCCACCCCGATCCTAGCATTGCCAAACTTCGAATCGAGCGCTCCACC
GTTTATACTGGATACAGATGCGAGCGACGCGGCTGTGGGTGGTGTACTCTCACAAAAGGA
CATAAAAGACAGAGATTACGTCATCGCCTACGCAAGTACAAGACTCGGTAAAAAAAAAGG
AGACAGAAAAGTGCGACGCAACGTGAGCTGTTTGCTATCTACTCAATGGTTCGACACTTC
AGACATTACCTGATAGCGAGGAAGTTTATTGTTAGAACCGACCATCAGGCACTCACCTGG
TTAAAAACATGAAGGAGATTGATCGTTTAGTTGCACTTTGGTGCGAAGAACTGCAGCAGT
ACTACTTCACAGTCCAGTACCGAAAAGGGAAAGGGCACGGTAATGCGGATGCACTATCCC
GCAGACCGACCCCAGCAGGAACGGGTGACGTTACGGTGCACACCGTATTTTTGAGCGATC
CTACCAGACATCATTGGAGAAATACGCAGAGTACTGACCCTGACACAGCTCTGATATATG
AGAAATTCCTGGCATCCTCGCATAAGCCTGCATCGGAAGAGATAACGTCGGCCAGCAAGG
CAGCTAGACGGATTTGGCAAGAGTGGTGGAAACTCTCTCTGGAGGATGAGATTTTATGGT
ACCAAGGTGTTCACCCTCCTAAGCGTCTTGTGGTTCCTAAATCACTAGTACAAACAGTCC
TGCAAGAGTTACACGAGCAACTCGGTCACGTGGGTGAAAAGAAGATGTTAGACGCCTCGA
GTAGAAGATATTGGTGGTCTTCGCTCACCCTAGATGTGCGGGATTTCTGCCGAACCTGTA
CCACTTGCAGTGGTTTTAAAAACCCCCAACCCGCAGCGATTGCACCTTTACAACCCATGC
CTACCGGGTTCCCAGGGAAAAGAGTAGGTATAGATATTATGGGTGCTCTTCCACTTACCA
AGAAAGGAAACCGACATATCTTGGTTATGGTCGATTACTTCACGAAAGTGGCCGAGGCTG
AGCCTATAAAGTCACAAGACACTGAAACGGTTGCTTCATTTTTTTTTCAATCGGTGGATT
TGCCAGCATGGAGTGCCCGAATCCGTTCATAGCGATCAAGGCCCTAATTTCGAGAGCCAA
CTCTGCATTGAGCTATGTAAGATATGCCAGATCTCAAAGACACGCACAACACCTGCACAT
CCACAAGGCAATGGCAAGGTGGAAAGAACGAATCGCACCCTGATCGGACTACTGAAGGCC
TTCACTAAAGACGCACAACCAGATGACTGGGATTTGAGCCTAGGTCGCGTTCTTCTAGAG
TACAGAGCCACAGTCCACACGTCAACGGGTGTTTCTCCGTTCAAGATGCTGACCGGTCGT
GAAATGAGAGTGCCTTCGGACGTCTTCGTGCCAAACGCCGACGGATCAGCCGACAATGTT
CCGGAGTATATACTACGCCTAAAAGAAAGTAAAAGGAGAACTTTCAACAACGCACGCAAA
CATTTACGGCTGTCTTATACCAGGCAGAAGAAATATTTTGACCGACATTGCCGGACGAAC
GTCCACCAAGAAGGCGACTTAGTGCAAATTTACAGACCGATTCCCCCACCTGGAACACAC
CGCAAGTTCCATCACCCCTGGAGCAGGGACCCATTTCGGGTGGTGAAGGCGCTCTCGCCC
ATAAACTACCTCGTCCGCAACGCACAACTGCGTACCCAGCCGGTAACCGTTCATCACAAC
AAGATGAGACCATATAAGGGGCCACCTCCGGTTGGTTACGAAGATGAGGACGGGAGACCG
CCGGTTAGGAACCCCAATAGGAGCTCATGAGTGGTAGCACCGGGGACGGCGCTAAAAGAA
CGAGGGGGCTATGTTATACTTATGTTGTTTTAATGTACCTTTCAGGGAGGAGGCAATCGG
GAAATTCGAACCTGGTAACTGGATCGTCCTCCCCCTTACCTAGTGACTACGGCTCCCCTC
CCTATTGAATACTGTATTTTCCCTATCCATCTTGTCGTCTTTAATAAAAATGTCCAAAGC
AAATTAACCGAGCTTGTCTAGGGACGCTAGGAATCGGGAAGCTAAGACCGAGGAACCTCG
CTCCACA
>E.multilocularis_pathogen_EmW_Chr_01_Lennie-6044072-6048287
GTGTATTTTCCCTATCCATCTTGTCACCTTTAATAAAGATGTCCAAAGCGAATCAACTGG
GCTTGTCTAGGAACGCTAGGACCCGGGAAGCAGAGACCGAGCAGTCCCGCTTCACACTCT
TGGCAGCGCCCGCAGACCTACCCCTTTCGAGGAAGATATGAATTTCAAAGAGTGGCTCCT
AACTGCTAAATTCAACCTTCCTCTCTATCCCAGTTGTTAAAGAATACCTTCTATCCTTCG
CTCCCTCCCGCATGATTTATTCGTGGCCGAAGTCGGAGCTGGCATCACCCACGACACGGA
CGTTGACCAATGCTGCGATACATTGTCTCAACTAGTCATCGGTCGTGAGGAGGGAACCCT
GGCTAGGGACTTCTTTCAGCGTTTTCAAAAAGCTGCTGAGGCCGACGAAGAGTACGCCAG
GAACCTCCAACTTCTGGCGGAGAGTGCGTTCCGCGGCTGCCCCCCAAACAAGATCGCCAA
TTTGGTTACAGTTCAGTTTAAACACGGAATCCGACCTTCCACCTTGGCTGAGAAGCTCTG
CAAAGCAAAGACTAACTCACTCGACCAATTGGTTAAGCTTGCAACCAAGAAGCGGCAGGA
ACTCCGGGGGCTCTCGACTTTCCAGAAACCCCGAAACTGGTCAAATGCAGCATTCTCGTA
CTGTGCTTCCCAACGCTATACTCCTAAACCAGGTGAGCCCTCCTTTTCCCTCTCCTGTTT
GCTCTCAAATGGCTCCCAATCTTATATGAGGGTTCCCGGTAAACTTGAAGGACGTCTTTG
TAGTTTTCTTCTCGACTCTGGTGCAGCTAAGTCATTTGTAAACCTCCAAGCCTTCTCTAC
CCTTTGCAACAGGGTTAAGATCCTCTCCCCTTCTACAAAATTGCGTTCAGCAGAGGGAAG
GGAGATGCTAGTCGATGGAGAGACATTATTAAAAGTCAGTATAGGGAAGGAAACTTGGAC
AGTAAAATTCATTGTGTGTCCGGAACTGGCCTCGGACGTAATACTTGGCGTCGATTTCCT
ACGCTACACCAAGCCGTCCTAAATTTTGCAGAAGGAACCTTTTCCACTCACGAAGCCACC
GGGGTCGACACAGATACCTCTCCACCGAAAGACGACGCAGATGACATCTGCAATGCCCTT
TTCGAAGCTGCAGCCATTCCCATGAACAATCTGGATGACCTTTGTGCGCAGCTGACTCAC
ATTTCCAACTACGAGAGAAAAGAACTCCGTCAGCTCCTACTTAAGTATGCGAACATCTTC
TCATGGCAAGGTGTAAGACTGGGACGTACAAATATCGTCAAGTATAAGATTGATACTGGT
GAAGCAAGGCTCATTTGGCAACCACCCAGACGTATTCCACCTCCTTTGCTGGAAGAAGTA
AACCGTTTGGTTGAAGAGATGCTCCCAGATGGGGTCATAAAGCCATCCAAGTCACCATGG
GCCTCCCCTATAGCGCTGGTAAAGAAGAACGATGGCAGTCTGTGGCTATGCATCGACTAT
AGGAAGTTGAACGCTGTAACCAAGAAGGATGCATTCCCCCTTCCCCACATAAATGACCCA
CTTGACTCGCTACATGGATCCCAGTGGTTCTCCACCTTAGATCTGAAGTCGGGATATTGG
CAAGTGGAGGTTGCAGAAGCAGACCGGGAAAAAACGGCTTTTATTTTACCAAACGGGCTT
TATGAATTTCAAACCATGCCCTTTGGACTCTGCAATGCGGCGGCTACCTTCCAACGCCTC
ATGCAAACAGCTCTGATGGCCTATTCCCAAAGCATTGCATTATCTATCTTGACGATATTC
TCGTTTTTGGTGGAGATATTCAAGAGCACAACGCCAACCTGAAACTAGTGTTAGACCGCC
TACGGGATGCAGGGCTAACCCTGAACCTGAAGAAGTGCCGTTTCCTACAACGCTCAGTCA
CGTTCCTGGGACATAGTCTCGTCGAATGGAATAGCCGTCACCGACGACCGTGTAAAACAA
GTGAGTATATGGCCTATACCAACCAACCAGACAGAGCTCCGCAGTTTCCTAGGTTTAGCA
AATTATTACCAGCGTTTCGTAAAAGGCTTTGCTAAAATCGTCAGCCCGCTACATAAATTC
ACCGAGAAGCAAATGCTCTGCTCCGCTCCAATCCTAGCATTGCCAAACTTCGAATCGAGC
GCTCCACCGTTTATACTGGATACAGATGCGAGCGACGCGGCTGTGGGTGGTGTACTCTCA
CAAAAGGACATAAAAGACAGAGATTACGTCATCGCCTACGCAAGTACAAGACTCGGTAAA
AAAAAAGGAGACAGAAAAGTGCGACGCAACGTGAGCTGTTTGCTATCTACTCAATGGTTC
GACACTTCAGACATTACCTGATAGCGAGGAAGTTTATTGTTAGAACCGACCATCAGGCAC
TCACCTGGTTAAAAACAATGAAGGAGATTGATCGTTTAGTTGCACTTTGGTGCGAAGAAC
TGCAGCAGTACTACTTCACAGTCCAGTACCGAAAAGGGAAAGGGCACGGTAATGCGGATG
CACTATCCCGCAGACCGACCCCAGCAGGAACGGGTGACGTTACGGTGCACACCGTATTTT
TGAGCGATCCTACCAGACATCATTGGAGAAATACGCAGAGTACTGACCCTGACACAGCTC
TGATATATGAGAAATTCCTGGCATCCTCGCATAAGCCTGCATCGGAAGAGATAACGTCGG
CCAGCAAGGCAGCTAGACGGATTTGGCAAGAGTGGTGGAAACTCTCTCTGGAGGATGAGA
TTTTATGGTACCAAGGTGTTCACCCTCCTAAGCGTCTTGTGGTTCCTAAATCACTAGTAC
AAACAGTCCTGCAAGAGTTACACGAGCAACTCGGTCACGTGGGTGAAAAGAAGATGTTAG
ACGCCTCGAGTAGAAGATATTGGTGGTCTTCGCTCACCCTAGATGTGCGGGATTTCTGCC
GAACCTGTACCACTTGCAGTGGTTTTAAAAACCCCCAACCCGCAGCGATTGCACCTTTAC
AACCCATGCCTACCGGGTTCCCAGGGAAAAGAGTAGGTATAGACATTATGGGTGCTCTTC
CACTTACCAAGAAAGGAAACCGATATATCTTGGTTATGGTCGATTACTTCACGAAAGTGG
CCGAGGCTGAGCCTATAAAGTCACAAGACACTGAAACGGTTGCTTCATTTTTTTTTCAAT
CGGTGGATTTGCCAGCATGGAGTGCCCGAATCCGTTCATAGCGATCAAGGCCCTAATTTC
GAGAGCCAACTCTGCATTGAGCTATGTAAGATATGCCAGATCTCAAAGACACGCACAACA
CCTGCACATCCACAAGGCAACGGCAAGGTGGAAAGAACGAATCGCACCCTGATCGGACTA
CTGAAGGCCTTCACTAAAGACGCACAACCAGATGACTGGGATTTGAGCCTAGGTCGCGTT
CTTCTAGAGTACAGAGCCACAGTCCACACGTCAACGGGTGTTTCTCCGTTCAAGATGCTG
ACCGGTCGTGAAATGAGAGTGCCTTCGGACGTCTTCGTGCCAAACGCCGACGGATCAGCC
GACAATGTTCCGGAGTATATACTACGCCTGAAAGAAAGTAAAAGGAGAACTTTCAACAAC
GCACGCAAACATTTACGGCTGTCTTATACCAGGCAGAAGAAATATTATGACCAACATTGC
CGGACGAACGTCTACCAAGAAGGCGACTTAGTGCAAATTTACAGACCGATTCCCCCACCT
GGAACACACCGCAAGTTCCATCACCCCTGGAGCAGGGACCCATTTCGGGTGGTGAAGGCG
CTCTCGCCCATAAACTACCTCGTCCGCAACGCACAACTGCGTACCCAGCCGGTAACCGTT
CATCACAACAAGATGAGACCATATAAGGGGCCACCTCTGGTTGGTTACGAAGATGAGGAC
GGGAAACCGCCGGTTAGGAACCCCAATAGGAGCTCATGAGTGGTAGCACCGGGGACGGCG
CTAAAAGAACGAGGGGGCTATGTTATACTTATGTTGTTTTAATGTACCTTTCAGGGAGGA
GGCAATCGGGAAATTCGAACCTGGTAACTGGATCGTCCTCCCCCCTACCTAGTGACTACG
GCTCCCCTCCCTATTGAATACTGTATTTTCCCTATCCATCTTGTCACCTTTAATAAAGAT
GTCCAAAGCGAATCAACTGGGCTTGTCTATGAACGCTAGGAATTGGGAAGCGGAGACTGA
GGAGCCTCGCTCTACA
>E.multilocularis_pathogen_EmW_Chr_01_Lennie-6661577-6663580
TGTAATACTTATGTTGTTTTAATGTGCATTTTAGGGAGGAGGCAATCAGGAAATTCGAAC
CTAATAACTGGATCGTCCTCCCCCTTACCTAGTGACTACGGCTCCCCTCCCTCTTGAATA
CTGTATTTTCCCTATCCATCTTGCCGTCTTTAATAAAGATGTCCAAAGCAAATCAACTGG
ACTTGTCTAGGGATCGGAAAGCGGAGATTGAGGAGCTTCGCTCCACACTGGTGGTAGCGG
TGGGCTAAGAGGTATTCTTTGACGACGGGAATAGAGAGGAAGGTTGAATTTGGCAGTTAG
GAGCCATTCCTCGAAATTCATATCTTCCTTGAAAGGGGTTAGATCAGCGGGCACTGCCAC
CAGTGTGGAGCGAGGCTCCTCGGTCTCCGCTTCCCGATACCTAGCGTTCCTAGACATGCC
CAGTTGATTTGCTTTGGACACCTTTATTAAGGACGGCATAGGGAAGGAAACTTGGACAGT
AAAATTCATTGCGTGTCCGGAACTGGCCTGGGACGTAATACTTGGCGCCGATTCCCTACG
CTACACCAAAGCCATCCTAAATTTTGCAGAAGGAACCTTTTCCACTCACAAAGCCACCGG
TGTCAACACAGATACCTCTCTACCGAAAGACGACGCGGATGACATCTGCAATGCCCTTTT
TGAAGCTGCAGCCATTCCCATGACCAATCTGGATGACCTTTGTGCGCAGCTGACTCACAT
TTCCAACTACGAGGGAAAAGAACTCCGTCAGCTCCTACTTAAGTATGCGAACATCTTCTC
ATGGCAAGGTGTAAGACTGGGACGAAAAAATATCGTCAAGCATAAGATTGATACTGGTGA
AGCTAGGCCCATTTGGCAACCACCCAGACGTATTCCACCTCCTTTGCTGCAAGAAGTAAA
CCGTTTGGTTGAAGAGATGCTCCGAGATGAGGTCATAAAGCCATCCAAGTCACCATGGGC
CTCCCCCATAGCCTGGTAAAGAAGAACGATGGCAGTCTGCGGCTATGCATCGACTATAGG
AAGTTGAACGCCGTAACCAAGACGGATGCATTCCCTCTTCCCCACATAAATGACTCACTT
GACTCACTACATGGATCCCAGTGGTTCTACACCTTAGATCTGAAGTCGGGATATTAGCAA
GTGGAGGTTGCAGAAGCAGACCGGGAAAAAACGGCTTTTATTTTACCAAATGGGCTTTAT
GAATTTTAAACCATGCCCTTTGGACTCTGCAATGCGGCGTCTACCTTCCAACGTCTCATG
CAAACAGCTCTGATTGGCCTATCTCCAAAGCATTGCATTATCTATCTTGACGATATTCTC
GTTTTCGGTGGGGATATTCAAGAGCACAACGCCAGCCTAAAACTAGTGTTAGACCGCCTA
CGGGATGCAGGGCTAACCCTGAACCCGAAGAAGTGCCGTTTCCCACAATGCTCAGTCACC
TTCCTGGGACATACAGTCTCGTCGAATGGAATAGCCGTCTACCGAGAAGGCGACTTAGTG
CAAATTTACAGACCGGTTCCCCCACCTGGAACACACCGCAAGTTCCATCACCCCTGGAGC
AGGGATCCACAAACTACCTCTTCCGCAACGCACAACTGCGTACCCAGCTGGTAACCGTTC
ATCACAACAAGGTGAGACCATATAAGGTGCCACTTCCGGTTGGTTACGAAGATGAGGTTT
ACGACCTGACCGAAGACAGGAGACCGCCGGTTAGGAACCTCATTGGGAGCTCATAAGTGG
TAGCACCAGGGACAGCGCTAAAAGGACGAGGGGGCTATGTAATACTTATGTTGTTTTAAT
GTGCATTTTAGGGAGGAGGCAATCAGGAAATTCGAACCTAATAACTGGATCGTCCTCCCC
CTTACCTAGTGACTACGGCTCCCCTCCCTCTTGAATACTGTATTTTCCCTATCCATCTTG
CCGTCTTTAATAAAGATGTCCAAAGCAAATCAACCGGGCTTGTCTAGGGATCGGAAAGCG
GAGACCGAGGAGCCTCGCTCCACA
>E.multilocularis_pathogen_EmW_Chr_01_Lennie-9046086-9050440
TGTAATATTTTTGTTGTTTTAATGTGCATTTCAGGGAGGAGGCAATCAGGAAATTCGAAC
CTGGTAACTGGATCGTCCTCCCCCTTACTTAGTGACTACGGCTCCCTTCCCTCTTGAATA
CTGCATTTTCCCCATCCTTCTTGCCGTCTTTAATAAAGATGTCCAAAGCAAATCAACCGG
GCTTGTCTAGGGATCGGAAAGCGGAGACCGAGGAGCCTCGCTCCACACTGGTGGCAGCGC
CCTCTGACCTACCCCCTTTCGAGGAAGATATGAATTTCGAAGAGTGGCTCCTAACTGGCA
AAGTTAACCTTCCTCTCTATCCCCGTTGTCAAAGAATACCTCTTATCCTTTGCGCCCTTC
CGCATGATTTATTCGTGGCTGCAGTCGGAGCTGGCATCACCCACGACACGGACGTTGACC
AATGCTGCGATACATTGGCTCAACTAGTCATCGATCGTGAGGAGGAAACCCTGGCTATGG
ACTTCTTTCAGCGTTTTCAAAAAGCTGATGAGGCTGACGAAGAGTACGCCAGGAACCTCC
AACTCCTGGCGGAACGTGCGTTCCGTGGCTGCCCTCCAAACAAGATCGCCAATTTGGTTG
CAGTTCAGTTTAAACACGGAGTCCGACCTTCCACCTTGGCTGAGAAGCTCTATGAAGCAA
AGACTAACTCACCCGACCAATTGGTCAAGCTCGCAATCAAGAAGCGGCAGGAATTCCGGG
GTCCCCCGACTTTCCGGAAACTGCGAAACTGGTCAAATGCAGCATCCTCGTACCTTGCTT
CCCTGCGTCATGCTCCTAGACCAGGTGAGCCCTACTTTTCCTTTTCCTGTTTACTCCCAA
ATGGCTCCCAATCTTATATGAGGGTTCCCGGTAAACTTGAAGTACGTTACTGTAGTTTTC
TTCTCGACTCCGGTGCAGCTAAGTCAATTGTGAACCTCCAAGCTTTCCCTACCCTTTGCA
ACAGGGTTAAGATCCTCTCTCCTTCTACAAAGCTGCGTTCAGTAGAGGGAAGGGAGATGC
TAGTCGATGGAGAGACATTATTAAAAGTCGGCATAAGGAAGGAAAATTGGACAGTAAAAT
TCATTGTGTGTCCGGAACTGGCCTAAGACGTAACACTTGGCGCCGATTTCCTACGCTACA
CCAAAGCCATCCTAAATTTTGCAGAAGGGACCTTTTCCACTCATGAAGCCACCGGGGTCA
ACACAGATACCTCTCCACCAAAAGACGACACAGATGACATCTGCAATGCCCTTTTCGAAG
CTGCGGCCATTCCCATGAACAATCTGGATGAGCGTTGTGCGCAGCTGACTCACATTTCCA
ACTACGAGAGGAAAGAACTCCGTCAGCCCCTACTTAAGTGTGCGAACATCTTCTCATGGC
AAGATGTAAAACTAGGACGAACAAATATCGCCAAGCATAAGATTGATACTGGTGAAGCAA
GGCCCATTTGGCAACCACCCAGACGTATTCCACCTCCTTGCTGGAAGAAGTATACCCTTC
TGGTTGAAGAGATGCTCCGAGATGAGGTCATAAAGCCATCCAAGTCACCATGGGCCTTTC
CTATAGCGCTGGCAAAGAAGAACGACGACAGTCTGCGCTTATGCATCGACTATAGGAAGT
TGAATGCCGTAACCAAGAAGGATGCCTTCCCCCTTCCCCACATAAATGACTCACTTGACT
CACTACATGGATCCCAGTGGTTCTCCACCTTAGATCTGAAGTCGGGATATTGGCAAGTGG
AGGTTGCAGAAGCAGACCGGGAAAAAACGGCTTTTATTTTACCGAACGGGCTTTATGAAT
TTTAAACCATGCCCTTTGGACTCTGCAATGCGGTGGCTACCTTCCAACGCCTCATGCAAA
CAGCTCTGATGGCCTATTCCCAAAGCATTGCATTATCTATCTTGACGATATTCTCGTTTT
TGGTGGAGATATTCAAGAGCACAACGCCAACCTGAAACTAGTGTTAGATCGCCTACGGGA
TGCAGGGCTAACCCTGAACCCGAAGAAGTGCCGTTTCTTACAACGCTCAGTCACCTTCCT
GGGACATACAGTCTCGTCGAATGGAATGTCCGTCACCGACGACCGTGTACAACAAGTGAG
GACATGGCCTACACCAACCAACCAGACAGAACTCGGCAGTTTCCCAGGTCTAGCAAATTA
TTACCGACGTTTCGTAAAGGGCTTTGTTACGATGGCCAGCCCACTACATAAATTAGCTTA
GAAACAGGCGAAGAGGAATTTCAAATGGGGGAAAGAGCACGATGAGTTGTTTAAAGAACT
GAATCGAATGCTCTGCTCTGCTCCGCTCCGATCCTAGCATTGCCGAACTTCGAATCGAGC
GCTCCACCGTTTATGCTGTATACAGATGCGAGCGACGTGGCTGTGGGTGGTGTACCCTCA
CAAAAGGACATAAAAGGCAGAGAACACGTCATCGCCTACGCAAGTACAAGGCTCAGCAAA
AAATGCGACAGAAAAGGGCGACGCAACATGAGCTGTTCGCTGTCTAATCAACAGTTCGAC
ACCACCTGGTAGCGAGGAAGTTCACTATTAGAACCGACCATCAGGCACTCACCCGGTTAC
AAACAATGAAGGAGATCGATCGTTCAGTTGTGCTCTAGTAGAAAGAACTGCAACAGTGTG
ACTTTACAGTCCAATACCAAAAAGGAAAAGGGGATAGTAATGCGGATGCACTATTTCGCA
GACCGGCTCCAGCAAAAAACAGGTGACGTTATGGTGCACACTGTATTTTTAAGCATTTCT
ACTAGACATCATTGGAGAAATACGCAGAGTACTGATTCTGACACAGCTCCTATATATGAG
AAATTCCTGGCATCCTCGCATAAGCCTACATCGGAGGAGATAACGTCGGCCAGCAAGGCG
GCTGGACGGATTTGGCAAGAGTGGTCGAAACTCTCTCTGGAGGATAAGATTTTATGGTAC
CAAGAAGGTGCTCACTCTCCTAAGCGTCTAGTGGTTCCTGGGTCACTAGTACAAACAATC
CTGCAAGAGTTACACGAGCAACTCGGTCACGTTGGTGAAAAGATGTTAGATGCCTCGAGT
AAAAGATACTGGTGGCCTTCGCCCACCCTAGATGTGCGGGATTTCTGCCGAACCTGTACC
ACTTGCAGTGATTTTAAAAACTCCCAGCCCACAGCCTTTGCACCTTTACAACCCATGCCT
ACCGGGTTCCCAGGGGGAAGAGTAGGTATAGACATTATGGGTCCTCTTCCACCCACCAAG
AGAGGAAACCGATATATCTTGGTTATGTTCGATTATTTCACAAAAGCGGCCGAGGCTGAA
CCTATGAAGTCACAAGACCCTGAAACGGTTGCTTCAGTTTTTTTCAATGGGTGGATTTGC
CAGCATGGAGTACCCGAATCCGTTCATAGCGGTCAAGGCCCTAACTTCGAGAGCCGACTC
TGCATTGAGCCATGTAAGATGTGCCGGATCTCAAAGACACGCACAACACCTGCACATCCA
CAAGGCAACGGCCAGGTGGAAAGAACGAATCGCACCCTGATCGGACTACTAAAGGCTTTC
ACTAGGGACGCACAACCAGATGACTGGGATTTGAGTCTAGGTTGCGTTCTCCTCGCATAC
AGAGCCATGGTTCACACGTCAACGGGTGTTTCTCCGTTCAAGATGCCCAAAGGTTGTGAA
ATGAGAGTGCCTTCGGACATCTTCGTGCCAAACACCGACGGATCAGCCGACAACGTTCCG
GAGTATATACTACGCCTGAAAGAAAGTATAAGAAGAACTTTCAACACCGCACGCAAACAT
TTACGGTTGTCTTATACCAAGCAGAAGAAATATTACGACCGACATTGTCGGACGAACGTC
CACCGAGAAGGCGACTTAGTGCAAATTTACAGACCGGTTCCCCCACCTGGAACACACCGC
AAGTTCCATCACCCCTGAAACAGGGACCCATTTCGGGTGGTGAAGGCGCTCTCGCCCACA
AACTACCTCGTCCGCAACGTACAACTGCGTACCCGGCCTGTAATCGTTCATCACAACAAG
ATGAGACCATATAAGGGGCCACCTCCGGTTGGTTACGAAGATGAGGTTTACGTCCTGACC
GAAGACAGGAGACTGCCGGTTAGGAACCTCAATGGGAGCTCATAAGTGGTAGCACCGGGG
ACGGCGCCTAAAGGACGAGGGGGCTATGTAATACGTATGTTGTTTTAATGTGCATTTCAG
GGAGGAGGCAATCAGGAAATTCGAACCTGGTAACTGGATCGTCCTCCCCCTTACTTAGTG
ACTACGGCTCCCTTCCCTCTTGAATACTGCATTTTCCCCATCCATCTTGCCGTCTTTAAT
AAAGATGTCCAAAGCAAATCAACCGGGCTTGTCTA
>E.multilocularis_pathogen_EmW_Chr_01_Lennie-9475353-9479392
TGTAATACCTACGTTGTTTTAATGTGCCTTTCAGGGAGGAGGCAAGCAGAAAATTCGAAT
CTCGTGACCGGATCGTCCTCTCCCGTACCTAGTGACCGCAGCTCCCCTCAACTGGTCATC
GATCGTGAGGAGCAAGCCCTGGCTAGGGACTTCTTTCAGCGTTTTCAAAAAGCTGATGAG
GCCGATGAAGAGTACGCCAGGAACCTCCAACCCCTGGCGGAACGTGCGTTCCGCGGCCGC
TCCCCAAACATGATCGACAATTGGGTTACGGTTCAGTTTAAGCACGGAGTCCGACCTTCC
GCTTTGGCTGAGAAGCTCTGTGAAGCAAAGACTAACTCACTCGACCAATTGGTCAAGCTT
GCAACCAAGAAGCGGCAGGAAACCGCAAAACTGGTCAACTGCAGCATCCTCGTACCTTGC
TTCCCTGCGTCATGCTCCTAGACCAGATGAACCCTCCTTTTCCCTTCCCTGTCTACTCCC
AAATGGTTCCCATTCTTATATGAGGGTTTCTGGTAAACTTGAAGAACGTTACTGTAGTTT
TCTTCTCGACTCCGGTGCAGCTAAGTCAATTGTAAACCTCCAAGCCTTCCCTAACCTTTG
TAACAGGGTTAAGATCCTCTCCACTTCTACAAAACTGCGTCCAGAAGAGGGAATGGAGAT
GCTAGTCGAAGGAGAGACACCATTAAAAGTCTGCATAGGGAAGAAAATCTAGACAGTACA
ATTCATCGTGTGTCCAGAACTGGCCTGAAACGTGATATTTGGTGGCGATTTCCTACGCTA
CACCAAAGCCATCCTAAATTTTGCAGAAGGAACCTTTTCCACTCACGAAGCCACCGGGGT
CAACACAGATACCTCTCTACCAAAAGACAACTCAGATGACATCTGCAACGCCCTTTTTGA
AGCTGCAGTTATTCCCATGAACAATCTGGATGACCTTTGTGCTTAGCTGGCTCACATTTT
CAACTACAAGAGAAAAGAACTCCGTCAGCTCCTACTTAAGTGTGCGAACATCTTCTCATG
GCAAGATGTAAAACTAGGACGAACAAATATCGCCAAGCATAAGATTGATACTGGTGAAGC
AAGGCCCATTTGGCAACCACCCAGACGTATTCCACCTCCTTGCTGGAAGAAGTATACCCT
TCTGGTTGAAGAGATGCTCCGAGATGAGGTCATAAAGCCATCCAAGTCACCATGGGCCTT
TCCTATAGCGCTGGCAAAGAAGAACGACGACAGTCTGCGCTTATGCATCGACTATAGGAA
GTTGAATGCCGTAACCAAGAAGGATGCCTTCCCCCTTCCCCACATAAATGACTCACTTGA
CTCACTACATGGATCCCAGTGGTTCTCCACCTTAGATCTGAAGTCGGGATATTGGCAAGT
GGAGGTTGCAGAAGCAGACCGGGAAAAAACGGCTTTTATTTTACCGAACGGGCTTTATGA
ATTTTAAACCATGCCCTTTGGACTCTGCAATGCGGTGGCTACCTTCCAACGCCTCATGCA
AACAGCTCTGATGGCCTATTCCCAAAGCATTGCATTATCTATCTTGACGATATTCTCGTT
TTTGGTGGAGATATTCAAGAGCACAACGCCAACCTGAAACTAGTGTTAGATCGCCTACGG
GATGCAGGGCTAACCCTGAACCCGAAGAAATGCCGTTTCTTACAACGCTCAGTCACCTTC
CTGGGACATACAGTCTCGTCGAATGGAATGTCCGTCACCGACGACCGTGTACAACAAGTG
AGGACATGGCCTACACCAACCAACCAGACAGAGCTCCGCAGTTTCCCAGGTCTAGCAAAT
TATTACCGACGTTTCGTAAAGGGCTTTGCTACGATGGCCAGCCCACTACATAAATTAACT
TAGAAACAGGCGAAGAGGAATTTCAAATGGGGGAAAGAGCACGATGAGTTGTTTAAAGAA
CTGAATCGAATGCTCTGCTCTGCTCCGCTCCGATCCTAGCATTGCCAAACTTCGAATCGA
GCGCTCCACCGTTTATGCTGTATACAGATGCGAGCGACGTGGCTGTGGGTGGTGTACTCT
CACAAAAGGACATAAAAGGCAGAGAACACGTCATCGCCTACGCAAGTACAAGGCTCAGCA
AAAAATGCGACAGAAAAGGGCGACGCAACATGAGCTGTTCGCTGTCTAATCAACAGTTCG
ACACCACCTGGTAGCGAGGAAGTTCACTATTAGAACCGACCATCAGGCACTCACCCGGTT
ACAAACAATGAAGGAGATCGATCGTTCAGTTGTGCTCTAGTAGAAAGAACTGCAACAGTG
TGACTTTACAGTCCAATACCAAAAAGGAAAAGGGGATAGTAATGCGGATGCACTATTTCG
CAGACCGGCTCCAGCAAAAAACAGGTGACGTTATGGTGCACACTGTATTTTTAAGCATTT
CTACTAGACATCATTGGAGAAATACGCAGAGTACTGATTCTGACACAGCTCCTAAATATG
AGAAATTCCTGGCATCCTCGCATAAGCCTGCATCGGAGGAGATAACGTCGGCCAGCAAGG
CGGCTGGACGGATTTGGCAAGAGTGGTCGAAACTCTCTCTGGAGGATAAGATTTTATGGT
ACCAAGAAGGTGCTCACTCTCCTAAGCGTCTAGTGGTTCCTGGGTCACTAGTACAAACAG
TTTTGCAAGAGTTACACGAGCAACTCGGTCACGTTGGTGAAAAGATGTTAGATGCCTCGA
GTAAAAGATACTGGTGGCCTTCGCCCACCCTAGATGTGCGGGATTTCTGCCGAACCTGTA
CCACTTGCAGTGATTTTAAAAACTTCCAGCCCACAGCCTTTGCACCTTTACAACCCATGC
CTACCGGGTTCCCAGGGGGAAGAGTAGGTATAGACATTATGGGTCCTCTTCCACCCACCA
AGAGAGGAAACCGATATATCTTGGTTATGTTCGATTATTTCACAAAAGCGGCCGAGGCTG
AACCTATGAAGTCACAAGACCCTGAAACGGTTGCTTCAGTTTTTTTCAATAGGTGGATTT
GCCAGCATGGAGTACCCGAATCCGTTCATAGCGGTCAAGGCCCTAACTTCGAGAGCTGAC
TCTGCATTGAGCCATGTAAGATGTGCCGGATCTCAAAGACACGCACAACACCTGCACATC
CACAAGGCAACGGCCAGGTGGAAAGAACGAATCGCACCCTGATCGGACTACTAAAGGCTT
TCACTAGGGACTCACAACCAGATGACTGAGATTTGAGTCTAGGTTGCGTTCTTCTCGCAT
ACAGAGCCATGGTTCACACGTCAACGGGTGTTTCTCCGTTCAAGATGCCCAAAGGTCGTG
AAATGAGAGTGCCTTCGGACATCTTCGTGCCAAACACCGACGGATCAGCCGACAATGTTT
TGGAGTATATACTACGTCTGAAAGAAAGCATAAGAAGAACTTTTAACACTGCGCACAAAC
ATTTCCGTCTGTCCTGTACCAGGCAGAAGAAATATTATGACCGACATTGCTGAGCGAACG
TCCACCGAGAAGGCGACTTAGTGCAAATTTACAGACCGGTTCCCCCACCTGGAACACACC
GCAAGTTCCATCACCCCTGAAACAGGGACCCATTTCGGGTGGTGAAGGCGCTCTCACCTA
CAAACTACCTCGTCCGCAACGCACAACTGCGTACCCGGCCCGTAACCGTTAATCATAACA
CGATGAGACCGGATAAAGGGCCACCGCCGGTTGGTTGCGAAGATGAGGTTTACGTCCTGA
CCGAAGAAAGGAGATCGCCGGTTAGGAACCTCAATGGGAGCTCATAAGTGGTAGCACCGG
GGGCGGCGCTAAAAGGACGAGGGGCCTTTGTAATACGTTGTTTTAATGTACCTTTCAGGG
AGGAGGCAAGCAGAAAACTCGAATCTCGTGATCGGATCGTCCTCTCCCGTACCTAGTGAC
CGCAGCTCCCCTCCTTCCTGAACATTGTATTTTCCCTCCCCATCTTGTCACCTTTAATAA
ATACGTCCAAAGCGAATCAACCGGGCTTGTCTAAGAACGCTAGGAATAGGGAAACGGAGA
CCCATGAGTCACGCTCCACA
>E.multilocularis_pathogen_EmW_Chr_01_Lennie-9833058-9837101
TGTAATACCTACGTTGTTTTAATGTGCCTTTCAGGGAGGAGGCAAGCAGAAAATTCGAAT
CTCGTGACCGGATCGTCCTCTCCCGTACCTAGTGACCGCAGCTCCCCTCAACTGGTCATC
GATCGTGAGGAGCAAGCCCTGGCTAGGGACTTCTTTCAGCGTTTTCAAAAAGCTGATGAG
GCCGATGAAGAGTACGCCAGGAACCTCCAACCCCTGGCGGAACGTGCGTTCCGCGGCCGC
TCCCCAAACATGATCGACAATTGGGTTACGGTTCAGTTTAAGCACGGAGTCCGACCTTCC
GCTTTGGCTGAGAAGCTCTGTGAAGCAAAGACTAACTCACTCGACCAATTGGTCAAGCTT
GCAACCAAGAAGCGGCAGGAAACCGCAAAACTGGTCAACTGCAGCATCCTCGTACCTTGC
CTCCCTGCGTCATGCTCCTAGACCAGATGAACCCTCCTTTTCCCTTCCCTGTCTACTCCC
AAATGGTTCCCATTCTTATATGAGGGTTTCTGGTAAACTTGAAGAACGTTACTGTAGTTT
TCTTCTCGACTCCGGTGCAGCTAAGTCAATTGTAAACCTCCAAGCCTTNCCCTAACCTTT
GTAACAGGGTTAAGATCCTCTCCACTTCTACAAAACTGCGTCCAGAAGAGGGAATGGAGA
TGCTAGTCGAAGGAGAGACACCATTAAAAGTCTGCATAGGGAAGAAAATCTAGACAGTAC
AATTCATCGTGTGTCCAGAACTGGCCTGAAACGTGATATTTGGTGGCGATTTCCTACGCT
ACACCAAAGCCATCCTAAATTTTGCAGAAGGAACCTTTTCCACTCACGAAGCCACCGGNG
GTCAACACAGNATACCNTCTCTACCAAAAGACAACTCAGATGACATCTGCAACGCCCTTT
TTGAAGCTGCAGTTATTCCCATGAACAATCTGGATGACCTTTGTGCTTAGCTGGCTCACA
TTTTCAACTACAAGAGAAAAGAACTCCGTCAGCTCCTACTTAAGTGTGCGAACATCTTCT
CATGGCAAGATGTAAAACTAGGACGAACAAATATCGCCAAGCATAAGATTGATACTGGTG
AAGCAAGGCCCATTTGGCAACCACCCAGACGTATTCCACCTCCTTGCTGGAAGAAGTATA
CCCTTCTGGTTGAAGAGATGCTCCGAGATGAGGTCATAAAGCCATCCAAGTCACCATGGG
CCTTTCCTATAGCGCTGGCAAAGAAGAACGACGACAGTCTGCGCTTATGCATCGACTATA
GGAAGTTGAATGCCGTAACCAAGAAGGATGCCTTCCCCCTTCCCCACATAAATGACTCAC
TTGACTCACTACATGGATCCCAGTGGTTCTCCACCTTAGATCTGAAGTCGGGATATTGGC
AAGTGGAGGTTGCAGAAGCAGACCGGGAAAAAACGGCTTTTATTTTACCGAACGGGCTTT
ATGAATTTTAAACCATGCCCTTTGGACTCTGCAATGCGGTGGCTACCTTCCAACGCCTCA
TGCAAACAGCTCTGATGGCCTATTCCCAAAGCATTGCATTATCTATCTTGACGATATTCT
CGTTTTTGGTGGAGATATTCAAGAGCACAACGCCAACCTGAAACTAGTGTTAGATCGCCT
ACGGGATGCAGGGCTAACCCTGAACCCGAAGAAGTGCCGTTTCTTACAACGCTCAGTCAC
CTTCCTGGGACATACAGTCTCGTCGAATGGAATGTCCGTCACCGACGACCGTGTACAACA
AGTGAGGACATGGCCTACACCAACCAACCAGACAGAACTCGGCAGTTTCCCAGGTCTAGC
AAATTATTACCGACGTTTCGTAAAGGGCTTTGTTACGATGGCCAGCCCACTACATAAATT
AGCTTAGAAACAGGCGAAGAGGAATTTCAAATGGGGGAAAGAGCACGATGAGTTGTTTAA
AGAACTGAATCGAATGCTCTGCTCTGCTCCGCTCCGATCCTAGCATTGCCAAACTTCGAA
TCGAGCGCTCCACCGTTTATGCTGTATACAGATGCGAGCGACGTGGCTGTGGGTGGTGTA
CTCTCACAAAAGGACATAAAAGGCAGAGAACACGTCATCGCCTACGCAAGTACAAGGCTC
AGCAAAAAATGCGACAGAAAAGGGCGACGCAACATGAGCTGTTCGCTGTCTAATCAACAG
TTCGACACCACCTGGTAGCGAGGAAGTTCACTATTAGAACCGACCATCAGGCACTCACCC
GGTTACAAACAATGAAGGAGATCGATCGTTCAGTTGTGCTCTAGTAGAAAGAACTGCAAC
AGTGTGACTTTACAGTCCAATACCAAAAAGGAAAAGGGGATAGTAATGCGGATGCACTAT
TTCGCAGACCGGCTCCAGCAAAAAACAGGTGACGTTATGGTGCACACTGTATTTTTAAGC
ATTTCTACTAGACATCATTGGAGAAATACGCAGAGTACTGATTCTGACACAGCTCCTAAA
TATGAGAAATTCCTGGCATCCTCGCATAAGCCTACATCGGAGGAGATAACGTCGGCCAGC
AAGGCGGCTGGACGGATTTGGCAAGAGTGGTCGAAACTCTCTCTGGAGGATAAGATTTTA
TGGTACCAAGAAGGTGCTCACTCTCCTAAGCGTCTAGTGGTTCCTGGGTCACTAGTACAA
ACAATCCTGCAAGAGTTACACGAGCAACTCGGTCACGTTGGTGAAAAGATGTTAGATGCC
TCGAGTAAAAGATACTGGTGGCCTTCGCCCACCCTAGATGTGCGGGATTTCTGCCGAACC
TGTACCACTTGCAGTGATTTTAAAAACTTCCAGCCCACAGCCTTTGCACCTTTACAACCC
ATGCCTACCGGGTTCCCAGGGGGAAGAGTAGGTATAGACATTATGGGTCCTCTTCCACCC
ACCAAGAGAGGAAACCGATATATCTTGGTTATGTTCGATTATTTCACAAAAGCGGCCGAG
GCTGAACCTATGAAGTCACAAGACCCTGAAACGGTTGCTTCAGTTTTTTTCAATAGGTGG
ATTTGCCAGCATGGAGTACCCGAATCCGTTCATAGCGGTCAAGGCCCTAACTTCGAGAGC
TGACTCTGCATTGAGCCATGTAAGATGTGCCGGATCTCAAAGACACGCACAACACCTGCA
CATCCACAAGGCAACGGCCAGGTGGAAAGAACGAATCGCACCCTGATCGGACTACTAAAG
GCTTTCACTAGGGACTCACAACCAGATGACTGAGATTTGAGTCTAGGTTGCGTTCTTCTC
GCATACAGAGCCATGGTTCACACGTCAACGGGTGTTTCTCCGTTCAAGATGCCCAAAGGT
CGTGAAATGAGAGTGCCTTCGGACATCTTCGTGCCAAACACCGACGGATCAGCCGACAAT
GTTTTGGAGTATATACTACGTCTGAAAGAAAGCATAAGAAGAACTTTTAACACTGCGCAC
AAACATTTCCGTCTGTCCTGTACCAGGCAGAAGAAATATTATGACCGACATTGCTGAGCG
AACGTCCACCGAGAAGGCGACTTAGTGCAAATTTACAGACCGGTTCCCCCACCTGGAACA
CACCGCAAGTTCCATCACCCCTGAAACAGGGACCCATTTCGGGTGGTGAAGGCGCTCTCA
CCTACAAACTACCTCGTCCGCAACGCACAACTGCGTACCCGGCCCGTAACCGTTAATCAT
AACACGATGAGACCGGATAAAGGGCCACCGCCGGTTGGTTGCGAAGATGAGGTTTACGTC
CTGACCGAAGAAAGGAGATCGCCGGTTAGGAACCTCAATGGGAGCTCATAAGTGGTAGCA
CCGGGGGCGGCGCTAAAAGGACGAGGGGCCTTTGTAATACGTTGTTTTAATGTACCTTTC
AGGGAGGAGGCAAGCAGAAAACTCGAATCTCGTGATCGGATCGTCCTCTCCCGTACCTAG
TGACCGCAGCTCCCCTCCTTCCTGAACATTGTATTTTCCCTCCCCATCTTGTCACCTTTA
ATAAATACGTCCAAAGCGAATCAACCGGGCTTGTCTAAGAACGCTAGGAATAGGGAAACG
GAGACCCATGAGTCACGCTCCACA
>E.multilocularis_pathogen_EmW_Chr_01_Lennie-11293095-11297066
TGTAATACTTATGCTGTTTTAATGTGCCTTTCAGGGAGGAGGCAATCAGAAAATTCGAAC
CTTGTAACTGCGGCTCCCCTCCTTCTTGAATATTGTACTTTCCCTATCCATCTTGTCACC
TTTAATAAAGATGTCCAAAGCAAATCAACCGGGTTTGTCTAGGAACGCTAGGAATTGGGA
AGCGGAGACCGAGGAGCCTCGCTCCACACTGGTAACAGCGCCCGCTGACCTACCCCCTTT
CGAGGAGGATATGAATTTCGAAGAGTGGCTCTTAACTGCCAAATTCAACCTTCCTCTCTA
TCCCCGTTGTCAAAGAATACCTCTTATCCTTCAAGCCCTCCAGAATGATTTATTCGTGGC
CGCAGTCGGAGCTGGCATTACCCACGACGCGGACGTTGACCAATGCTGCGATACATTGGC
TCAACTAATCATCGATCGTGAGGAGGGAACCCTGGCTAGGGACTTCTTTCAACGTTTTCA
AAAAGCTGATGAGGCCGACGAAGAGTACGCCAGGAACCTCCAACTCTTGACTTTGGTGCA
GCTAAGTCAATTGTGAACCTCCAAGCCTTCCCTACCCTTTGCAACAGGGTTAAGATCCTC
TCCCCTTCTACAAAATTGCGTTCAGCAGAGGGAAGGAAGATGCCAATCGATGGAGAGACA
TTATTAAAAGTCAGCATAGGGAAGGAAACTTGGACAGTAAAATTCATTATGTGTCCAGAA
CTGGCCTGGACGTAATACTTGGCGCCGATTTCCTACGCTACATCAAAGCCGTCCTAAATT
TTGCAGAAGGAACCTTTTCCACTCACGAAGCCACCGGGGTCAACACAGATACCTCTCCAC
CGAAAGATGACGCAGATGACATCTGCAATGCCGTCTGCAATCATTCCCATGAACAATCTG
GATGACCTTTGTGCGCAGCTGACTCACATTTCCAACTACGAGAGAAAAGAACTCCGTCAG
CTCCTACTTAAGTATGCGAACATCTTCTCATGGCAAGATGTAAAACTGGGAAGAACAAAT
ATTGTCAAGCAGAAGATTGATATTGGTGAAGCAAGGCCCATTTGGCAACCATCCAGACGT
ATTCCACCTCCTTTGCTGGAAGAAGTAAACCGTTTGGTTGAAGTGATGCTCCCAGATGAG
GTCATAAAGCCATCCAAGTCACCATGGGCCTCTCCTATAGAGCTGGTAAAGAAGAACGAC
GACAGTCTGTGGTTATGCATCGACTATAGGAAGTTGAATGCCGTAACCAAGAAGGATGCC
TTCCCCCTTCCCCACATAAATGACTCACTTGACTCACTACAAGGATCCCAGTGGTTCTCC
ACCTTAGACCTGAAGTTGGGATATTGGCAAGTGGAGGTTGCAGAAGCAGACCGGGAAAAA
ACGGCTTTTATTTTACCAAACGGGCTTTGTGAATTTCAAACCATGCTCTTTGGACTCTGC
AATGCGGCGGCTACCTTCCAACGCCTCATGCGAACAGCTCCGATCGGCCTATTCCCAAAG
CATTGCATTATCTATCTTGACGATATTCTCGTTTTTGGTGGAGATATTCAAGATCACAAC
GCCAACCTAAAACTGGTGTTAGACCGCCTACGGGATGCAGGGCTAACCCTGAACCCGAAG
AAGTGCCGTTTCCTACAACGCTCGGTCACCTTCCTGGGACATACAGTCTCGTCGAATGGA
ATGGCCATCACCGACGACCGTGTACAACAAGTGAGGACATGGCCTACACCAACCAACCAG
ACAGAGCTCCGCAGTTTCCTAGGTCTAGCAAATTATTACCGGCGTTTCGTAAAGGGCTTT
GCTAAGATCGCCAGCCCGCTACATAAATTAACCTAGAAGCAGGCGAAGAATAATTTTAAA
TGGGAGAAAAAGCACGATGAGTTGTTTAAAGAACTGAAGCGAATGCTCTCCTCCGCTCCG
ATCCTAGCATTGCCAAACTTCGAATCGAGCGCTCCCCCGTTTATACTGGATACAGATGCG
AGCGACGTGGCTGTGGGTGGTGTACTCTCACAAAAGGACATAAAAGGCAGAGAACACGTC
ATCGCCTACGTAAGTACAAGACTAATAAAAAAAATGAGACAGAAAAGTGCGACACAACGT
GAGCTGTTCGCTATCTACTCAATGGTTTGACACTTCAGACATTACCTGATAGCGAGGACG
TTCATTGTAAGAACCGACCATCGTGAACTCACCTGGTTAAAAACAATGAAGGAGATCGAT
CGTTCAGTTGCACTTTGGTACGAAGACCTGCAGCAGTACGACTTTACAGTCCAATACCGA
AAAGGGAAAGGGTATGGTAATGCGGATGCACTATCCTGCAGACCGACTTCAGCAGAAACG
GATGACGTTATGGTGCACACCGTATTTTTGAGCGATCCTACCAGACATCACTGGAGAAAT
ACGCAGAGTACTGACCCTGACACAGCTCTGATATATGAGAAATTCCTGGCATCCTCGCAT
AAAACTGCATCGGAAGAGATAACGTCGGCCATCAAGGCAGCTAGACGGATTTGGCAAGAG
TGGTGGAAACTCTCTCTGTAGGACGAGGTTTTATGGTACCAAGAAGGTATCTGGATCACT
AGCACAAACAGTCCTGCAAGAGTTACACAAGCAACTCGGTCACGTGGGTGAAAAGAAGAT
GTTAGACGCCTCAAGTAAAAGATACTGGTGGCCTTCACTAGCCCTAGATGTGCAGGATTT
CTGCCGAACTTGTACCACTTGCAGTGGTTTTAAAAACCCCCAACCCACAGCGATTGCACC
TTTACAACCCATGCCTACCGGGTTCCCAGGGGAAAGAGTAGGTATAGACATTATGGGTCC
TCTTCCACTCACAAAGAGAGGAAACCGATATATCTTGCTTATGGTCGATTACTTCACGAA
AGCGGCCGAGGCTGAACCTATGAAGTCACAAGACGCTGAAACGGTTGCTTCAGTTTTTTT
CCGTCGGTGGATTTGTCAGTATGGAGTGCCCCAACTTCGAGAGCCGCCTCTTCATTGAGC
TATGTAAGATGTACCGGATTTCAAAGACACGCACAACACCTGCATATCCACAAGGCAACG
GCCAAGTGGAAAGAACGAATCGCACCCTGATCGGACTACTGAAGGCCTTCACTAAAGACG
CACAACCAGATGACTGGGATTTGAGTCTAGGTCGCGTTCTTCTAGCGTACAGAGCCACGG
TCCACAAGTCAACGGGTGTTTCTCCGTTCAAGATTCTGACCGGTCGTGAAATGAGAGTTC
CCTCGGACATCTTCGTGCCAAACACCAATGGATCAACCTACAATGTTCCAGAGTATATAC
TACGCCTGAAAGAAAGTGTAAGAAGAATTTTCAACACCGCACGCAAACATTTACGGCTGT
CTTATACCAGGCAGAAGAAATATTATGACCGACATTGCTGAACGAACGTCTTCCGAGAAG
GCGACTTAGTGCAAATTTACAGACCGGTTCCCCCACCTGGAACACACCGCAAGTTCCATC
ACCCCTGGAGCAGTGACCCATTTCGGGTTGTGAAGGCGCTCTCGCCCACAAACTACCTCG
TCCGCAACGCACAACTGCGTACTCAGCCGATAACCGTTCATTACAACAAGGTGAGATTAT
ATAAAGGGCCACCTCTGATTGGTTACGAAGATGAGGTTTACGCCCTGACCGAAGACAGGA
GGCCGCCGGTTAGGAACCTCAATAGGAGCTCATGAGCGGTAGCACCGGCGACGGCACTAA
GAGGACGAGGGGGCTATGTAATACTTATGTTGTTTTAATGTGCCTTTCAGGGAGGAAGCA
ATCAGAAAATTCAAACCTTGTAACCGGATCGTCCTCTCCCTTACCCTGTGACTGCGGCTC
CCCTCCTTCTTGAATATTGTATTTCCCCTATCCATCTTGTCACATTTAATAAAAATGTCC
AAAGCAAATCAACCGGGTTTGTCTAGGAATGCTAGGAGTTGGGAAGCGGAGACCGAGGAG
CCTCGCTTCACA
>E.multilocularis_pathogen_EmW_Chr_01_Lennie-16782572-16786936
TGTAATACTTATGTTGTTTTAATGTGCCTTTCAGGGAGGAGGCAATCAGGGAATTCAAAC
CTCGTTACCGGATCGTCCTCTCCCTTACCTAGTGACTGCGGCTCCCCTCCTTCTTGAATA
TTGTATTTTTCCTATCCATCTTGTCACCTTTAATAAAGATGTCCAAAACGAATCAACTGG
GCTTGTCTAGGAACGCTAGGAATCGGGAAGCGGAGACCGAGGAGCCTCACCCCACACTGG
TGGCAGTGCCCGCTGACCTACCCCCTTTCGAGGAAGATATGAATTTCGAATATGAATTTA
TATCCCCGTTGTCAAAGAATACCCCTTATCCTTCGCGCCCTCCCGCATGGTTTATTCGTG
GCCGCAGTCGGAGCTGGCATCACCCACGACACGGACGTTGACCAATGCTGCGATACATTG
GCTCAACTGGTCATCAATCGTGACGAGGGAGCCTTGGCTAGGGACTTCTTTCAGCGATTT
CAAAAAGCTGATGAGGCCGACGAAGAGTACGACAGGAACCTCCAACTCCTGGCGGAATGT
GCGTTCCGCGGCTGCCCCCCAAACAAGATCGCCAATTGGGTTACAGTTCAGTTTAAACAT
GGAATCCGACCTCCCACCTTGGCTGAGAAGCTCTGCAAAGCAAAGACGAACTCGCTCGAC
CAATTGGTCAAGCTAGCAACAAAGAAGCGGCAGGAACTCCGGGGCTCCCGACTTTTCGGA
AACCGCGAAACTGACCAAATGCAACATTCTCGTACCGTGCTTTCCTGCACTATACTCCTA
GACCAGGTGAGCCCTCCTTTTCCCTTTCCTGTTTACTCCCAAATGGCTCCCAATCTTATA
TGAGGGTTCCCGGTAAACTTGAAGGACGTCCCTGTAGTTTTCTTCTCGACTCCGGTGCAG
CTAAGTCAATTGTGAACCTCCAAGCCTTCCCTACCCTTGGCAACAGAGTTAAGGTGCTCT
CCCCTTCTACAAAAATGCGTTCAGCAGAGGGAAGGGAGATGCTAGTCGATAGAGAGACAT
TATTAAAAGTCGGCATAGGGAAGGAAACTCGGACAGTGAAATTCATTGTGTGTCCGGAAC
TGGCCTGGGACGTAATACTTGGCGCCGATTTCCTACGCTACACCAAAGCCGTCCTAAATA
TTGCAGAAGGAACCTTTTCTACTCACGAAGCCACCGGGGTCAACACAGATACCTCTCCGC
CGAAAGACGACGCAGATGACATCTGCGATGCCCTTTTTGAAAGTGCAGCCATTCCCATGA
CCAATCTGGATGACCTTTGTGCGCAGCTGACTCACATTTCCAACTGCAAGGGAAAAGAAC
TCCGTCAGCTCCTACTTAAGTATGCGAACATCTTCTCATAGCAGGGTGTAAGACTGAGAC
GAACAAATATTGTCAAGCATAAGATTGATACTGGTGAAGCAAGGCCCATTTGGCAACCAC
CTAGACGTATTCCACCCCCTTTGCTGGAGGAAGTAAACCGTTTGGTTGAAAAGGTGCTCC
GAGATGAGGTCATAAAGCCATCCAAGTCACCATGGGCCTCTCCTATAGCGCTGGTAAAGA
GGAACGACGGCAGCCTGTGGTTATGCATCGACTAAAGGAAGTTGAATGCTGTAACCAAGA
AGGATGCCTTCCCCCTTCCCCACATAAATGGCTCATTTGACCCACTACATGGATCCCAGT
GGTTTTCCACCTTAGATCTGAAGTCGGGATATTGGCAAGTGGAGGTTGCAGAAGCCGACA
GGGAAAAAACGGCTATTATTTTACCGAAAGGGCTTTATGAATTTCAAACCATGTCCTTTG
GACTCGGCGATGCGGCGGCTACCTTCCAACGCCTCATGCAAACAGCTCTGATCGGCTTAT
TCCCAAAGCATCGCATTATCTATCTTGACGGTATTCTCGTTTTCGGTGGAGATATTCAAG
AGCACAACTCCAACCTAAAACTAGTGTTAGACCGCCTACGGGATGCAGGGCTAACCCTGA
ACCCGAAGAAGTGCCGTTTCCTACAACGCTCGGTCACCTTCCTGGGACATACAGTCTCAC
CGAATGGAATAGACGTCACCGACGACCGTGTACAACAGGTGAGGACATGGCCTACACCAA
CCAACCAGACAGAGCTCCGCATTTTCCTAGGTCTAGCAAATTATTACCGGCGTTTCGTGA
AGGGCTTTGCTAAGATCCCCAGCCAGCTACATAAATTAACCGAGAAGCAGTTGAAGAAGA
ATTTTAAATGAAGAAAGAGCACGATGAGGCATTTAAAGAACTGAAGCGAATGCTCCGCTC
CGCTCTGATCCTAGCATTGCCAAACTTCGAATCGAGTGCTCCACCGTTTAGACTGGATAC
AGATGCGAGCGACGCGGCTGTGGGTGGTGTACTCTCACAAAAGGACATAAAAGGCAGAGA
ACACGTCATCGCCTACGCAAGTACATGACGTGCGACGCAACGTGAGCTCTTCGCTATCTA
CTCAATGGTTCGATACTTCAGACATTACCTGATAGCGAGGAAGTTCATTGTAAGAACCGA
CCGTCAGGCACTCACCTGGTTAAAAACAATGAAGGAGGTTGATCGTTCAGTTGCACTTTT
ATACGAAGAACTGCAGCAGTACGACTTTACAGTCCAATACCGAAAAGGAAAAGGGCATAG
TAATGCGGATGCACTATCCCGCAGACCGACTCCAGCAGAAACGGGTGACGTTATGCTGCA
CACCATATTTTTGAGCGATCCTACCAGACATCATTGGAGAAATACGCAGAGTACTGACCC
TGACACAGCTCTGATATACGAGAAATTCCTGGCATCCTCACATAAGCCTGCATTGGAAGA
GATAACGTCGGCCAGCAAGGCAGCTAGACGGATTTGGCAAGAGTGGTCGAAACTCTCTCT
GGAGGATGAGATTTTATGGTACCAAGAAGGTGTTTACTCTCCTAAGCGTCTGGTGGTTCC
TGGATCACTAGTGCAAACAGTCCTGCAAGTGTTACACGAGCAACTCGGTCACGTGGGTGA
AAAAGATGTTAGACGCCTCGAGTAAAAGATACTGGTGGCCTTCACTCACCCTAGATGTGC
GGGATTTCTGCCGAAAATGTACCGCTTGCAGTGGTTTTAAAAACCCCCAACCCACAGCGA
TTGCACCTTTACAACCCATGCCTACCGGGTTCCCAGGGGAAAGAGTAGGTATAGACATTA
TGGGTCTTCTTCCACCCACTAAGAGAGGAAACCGATATGTCTTGGTTATGGTCGATTACT
TCACGAAAGTGGCCGAGGCTGAGCCTATGAAGTCACAAGACGCTGAAACGGTTACTTCAG
TTTTTTTCAATCGGTGGATTTGCCATCATGGAGTGCTCGAATCCGCTCATAGCGATCAAG
GCCCTAATTTCGAGAGCCGACTCTTCATTGAGCTATGTAAGATGTGCAAGATCTCAAAGA
CATGCACAACACCTGCACATCCACAAGGCAACGGCCAGGTGGAAAGAACGAATCGCACCC
TGATCGGACTACTGAAGGCCTTCACTAAAAACGCACAACCAGATGACTGGGATTTGAGTC
TAGGTCGCCTTCTTCTAGCGTATAGAGCCACGGTCCACACGTCAACGGGTGTTTCTCCGT
TCAAGATGCCGACCGGTCGTGAAATGAGAGTGCCTTCGGACATCTTCGTGCCAAACACCG
ACGGATCAGCCGACAATGTTCCGGAGTATATACTACGCCTGAAAGAAAGTATAAGGAGAA
CTTTCAACAGCGCACGCAAACATTTACGGCTGTCTTATACCAGGCAGAAGAAATATTATG
ACCGACATTGCTGGACGAACGTCTACCGAGAAGGCGACTTAGTGCAAATTTACAGACCGG
TTCCCCCACCTGGAAAACACCGCAAGTTCCATCACCCCTGGAGCAGGGACCCATTTCGGG
TGGTGAAGGCGCTCTCGCCCACGAACTACCTAGTCCGCAACGCACAACTGCGTACCCAGC
CGGTAACCGTTCATCACAACAAGATGAGACCATATAAAGGGCCACCTCCAGTTGGTTACG
AAGATGAGGTTTACGTCTTGGCCGAAGACAGGAGGCCGCCGGTTAGGAACCTCAATAGGA
GCTCATGAGTGGTAGCTCCGGGGATGGCGCTAAAAGGACTAAGGGGCTATGTAATACTTA
TGTTGTTTTAATGTGCCTTTCAGGGAGGAGGCAATCAGGGAATTCAAACCTCGTTACCGG
ATCGTCCTCTCCCTTACCTAGTGACTGCGGCTCCCCTCCTTCTTGAATATTGTATTTTTC
CTATCCATCTTGTCACCTTTAATAAAGATGTCCAAAACGAATCAACTGGGCTTGTCTAGG
AACGCTAGGAATCGGGAAGCGGAGACCTAGGAGCCTCGCTCCACG
>E.multilocularis_pathogen_EmW_Chr_01_Lennie-18477323-18480554
TGTAACACTTACGTTGTTATAATGAACCTTTCAGGGAGGAGGCGAGAAGAAAATTGGAAT
CTCGTGGTTGGATTGGACTCCTCTGTACCTAGCGACTACAGCTCCCCTCCTTTTTAAACA
TTGTATTTTCCCTTCCCATCTTGTCACCTTCAATAAATCTGTCAAAAGCGAATCAACCGG
GCTTGTCTAAGAATGTTAGGAATAGGGAAGCGGGGACTGATGAGTCTCGCTTCACACTGG
TGGCAGCGCCCGCAGACCTACCCCCTTTCGAGGAAAATATGGATTTTGAGGAGTGGCTCT
TAACTGCCAAATTCAACCTTCTTCTCTACCCCCGTTGTCAAAGAATACCTCTTATCCTTC
GCGCCCTCCCTCATGATTTATTCGTGGCCGCAGTCGGAGCCAGCATCACCCACGATACGG
ACGTTGACCAATGCTGTGATACATTGGCTCAACTGGTCACTGATTGTGAGAAGCAAACCC
TGGCTAGGGACTTCTTTCAGCGATTTCAAAAAGCTGATGAGACCGACGAAGAGTGCGCCA
GGAACCTCCAACTCCTGGCGGAACAAGATTGCCAATCGGCTTATGGTTTAGTTTAGACGC
AGAGTCCGACCTTCCGCCTTGGCTGAGAAGCTCTATGAATCAAGGGCTAACTCACTCGAC
CAATTGGCCAAGCTCGCAACCAGGAAGCGGCAGGAACTCCGAAGGCCCCCGACTTTCCGG
AAATCGCAAAGCTGGTCAAATGCAGCATCCTCGTACAGTGCTTCTCCGCGCTATACTCCT
TTTCCCTTTCCTGTCTACTCTCAAATGGCTCCCAGTCTTATATAGGGGTTCCTGGTAAAC
TTGAAGGACGTTCCTGTAGTTTTCTTCTCGACTCCAGTGCAGCTAAGTCAATTGTGAACC
TCCAAGTCTTCTCTACCCTTTGTAACAGGGTTAAGATCCTCTCCCCTTCTACAAAATTGC
GTTCAGCAGAGGGAAGGGAGATGCTAGTCGATGGAGAGACATTATTAAAAGTCGGCATAG
GGAAGGAAACTTGGACAGTAAAATTCATCGCGTGTCCAGAACTGGCCTGGGACGTAATAC
TTGGTGCCGATTTCCTACGCTACACCAAAGCCATCCTAAATTTTGCAGAAGGAACCTTTT
CCACTCACGAAGCCACCAGGGCCAACACAGATACCCCTTCACCAAAAGACGATTCAGATG
ACATCTGCAATGCCCTTTTTGAAGCTGCAGCCATTCTCATGAACAATCTGGATGACCTTT
GTGCGCAGCTGACTCACATTTCCAACTACGAGAGAAAAGAACTCCGTCAGCTCCTACTTA
AGTATGCGAACATCTTCTCATGGCAAGAGTGGTCGAAACTCTCTCTGGAGGATGAGATTT
TATGGTACCAAGAAGGTATTCACTCTCCTAAGCGTCTAGTGACTCCTGGATCACTAGTAC
AAACAGTTCTGCAATAGTTACACGAGCAACTCGGTCACGTGGGTGAAAAGAAGAGGTTAG
ACTCCTCGAGTAAAAGATGCTGGTAGCCTTCGCCCACCCTAGATGTGTGAGATTTCTGCC
GAACCTGCACCACTTGCAGTGGTTTTAAAAACCCCCAACCCACAGCAATTGCACCTTTAC
AACCCATGCCTACCGGTTTCCCAGGGGAAAGAGTAGGTATAGACATTATGGGTCCTCTTC
CTCCACCCACCAAGAGAGGAAACCGATATATCTTGGTTACGGTCGAGTACTTCACGAAAG
CGGCCGAGGCTGAACCTATGAAGTCACACGACGCTGAAACGGTTGCTTCAGTTTTTTTCA
ATAGGTGGATTTGCCAGAATGGAGTGCCCGAATCCGTTCATAGCGATCAAGGCCCTAACT
TCGAGATCCGACTCTTCATTGGGCTGTGTAAGGTGTGCTGGATCCTAAAGACACGCACAA
CACCTGCACATCCACAAGGCAACGGTCAGGTGGAAAGAACGAATCGCACCCTGATTGGAC
TGCTGAAGACCTTCACTAAAGATGTACAACCGGATGACTGGGATTTGAGTCTAGGTCGCG
TTCTTCTAGCGTACAGAGCCACGGTCCAAACGTCAACGGGTGTTTCACCGTTCAAGATGC
TCAGAGGTCGTGAAATGAGAGTGCTTTCGGACATCTTCGTGCCAAACACCGACGGATCAG
CCGACAATGTTCCGGAGTTAATACTACGCCTGAAAGAAAGTATAAGAAGAACTTTCGACA
GCGCACACAAACATTTACGGCTGTCTTATACCAGGCAGAAGAAATATTATGTCCGACATT
GCCGGACGAACGTCTGCCGAGAAGGCGACTTAGTGCAAATTTACAGACCGGTTCCCCCAC
CTGGAACACACTGCAAGTTTCATCACCCCTGGAGCAAGGACCCATTTCGGGTGGTGAAGG
CGCTCTCGCTTACAAACTACCTCGTCCCCTACGCACAACTGCGTACTCAGCCGATAACCA
TTCATCACTACAAGCTGAGACCATATAAAGGGCCACTTCCGGTTGGTTACGAAGATGAGG
TTTACGTCCTGACCAAAGACAGGACGTAAATGCTTTATGCTTTCCCATGCATAAAGCATC
AGTGGTTTACAGTGAAGGTGGAGAGCTAAATTTCGTACTGGTGCTTAACGCCTCAGGAAA
TATTAATTGTAGGTCCAAAAGGGGTAACAAATCTCATTCGTGAAAAGTAATTAGATTCTA
AAAATATATTTCAGTCTCTTTTAGGCCATAGTATATTTCTATAGGAGTCGTCGCAACTCA
CCAAATTTCCAGGGCATTTTGTTTGAATTCATTATTTAATTTGCAAGCGTTACAAAAGTT
CCCCGAATGGTCGATGTTGAAGATGATGCCGGGTCGCTTCATGATGATTATCCCGACGAT
TGTGATGATTATTATGGACTTTCAGAGGACAGTGACAAGGATGATACTGTATTGGGGTTA
GTGGTGCGTTTTAGTTTATATTCAGCTTCAGATTATCCAAAGACGATTTTACAGAAGATT
TGAAGTGCCGGACTTTAGAAAGCGAGGAAGTGGAGCAAATTGTCTCTGAAGACGTGAATT
CCCTTTGCGACAAACTTAAGGTATTTCCTTTCTTTTACAACCAATCACAGATTCCCTGGT
GGCTAGGCAGTTTGTTTTTGCGCCATTTTAAGTGGAACACCCGCCAAGTTGAGGACATAT
TTAATAGCGATCCTTTATCCCTCCTTATTTCTTCAAATCTTATTCCTGCTAC
>E.multilocularis_pathogen_EmW_Chr_01_Lennie-19473090-19477490
TGTAATACTTATGTTGTTTTAATGTGCCTTTCAGGGAGGAGGCAATCAGGAAATTCGAAC
CTTGTAACTGGATCGTCCTCTCCCTTACCTAGTGACTGCGGCTCCCCTCCTTCTTGAATA
TTGTATTTTCCCTATCCATCTTGTTGTCTTTAATAAAGATGTCCAAAGCAAACCAACTGG
GCCTGTCTAGGAACGCTAAGAATCAGGAAGGGGAGACCGAGGAGCCTCGCTTTGCACTGG
TGGCAGCGCCCCCTGATCTACCCCCTTTCGAGGAAGATATAAATTTCGAAGAGTGGCTCC
TAACTGCCAAATTCTACCTTCCTCTCTATCCCCGTTGTCAAAGAATACCTCTTATCCTTC
GCGCCCTCCCGCATGATCTATTCGTCGCCGCAGTCGGAGCTGGCATCACTTACGACACGG
ACGTCGACCAATGCCGCGATACATTGGCTCAACTAGTCATCAATCGTGAGGAGGAAACCC
TGGCTAGGGACTTCTTTCAGCGTTTTTAAAAAGCTGATGAGGCCGACGAAGAGTACTCTA
GGAACCTTTAACTCCTGGTGGAACGTGCGTTCCGCGGCTGCCCCCAAACAAGATCGCCAA
TTGGGTTGCAGTTCAGTTTAAACACGGAATCCGCCCTTCCACCTTGGCTGAGAAGCTCTA
CGAAGCAAAGACTAACTCGCTCGACCAATTGGTCAAGCTCGCAACCTAGAAGCGATGGGA
ACTCCAAGGTCCCCGACTTTCCGGAAACCGCGAAACTGGTCAAATGCAGCATTCTCGTAC
CGTGCTTCCCCGCGCTATACTCCTAAACCAGGTGAGCCCTCCTTTTCCCTCTCCTGTTTG
CTCCCAAATGGCTCCCAATCTTATACGGGGGTTCCCGGTAATCTTGAAGGACGTTCTTGT
AGTTTTCTTCTCGACTCCAGTGCAGCTAAGTAAATTGTGAACCTCCAAGCTTTCCCTACC
CTTTGCAACAGGGTTAAGATCCTCTCTCCTTCTACAAAGTTGCGTTCAGCAGAGGGAAGG
GAGATGTTAGTCGATGGAGAGACATTATTAAAAGTCGGCATAGGGAAGGAAACTTGGACA
GTAAAATTCATTGTGTGTCCGGAACTGGCCTGGGACGTAATACTTGGCGCCGATTTCCTA
CGCTACACCAAAGCCATCCTAAATTTTGCAGAAGGAACCTTTTCCACTCACGAAGCCACC
GGGGTCAACACAGATACCTCTCTACCGAAAGACGACGCCGATGACATCTGCAATGCCCTT
TTCGAAGCTGCAGCCATTCCCATGAACAATCTGGATGATCTTTGTGCGCAGCTGACTCAC
ATTTCCAACTACGAGAGAAAAGAACTCCGTCACTTCCTACTTAAGTATGCGAAAATTTTC
TCATGGCAAGGTGTAAGACTGGGACGAGCAAACATCGTCAAGCATAAGATCGATACTGGT
GAAGCTAGGCCCATTTGGCAACCTCCCAGACGTATTCCACCTCCTTTGCTGGAAGAAGTA
CACCGTTTGGTTGAAGTGCTGCTCCAAGATGAGGTCATAAAGCCATCCAAGTCACCGTGG
GCCTCTCCTATAGCACTGGTAAAGAAGAACGATGGCAGTCTGCGGCCATGCATCGACTAT
AGGAAGTTGAACGCTGTAACCAAGAAGGATGCATTCCCCCTTCCCCACATAAATGACCCA
CTTGACTCGCTACATGGATCCCAGTGGTTCTCCACTTTAGATCTGAAGTCGGGATAATGG
CAAGTGTAGGTTGCAGAAGCAGACCGGGAAAAAAACGGCTTTTATTTTACCAAACGGACT
TTATGAATTTCAAACCATGCCCTTTGGACTCTGCAATGCGGCGGCTGCCTTCCAACGCCT
CATGCAAACAGCTCTGATCGGCCAATTCCCAAAGCATTGCATTCTCTATCTTGACGATAT
TCTCGTTTTTGGTGGAGATATTCAAGAGCACAACGCCAACCTAAAACGAGTGTTAGACCG
CCTATGGGATGCAGGGCTAACCCTGAACCCAAAGAAGTGCCGTTTCCTACAACGCTCGGT
CACCTTCCTGGGTCATACAGTCTCGTCGAATGGAATAGCTGTCACCGACGACTGTGTACA
ACAAGTGAGGACATGGCCTACACCAACCAACCAGACAGAGCTCCGCAGTTTCCTGGGTCT
AGCAAATTATTACCGGCGTTTCGTAAAGAGCTTTGCTAAGATCGACAGCCCGCTACATAA
ATTAACCGAGAAGCGGGCGAAGAAGAATTTTAAATGGGAGAAAGAGTACGATGAGGCTTT
TAAAGAACTGAAGCGAATGCTCTGCTCCACTCCAATCCTAGCATTGCCAAACTTCGAATC
GAGAGCTCCACCGTTTATACTATATACAGATGTGGGCGACGTGGCTGTGGGTGGTGTACT
CTCACAAAAGGACATAAAAGGCAGAGAACACGTCATCGCCTACGCAAGTACAAGACACAG
TAAAAAAAGAGACAGAAAAGAGCGACGCAACGTGAGCTGTTTGCTATCTACTCAATGGTT
CGACACTTCAGACATTACCTGATAGCGAGGAAGTTCATTGTAAGAACCGACCATCAGGCA
CCCACATGGTTAAAAACAATGAAGGAGATCGATTGTTCAGTTGCACTTTGGTACGAAGAA
CTACAGCAGTACGACTTTACAGTCCAGTACCGAAAAGGGAAAGGGCACGGTAATGCGGAT
GCACTATCCCGCAGACCGACCCCAGCAGAAACGGATGACGTTACAGTGCACACCGTATTT
TTGAGCGATCCTACCAGACATCATTGGAGAAATACGCAGAGTACTGACCTTGACACAGCT
GTGATATATGAGAAATTCCTGGTATCCTCGCATAAACCTGCATCGGAAGAGATAACGTCG
GCCAGCAAGGCAGCTAGACGGATTTGGCAAGAGTGGTCGAAACTCTCTCTGGAGGACGAG
ATTTTACGGTACCAAGAAGGTGTTTTTACTCTCCTAAGTGTCTGGTGGTTCCTGGGTCAC
TAGTACAAACAGTCCTGCAAGAGTTACACGAGCAACTTGGTCACGTGGGTAAAAAGATGT
TAGACGCCTCGAGTAAAAGATACTGGTGGCCTTCGCTCACCCTAGATGTGCGGGATTTCT
GCCGAAACTGTACCACTTGCAGTGGTTTTAAAAACCCCCAACCCACAGCGATTGCATCTT
TACTACCCATGCCTACCGGGTTCCCAGGGGAAAGAGTAGGTATAGACATTATGGGTCCTC
TTCCACCCACCAAGAGAGGAAACCGATATATCTTGATTACTTCGCGAAAGCGGCCGAGGC
TGAACCTATGAAGTCACAAGATGCTGAAACGATTGCTTCAGTTTTTTTCAATCGGTGGAT
TTGCCAGAATGGAGTGCCCGAATCCGTTCATAGCGATCAAGGCCCTAACTTCGAGAGCCG
CCTCTTCATTGAGCTATGTAAGATGTGCCGGATTTCAAAGACACGCACAACATCTGTACA
TCCACAAGGCAACGGCCAGGTGAAAGAACGAATCGCACTTCGGACTACTGAAGGCCTTCA
CTAAAGATGCACAACCAGATGACTGGGATTTGAGTCTAGGTCGCGTCCTTCTAGCGTACA
GAGCCACGGTCCACACGTCAACGGATGTTTCTCCGTTCAAGATGCTGACCGGTCGTGAAA
TGAGAGTGCCTTCGGATATCTTCGTGCCAAACACGGACGGATCAGCCGACAATGTTCCGG
AGTATATACTACGCCTGAAAGAAAGTATAAGAAGAACTTTCAACACCGCACGCAAACATT
TACGGTTGTCTTATGCCAGGCAGAAGAAATGTTATGACCGACATTGCCGGACGAACGTCT
ACCGAGAAGGCGACTTAGTGCAAATTTACAGACCGGTTCCCCCACCTGGAACACACCGCA
AGTTCCATCATCTCTGGAGCAGGGACCCATTTCGGGTGGTGAAGGCGCTATCGCCCACAA
ACTACCTCGTCCGCAACGCACACCTGCGTACTCAGCCGATAACCGTTCATCACAACAAGA
TGAGGCCATATAAGGGGCCACCTCCGGTTGGTTACGAAGATGAGGTTTACGTCCTGACCG
AAGACAGGAGACCGCCGGTTAGGAACCTCAATGGGAGCTCGTAAGTGGTAGCACCGGGGA
CGGCGCTAAAAGGACGAGGGGGCTATGTAATACTTATGTTGTTTTAATGTGCCTTTCAGG
GAGGAGGCAATCAGGAAATTCGAACCTTGTAACTGGATCGTCCTCTCCCTTACCTAGTGA
CTGCGGCTCCCCTCCTTCTTGAATATTGTATTTTCCCTATCCATCTTGTCGTCTTTAATA
AAGATGTCCAAAGCAAACCAACCGGGCTTGTCTAGGAACGCTAAGAATCGGGAAGGGGAG
ATCAGGGAGCCTCGCTCCACA
>E.multilocularis_pathogen_EmW_Chr_02_Lennie-2914361-2917961
TAAACCAGGTGAGCCCTCCTTTTCCCTCTCCTGTTTGCTCCCAAATGGCTCCCAATCTTA
TATGAGGGTTCCCGGTAAGCTTGAAGGACGTTCTTGTAGTTTTCTTCTCGACTCCGGTGC
AGCTAGGTCAATTGTGAACCTCCAAGCTTTCCCTACCCTTTGCAACAGGGTTAAGATCCT
CTCTCCTTCTACAAAGTTGCGTTCAGCAGAGGGAAGGGAGATGCTAGTCGATGGAGAGAC
ATTATTAAAAGTCGGCATAGGGAAGGAAACTTGGACAGCAAAATTCATTGTGTGTCCGGA
ACTGGCCTGAGACGTAATACTTGGCGCCGATTTCCTACGCTACACCAAAGCCATCCTAAA
TTTTGCAGAAGGAACCTTTTCCACTCACGAAGCCACCGGTGTCAACACAGACACCTCTCT
ACCGAAAGTCGACGCGGATGACATCTGCAATGCCCTTTTCGAAGATGCAGCCATTCCCAT
GAACAATCTGGATGATCTTTGTGCGCAGCTGACTCACATTTCCAACTACGAGAGAAAAGA
ACTCCGTCAGCTCCTACTTAAGTATGCGAACATCTTCTCATGGCAGGGTGTAAGACTGGG
ACGAACACACATCGTCAAGCATAAGATTGATACTGGTGAAGCAAGGCCCATTTGGCAACC
ACCCAGACGGATTCCACCTCCTTTGCTGGAAGAAGTATACCGTTTGGTTAAAGAGATGCT
CCGAGATGAGGTCATAAAGCCGTTCAAGTCACCATGGGCCTCTCCTATAGCGTTGGTAAA
GAAGAACGATGGCAGTCTGCGGTTATGCATCGATTATAGGAAGTTGAATGCTCTAACCAA
GAGGGATGCCCTCCCCCTTATCCACATAAATGACTCACTTGACTCACTACATGGATCCCA
GTGGTTCTCCACCTTAGACCTGAAGTCGGGATATTAGCAAGTGGAGGTTTCAGAAGCAGA
CCGGGAAAAAAAGGGCTTTTATTTTACCAAACGGACTTTATGAATTTCAAACCATGCCCT
TTGGACTCTGCAATGCGGCGGCTACCTTCCAACGCCTCATGCAAACAGCTCTGATTGGCC
TATTCCCAAAGCATCGCATTATCTATCTTGACGATATTCTCGTTTTCGGTGGAGGTGTTC
AAGAGCACAACGCCAACCTAAAACTAGTGTTAGACCGCCTACAGGATGCAGGGCTAACCC
TGAACCTGAAGAAGTGCCGTTTCCTACAACGCTAGGTTACCTTCCTGAGACATACAGTCT
CGTCGAATGGAATAGCCGTCACCGACGACCGTGTACAACAGGTGAGGACATGGCCTACAC
CAACCAACCAGACAGAGCTCCGCAGTTTCCTAGGTCTAGCAAATTATTACCGGCGTTTCG
TAAAAGGCTTTGCTAAAATCGCCAGCTCACTACATAAATTAACCGAGAAGCAGGAGAAGA
AGAATTTTAAATGGGAGAAAGAGCACGATGAGGCATTTAAAGAACTGAAGCTAATGCCCT
GCTCCGCTCTGATCCTAGCATTGCCAAACTTCGAATCAAGCGCTCCACCGTTTATGCTGC
ATACAGATGCGAGCGACGCGGCCGTGGGTGGTGTACTCTCACAAAGGGACATAAAAGGCA
GAGAATACGTCATCGCCTACGCAAGTACAAGATTCAGTAAAAAAATGAGACAGAAAAGTG
CGACACAACGTGAGCTGTTCGCTATCTACTCAATGGTTCGACACTTCAGACATTACCTGA
TAGCGAGGAAGTTCATTGTAAGAACCGACCATTAGGCACTCATCTGGTTAAAAACAATGA
AGGAGATCGATCGTTCAGTTGCACTTTGGTACGAAGAACTGCAGCAGTACGACTTTACAG
TCCAGTACCGAAAAGGGAAAGGGCACGGTAATGCGGATGCACTATCCCGCAGACCGACCC
CAGCAGAAACGGGTGACGTTGCGGTGCACACCGTATTTATGGGCGATCCTACCAGACATC
ATTGGAGAAATACGCAGAGTACTGACCCTGACACAGCTCTGATATATGAGAAATTCCTTG
CATCCTCGCATAAACCTGCATCGGAAGAGATATCGTCGGCCAGCAAGGCAGCTAGACGGA
TTTGGCAAGAGTGGTCGAAACTTTCTCTGGAGGATGAGATTTTATTGTACCAAGAAGGTG
CTCACTCTCCTAAGCGTCTGGTGGTTCCTGGATCACTAGTACAAACAATCCTGCAAGAGT
TACACGAGCAACTCGGTCACGTGGGCGAAAAGAAAATGTTAGACGCCTCGAGTAAACGAT
ACTGGTGGCCTTTGCTCACCCTAGACGTACGGGATTTCTGCCGAACCTGTACCACTTGCA
GTGGTTTTAAAAACCCCCAACCCACAGCGATTGCACCTTTACAACCCATGCCTACCAGGT
TCCCAGGGGAAAGAGTAGGTATAGACATTATGGGTCCTCTTCCACCCACCAAGAGAGGAA
ACCGATATATCTTGGTTATGGTCGATCACGAAAGCGGCCGAGGCTGAACCTATGAAGTCA
CAAGACGCTGAAACGGTTGCTTTAGCTTTTTTCAATCGGTGGATTTGCCAGCATGGAGTG
CCCGAATCCGTTCATAGCGATCAAGGCCCTAACTTCGAGAGCCGCCTCTTCATTGAGCTA
CGTAAGATGTGCCGTATTTCAAAGACACGCACAACACCTGCACATCCACAAGGCAACGGC
CAGGTGGAAAGGACGAATCGCACCCTGATCGGACTACTGAAGGCCTTCACTCAAGATGCA
CAACCAGATGACTGGGATTTGAGTTTAGGTCTCGTCCTTCTAGCGTACAGAGCCACAGTC
CACACGTCAACGGGTGTTTCTCAGTTCAAGATGCTGACTGGCCGTGAAATGAGAGTGCCT
TCGGACATCTTCGTGCCAAACACCGACGGATCAGCCGACAGTGTTCCGGAGTATATACTA
CGCCTGAAAGAAAGTATAAGAAGAACTTTCAACACCGCACGCAAACATTTACGGTTGTCA
TATACCAGGCAGAAGAAACATTACGACCGACATTGCCGGACGAACGTCTACCAAGAAGGC
GACTTAGTGCTAATTTACAGACCGGTTCCCCCACCTGGAACACACTGCAAGTTCCATCAC
CCCTGGAGCAGGGACCCATTTCGGGTGGTGAAGGCGCTCTAGCCCACAAACTACCTTATC
TGCAACGCACAACCGCGTACCCAGCCGGTAACCGTTCATCACAACAAGATGAGACCAAGT
AAGGGGCCACTTCCAGTTGGTTACGAAGATAGGATTTACGTCCTGACCGAGGACAGGAAA
CCGCCGGTTGGGAACCTCAATGGGAGCTCAGAAGTGGTAGCACAGGGAACGGCGCTGAAA
GAACGAGGGGGCTATGTAATACTTATGTTGTTTTATTGTGCATTTCAGGGAGGAGGCAAT
CAGGAAATTCGAACCTGGTAACTGGATCGTCCTCCCCCTTACCTAGTGACTACGGCTCCC
CTCCCTCTTGAATACTGTATTTTCCCTATCCATCTTACCGTCTCTAATAAAGATGTCCAA
AGCAAATCAATTGGGCTTGTCTAGGGATCGGAAAGCGGAGACCGAGGAGCCTCGCTCCAC
A
>E.multilocularis_pathogen_EmW_Chr_02_Lennie-4942526-4946928
TGTAATACTTATGTCGTTTTAAGGTGTATTTTCAGGGAGGAGGCAATCAGGAAATTTTGA
ACATGGTAACTGGATCGTCCTCCCCCTTACTTAGTGACTACGGCTCCCTTCCCTCTTGAA
TACTGCATTTTCCCCATCCATCTTGCCGTCTTTAATAAAGATGTCCAAAGCAAATCAACC
GGGCTTGTCTAGGGATCGGAAAGCGGAGACCGAGGAGCCTCGCTCCACACTGGTGGCAGC
GCCCTCTGACCTACCCCCTTTCGAGGAAGATATGAATTTCGAAGAGTGGCTCCTAACTGC
CAAAGTTAACCTTCCTCTCTATCCCCGTTGTCAAAGAATACCTCTTATCCTTCGCGCCCT
TCTGCGTGATTTATTCGTGGCTGCAGTCGGAGCTTGCATCACCCACTACACAGACGTTGA
CCAATGCTGCTATACATTGGCCCAACTAGTCATCGATCGTGAGGAGGAAACCCTGGCTAG
GGACTTCTTTCAGCGTTCTCAAAAAGCTGATGAGGCCGACGAAGAGTACGCCAGGAACCT
CCAACTCCTGGCGGAACGTGCGTTCCGTGGCTGCCCCCCAAACAAGATCGCCAATTGGGT
TGCAGTTCAGTTTAAACACGTAATCCGACCTTTCACCTTGGCTGAGAAGCTCTACGAAGC
AAAGACTAACTCGCTCGACCAATTGGTCAAGCTCGCAACCAAGAAGCGGCAGGAACTCCG
GGGTCCCCCGACTTTCCGGAAACCGCAAAACTTGTCAAATACAGCATTCTCGTACCGTGC
TTCCCCGCGCTATACTCCTAAACCAGGTGAGCCCTCCTTTTCCCTCTCCTGTTTGCTCCC
AAATGGCTCCCAATCTTATATGAGGGTTCCCGGTAAACTTGAAGGACGTTCTTGTAGTTT
TCTTCTCGACTCCGGTGCAGCTAAGTCAATTGTGAACCCCCAAGCTTTCCCTACCCTTTG
CAACAGGGTTAAGATCCTCTCTCCTTCTACAAAGTTGCGTTCAGCAGAGGGAAGGGAGAT
GCTAGTCGATGGAGACACTATTAAAAGTCGGCATAGGGAAGGAAACTTGGACAGTAAAAT
TCATTGTGTGTCCGGAACTGGCCTGGGACGTAATACTTGGCGCCGATTTCCTACGCTACA
CCAAAGCCATCCTAAATTTTGCAGAAGGAACCTTTTCCACTCACGAAGCCACCGGTGTCA
ACACAGATACCTCTCTACCGAAAGACGACGCGGATGACATCTGCAATGCCCTTTTCGAAG
CTGCAGCCATTCCCATGAACAATCTGGATGATCTTTGTGCGCAGCTGACTCACATTTCAA
ACTACGAAAGAAAAGAACTCCGTCAGCTCCTACTTAAGTATGCGAAAATCTTCTCATGGC
AAGGTGTAAGACTGGGACGAACAAACATCGTCAAGCATAAGGTTGATACTGGTGAAGCAA
GGCCCATTTGGCAACCACCCAGACGTATTCCACCCCCTTTGCTGGAAGAAGTAAACCGTT
TGGTTGAAGAGATGCTCCGAGATGAGGTCATAAAGCCATCCAAGTCACCATGGGCCTCCC
CTATAGCGCTGGTAAAGAAGAACGATGGCAGTCTGCGGCTATGCATCGACTGTAGGAAGT
TGAACGCTGTAACCAAGAAGGATGCATTCCCCCTCCCCCACATAAATGACTCACTTGACT
CACTACATGGATCCCAGTGGTTCTCCACCTTAGGTCTGAAGTCGGGATATTGGCAAATGG
TGGTTGCAGAAGCAGACCGAGAAAAAACGGCCTTTATTTTACCAAACGGCCTTTATGAAT
TTCAAACCATGCCCTTTGGACTCTGCAATGCGGCGGCTACCTTCCAACGCCTCATGCAGA
CAGCTCTGATTGACCTATTCCCAAAGCATTGCGTTATCTATCTTGACGATATTCTCGTTT
TCGGTGGAGATATTCAAGAGCACAACGCCAACCTAAAACTAGTGTTAGACCGCCTACGGG
ATGCAAGGCTAACCCTGAACCCGAAGAAGTGCCATTTCCTACAACGCTCGGTCACCTTCC
TGGGACAACAGTCTGGTCGAATGGAATAGCCGTCACCGACGACCGTGTACAACAAGTGAG
GACATGGCCTACACCAACCAACCAGACAGAGCTCCGCAGTTTCCTAGGTCTAGCAAATTA
TTACCTGCGTTTCGTAAAGGGCTTTGCTAAGATCGCCAGCTCGCTACATAAATTAACCGA
GAAGCAGGCGAAGAATTTTAAATGGGAGAAAGAGCACGATGAGGCGTTTAAAGAACTGAA
GCGAATGCTCTGCTCCACCCCGATCCTAGCATTGCCAAACTTCGAATCGAGCTCTCCACC
GTTTATACTGGATACAGATGCGAGCGACGTGGCTGTGGGTGGTGTACTCTCACAAAAGGA
CATAAAAGGCAGAGAACACGTCACCGCCTACGCAAGTACAAGACTCAGTAAAAAAATGAG
ACAGAAAAGTGCGACACAACGTGAGCTGTTCGCTATCTACTCAATGGTTCGACACTTCAG
ACATTACCTGATAGCGAGGAAGTTCATTGTAAGAACCGACCATCAGGCACTCACCTGGTT
AAAAACAATGAAGGAGATCGATCGTTCAGTTGCACTTTGGTACGAAGAACTGCAGCAGTA
CGACTTTACAGTCCAGTACCGAAAAGGGAAAGGGCACGGTAATGCGGATGCACTATCCCG
CAGACCGACCCCAGCAGAAACGGGTGACGTTACGGTGCACACCGTATTTTTGAGCGATCC
TACCAGACATCATTGGAGAAATACGCAGAGTACTGACCCTGACACAGCTCTGATATATGA
GAAATTCCTGGCATCCTCGCATAAACCTGCATCGGAAGAGATAACGTCGGCCAGCAAGGC
AGCTAGACGGATTTGGCAAGAGTGGTCGAAACTTTCTCTGGAGGATGAGATTTTATGGTA
CCAAGAAGGTGCTCACTCTCCTAAGCGTCTGGTGGTTCCTGGATCACTAGTACAAACAGT
CCTGCAAGAGTTACACGAGCAACTCGGTCACGTGGGCGAAAAGAAAATGTTAGGCGCCTT
GAGTAAAAGATACTGGTGGCCTTCGCTCACCCTAGACGTGCGGGATTTCTGCCGAACCTG
TACCACTGGCAGTGGTTTTAAAAACCCCCAACCCACAGTGATTGCACCTTTACAACCCAT
GCCTACCGGGTTCCCAGGGGAAAGAGTAGGTGTAGACATTATGGGTCCTCTTCCACCCAC
CAAGAAAGAATACCCTTATATCTTGGTTATGGTCGATTACGAAAGTGGCCGAGGCTGAAC
CTATGAAGTCACAAGACGCTGAAACGGTTGCTTCAGCTTTTTTCAATCGGTGGATTTGCC
AGCATGGAGTGCCCGAATCCGTTCATAGCGATCAAGGCCCTAACTTCGAGAGTCGACTCT
GCATTGAGCCATGTAAGGTGTGCCGGATTTCAAAGACACGCACAACACCTGCACATCCAC
AAGGCAACGGCCAGGTGGAAAGAATGAATCGCACCCTGATCGGACTACTGAAAGCCTTCA
CTAAAGATGCACAACCAGATGACTGGGATTTGAGTCTAGGTCGCGTCCTTCTAGCGCACA
GAGCCACGGTCCACACGTCAACGGGTGTTTCTCCGTTCAAGATGCTGACTGGCCGCGAAA
TGAGAGTGCCTTCGGACATCTTCGTGCCAAACACCGAAGGATCAGCCGACAATGTTCCGG
AGTATATACTACGCCTGAAAGAAAGTATAAGAAGAACTTTCAACACCGCACGCAAACATT
TACGGTTGTCTTATACCAGGCAGAAGAAATATTATGACCGACATTGCCGGACGAAAGTCT
ACCGAGAAGGCGACTTAGTGCAAATTTACAGACCGGTTCCCCCACCTGGAACACACCGCA
AGTTCCATCACCCCTGGAGCAGGGACCCATTTCGGGTGGTGAAGGCGCTCTCTCCCACAA
ACTACCTCGTCCGTAACGCACACCTGCGTACTCAGCCGATAACCGTTCATCACAACAAGA
TGAGACCATATAAGGGGCCACCTCCGGTTGGTTACGAAGATGAGGTTTACGTCCTGACCG
AAGACAGGAGACTGCCGGTTAGGAACCTCAATGGGAGCTCATAAGTGGTAGCACCGGGGA
CGGCGCTAAAAGGACGAGGGAGCTATGTAATATTTATGTTGTTTTAAGGTGCATTTTCAG
GAAGGAGGCAATCAGGAAATTTTGAACCTGGTAACTGGATCGTCCTTCCCCTTACCTAGT
GACTACGGCTCCCCTCACTCTTGGATACTGTACTTTCCCTATCCATCTTGCCGTCTTTAA
TAAAGATGTCCAAAGCAAATCAACCGGGCTTATCTAGGAATGCTGGGAATTGGGAAGCGG
AGACTGAGGAGCCTCGCTCCACA
>E.multilocularis_pathogen_EmW_Chr_03_Lennie-8284915-8288219
TGTAATACTTATGCTGTTTTAATGTCCCTTTCAGGGAGGAGGCAATCAGGAAATTCGAAT
CTCGTGACAAGATCTTCCTCTCCCTTACCTAGTGACTGCGGCTCCCCTCCTTCTTGAACA
TTGTATTTTCCCTCTCCATCTTGTCACCTTTAATAAAGATGTCCAAAGCTAATCAACCGG
ACTTGTCTAGAAACGCTAGGAATAGGGAAGTGGAGACCAATGAGTCTCGCTCCACACTGG
TGGCAGTGCCTGCAGCCCTACCCCCTTTCGAGGAAGGTAAGAATTCCGAAGGTGGCTCTT
AACTGCCAAATTCAACCTTCCCCTCTATCCCTGTTGTCAAAGAATACCTCTTATCCTTCG
CGCCCTTCCGCATGATTTATTCGTGGCTGCAGTCGGAGCTGGCATCACCCACGACACGGA
CGTTGACCGATGCTGCGATACATGGGTCAGCTGGTCATCGATCATGCGGAGGGAACCTGG
CTAGGGACTTCTTTCAGCGTTTTCAAAAAGCTGATGAGGCCGACGAAGAGTACGCCAGGA
ACCTCCAACTCCTGGCGGAACGTGCGTTCCGCAGCTGCCCCCCGAACAAGATCGCCAATT
GGTTACGGTTCAGTTTAAGCACTGAGTCCGACCTTCCGCCTTGGCTGAGAAGCTCTGCGA
AGCAAAGACTAACTCGCTCGACCAAATGGTCAAGCTTGCAACCAGGAAGCGGCAGAAACT
CCGGGGGCCCCCGACTTTTTGGAAAGCACAAAACTGGTCAAATACGGCATCCTCGTACCG
TGCTTCCCTGCGCTATGCTCCTAGACCAGGTGAGCCCTCCTTTTTCCTTTCCTGTTTACT
CCCAAATGGCTCCCATTCTTATATGAGGGTTCCTGGTAAAACTGAAGGACGTTCCTGTAG
TTTTCTTCTCGACTCCGGTGCAGCTAAGTCAATTGTGAACCTCCAAGCCTTCCCTACCCT
TTGTAACAGGGCTAAGATCCTCTCGTCTTCTACACAATTGCGTTCAGCAGAGGGAAGAGA
GATGCTAGTCGATGGAGAGACATCATTAAAGGTTTGCATAGGGAAGGAAACTTGGACAGT
AGAATTCATCGTGTGTCTAGAACTGGCCTGGGACGTAACACTTGGTGCCGATTTCCTACG
CAACACCAAAGCCGTCCTAAATTTTGCAAAAGGAATCTTTTTCACTCACAAAGCCACCGG
GGCCAGCACAGATACCTCTCCACCGAAAGACGACGCAGATGACATCTGCAATGCCCTTTT
TAAAGCTGCAGCCATTCCCATGAACAATCTGGATGACCTTTGTGCGCAGCTGACTCGCAT
TTCCAACTACGAGAGAAAAGAACTCCGTCAGCTTCTACTTAAGTATGCGAACATCTTCTC
ATGGCAAGGTGTGAGACTGGGACGAACAAATATCGTCAAGCATAAGATTGATACTGGTGA
AGCAAGGCCCATTTGGCAACCACCCAGATGTATTGCACCTCCTTTGCTGGAAGAAGTAAA
CCGTTTGGTTGAAGAGATACTCCGAGATGAGGTCATAAAGCCATCCAAGTCACCATGGGC
CTCTCCTATAGCGCTGGTAAAGAAAAATGCCGGCAGCCTTGCAAACGAGGCCAGTGCGAG
ATATCAAAGGCTGATGTAGCTCTCCTTCTCTCAGGAAGGTCTGAGGCGTCGCGCCGTCTT
CCGTAAGGGGGAGGACGATCCGGTCGCGAGATTTGAATTTCTTGACTGCCTCCTCCCTTG
AGGGAAATTAAAACAACATAAGTATTACAATTAACTGCCGGCTGTTCCATACCTCCAAAC
CGACGACAAACTTCATGGATGGCATTTTCCTAAGCAATCATGTATGCACAACCTACAACA
ATTTGTATACTGTCGGAATATTTCTACCTGATTGTCTTGCAAACTAGGTAACACTTAATG
GTGATATATCGCACTCGGTATTGAATGTGTGGTACAAATCCACTTACTGCCTATTTTAAA
AGAACCGGTTGTTAATGATTGCCTTCCCCTTAAAACTATATACAATGATGGGAGAATTAT
TTCATAGACCCGGTTGTGCCGTGCCTAGTCTTTGCTAAAGTCGTAATAAGCCAAAGTAGT
ACGGGATAGCACGTTAGTATCGTACAGAAGAGCTCGGGCACTACTAGCATGGTCCAAGGC
CCATGCGGCAGAGCGGAAGCCTAACATACAGACTCAAATGCTCTCTTTGCTACACGCAAA
GTTAAGGAAATTACGAGGCCACGCTGCTAGTCACCGTAGTCTGCGGTGAAACGTTGTTTT
TGGGCTGCACATATTTACCTCGGCATGTTAACAGTACTGGTAATCATCATTTAGCTAAAC
AGTGAAGGTTAGTAAAGTATGCATTGCATGGTAAGCAAATTAACTTGGCTAGGAAATAAG
TTTACTATGTAATGCGTTAATTGTTAGTTTAGCTCTCGGCTGTGGGTCTCCATCATTGTG
CCTCCCCCAAGCTGCTTGGATCCGGGTAGTGCAATTAGCCCCCAAGTACGGAGAGTTGTG
TCTCTCCCCGCCCTCGAAGAAGTCTCGATGCTCTACACACTTTGTGGTGCGGTTACTTAT
CGCATATGCGATTCTCTTTGATCACACTGAACTACCCACTTTCATATATTGCACGACAGA
AATAGTCACGCTAATCCAAGCTTGAGAGAAAGTATTAAAGTAACGAATAATATGGTGTTC
GGGTATGTAAAAAGTTGGGGCCTTGTGCTTTCTTTAGAGCCCTTAATACTTCCTCACTAC
GTCGCACGAATTTGCCACTGCAAGAATTTATTTCGATTGGGAACTAAATTTGCAAGTGAC
CGACGTAGACTTCAGATGTCTAACTTCTGTCGTGACCAGGATCATTGCACAAGGGAGCCT
GTCAAGCGTTCTCGAATTGAGGAAAGATCAGCACTTGCAGCTGATCGAAAATGACAAATT
TAATTGGTCACAGCACCATAAATATTCGTTGCAAACTCAGCCAAGTTACGTCGCTCTGCC
TTTTTCCACAAAATCTCCCCAGCCATTGTGGATACCAAAGTTATTTTTTCAGAAAAAAAA
GACTTGGGAGATACTTTTAGCCCTTATGTGCACTTAAGTAAGTGATTTTAGTGCTTCTGA
ATGGCGTTGAGGCATTGGTAAAACAATACAGACATAGTTTCGCATAGGAATGAAATTCGC
TCTAACGTAAAATGTCGTCTTTTTGGATGAAACACTTTTGCAATCCCAAAGACACATTAT
TTAGTACTGGCACTTTATTGTGAACAGCTAATGTTCACGTAATTCAGATGAGCTGAACAC
CGACA
>E.multilocularis_pathogen_EmW_Chr_03_Lennie-8915542-8919941
TGTAATACTTATGTTGTTTTAATGTGCATTTCAGGGAGGAGGCAATCAGGAAATTCAAAC
CTGGTAACTGGGTCGTCCTCCCCCTTACCTAGTGACTACGGCTCCCCTCCCTCTTGAATA
CTGTATTTTCCCTGTTCATCTTGCCGTCTTTAATAAAGATGTCCAAAGCAAATCAACCGG
GCTTGTCTAGGGATCGGAAAGCGGAGACCGAGGAGCCTCGCTCCACACTGGTGGCAGCGC
CCGCTCACCTACCCCCTTTCAAGGAAGATATGAATTTCGAAGAGTGGCTCCTAACTGCCA
AATTCAACCTTCCTCTCTATCCCCGTTGTCAAAGAATACCTCTTATCCTTCGCGCCCTTC
TGCATGATTTATTCATGGCTGCAGTCGGAGCTGGCATCCCCCATGACACGGACGTTGACC
AAGGCTGCGATTCATTGGCTCAACTAGTCATCGATCGTGAGGAGGAAACCCTGGCTAGGG
ACTTCTTTCAGCGTTCTCAAAAAGCTGATGAGGCCGACGAAGAGTACGTCAGGAACCTCC
AACTCCTGGCGGAACGTGCGTTCCGTAGCTGCCCTCCAAACAAGATCGCCAATTGGGTTG
CAGTTCAGTTTAAACACGGAATCCGACCTTCCACCTTGGCTGAGAAGCTCTATGAAGCAA
AGACTAACTCGCCCGACCAATTGGTTAAGCTCGCAACCAAGAAGCGGCAGGAACTCCGGG
GTCCCCCGACTTTCCGGAAATTGCGAAACTGGTCAAATGCAGCATTCTCGTACCGTGCTT
CCCCGCGCTATACTCCTAAACCAGGTGAGCCCTCCTTTTCCCTCTCCTGTTTGCTCCCAA
ATGGCTCCCAATCTTATATGAGGGTTCCCAGTACACTTGAAGGACGTTATTGTAGTTTTT
TCTCGACCCCGGTGCAGCTAAGTCAATTGTGAACCTCCAAGCTTTCCCTACCCTTTGCAA
CAGGGTTAAGATCCTCTCTCCTTCTACAAAGTTGCGTTCAGCAGAGGGAAGGGAGATGCT
AGTCGATGGAGAGACATTATTAAAAGTCGGCCTAGGGAAGGAAACTTGGACAGCGAAATT
CATTGTGTGTCCGGAACTGGCCTGGGACGTAATACTTGGCGCCGATTTCCTACGCTACAC
CAAAGCCATCCTAAATTTTGCAGAAGGAACCTTTTCCACTCACGAAGCCACCGGTGTCAA
CACAGATACCTCTCTACCGAAAGACGACGCGGATGACATCTGCAATGCCCTTTTCGAAGC
TGCAGCCATTCCCATGAACAATCTGGATGATCTTTGTGCGCAGCTGACTCACATTTCCAA
CTACGAGAGAAAAGAACTCCGTCAGCTCCTACTTAAGTATGCGAAAATCTTCTCATGGCA
AGGTGTAAGACTGGGACGAACAAACATCGTCAAGCATAAGATTGATACTGGTGAAGCAAG
GCCCATTTGGCAACCACCCAGACGTATTCCACCCCCTTTGCTGGAAGAAGTAAACCGTTT
GGTTGAAGAGATGCTCCGAGATGAGGTCATAAAGCCATCCAAGTCACCATGGGCCTCCCC
TGTAGCGCTGGTAAAGAAGAACGATGGCAGTCTGCGGCTATGCATCGACTATAGGAAGTT
GAACGCTGTAACCAAGACGGATGCATTCCCCCTTCCCCACATAAATGACTCACTTGACTC
ACTACATGGATCCCAGTGGTTCTCCACCTTAGATCTGAAGTCGGGATATTGGCAAGTGGA
GGTTGCAGAAGCAGACCGAGAAAAAACGGCTTTTATTTTACCAAACGGGCTTTATGAATT
TCAAACCATGCCCTTTGGACTCTGTAATGCGGCGGCTACCTTCCAACGCCTCATGCAAAC
AGCTCTGATTGACCTATTCCCAAAGCATTGCGTTATCTATCTTGACGATATTCTCGTTTT
CGGTGGAGATATTCAAGAGCACAACGCCAACCTAAAACTAGTGTTAGACCGCCTACGGGA
TGCAAGGCTAACCCTGAACCCGAAGAAGTGCCATTTCCTACAACGCTCAGTCACCTTCCT
GGGACATACAGTCTCGTCGAATGGAATAGCCGTCACCGGCGACCGTGTACAACAAGTGAG
GACATGGCCTACACCAACCAACCAGACAGAGCTCCGCAGTTTCCTAGGTTCAGCAAATTA
TTACCGGCGTTTCGTAAAAGGCTTTGCTAAAATCGCCAGCCTGCTACATAAGTTAACCGA
GAAGCAGGCGAAGAACAATTTTAAATGGGAGAAAGAGCACGATGAGGCGTTTAAAGAACT
GAAGCGAATGCTCTGCTCCACCCCGATCCCAGCATTGCCAAACTTCGAATCGAGCGCTCC
ACCGTTTATACTGGATACAGATGCGAGCGACGTGGCTGTGGGTGGTGTACTCTCACAAAA
GGACATAAAAGGCAGAGAACACGTCATCGCCTACGCAAATACAAGACTTAGTAAAAAAAT
GAGACAGAAAAGTGCGACACAACGTGAACTGTTCGCTATCTGCTCAATGGTTCGACACTT
CAGGCATTACCTGATAGCGAGGACGTTCATTGGAAGAACCGGCCATCAGGCACTCACCTG
GTTGAAAACAATGCAGGAGATCGATCGTTCAGTTGCACTTTGGTACGAAGAACTGCAGCA
GTACGACTTCACAGTCCAATACCGAAAAGGGAAAGGGCACGGTAATGCGGATGCACTATC
CCGCAGACCGACCCCAGAAGAAGCGGGTGACGTTACGGTGCACACCGTATTTTTGAGCGA
TCCTACCAGACATCATTGGAGAAATACGCAGAGTACTGACCCTGACACAGCTCTGAAATA
TGAGAAATTCCTGGCATCCTCGCATAAACCTGCATCGGAAGAGATAACGTCGGCCAGCAA
GGCAGCTAGACGGATTTGGCAAGAGTGGTCAAGACTTTCTCTGGAGGATGAGATTTTATG
GTACCAAGAAGGTGCTCACTCTCCTAAGCGTCTGGTGGTTCCTGGATCACTAGTACAAGC
AGTCCTGCAAGAGTTACACGAGCAACTCGGTCACGTGGGCGAAAAGAAAATGTTAGACGC
CTCGAATAAAAGATACTGGTGGCCTTCGCTCACCCTAGACGTGCGGGATTTCTGCCGAAC
CTGTACCACTTGCAGTGGTTTTAAAAACCCCCAACCCACAGCGATTGCACATTTACAACC
CATGCCTACTGGGTTCCCAGGGGAAAGAGTAGGTATAAACATTATGGGTCCTCTTCCACC
CACCAAGAGAGAAAACCGATATATCTTGGTTATGGTCGATTACTTCACGAAAGCGGCCGA
GGCTGAACCTGTGAACTCACAAGACGCTGAAACGGTTGCTTCAGTTTTTTCAATTGGTGG
ATTTGCCAGCATGGAGTGCCCGAATCCGTTCATAGCGATCAAGGCCCCAACTTCGAGAGC
CGCCTCTTCATTGAGCTATGTAAGATGTGCCGGATTTCAAAGACACGCACAACACCTGCA
CATCCACAAGGCAACGGCCAGGTGGAAAGAACGAATCGCACCCTGATCGGACTACTGAAG
GCCTTCACTAAAGATTCACAACCAGATGACTGGGATTTGAGTCTAGGTCGCGTCCTTCTA
GCGTACAGAGCCACAGTCCACACGTCAACGGGTGTTTCTCCGTTCAAGATGCTGACTGGC
CGTGAAATGAGAGTGCCTTCAGACATCTTCGTACCGAACACCGACGGATCAGCCGACAAT
GTTCCGGAATATATACTACGCCTGAAAGAAAGTATAAGAAGAACTTTCAACACCGCACGC
AAACATTCACGGTTGTCTTATACCAGGCAGAAGAAATATTATGACCGACATTGCCGGACG
AAAGTCTACCGAGAAGGCGACTTAGTGCAAATTTACAGACCGGTTCCCCCACCTGGAACA
CACCGCAAGTTCCATCACCCCTGGAGCAGGGACCCATTTCGGGTGGTGAAGGCGCTCGCG
TCCACAAACTACCTCGTCTGCAACGCACAACTGCGTACCCAGCCGGTAACCGTTCATCAC
AACAAGATGAGACCATATAAGGGGCCACCTCCGGTTGGTTACAAAGATGAGGTTTACGTC
CAGACCGAAGACAGGAGACCGCCGGTTAGGAACCTCAATGGGAGCTCATAAGTGGCAGCA
CCGGGGACGGCGCTAAAAGGACGGGGGAGGGTATGTAATACTTATGTTGTTTTAATGTGC
ATTTCAGGGAGGAGGCAATCAGGAAATTCAAACCTGGTAACTGGGTCGTCCTCCCCCTTA
CCTAGTGACTACGGCTCCCCTCCCTCTTGAATACTGTATTTTCCCTGTTCATCTTGCCGT
CTTTAATAAAGATGTCCAAAGCAAATCAACCGGGCTTGTCTAGGGATCGGAAAGCGGAGA
CCGAGGAGCCTCGCTCCACA
>E.multilocularis_pathogen_EmW_Chr_03_Lennie-8947380-8951779
TGTAATACTTATGTTGTTTTAATGTGCATTTCAGGGAGGAGGCAATCAGGAAATTCAAAC
CTGGTAACTGGGTCGTCCTCCCCCTTACCTAGTGACTACGGCTCCCCTCCCTCTTGAATA
CTGTATTTTCCCTGTTCATCTTGCCGTCTTTAATAAAGATGTCCAAAGCAAATCAACCGG
GCTTGTCTAGGGATCGGAAAGCGGAGACCGAGGAGCCTCGCTCCACACTGGTGGCAGCGC
CCGCTCACCTACCCCCTTTCAAGGAAGATATGAATTTCGAAGAGTGGCTCCTAACTGCCA
AATTCAACCTTCCTCTCTATCCCCGTTGTCAAAGAATACCTCTTATCCTTCGCGCCCTTC
TGCATGATTTATTCATGGCTGCAGTCGGAGCTGGCATCCCCCATGACACGGACGTTGACC
AAGGCTGCGATTCATTGGCTCAACTAGTCATCGATCGTGAGGAGGAAACCCTGGCTAGGG
ACTTCTTTCAGCGTTCTCAAAAAGCTGATGAGGCCGACGAAGAGTACGTCAGGAACCTCC
AACTCCTGGCGGAACGTGCGTTCCGTAGCTGCCCTCCAAACAAGATCGCCAATTGGGTTG
CAGTTCAGTTTAAACACGGAATCCGACCTTCCACCTTGGCTGAGAAGCTCTATGAAGCAA
AGACTAACTCGCCCGACCAATTGGTTAAGCTCGCAACCAAGAAGCGGCAGGAACTCCGGG
GTCCCCCGACTTTCCGGAAATTGCGAAACTGGTCAAATGCAGCATTCTCGTACCGTGCTT
CCCCGCGCTATACTCCTAAACCAGGTGAGCCCTCCTTTTCCCTCTCCTGTTTGCTCCCAA
ATGGCTCCCAATCTTATATGAGGGTTCCCAGTACACTTGAAGGACGTTATTGTAGTTTTT
TCTCGACCCCGGTGCAGCTAAGTCAATTGTGAACCTCCAAGCTTTCCCTACCCTTTGCAA
CAGGGTTAAGATCCTCTCTCCTTCTACAAAGTTGCGTTCAGCAGAGGGAAGGGAGATGCT
AGTCGATGGAGAGACATTATTAAAAGTCGGCCTAGGGAAGGAAACTTGGACAGCGAAATT
CATTGTGTGTCCGGAACTGGCCTGGGACGTAATACTTGGCGCCGATTTCCTACGCTACAC
CAAAGCCATCCTAAATTTTGCAGAAGGAACCTTTTCCACTCACGAAGCCACCGGTGTCAA
CACAGATACCTCTCTACCGAAAGACGACGCGGATGACATCTGCAATGCCCTTTTCGAAGC
TGCAGCCATTCCCATGAACAATCTGGATGATCTTTGTGCGCAGCTGACTCACATTTCCAA
CTACGAGAGAAAAGAACTCCGTCAGCTCCTACTTAAGTATGCGAAAATCTTCTCATGGCA
AGGTGTAAGACTGGGACGAACAAACATCGTCAAGCATAAGATTGATACTGGTGAAGCAAG
GCCCATTTGGCAACCACCCAGACGTATTCCACCCCCTTTGCTGGAAGAAGTAAACCGTTT
GGTTGAAGAGATGCTCCGAGATGAGGTCATAAAGCCATCCAAGTCACCATGGGCCTCCCC
TGTAGCGCTGGTAAAGAAGAACGATGGCAGTCTGCGGCTATGCATCGACTATAGGAAGTT
GAACGCTGTAACCAAGACGGATGCATTCCCCCTTCCCCACATAAATGACTCACTTGACTC
ACTACATGGATCCCAGTGGTTCTCCACCTTAGATCTGAAGTCGGGATATTGGCAAGTGGA
GGTTGCAGAAGCAGACCGAGAAAAAACGGCTTTTATTTTACCAAACGGGCTTTATGAATT
TCAAACCATGCCCTTTGGACTCTGTAATGCGGCGGCTACCTTCCAACGCCTCATGCAAAC
AGCTCTGATTGACCTATTCCCAAAGCATTGCGTTATCTATCTTGACGATATTCTCGTTTT
CGGTGGAGATATTCAAGAGCACAACGCCAACCTAAAACTAGTGTTAGACCGCCTACGGGA
TGCAAGGCTAACCCTGAACCCGAAGAAGTGCCATTTCCTACAACGCTCAGTCACCTTCCT
GGGACATACAGTCTCGTCGAATGGAATAGCCGTCACCGGCGACCGTGTACAACAAGTGAG
GACATGGCCTACACCAACCAACCAGACAGAGCTCCGCAGTTTCCTAGGTTCAGCAAATTA
TTACCGGCGTTTCGTAAAAGGCTTTGCTAAAATCGCCAGCCTGCTACATAAGTTAACCGA
GAAGCAGGCGAAGAACAATTTTAAATGGGAGAAAGAGCACGATGAGGCGTTTAAAGAACT
GAAGCGAATGCTCTGCTCCACCCCGATCCCAGCATTGCCAAACTTCGAATCGAGCGCTCC
ACCGTTTATACTGGATACAGATGCGAGCGACGTGGCTGTGGGTGGTGTACTCTCACAAAA
GGACATAAAAGGCAGAGAACACGTCATCGCCTACGCAAATACAAGACTTAGTAAAAAAAT
GAGACAGAAAAGTGCGACACAACGTGAACTGTTCGCTATCTGCTCAATGGTTCGACACTT
CAGGCATTACCTGATAGCGAGGACGTTCATTGGAAGAACCGGCCATCAGGCACTCACCTG
GTTGAAAACAATGCAGGAGATCGATCGTTCAGTTGCACTTTGGTACGAAGAACTGCAGCA
GTACGACTTCACAGTCCAATACCGAAAAGGGAAAGGGCACGGTAATGCGGATGCACTATC
CCGCAGACCGACCCCAGAAGAAGCGGGTGACGTTACGGTGCACACCGTATTTTTGAGCGA
TCCTACCAGACATCATTGGAGAAATACGCAGAGTACTGACCCTGACACAGCTCTGAAATA
TGAGAAATTCCTGGCATCCTCGCATAAACCTGCATCGGAAGAGATAACGTCGGCCAGCAA
GGCAGCTAGACGGATTTGGCAAGAGTGGTCAAGACTTTCTCTGGAGGATGAGATTTTATG
GTACCAAGAAGGTGCTCACTCTCCTAAGCGTCTGGTGGTTCCTGGATCACTAGTACAAGC
AGTCCTGCAAGAGTTACACGAGCAACTCGGTCACGTGGGCGAAAAGAAAATGTTAGACGC
CTCGAATAAAAGATACTGGTGGCCTTCGCTCACCCTAGACGTGCGGGATTTCTGCCGAAC
CTGTACCACTTGCAGTGGTTTTAAAAACCCCCAACCCACAGCGATTGCACATTTACAACC
CATGCCTACTGGGTTCCCAGGGGAAAGAGTAGGTATAAACATTATGGGTCCTCTTCCACC
CACCAAGAGAGAAAACCGATATATCTTGGTTATGGTCGATTACTTCACGAAAGCGGCCGA
GGCTGAACCTGTGAACTCACAAGACGCTGAAACGGTTGCTTCAGTTTTTTCAATTGGTGG
ATTTGCCAGCATGGAGTGCCCGAATCCGTTCATAGCGATCAAGGCCCCAACTTCGAGAGC
CGCCTCTTCATTGAGCTATGTAAGATGTGCCGGATTTCAAAGACACGCACAACACCTGCA
CATCCACAAGGCAACGGCAAGGTGGAAAGAACGAATCGCACCCTGATCGGACTACTGAAG
GCCTTCACTAAAGATTCACAACCAGATGACTGGGATTTGAGTCTAGGTCGCGTCCTTCTA
GCGTACAGAGCCACAGTCCACACGTCAACGGGTGTTTCTCCGTTCAAGATGCTGACTGGC
CGTGATATGAGAGTGCCTTCAGACATCTTCGTACCGAACACCGACGGATCAGCCGACTGT
GTTCCGGAATATATACTACGCCTGAAAGAAAGTATAAGAAGAACTTTCAACACCGCGCGC
AAACATTCACGGTTGTCTTATACCAGGCAGAAGATATATTATGACCGACATTGCCGGACG
AAAGTCTACCGAGAAGGCGACTTAGTGCAAATTTACAGACCGGTTCCCCCACCTGGAACA
CACCGCAAGTTCCATCACCCCTGGAGCAGGGACCCATTTCGGGTGGTGAAGGCGCTCGCG
TCCACAAACTACCTCGTCTGCAACGCACAACTGCGTACCCAGCCGGTAACCGTTCATCAC
AACAAGATGAGACCATATAAGGGGCCACCTCCGGTTGGTTACAAAGATGAGGTTTACGTC
CAGACCGAAGACAGGAGACCGCCGGTTAGGAACCTCAATGGGAGCTCATAAGTGGCAGCA
CCGGGGACGGCGCTAAAAGGACGGGGGAGGGTATGTAATACTTATGTTGTTTTAATGTGC
ATTTCAGGGAGGAGGCAATCAGGAAATTCAAACCTGGTAACTGGGTCGTCCTCCCCCTTA
CCTAGTGACTACGGCTCCCCTCCCTCTTGAATACTGTATTTTCCCTGTTCATCTTGCCGT
CTTTAATAAAGATGTCCAAAGCAAATCAACCGGGCTTGTCTAGGGATCGGAAAGCGGAGA
CCGAGGAGCCTCGCTCCACA
>E.multilocularis_pathogen_EmW_Chr_03_Lennie-9967146-9971484
TGTAATACTTATGTTGTTTTAATATGCCTTTCAGAGAGGAGGCAATCACGAAATTCAGAC
CTTGTAACTGGATCGTCCTCTCACTTCCATGGTGACTGTGGCTCCCCTCCTTCTTGAATA
TTGTATTTTCCCTACCCATCTTGTCGTCTTTAATAAAGATATCTAAAGCAAATCAACCGA
GCTTGTCTAGGAACGCTAGGAATCGGGAAGCAGAGACCGAGGAGCCTCGCCCCACACTGG
TGGCAGCGCCCGCTGACCTACCCCCTTTCGAGGAAGATATGGATTTCGAAGAGTGGCTCC
TAACTGCCAAATTCAACCTTCCTCTCTATCCCCGTTGTCAAAGAATACCTATTATCCTTC
GCGCCCTCCTGCATAATAAATTGTGGCCGCAGTCGGAGCTGGCATCACCCACGACACGGA
CGTTGACCAATGCTGCGATACATTGGCTCAACTGGTCATCGATCGTGAGGAGGAAACCCT
GCCTAGGGGCTTCTTTCAGCGTTTTCAAAAAGCTGATGAGGCCGACGAAGAGTATGCCAG
GAACCTCCAACTCCTGGCAGAACGTGCGTTCCACGGCTGCCCCCCAAACAAGATCGCCAA
TTGGGTTGCAGTTCAGTTTAAACACGGAATCCGACCTTTTACCATGGCTGAGAAGCTCTG
CGAAGCAAAGACCAACTCTCTCGACCAATTGGTCAAGCTCGCAACCAAGAAGTGGCGGGA
ACTCCGGGGGCTCCCGACTTTCCGGAAACCACGAAACTGGTCAAATGCAGCAATCTCGTA
CCGTGCTTCCCCATGGCTCCTAATCCTTCTCCTGTTTACTCCCAAATGGATCCCAATTTT
ATATGAGGGTTTCCGATAAACTTGAAGGACGCTCCTGTAGTTTTCTTCTCGACTCCAGTG
CAGCTAAGTCAATTGTGAACCTCCAAGCCTTCCCTACCCTTTGCAACAGGGTTAAGATCC
TCTCCCCTTCTACAAAATTGCTTTCAGCAGAGGGAAGGGAGATGCTAGTCGATGGAGAGA
CATTATTAAAAGTCAGCATAGGGAAGGAAACTCGGACAGTAAAATTCATTGTGTGTTCGG
AACTGGCCTGGGACATAATACTTGGCACCGATTTCCTACGCTACACCAAAGCCGTCCTAA
ATTTTGCAGAAGGAATTTTTTTCACGCACGAAGCCACTGGTGTCAACACAGATACCCCTC
TACCGAAAGACGACGCAGATGACATCTGCAAAGCCCTTTGAACAATCTGGATGACCTTTG
TGCGCAGCTGACTCACATTTCCAACTACGAGAGAAAAGAACTCCGTCAGCTCCTACTTAA
GTATGCGAAAATCTTCTCATGGCAAGGTGTAAGACTGGGACGAACAAACATCGTCAAGCA
TAAGATTGATACTGGTGAAGCAAGGCCCATTTGGCAACCACCCAGACGTATTCCACCTCC
TTTGCTGGAAGAAGTAAACCGTTTGGTTGAAGAGATGCTCAAAGATGAGGTCATAAAGCC
ATCCAAGTCGCCATGGGCCTCCCCTATAGCGCTGGTAAAGAAGAACGATGGCAGTCTGCG
GCTATGCATCGACTATAGGAAGTTGAACGCTGTAACCAAGAAGGATGCATTCCCCCTTCC
CCACATAAATGACTCACTTGACTCACTACATGGATTCCAGTGGTTCTCCACCTTAGATCT
GGAGTCAGGATATTGGCAAGTGGAGGTTGCAGAAGTAGACCGGAAAAAAACGGCTTTTAC
TTTACCAAACGGGCTTTATGAATTTCAAACCATGCCCTTTGGACTCTGCAATGCGGCGGC
TACCTTCCAACGCCTCATGCAAATAGCTCTGATCGGCCTATTCCCAAAGCATTGCATTAT
CTATCTTGACGATATTCTCGTTTTTGGTGGAGATATTCAAGAGCACAACGCCAACCTAAA
ACTAGCAATAGACCGCCTACGGGATGCAGGGCTAACCCTGAATCCAAAGAAGTGCCGTTT
CCTACAACGCTCGGTCAACTTCCTGGGACATACAGTCTCGTCGAATGGAATGGCCGTCAC
CGACGACCGTGTACAACAAGTGAGGACATGGCCTACACCAACCAACCAGACAGAGCTCCA
CAGTTTCCTAGGTCTAGCAAATTATTACCAGCGTTTCGTAAAGGGCTTTGCTAAGATCGC
CAGCCCGCTACATAAATTAACCGAGAAGCAGGCGAAGAATTTAACTGGGAGAAAGAGCAC
GATGGGGCGTTTAAAGTACTGAAGCGAATGCTCTGCTCCGCCCCGATCCCAGCACTGCCA
AACCTCGAATCGGGCGGTCCACCGTTTATACTGGAAACAGATGCGAGCGACGCGGCTGTG
GGTGGTGCACTCTCACAAAANGACANNAANGGCAGAGAACACGTCATCNCCTACGCAAGT
ACAAGACTCAGTAAAAAAANTGANACAGAAAAGNGCGACGCAACGTGAGCTGTTCGCTAT
CNCCTCAGTGGATCTACACTCTCGACTTTACATGATAACGAGGAAGTTCCTTAGAAGAAC
CGACCATCAGGCACTCACATGGATAAAAACAATGCAGGAGATTGATCGGTCCGTTACCTT
TTGGTACGAAGAACTGCAGCTGGACGTCTTCGCAGTCCAATACCGAATAGGGAAAGGGCA
CGGAAATGCGGATGCACTATCCCGCAGACCGACTCCAGCAGAAACGGGTGACGTTATGGT
GCACACCGTGTTTTTGAGCGATCCTACCAGGCATCGTTGGAGAAATACGCAGAGTACTGA
CCCTGAAACAGCTCTGATATATGAGAAATTGCTGGCATCCTCGCATAAACCTGCATCGGA
AGAGATAACGTCGGCCGGCAAGGCAGCTAGACGGAGTTGGCAAGAGTGGTCGAAACTTTC
TCCGGAGGATGAGATTTTATGGTACCAAGAAGGTGCTCACTCTCCTAAGCGTCTGGTGGT
TCCTGGATCACTAGTACAAGCAGTCCTGCAAGAGTTACACGAGCAACTCGGTCACGTGGG
CGAAAAGAAAATGTTAGACGCCTCGAGTAAAAGATACTGGTGGCCTTCGCTCACCCTAGA
CGTGCGGGATTTCTGCCAAACCTGTACCACTTGCAGTGGTTTTAAAAACCCTCAACCCAC
AGCGATTGCACCTTTACAACCCATGCCTGCCGGGTTCCCAGGGGAAAGAGTAGGTATAGA
CATTATGGGTCCTCTTCCACCCACCAAGAGAGAAAACCGATATATCTTGGTTATGGTCGA
GTACTTCACGAAAGCGGCCGAGGCTGAACCTGTGAAGTCACAAGACGCCGAAACGGTTGC
TTCAGTTTTTTTCAATCGGTGGATTTGCCAGCATGGAGTGCCCGAATCCGTTCATAGCGA
TCAAGGCCCTAACTTCGAGAGCCGCCTCTCCATTGAGCTATTTAAAATGTGCCAGACTTC
AAAGACACGCACAACACCTGCACATCCACAAGGCAACGGCCAGGTGGATTGGACTACTGA
AGGCCTTCACTAAAGATGCACAACCAGATGACTGGGATTTGAGTCTAGGTCGCGTCCTTC
TAGCGCACAGAGCCACGGTCCACACGTCAACGGGTGTTGCTCCGTTCAAGATGCTGACCG
GTCGTGAAATGAGAGTGCCTTCGGACATCTTCGTACCGAACACCGACGGATCAGCCGACA
ATGTTCCGGAATATATACTACGCCTGAAAGAAAGTATAAGAAGAACTTTCAACACCGCAC
GCAAACATTCACGGTTGTCTTATACCAGGCAGAAGAAATATTATGACCGACATTGCCGGA
CGAAAGTCTACCGAGAAGGCGACTTAGTGCAAATTTACAGACCAGTTCCCCCACCTGGAA
CACACCGCAAGTTCCATCACCCCTGGAGCAGGGACCCATTTCGGGTGGTGAAGGCGCTCG
CGTCCACAAACTACCTCGTCTGCAACGCACAACTGCGTACCCAGCCGGTAACCGTTCATC
ACAACAAGATGAGACCATATAAGGGGCCACCTCCGGTTGGTTACAAAGATGAGGTTTACG
TCCAGACCGAAGACAGGAGACCGCCGGTTAGGAACCTCAATGGGAGCTCATAAGTGGCAG
CACCGGGGACGGCGCTAAAAGGACGGGGGAGGGTATGTAATACTTATGTTGTTTTAATGT
GTGCAATACTTATGTTGTTTTAATTTGCCTTTCAGGGAGGAGGCAATCAGGAACTTCAAA
CCTTGTAACTGAATCGTCCTCTCCGCTTCCCGATTCCTAGCGTTCCTAGACAAGCCCAGT
TGATTTGCTTTAAACATCTTTATTAAAGACGACAAGATGGGTGGGGAAAATACAATAGTC
AAGAAGGAAAGGAGCCACA
>E.multilocularis_pathogen_EmW_Chr_03_Lennie-11915529-11918975
TGCGGTGTTTTCCAGGTGGGGGAACCGGTACGTAAATTTGCGCTACGTCGCCTTCTCAGT
AGACGTTCGTCCGGCAATGTCGGTCATAATATTTCTTCTTCCTGGTAAAGGGCAGCCGTA
AGTGTTTGCGTGCGCTGTTGAAAGTTCTTCTTATACTTTCTTTCAGGCGTAGTATATACT
CCGCAGCATTGTCGGCTGATCCGTCGGTGTTTGGCACGAAGATGTCCGAAGGCACTCTCA
TTTCACGACATGTGAGCATCTTGAACGGTAAAACACCCGTTGACGTGTGGACCGTGTCTC
TGTGAGCTAGAAGAACGTAACCTAGACGCAAATCCGTCATCTGGTTGTGCGTCTTTGGTG
AGGGCCTTCAGCAGTCCGATTAGGGTGCGATTCGTTTTTTCCACCTGGGTATTGCCTTGT
GGATGTGCAGGTATTGTGCCTGTCTTTGAGATCCGGCACATCTTATATAGCTCAATGAAG
AGTCGGCTCTCGAAGTTAGGGCCTTGATCACTATGAACGGATTCGGGCACCCCGTGCTGG
CAAATCCACCAATTGAAAAAACTGAAGCAACCGTTTCGGCGTCTTGTGACTTCATGTGTT
CAGCCTCGGCCGCTTTCGTGAAGTAATCGACCGTAACCAAGATATATCGGTTTCCTCTCT
TGGTGGGTGGAAGAGGACCCATAATGTCTATACCTACTCTTTCCCCTGGGAACCCGGTAG
GCATGGGTTGTAAAGGTGCAATCGCTAGGTTGGGGGTTTTTAAAACCACTGCAAGTGGTA
CAGGTTTGGCAGAAATCCCGCACATCTAGGGTGAGCAAAGGCCACCAGTATCTTTTACTC
GAGGCGTCTAACATCTTCTTTTCACCCACGTGACCGAGTTGCTCGTGTAACTCTTGCAGG
ACTGTTTGTACTAGTGATCCAGGAACCACCAGACGCTTAGGAGAGTGAACACCTTCTTGG
TAGCATACAATCTCATCCTTTAGGGAGAGTTTCGACCACTCTTGCCAAATCCGTCTAGCT
GCCTTGCTGGCCGACGTTATCTCTTCCGATGCCAGGAATTTCTCATATCAGAGCTGTGTC
AGGGTCAGTACTCTGCGTATTTCTCCAATGATGTCTGGTAAGATCGCTCAAAAATACGGT
GTGCACCATAACGTCACCCGTTTCTGCTGGAGTTGGTCTGAGCATAACCATGCCATTCCC
TTTTCGGCACTGGACTGTAAAGTCGTACTGCTGCAGTTCTTCGTATCAAAGTGCAACTGA
ACGATCGATCTCCTTCATTGTTTTTAACCATGTGAGTGCCTGATGGTCGGTTCTAACAAT
GAACTTCCTCGCTATCAGGTAATGTCTGAAGTGTCGAACCATTGAGTAGATGGCGAACAG
CTCACGTTGCGTCGCACTTTTCTGTTTCATTTTTTTACTGAGTCTTGTACTTGCGTAGGT
GATGACGTGTTCTCTGCCCTTTATGTCTTTTTGTGAGAGTACACCACCCACAGCCACGTC
GCTCCCATCTGTATCCAGTATAAACGGTGGAGCGCTCGATTCGAAGTTTGGCAATGCTAG
GATCGGGATGGAGCAGAGCATCCGCTTCAGTTCTTTAAACGCCTCATCGTGCTCTTTCTC
CCATTTAAAATTCTTCTTCGCCTGCTTCTCGGTTAATTTATGTAGCGGACTGGCGATCTT
AGCAAGGCCTTTTACGAAACGCCAGTAATAATTTGCCAGACCTAGGAAACTGCGGAGCTC
TGTCTGGTTGGTTGGTGTAGGCCATGTCCTCACTTGTTGTACACGGTCACCGGTGACGGC
TATTCCATTCGACGAGACTGTATGTCCCAGGAAGGTGACTGAGCGTTGTAGGAAATAGCA
CTTCTTCGGGTTCAGGGTTAGCCCTGCATTCCGTAGGCGGTCTAACACTAGTTTTAGGTT
GGCATTGTGCTCTTGAATATCTCCACCAAAAACGAGAATATCATCAAGATAGATAACGCA
ATGCTTTGGGAATAGGCCGATCAGAGCTGTTTGCATGAGGCGTTGGAAGGTAGCCGCCGC
ATTGCAGAGTCCAAAGGGCATGGCTTGAAATTCATAAAGCCCGTTTGGTAAAATGAAAGC
CGTTTTTTCCCGGTCCGCTTCTGCAACCTCCACTTGCCAATATCCCGACTTCAGATCTAG
GGTGGAGAACTACTGGGATCCGTGTAGTGAGTCAAGCGAGTCATTTATGTGGGGAAGGGG
GAAGGCATCCTTCTTGGTTACGGCATTCAACTTCCTATAGTCGATGCATAGCCGCAGACT
GCCATCATTCTTCTTTACCAGCGCTATAGGAGAGGCCCATGGTGACTGGGATGGCTTTAT
GACCTCATCTCGAAGCATCTCTTCAACCGAACGGTGTACTTCTTCCAGCAAAGGAGGTGG
AATACGTCCGGGTGGTTGCCAAGTGGGCCTTGCTTCACCAGTATCAATCTTATGCTTGAC
GATATTTGTTCATCCCAGTCTTACACCTTGCCATGAGAAGATGTTCGCATACTTAAGTAG
GAGCTGACGGAGTTCTTTTCTCTCGTAGTTGGAAATGAGAGTCAGCTGCGCACAAAGGTC
ATCCAGATTGTTCATGGGAATGGCTGCAGCTTCGAAAAGGGCATTGCAGATGTTATCAGC
TTCATTAGTGGCAGCAGAAAGCTAACCTAGACCTAGTTGTGGATATGCGTGATGGCCATC
CCATATTCCGTCCCGATTCCACTTCTTACACATTGTACGAAATTCCAGACCCAATAGAAT
TTCCAAGAGAAATCTGTGACTTCGTGGTCAATTGCATGGAACGTTGATGACTGGAATGGT
TCACTCGTTTGTGTTTTCTTCCAGCACTGACTGCTTTGTGGTGGCTGACGCGGGAGTTTG
ACGAGGGAAAGCGTTGGGGACGAAGCTCAAAAGAAGAAGGGCTGTGCAAAAGTAGGTCAA
TTAAATCTCAGTTTTAGTAAAGTGTCACTTTGTGTCTTGGCCACTATACCTTCGCTGGGT
GGGATGCCTTCTGGTCCGTGCAAGTCGGCATAAACACTTCTGCATATTAAATATCTATAT
ATATTCTGCCCAAGCATTACTGTAATACGATGGTTGTTTATCTCCCGGTATTGGCGGGGA
GCCGCTCTGAAGAGGTCTTTGTAACACGTCGGGTGGGCTGGCCATCAGGCCATGCCAGTA
ACCCAAATACCTTCTGTGTGCTAAACGTAAATGTAATACTTATGTTGTTTCAATGTGCCT
TTCAGGGAAAACGCAAACAGGAAATTCGAACCTTGTAACTGGATCGTCCTCTCCCTTACC
TAGCGACTGCGGCTCCCCTCCTTCTTGAATGTTGTATTTTCCCGATCCATCTTGTCAAAT
TTAATAAACACGACCAAAGCAAATCAACCGAGCTTGTCTAGGGACGCCAGGAATCGGGAA
GTGGAGACCGAGGAGCCTCGCACCACA
>E.multilocularis_pathogen_EmW_Chr_04_Lennie-746951-751316
CGTAATACTTATGTTGTTTTAATGTGCCTTTCAGGGGGGAGGCAATCAGGAAATAGGACC
CTCGTAACCGGATCGTCCTCTCCCTCACCTAGTGACTGCGGCTCCCCCCTTCTTGAATAT
TGTATTTTCCCTATCCATCTTGTCACCTTTAATAAAGATGTCCAAAGCGAATCAACCGGG
CTTGTCTACGAATGCTAGGAAACGGGAAGCGAGTTGCCTCTCTCCACACTGGTGGCAGCG
CCCGCTGACCTACCAGCCTTCGAGGAAGATATGAATTTCGAAGAGTGGCTCTTAACTGCC
AAATTCAACCTTCCTCTCTATTCCCGTTGTCAAAGAATACCCCATGTCCTTCGCGTCCTC
TCGCATGATTTATTCGTGGCCGCAGTCGGAGCTGGCATCACCCACGACACGGACGTTGAC
CAATGCCGCGATAAATTGGCTCAACTAGTCATCGATCGCGAGGAACTTCTTTCAGCGTTT
TCAAAAAGCTGATGAGACCGACGAAGAGTACGCCAGAAAACTCGAACTCCTGGCGGAACG
CGCGTTCCGCGACTGCCCCCCAAACAAGATCGCCAATTGGGTTACAGTTCAGTTTTACAC
GGAATCCGACCTTCCACCTTGGCTGAGAAGCTCTGCGAAGTAAAGATTAACTCGCTCGAC
CAATTGGTCAAGCTTGCAACCAAGAAGCGGCAGGAACTCCGGGGGCTCCCGACTTTCCGA
AAACCGCATTCTCGTACCGCGCTTCCCCGCGCTGTACTCCTAGACCAGGTGAGCCCTCCT
TTTCCCTTTCCTGTTTACTCTCAAATGGCTCCCAATCTTATAAGAGGGTTTCTGGTAAAC
TTGAAGGACGTTACTGTAGTTTTCTTCTCAACTCCGGTGCAGCTAAGTCAATTGTGAACC
TCCAAGCCTTCCCTACCCTTTGCAACAGGGTTAAGATCCTCTCCCCTTCTACAAAATTGC
GTTCAGCAGAGGGAAGGGAGATGCTAGTCGAAGGAGAGACATTATTAAAAGTCGGCATAG
GGAAGGAAACTTGGACAGTAAAATTCATTGTGTGTCCGGAACTGGCCTGGGACGTAATAC
TTGGCGCCGATTTCCTACGCTACACCAAAGCCATCCTAAATTTTGCAGAAGGAACCTTTT
CCACTCACGAAGCCACCGGTGTCAACACAGATACCTCTCTACCGAAAGGCGACGCGGATG
ACATCTGCAATGCCCTATTCGAAGCTGCAGCCATTCCCATGAACAATCTGGATGATCTTT
GTGCGCAGCTGACTCACATTTCCAACTACGAGAGAAAAGAACTCCGTCAGCTCCTACTTA
AGTATGCGAAAATCTTCTCATGGCAAGGTGTAAGACTGGGACGAACAAACATCGTCAAGC
ATAAGATTGATACTGGTGAAGCAAGGCCCATTTGGCAACCACCCAGGCGTATTCCACCTC
CTTTGCTGGAAGAAGTAAACCGTTTGGTTGAAGAGATGCTCAAAGATGAGGTCATAAAGC
CATCCAAGTCGCCATGGGCCTCCCCTATAGCGCTGGTAAAGAAGAACGATGGCAGTCTGC
GGCTATGCATCGACTATAGGAAGTTGAACGCTGTAACCAAGAAGGATGCATTCCCCCTTC
CCCACATAAATGACTCACTTGACTCACTACATGGATTCCAGTGGTTCTCCACCTTAGATC
TGGAGTCAGGATATTGGCAAGTGGAGGTTGCAGAAGTAGACCGGAAAAAAACGGCTTTTA
CTTTACCAAACGGGCTTTATGAATTTCAAACCATGCCCTTTGGACTCTGCAATGCGGCGG
CTACCTTCCAACGCCTCATGCAAATAGCTCTGATCGGCCTATTCCCAAAGCATTGCATTA
TCTATCTTGACGATATTCTCGTTTTTGGTGGAGATATTCAAGAGCACAACGCCAACCTAA
AACTAGCAATAGACCGCCTACGGGATGCAGGGCTAACCCTGAATCCAAAGAAGTGCCGTT
TCCTACAACGCTCGGTCAACTTCCTGGGACATACAGTCTCGTCGAATGGAATGGCCGTCA
CCGACGACCGTGTACAACAAGTGAGGACATGGCCTACACCAACCAACCAGACAGAGCTCC
ACAGTTTCCTAGGTCTAGCAAATTATTACCAGCGTTTCGTAAAGGGCTTTGCTAAGATCG
CCAGCCCGCTACATAAATTAACCGAGAAGCAGGCGAAGAATTTAACTGGGAGAAAGAGCA
CGATGGGGCGTTTAAAGTACTGAAGCGAATGCTCTGCTCCGCCCCGATCCCAGCACTGCC
AAACCTCGAATCGGGCGGTCCACCGTTTATACTGGAAACAGATGCGAGCGACGCGGCTGT
GGGTGGTGCACTCTCACAAAATGACATAAAAGGCAGAGAACACGTCATCGCCTACGCAAG
TACAAGACTCAGTAAAAAAATGAGACAGAAAAGTGCGACGCAACGTGAGCTGTTCGCTAT
CAACTCAATGGTTCGACACTTCAGACATTACCTGATAGCGAGGAAGTTCATTGTTAGAAC
CGACCATCTGGCACTAACATGGTTAAAAACAATGAAGGAGATCGATCGTTCGCTTGCACT
TTGGTACGAAGAGCTGCAGCAGTACGACTTTACAGGCCAGTACCAAAAAGGGAATGGGCA
TGGTAATGCGGATGCACTATCCTGCAGACCGGCTCCAGCAGAAATGGGTAACGTTATGGT
GCACACCGTGTTTTTGAGCGATCCTACCAGACATCATTGGAGAAATACGCAGAGTACTGA
CCCTGACACAGCTCTGATATGTGAGAAATTCCTGGCATCCTCGCATAAGCCTGCATCGGA
AGAGATAATGTCGGCCAGCAAGGCAGCTAGACGGATTTGGCAAGAGTGGTCGAAACTCTC
TGGAGGATAAGATTTTATGGTACCAAGAAGGTGCTCACTCTCCTAAGCGTCTGGTGGTTC
CTGGATCACTAGTACAAACAGTCCTGCAAGAGTTACACGAGCAACTCGGTCGCATGGGCG
AAAAGAAAATGTTAGACGCCTCGAGTAAAAGATACCGGTGGCCTTTGCTCACCCTAGATG
TGCGGGATTTCTGCCGCACCTGTACCACTTGCAGTGTTTTTAAAAACCCCCAACCCACAG
CGAGTGCATCTTTACTACCCATGCCTACCGGGTTCCCAAGGGAAAGAGTAGGTATAGACA
TTATGGGTCCTCTTCCACCCACCAAGAGAGGAAACCGATATAACTTGGTTATGGTCGATT
ACTTCACGAAAGCGGCCGAGGCTGAACCTATGAACTCACAAGACGCTGAAAAGGTTGCTT
CAGTTTTTTCAATCGGTGGATTTGCCAGCATGGAGTGCCCAAATCCGTTCATAGCGATCA
AGGCCATAACGTCGAGAGCCGACTCTTCATTGAGCTATGTAAGATGTGCCGGATTTCAAA
GACACGCACAACACCTGCACATCCACAAGACAACGGTTAGGTGGAAAGAACGAATCGCAC
CCTGATCAGACTACTGAAGGCCTTCACTAAAGACGCACAACCAGATGACTGGGAGTTGAG
TCTAGTCGCGTTCTTCTAGCGTACAGAGCCACGGTCCACACGTCAACGGGTGTTTCACCA
TTTAAGATGCTCACAGGTCGTGAAATGAGAGTGCCTTCGGACATCTTCATGACGAACACC
GACGGATCAGCCGACAATGTTCCGGACTATATACTACGCCTGAAAGGAAGTATAAGAAGA
ACTTTCAACAGCGCAAGCAAACATTTACGGCTGTCTTATACGAGGCAGAAGAAATATTAT
GACCGACATTGCCAGACGAACGTCTACCGAGAAGGCGACTTAGTGCAAATTTACAGACCG
GTTCCCCCACCTGGAACACACCACAAGTTCCATCACCATTGGAGCAGGGTCCCATTTCGG
GTGGTGAAGGCGCTCTCGCCCACAAACTACCTCGTCCGCAACGCACAACTGCCTACCCAG
CCGGTAACTGTTCATCACAACAAGATGAGACCATATAAAGGGCCACCCCCGGTTGGTTAC
GAAGATGAGGTTTACTTCCTGACCGAAGACAGGAGACCGCCGATTAGGAATTTCGAGAGG
AGCTTATGAGTGGTAGCACCGGGGACGGCTCTTAAAGGACGAGGGGGCTGTGTAATACTT
GTGTTGTTTTAATGTTCCTTTCAGGGAGGAGGCAATCAGGAAATAGGAACTTAGTAACCG
CATCGTCCTCTCCCTTACCTAGTGACTGCAGCTTCCCTCTTTCTTGAATATTGTATTTTC
CCTATCCATCTTGTCACCTTTAATAAAGATGTTTAAAGCGGATCAACCGGGCTTGTCTAG
GAACGCTAGGAATTGGAAAGCGGAGACCGAGGAGCCTCTTTCCACA
>E.multilocularis_pathogen_EmW_Chr_04_Lennie-3077333-3081688
TGTAACACTTATGTTGTTTTAATGTGCATTTCGGGGAGGAGGCAATCAGGAGATTCAAAC
CTGGTAACTGGATCGTCCTCCCCCTTACCTAGTGACTACGGCTCCCCTCCCTCTTGAATA
CTGTATTTTCCCTATCCATCTTGCCGTCTTTAATAAAGATGTCCAAAGCAAATCAACCGG
GCTTGTCTAGGGATCGGAATGCGGCGACCGAGGAGCCTCGCTCCACACTGGTGGCAGCGC
CCGCTGACCTACCCCCTTTCGAGGAAGATATGAATTTCGAAGAGTGGCTCCTAACTGCCA
AATTCAACCTTCCTCTCTATCCCCGTTGTCAAAGAATACCTCTTATCCTTCGCGCCCTTC
CGCATGATTTATTCGTGGCTGCAGTCGGAGCTGGCATCACCCACGACACGGACGTTGACC
AATGCTGCAATGCATTGGCTCAACTAGTCATCGATCGTGAGGAGGGGGCCCTGTCTAGGG
ACTTCTTTCAGCGTTCTCAAAAAGCTGATGGGTCCGACGAAGAGTACGCCAGGAACCTCT
AACTCCTGGCGGAACGTGCGTTTTGTGGCTGCCCTCCAAACAAGATCGCCAATTGGGTTG
CAGTTCAGTTTAAACACGGAATCCGACCTTCCACCTTGGCTGAGAAGCTCTACAAAGCAA
AGACTAACTCGCTCGACCAATTGGTCAAGCTCGCAACCAAGAAGCGGCAGGAACTCCGGG
GTCCCCCGACTTTCCGGAAACCGCGAAACTGGTCAAATGCAGCATTCTCGTACCGTGCTT
CCCCGCGCTATACTCCTAAACCAGTTGAGCCCTCCTTCTCCCTCTCCTGTTTGCTCCCAA
ATGGCTCCCAATCTTATATGAGGGTTCCCGGTAAACTTGAAGGACGTTCTTGTAGTTTTC
TTCTCGACCTCGGTGCAGCTAAGTCAATTGCGAACCTCCAAGCTTTCCCTACCCTTTGCA
ACGGGGTCAAGATCCTCTCTCCTTCTACAAAGTTGCGTTCAGCAGAGGGAAGGGAGATGC
TAGTCGATGGAGAGACATTATTAAAAGTCGGCATAGGGAAGGAAACTTGGACAGTAAAAT
TCATTGTGTGTCTGGAACTGGCCTGGGACGTAATACTTGGCGCCGATTTCCTACGCTACA
CCAAAGCCATCCTACATTTTGCAGAAGGAACCTTTTCCACTCACGAAGTCACCGGTGTCA
ACACAGATACCTCTCTACCGAAAGACGACGCGGATGACATCTGCAATGCCCTTTTCGAAG
CTGCAGCCATTCCCATGAACAATCTGGATGACCTTTGTGCGCAGCTGACTCACACTTCCA
ACTACGAGAGAAAAGAACTCCGTCAGCTCCTACTTGAGTGTGCGAAAATCTTCTCATGGC
AAGGTGTAAGACTGGGACGAACAAACATCGTCAAGCATAAGATTGATACTGGTGAAGCTA
GGCCCATTTGGCAACCACCCAGACCTATTCCACCTCCTTTGCTGGAAGAAGTAAACCGTT
CGGTTGAAGAGATGCTCCGAGATGGGGTCATAAAGCCATCCAAGTCACCATGGGCCTCCC
CTATAGCGCTGGTAAAGAAGAACGATGGCAGTCTGCGGCTATGCATCGACTATAGGAAGT
TGAACGCTGTAACCAAGGCGGATGCATTCCCCATCCCCCACATAAATGACTCACTCGATT
CACTACATGGCTCCCAGTGGTTCTCCACCTAGGATCTGAAGTCGGGATATTGGCAAGTAG
AGGTTGCAGAAGCAGACCGAGAAAAAGCGGCTTTTATTTTACCAAACGGGCTTTATGAAT
TTCAAACCATGCCCTTTGGACTCTGCAATGCGGCGGCTACCTTCCAGCGCCTCATGCAAA
CAGCTCCGATCGGCCTATTCCCAAAGCATTGCATTATCTATCTTGACGATGTTTTCGTTT
TCGGTGGAGATATTCAAGAGCACAACGCCAACCTAAAACTAGTGTTAGACCGCCTATGGG
ATGCAGGGCTAACCCTGAACCCAAAGAAGTGCCGTTTCCTACAACGCTCAGTCACCTTCC
CGGGACACAGTATCGTCGAATGGAATAGCCGTCACCGACGACCGTGTACAACAAGTGAGG
ACATGGCCTACACCAACCAACCAGACAGAGCTCCGCGGTTTCCTAGGTCTAGCAAATTAT
TACCGGCATTTCGTAAAAGGCTTTGCTAAAATCGCCAGCCCACTACATAAATTAACCGAG
AAGCAGGCGAAGAAGAATTTTAAATGGGAGAAAGAGCACGATGAGGCGTTTAAAGAACGG
AAGCGAATGCTCTGCTCCGCTCCGATCCTAGCATTGCCAAACTTGGAATCGAGCGCTCCA
CCGTTTATACTGGATACAGATGCGAGCAACGTGGCTGTGGGTGGTGTACTCTCACAAAAG
GACATAAAAGGCAGAGAACACGAGTAAAAAAAATGAGACAGAAAAGTGCGACACAACGTG
AGCTGTTTGCTATCTACTCAATGGTTCGACACTTCAGACATTACCTGATAGCGAGGAAGT
TCATTGTAAGAACCGACCATCAGGCACTCACCTGGTTAAAGACAATAAAGGCGATCGATC
TTTCAGTTGCACTTTGGTACGAAGAACTGCAGCAGCACGACTTTACAGTCCAGTACCGAA
AAGGGAAATGGCACGGTAATGCGGATGCGCTATCCCGCAGACCGACCCCAGCAGAAACGG
GTGACGTTACGGTGCACACCGTATTTTTGAGCGATCCTATCAGACATCATTGGAGAAATA
CACAGAGTACTGACCCTGACACAGCTCTGATATATGAGAAATTCCTGGCATCCTCGCATA
AACCTGCATCGGAAGAGATAACGTCGGCCAGCAAGGCAAGAGTGGTCGAAACTTTCTCTG
GAGGATGAGATTTTATGGTACCAAGAAGGTGCTCACTCTCCTAAGCGTCTGGTGGTTCCT
GGATCACTAGTACAAACAGTCCTACAACAGTTACACGAGCAACTCGGTCACGTGGGCGAA
AAGAAAATGTTAGACGCCTCGAGTAAAAGATACTGGTGGCCTTCGCTCACCCTAGACGTT
CGGGATATCTGCCGAACCTGTACCACTTTCAGTGGTTTTAAAAACCCCCAACCCACAGCG
ATTGCACCTTTACAACCCATGCCTACCGGGTTCCCAGGGGAAAGAGTAGGTATAGACATT
ATGGGTCCTCTTTCACCCACTAAGAGAGGAAACCGATATATCTTGGTTACGGTCGATTAC
TTCACGAAAGCGGCCGAGGCTGAACCTATGAAGTCACAAGACGCTGAAACGGTTGCTTCA
GTTTTTTTCAATTGGTGGACTTGCCAGAATGAAGTGCCCGAATCCGTTCATAGCGATCAA
GGCCCTAACTTCTAGAGCCGCCTCTTCATTGAGCTATGTAAGATGTGCCGGATTTCAAAG
ACACGCACACCACCTGCACATCCACAAGGCAACGGCCAGGTGGAAAGAACAAATCGCACC
TTGATCGGACTACTGAAGGCCTTCACTAAAGATGCACAACCAGATGTCTGGGATTTGAGT
CCAGGTCGCGTCTTTCTAGCGTACAGAGCCACGGTCCACACGTCAACGGGTGTTTCTCCT
TTCAAGATGCTGACTGGCCGTGAAATGAGAGTGCTTTCGGACATCTTCGTGCCAAACACC
GACGGATCAGCCGACAATGTTTCGGAGTACATACTGCGCCTAAAAGAAAGTATAAGAAGA
ACTTTCAACACCGCACGCAAACATTTACGGTTGTCTTATACCAAGCAGAAGAAATATTAT
GACCGACATTGCCGGACGAACGTCTACCGAGAAGGCGACTTAGTGCAAATTACCAGACCG
GTTCCCCCACCTGGAAACACCGCAAGTTCCATCACCCCTGGAGCAGGGACCCATTTCGGG
TGGTGAAGGCGCTCTCGCCCACAAACTACCTCGTCCGCAACGCACAACTGCGTACCCAGC
CGGTAACCGTTCATCACAACAAGATGATACCATATAAGGGGCCACCTCCGGTTGGTTACG
AAGATGAGGTTTATGTCTTGACCGAAGACAGGAGACCGCCGGTTAGGAACCTCAAGGGGA
GTTCATAAGTGGTAGCACCGGGGGCGGAGCTAAAAGGACGAGGGGGCTATGTAACACTTA
TGTTGTTTTAATGTGCATTTCGGGGAGGAGGCAATCAGGAGATTCAAACCTGGTAACTGG
ATCGTCCTCCCCCTTACCTAGTGACTACGGCTCCCCTCCCTCTTGAATACTGTATTTTCC
CTATCCATCTTGCCGTCTTTAATAAAGATGTCCAGAGCAAATCAACCGGGCTTGTCTAGG
GATCGGAATGCGGCGACCGAGGAGACTCGCTCCACA
>E.multilocularis_pathogen_EmW_Chr_04_Lennie-9909972-9911997
GGAGGAGCAGGAGGAGGAAGAGGGGCAGTTTCAGCATCCCACTAAAAAGAGAGAGAGTCA
GATGACACTGACGAGGATGTGGCGATTGCGATAAGCTTGCTCACACTGCGCAGGACAGCG
CATGCATTCCATCGTCACAGCTCATGCCGTTGTTGAGGCGAAACAGAGAGGTGAAGAAGG
GTAGCAGGGTGGTGCGTTAGGCAAGCGGACCAAGAGACGGACAGGCGGGTCGGTAAACGG
AGAGATCAATAACCAGGCAGGTAGGTCAATAACCCAGAACAAAGCACATTTCTCAATCTC
TGCCTGCCTACCTGCGTGCTCACCCAAACCTTTATTTGCCAAGTAATCAAACAAATGCGC
CGGCGAAAAGTAGATAAATAAACAAATTTTAATGATTTCCAGCGAACGAAGGTGCAAAGG
AGACAGAGAATTGCGACGCAACGTGAGCTGTTCGCTATCTATTCAGTGGTTCGACACCTC
AGGCATTACCTGAGATCGAGGAAGTTCATTGTAAGAACCGACCATCAGGCACTCACCTGG
TTAAAAATAATGAAGGAGATCGACCGTTCAATTGCACTTTAGTACGAAGAACTGCAACAG
TACGACTTTACAGTCCAATACCGAAAAGGGAAAGGGTATGGTAACGCGGATGCACTTTCT
CGCAGGTGACGTTATGGTGCACACCGTATTTTTGAGCGATCCTACCAGACACCATTGGAG
AAATACGCAGAGTACTGACCCTGACACAGCTCTGGTATATGAGAAATTCCTGGCATCCTT
GCGTAAGCCTGCACCGGAAGAGATAACGTCGGCTAGCAAGGCAGCTAGACGGATTTGGCA
AGAGTGGGTGAAACTCCCTTTGGAGGATGAGATTTCATGGTACTCTCCCAAGCGTCGCTA
GTACAAACAGTCCTGCAAGAGTTACATGAGCAACTCGGTCACGTGGGTGAAAAGAAGATG
TTAGACTCCTCGAGTAAAAGTTACTGGTGGCCTTCGCTCACCCTAGATGTGCGGGATTTC
TGCCGAACCTGTACCACTTGCAGTGGTTTTAAAAACCCCCAACCCACAGCGATTGCACCT
TAACAACCCATGCCTACCGGGTTCCCAGGGAAAAGAGTAGGTATGGGCATTATGTGTCCT
CTTCCACCGACCAAGAGAGGAAAACGATATATCTTTGTTATAGTCGATTACTTCACGAAA
GCAGCCGAAGCTGAATCCACGAAGTCGCAAGACGCTGAAACAGTTGCTTCAGCTTTTTTC
AATCTGTGGATTTGCCAGTATGGAGTGCCCGAATCCGTTCATAGCGTGCCCAACATCGAC
GGATCAGCCGACAATGTTCCGTAGTATATACTACGCTTGAAAGAAGGTATAAGAAGAACT
TTCAACATTGCACGCAAACATTTACGGCTGTCTTATACCAGGCAGAAGAAATATTATGAC
TGACATTGCCGGACGAACGTCTACCAAGAAGGCGACTCTGCGCAAATTTACAGATCGGTT
CCCCCACCTGGAACACACCGCAGGATCCATCAACCCTGGAGCAGGGACCCATTTCGGGTG
GTGAAGGCGCTCTCGCCCACAAACTACCTCGTCCGCAAGGCACAACTGCGTACCCAGCCG
GTAATCGTTAATCACAACAAGATGAGACCATGTAAAGGGCTACCTCTGGTTGGTTACGAA
GATGAGGTTTGCGTCCTGACCGAAAACAGGAGACCGCTGGTTAGAAACCTCAATGGGAGC
TCATAAGTGGTAGCACCGGGGACGGCGCTAAAAGGAAGGGGGGTTATGTAATAATTATGT
TGTTTCAATGTGCCTTTCAGAGAGGAGGCGAACAGGAAATTCGAATCTCGTGACCGGATC
GTCCTCTCCCTTACCTAGTGACTGCGTCTCCCCTCCTTCTTGAACATTGTATTTTTCCTA
TCATCTTGTCACCTTTAATAAAGATGTCCAAAGCGAATCAACCAGGCTTGTCTAGGAGCG
CTAGGAGTAGGGAAGCAAGACCGAGAAGTCTCGCTCCGCATATATT
>E.multilocularis_pathogen_EmW_Chr_06_Lennie-4104-6225
TCCTCCCCCTTACCTTGTGACTGCGACTGCCCCCCTTCTTGAACATGGTATTTTCCCTAT
CCATCTCGTCACCTTTAATAAAGATGTCCAAAGCGAATCAACCGGGATGTCTAGGAACGC
TAGGAATAGGAGAGCGGAGACCGAGGAGTCTCGCTCCACACTGGTGGCAGCGCCCGCAGA
CCTACCCCCTTTCGAGGAAGATATGACTTTCAAAGAGTCCCTCTTAACTGCCAAATTCAA
CCTTCCTCCCTATCTCCGTTGTCAAAGAATACCTCTTATCCTTCTCGCCCTCTCGCATGA
TTTATCCGTGGCCGCAGTCGGAGCTGGCATCACCCACGACACGGACGTTGACTAATGCTG
CAATACATTGGCTCAACTGGTCATCGATCGTGAGGAGGGAACCCTGGCTAGGGACTTCTT
TCAGCGCTTTCAAAAGCTGATGAGTCCGACGAAGAGTACGCCAGGAACCTCCAACTCCTG
ACGGAGCGTGCGTTCCTCAGCTGCCCCCCAAACAAGGCCGCCAATTAGGTTACAATTCAG
TATAAACACGGAGTCCGACCTTCCACCTTGGCTGAGAAGCCCTGCAAAGCAAAGACTAAC
GCGCTCGACCGATTGGCTAAGCTTGCAACCAAGAAGCGGCAGAAACTCCGAGAGCCCCCA
ACTTTCCGGAAACCGCCAAACTGGTCAAATGCAGCACCCTCGTACCGTGCTTCCCCGCGC
TATACTCCCAGACCAAGTGAGCCCTCCTTCTCCCAAATAACTTCCAATCTTATCTGAGGG
TTCCTGGTAAACTTGAAGGGCGTTTCTGCAGTTTTCTTCTCGACTCCAATACAGCTAAGT
CAATTGTGAACCTCCAAGCCTTCCCTACCCTTTGCAACAGGGTTAAGATCCTCTCCCCTT
CTACGAAATTGCGTTCAGCAGAGGAAGGGAGATGCTAGTCGATAGAGAGTCATTATTAAA
GTCTGCATAGGGAAGGAAACTTGGACAGTGAAATTGATCGTGTATATAGAACTGTCCGGG
CACGTAATGCTTGGTGCCGATTTCCGACGCTACACCAATGCCGTCCTAAATTTTGCAGAA
GGAACCTTTTCCACTCAGGAAGCCATCGGGGTCAAGACAGATACCTCTCCACCGAAAGAC
GACGCAGATGACATCCGCAATGCCCTTTTTAAAGCTGCAACCATTTCCATGAGCAATCTG
GATGACTTTTGTGCGCAGCTGACTCACATTTCCAACTACGAGAGAAAAGAACTCCGTCAG
CTCCTACTTAAGTATGCGAACATCTTCTCACGGCAAGGAGCAAGACCGGGGCGAACAAAT
ATTGTCAAACATAAGATTGATACTGGTGAGGCTAGGCCCATTTGGCAACCACCCAGACGT
ATTCCACCTCCTTTGCTGGAAGAAGTAAACCATTTGTTTAAAGAGCTGCTCCGAGATGAG
CTCATAAAGCCATCCAAGTCACCATGGGCCTCCCCTATAGCACTGGTAAAAAAGAACGAT
GGCAGTCTGCGGTTATGCATCGACTGTAGGAAGTTGAGTGCTGTATGCAAGAGGAACGCC
TTCCCCCTTCCTTACATAAATGACTCACTTGACTCACTACATGGATCACAGTGGTTCTCC
ACCTTAGATTTGTAGTCGGGATATTGGCAAGTGGAGGTTGCAGAAGCAGAGCGGAAAAAG
ACGGCTTTTATTTTGTCAAACGGGCTTTATGAATTTCAAACCATGCCCTTTGGACTCTGC
AATGCGGCGGCTACCTTCCAACGCCTCATACAAACAGCTTTGGTCGGCCTATTTCCAAAT
CATTGCATTACCTATCTTGCTGATATTCTAGTTTTTGGTAGAGATATTCAAGAGCACAAC
GTTAATCTAAAACTAGTGTTAGACCGCCTACGGGATGCAGGGTTAATCCTGAATCTGAAG
AAGTGCCCTTTCTTACAATTCGAGGAATACGCATTATATCCAAATGTATCTGCATGTGTT
CATCATAAATTTATTAATGCATAAGACAATGTCACATGCACACATATTATCAAAATCAAT
GTCATTGACAAATTACTGGATTCTTGGGATTATTGGTGCAGAGTAGTAGTGTGCATATCA
ATTTGTGGAAGCATTGAGCGTT
>E.multilocularis_pathogen_EmW_Chr_07_Lennie-336013-338154
AATACTTATGTTGTTTTAATGTACCTTTTAGGGAGGAGGCAAGCAGAAAATTCGAATCTC
GTGGTCGGATTGTCCTCCCCCGTACCTATTGACTACAGCTCCCCCCCTTCTTGAACGTTG
TATTTTCCCTCTCCATCTTGTCACCTTTAATAAAGATGTCCATAGAGAATCAACCGGGCT
TGTCTAGGAACGCTAGGAATAGGGAAGCGGAGACCGATGAGTCTCGCTCCACACTGGTGG
CAGCGCCCGCTACCTACCTCCTTTCGAGGAAGGTATGAATTTTGAAGAGTGGTTCTTAAC
TGCAATGGTATGACTTTACAGGCCAATACCGAAAAGGAAAAGGACACGGTAATGCAAATG
CACTATCCCGCGGACCAACCTTAGCAGAAACAGGTGACGTTATGGTGCACACCATATTTT
TGAGCGATCTTACCGGACATCATTAAAGAAATACGCAGAGTACTGTCACAGCTCTGATAT
GGGAGGAATTCCTGACATCCTCGCATAAGCCTGCATCAGAAGAGGTAAAGTCGGCCAGCA
AGGCGGCTAGACGGATTTGGCAAGTGGTCGAAACTCTCTCTGAAAGATGAGATTTTATGG
TACCAAGAAGGTGTTCACTCTCCTAAGCGTCTAGTGATTCCTAAATCACTAGCGCAAACA
GTTCTGCAAGAGTTACACGAGCAACTCGGTCACGTGGGTGAAAAGAAGATGTTAGACGCC
TCGAGTAAAAGATACTGGTGGCCTTCGCTCACCTTAGATGTGTGGGATTTCTGCCGAACC
TGTACAACTTGCTGTAGTTTTAAAAACCCCAAACCCACAGCGATTGCACCTCTACAACCC
ATGTCTACCGGTTTTTCAGGGGAAAGAGTAGGTATAGACATTATAGGTCCTCTTCCACCG
ACCAAGAGAGGAAACCGATATATTTCGGTTACGGTAGATTACTTCACGAAAGCGGCTGAG
GCGGAACCCATGAAATCACAAGATACGGGAGAAACTCCATGCGGGCCAGCATGGAGTGTC
CGAATCCGTTCATAGCGATCAAGGCCCTAACTTCGAGAGCCGACTCTTCATTGAACTATG
TAAGATGTGCCGCATCTCAAAGACACGCACAACACCTGCACATCCACAAGGCAACGGCCA
TGTGGAAAGAACGAATCTCACCCTGGTCGGACTACTGAAGGCTTTCACTAAAGACGCACA
ACCAGATGACTGGGATTTGAGTCTAGGTCGCGTCCTTCTAGCGTACAGAGCCACGATCCA
CACATCAACGGGTATTTCTCCGTTCAAGATGCTCACAGGTCGTGAAATGAGAGTGCCTTC
CGACATCTTCGTGTCAAACACCGTCGGATCAGCCGACAATGTTCCGGAGTATATACTACG
CCTGAAAGAAAGTATAAGAAGAACTTTTAATATCACATGCAAACATTTACGGCTGTCTTA
TACTAGGAAGAAGAAATATTATGACCAACATTGCAGGGAGAGCGTCTACGAAGAAGACAA
CTTAATGCAAGTCTGTAGGTTGGTTCCCCCACCTGCAACACACTACAAGTTCCATCACCC
ATGGAGCAGGGACCCATTTCGGGTGGTGAAGGCGCTCTCACCTACAAACTACCTCGTCTG
CAACGTACAACTGCGTGCCCGGCCGATAACTGTTCATCACAACAAGATGCTACCATATAA
TGGGCCACCGCCGGTTGGTTACAAAGATGAGGCTTACGTCCCGACCGAAGACCGCTGGTT
AGGTAACTCAAGGGGAGCTCATAAGTGGTAGCACCGCACGACGCTTAAAGGACGAGGGGG
TTATGTAATGCTTACGTTGTTTTAATGTACCTTTTAGGGAGAAGGGAAGCGGGAAATTTG
AATCTTGTGACCGAATCGTCCTCTCCCGTACTTAGTGACTGCGGCTGCTCTGCTTCTTGA
ACGTTGTATTCTCCCTCTCCATCTTTTCATCTCTGGTAAATATGTCCAAAATCAATCAAT
TAGGCTTGTCTAAGAACGCTAGGAATATGGGGCGGAGAGCAATGAGTCTCACTCTACAAT
TATAGTTATCCCCACATTCCAGGACAAAAAAAAATCGATATGATTTACTAAAATAGTAAA
ACTGTAGGCTGTCACATTGCCTTACGCGAAGGAATGACCAAA
>E.multilocularis_pathogen_EmW_Chr_08_Lennie-310027-312268
GACTCCCTCGACTACACGGCGCCGACGAAGACTTCACCCTGGGCGTTTGTTGCATTTCAA
AGGCAAAGGCAATCGGCGTTCACAAAAATTTGCCATTTCAAGGACTATTCCGCATCGAGA
ACCAGGCCTCGCCCTTTTGACCTTTGGATCAATCATAGAGGTTTGGGAAAGTACCGCAAG
AATCGCGTTTATTTCTCATAAAGAAGCACTGACGATCAACTGGTAATAAGGCGAGTCGCG
TCAAAATGGGAACCACGAAGCAACGTAAAAAGAGCTTGCTATTTCTCGCGCAACCGAGGC
TAGAAGTAGGCTGAAAAGACGATCCAGTGGCGCCAGAATTCATTGGCAAAGGCCAGGCCT
CAGCGACAGGGGGGTTTAAGCTACCTTGTTCAACGTGAAGTGAATGAGTAAATGTCATTC
AAGGATCCACAAAATTCAAAAGGTGGACCTTCTTGGCATAAGAGCACCTCTTTTGATCCC
CATATATCAGAAAAATGGCATTCACTAAGAGGTCTCCGAGAATTGTCCGCCTTAGTCACT
AAGACGTCGAAGTGAATAGCTTTTCCCAGCCATGACTGGTGCGCATGATAAGATTGATCC
CTCTGACGTTGCTGTGACTTTTGAGCTGATGAAGTTGATATCCTTAACACAGTATAAAAA
GGGGAAAGGGGGAAATAGACTATCCAGTTGTGTAGGCAGGATTACTCATGCAGAGGGTAG
TGCGGCGCACACGCCAGAGGCGACATCCACACAAATCAACTGCTCAATCCAACGAAAGCA
TTGATTAAGACACGCAAGCTATGACATTGCTTGAAGCGTCCTCCGGCAGCGCTTTCAACA
TTTCCAACAAGTCACAAAGCATTCATTTTAAATAAAATGACCTGTAAGAGCAAATTTTAA
GATGCTTTGGTGTTAAGAGCTTGAAACATGGATGGTAGAACCAATGACTACTTCACCTGC
AAGCTATTTCATACCTAGTTGTGGATGCGAAATGAGCAGCACACCACGAACTGGGACAAC
TTATTTTGTAGCTATAAGTAATGATGTTACCATGGTAACACAACGCAGTTGTGATTGACT
ATTGTGTCTAAATCCATTACAGCTACGAATAGGCGGCGCACATATCATAAGTCCATCGGT
CGGTCGGTCGGTCCAAATACGGTTAATCGAGACGGTAGATTCAGTGGTAGTGCGTGTACA
AAGTCGTGGTACCAGAGTGATTTCCCAGTAGTTTTCTTCTCGACTCCGGTGCAGATAAGT
CAATTGTGAACCTCTAAGCCTTCCCTATCCTTTGCAACAGGGTTAAGATTCTCTCACCTT
CTACAAAATTGTGTTTGGCAGAGGGAAGGGAGATGATAGTCGATGAAGAGACATTATTAA
AAGTCGGCTTGGGGAAGGAAACTTGGACAGTAAAATTCATTGTGTATCCGGAACTGGCCT
GGGACGTAATACTTGGCGCCGATTTCCTACGCTACACCAAAGCCGTCCTAAATTTTGCAG
AAGGAACCTTTTCCACTCACGAAGCCACCGGGGTCAACAAAGATACCTCTCCACCGAAAG
ACGACGCAGGTGGCATCTGCAATGCCCTTTTCGAAGCTGCAGTCATTCCCATGAACGATC
TGGATGACCTTTGCTCGCAACTGACTCACATTTCCAACTACAAGAGAAAAGAACTCCATC
AGCTCCTACTCAAGTCTGCGAACATCTTCTCATGGCAAGGTGCAAGACTGGGACGAGCAA
ATATCGTCAAGCATAAGATTGATACTGGTGAAGCAAGGCCCATTTGGCAGCCATCCAGAC
GTATTCCACCTCCTTTGCTGGAAGAAGTAAACCGTTTGGTTGAAGAGATGCTCCAAGATG
AGACCGTATAAAGGGCCACCTCCGGTTGGTTACGAAGATGAGGTTTACGTCCTGACCGAA
GGCAGGAGGCCGTCGGTTAGGAACCTCAATAGGAGCTCATGAGTGGTAGCACCGGGGACG
GCGCTAAAAGGACGAGGGGGCTATGTAATACTTATGTTGTTTTAATGTGCCTTTCAGGGA
GGAGGCAATCAGGAAATTCAAACCTTGTAGCCGGATCGTCCTCTCCCTTACCCTGTGACT
GCGGCTCCCCTCCTTCTTGAATATTGTATTTTCCCTATCCATCTTGTCACCTTTAATAAA
GATGTCCAAAGCAAATCAACTGGGCTTGTCTAGGAACGCTAGGAATTGGGAAGCGGAGAT
TCGAGGAGCCTCGCTCCACACC
>E.multilocularis_pathogen_EmW_Chr_08_Lennie-3998122-4002307
TGTAATGCTTATGTTGTTTTAATGTGCCTTTCAGGGAGGAGGCAATCAGGAAATTCGAAC
CTTGTAACTGGATCGTCCTCTCCCTTCCATAGTGACTGTGGCTCCCCTCCTTCTTGAATA
TTGTATTTTCCCTACCCATCTTGTCGTCTTTAATAAAGATGTCCAAAGTAAATCAACCGG
GCTTGTCTAGGAACGCTAGGAATTGGGAAGCGGAGACCGAGGAGCCTCGCCCCACACTGG
TGGCAGCGCCTGCTGACCTACCCCCTTTCGAGGAAGATATGAATTTCAAAGAGTGGCTCC
TCACTGCCAAGTTCAACCTTCCTCTCTATCCCCGATTTATTCGTGGCCGCAGTCGGAGCT
GGCATCACCCACGACACGGACGTTGACCAATGCTGCGATACATTGGCTCAACTGGTCATC
AATCGTGAGGAGGGAGCCTTGGCTAGGGACTTCTTTCAGCGATTTCAAAAAGCTGATGAA
GCCGACGAAGAGTACGACAGGAACCTCCAACTCCTGGCGGAACGTGCGTTCCGCGGCTGC
CCCCCAAACAAGATCGCCAATTGGGTTACAGTTCAGTTTAAACACGGAATCCGACCTTCC
ACCTTGGCTGAGAAGCTCTGCGAAGCAAAGACTAACTCGCTCGACCAATTGGTCAAGCTA
GAAACAAAGAAGCGGCAGGAACTCCGGGGGCTCCCGACTTTTCGGAAACCGCGAAACTGA
CCAAATGCAACATTCTCGTACCGTGCTTCCCTGCGCTATACTCCTAGACCAGGTGAGCCC
TCCTTTTCCCTTTCCTGTTTACTCCCAAATGGCTCCCAATCTTATATGAGGGTTCTTTGT
AAACTTGAAGGACGTCCTTGTAGTTTTCTTCTCGACTCCGGTGCAGCTAAGTCAATTGTG
AACCTCCAAGCTTTCCCTACCCTTTGCAACAGGGTCAAGATCCTCTCTCCTTTTACAAAG
TTGCGTTCAGCAGAGGGAAGGGAGATGCTAGTCGATGGAGAGACATTATTAAAAGTCGGC
ATAGGGAATTCATTGTGTGTCCAGAACTGGCCTGGGGCGTAATACTTGGCGCCGATTTCC
TACGCTACACCAAAGCCATCCTAAATTTTGCAGAAGGAACCTTTTCCACTCACGAAGCCA
CTGGGGTCAACACAGATACCTCTCTACCGAAAGACGACACAGATGACATCTGCAATGCCC
TTTTCGAAGCTGCAGCCATTCCCATGAACAATCTGGATGATCTTTGTGCGCAGCTGACTC
ACATTTCCAAATGCGAGAGAAAAGAACTCCGCCAGCTCCTACTTAAGCATGCGAAAATCT
TCTCATGCTCCGAGATGAGGTCATAAAGCCATCCAAGTCACCATGGGCTTCCCCTATAGC
GCTGGTAAAGAAGAACGATGGCAGTCTGCGGCTATGCATCGACTATAGGAAGTTGAACGC
TGTAACCAAGAAGGATGCATTCCCCTTCCCCACATAAATGACTCACTTGACTCACTACAT
GGATCCCAGTGGTTCTTCACCTTAGATCTGAAGTCGGGATATTAGCAAGTGGAGGTTGCA
GAAACAGACCGAGAAAAAACGGCTTTTATTTTACCAAACGGGCTTTATGAATTTCAAACC
ATGCCCTTTGGACTCTGCAATGCGGCGGCTACCTTCCAACGCCTCATGCAAACAGCTCTG
ATTGGCCTATTCCCAAAGCATCGCATTATCTATCTTGACGGTATTCTCGTTTTCGGTGGA
GATATTCAAGAGCACAACGCCAACCTAAAACTAGTGTTAGACCGCCTACGGGATGCAGGG
CTAACCCTGAACCCGAAGAAGTGCCGTTTCCTACAACGCTCGGTCACCTTCCTGGGACAT
ACAGTCTTGTCGAATGGAATAGCCGTCACCGACGACCGTGTACAACAGGTGAGGACATGG
CCTACACCAACCAACCAGACAGAGCTCCGCATTTTCCTAGGTCTAGCAAATTATTACCGG
CGTTTCGTGAAGGGCTTTGCTAAGATTCCCAGCCCGCTACATAAATTAACCGAGAAGCAG
TTGAAGACGAATTTTAAATGAAGAAAGAGCACGATGAGGCAATTAAAGAACTGAAGCGAA
TGCTCCGCTCCGCTCTGATCCTAGCATTGCCAAACTTCGAATCGAGCGCTCCACCGCTTA
TACTGGATACAGATGCGAGCGACGTGGCTGTGGGTGGTGTACTCACAAAAGTATATAAAA
GGCAGAGAACACGTCATCGCCTACGCAAGTACAAGACTCAGGAAATAAATGAGACAGAAA
AGTGCGACGCCACGTAAGCTGTTCGCTACCTACTCAATGGTTCGACACTTTAGACATTAC
CTGATAGCGAGGAAGTTCAGTGTTAGAAACGACTATCAGGTACTCACATGGTTAAAAACA
ATGAAGGAGATCGATTGTTCAGTTGCACTTTGGTACGAAGACCTGCAGCAGTACGACTTT
ACAGTCCAATACCGAAAAGCGAAAGGGCATGGTAATGTGGATGCGCTATCCCGCAGACTG
ACCCCAGCAGAAACGGGTGACGTTATGGTGCACACCGTGTTTTTGACCGATCCTACCAGA
CATCATTGGAGAAATACGCAGAGTACCGACCCTGCCGCAGCTCTGATATATGAGAAAACC
TGCATCGGAAGAGATAACGTCGGCCAGCAAGGCAGCTAGACGGATTTGGCAAGAGTGGTC
GAAACTCTCTGGAGGATGAGATTTTATGGTACCAAGAAGATGTTCACTCTCCCAAGCGTC
TGGTGGTTCCTGGATCACTAGTACAAACAGTCCTGCAAGAGTTACACGAGCAACTCGCTC
ACGTGGGTGAAAAGATGTTAGACGCCTCGAGTAAAAGATACTGGTGGCCTTCGCTCACCC
TAGATGTGCAGGATTTCTGCCGAACCTGTACCACTTGCAGTGGTTTTAAAAACCCCCAAC
CCACAGCGATTGCACCTTTACAACCCACGCCTTCCGGGTTCCCAGGGGAAAGAGTAGGTA
TAGACATTATGGGTCCTCTTCCACCCACCAAGAGAGGAAACTGATATATCTTGGTTATGG
TCGATTACTTCACAAAAGCGGCCGAGGCTGAACCTATGAAGTCACAAGACTCTGAAACGG
TTGCTTCAGTTTTTTTTAATCGGTGAATTTGCCAGCATGGAGTGCCAAAATCCGTTCATA
GCGATCAAGGCCCTAACTTCGAGAGCCGACTCTTCATTGAGCTATGTAAGATGTGCCGGA
TTTCAAAGACACGCACAACACCTGTACATCCACAAGGCAACTGCCAGGTGGAAAGAACGA
ATTGCACCCTGATCGAACTACTGAAGGCCTTCACTAAAGATGCACAACCAGATGACTGGA
ATTTGAGTCTAGGTCGCGTCCTTCTAGCGTACAGAGCCACGGTCCACACGTCAACGGGTG
TTTCTCCGTTCAAGATGCTGACCGGTGGTGAAATGAGAGTGCCTTCGGACATCTTCGTGC
CAAACACCGACGGATCAGCCGACAATGTTCCGGAGTATATACTACTCCTGAAAGAAAGTA
TAAGAACTTTCAATACCGCACGCAAACATTTACGGTTGTCTTATACCAGGCAGAAGAAAT
ATTATGACCGACATTGCCGGACGAACGTCTACCGAGAAGGCGACTTAGTGCAAATTTACA
GACCGGTTCCCCCACCTGGAACACACGGCAAGTTCCATCACCCCTGGAGCAGGGACCCAT
TTCGGGTGGTGAAGGCGCTCTCGCCCACAAACTACCTCGTCCGCAAGGCACAACTGCGTA
CCCAGCCGGTAACCGTTCATCACAACAAGATGCGACCATATAAGGGGCCACCTCCGGTTG
GTTACGAAGATGAGGTTTACGTCCTGACTGAAGACAGGAGACCGCCGGTTAGAAACCTCA
ATGGGAGCTCATAAGTGGTAGCACCGGGGACGGCGCAAAAAGACGAGGGGGCTATGTAAT
ACTTATGTTATTTTAATGTGCCTTTCAGGGAGGAGACAATCAGGAAATTCGAACCTTGTA
ACTGGATCGTCCTCTCCCTTCCCTAGTGACTTGAATATTGTATTTGAATATTGTATTTTC
CCTACCCATCGTGTCGTCTTTAATAAAGATGTCCAAAGTAAATCAACCGGGCTTGTCTAG
GAACGCTAGGAATCGGGAAGCGGAGACCGAGGAGCCTCGCCCCACA
>E.granulosus_pathogen_EgG_scaffold_0004_Lennie-658681-660363
TGTAATACTTATGTTGTTTTAATGTACCTTTCGGGGAGGAGGCAATCAGGAAATTCGAAT
CTCGTGACCGGATCGTCCTCTCCCTTACCTAGTGACTGCGGCTCCCCTCCTTCTTGAACA
TTGTATTTTCCCTATCCATCTTGTCACCTTTAATAAAGATGTCCAAAGCAAATCAACCGG
GCTTGTCTAGGAACGCTAGGAATAGGGAAGCGGAGACCGAGGAGTCTCGCTCCACACTGG
TGGCAGCGCCCGCAGACCTACCCCCTTTCGAGGAAGATATGAATTTCGAAGAGTGGCTCT
TAACTGCCAAATTCAACCTTCCTCTCTATCCCTGTTGTCAAAGAATACCTCTTATCCTTC
GCGCCCTCCCGCATGATTTATTCGTGGCCGCAGTCGGAGCTGGCATCACCCACGACACGG
ACGTTGACCAATGCTGCGATACATTGGCTCAGCTGGTCATCGATCGTGAGGAGGGAACCT
GGCTAGGGACTTCTTTCAGCGTTTTCAAAAAGCTGATGAGGCCGACGAAGAGTACGCCAG
GAACCTCCAACTCCTGGCGGAACGTGCGTTCCGCGGCTGCCCCCCAAACAAGATCGCCAA
TTGGTTACGGTTCATTGTAAACACGGAGTCCGACCTTCCGCCTTGGCTGAGAAGCTCTGC
GAAGCAAAGACTAACTCGCTCGACCAATTGGCCAAGCTCGCAACCAAGAAGCGGCAGAAA
CTCCGGGGGCCCCCGACTTTCCGGAAACCACAAAACTAGTCAAAGTCAACATCCTCGCAT
CGTGCCTACCCGCGCTATGCCCCTAGACCAGGTGAGCCTTCCTTTTCCCTTTCCTGTTTG
CTCCCAAATGGCTCTCATTCTTATATGAGGGTTCCTGGTAAACATGAAGGACGTTCCTGT
AGTTTTCTTCTCGACTGCGGTGCAGCTAAGTCAATTGTGAACCTCCAAGCCTTCCCTACC
CTTTGTAACAGGGTTAAAATCCTCTCCTCTTCTACACAATTGCTTTCAGCAGAAGGAAGG
GAGATGCTAGTCAAAGAAGAGACATCATTAAAGGTCTGACTAGGGAAGGAAACGTGAACA
GTAAAATTCATCGTGTGTCTAGAACTGGCCTGGGACGTAATACTTGGTGCCGATTTCCTA
CGCAACACTAAAGCCGTCCTAAATTTTGCAGAAGGAACCTTTTCCACTCACAAAGCCACC
GGGGCCAACACAGATACCTCTCCACCGAAAGACGACGCAGATGACATCTGCAACGCCCTT
TTTAAAGCTGCAGCCATTCCCATGAACAATCTGGATGACCTTTGTGCGCAGCTAACTGAC
ATTCCCAACGACGAGAGAAAAGAACTGCATCAGCTTCTACTTAGGTATGAGAACATCTTC
TCATGGCAAGGTGCAAGACTGGGACGAACAAATATCGTCAAGCATAAGATTGATACTGGT
GAAGCTAGGCCCATTTGGCAACCACCCAGATGTATTCCACCTCCTTTGCTGGAAGAAGTA
AACCGTTTGGTTGAAGAGATGCTCCGAGATGAGGTCATAAAGCCATCCAAGTCACCATGG
GCCTCTCCTATAGCGCTGGTAAAGAAGAATGACGGCAGCCTTGCGAACGAGGCCAGTGCG
AGATATCAAAAGCTGATGTAGCTCTCCTTCTCGCGGGAAGGTCTGAGGCGTCGCGCCGTC
TTC
>E.granulosus_pathogen_EgG_scaffold_0004_Lennie-5998002-6001302
TGGTGGCAGCACCGGTAGACATACCTCCCTTCGGAGAAGATATGAATTTCGAAGATTGGC
TCCTGACTGCCAAATTCAACCTCCCTCTCTACCCTCATTGTCAAAGAATACCTCTTATTC
TCCGCGCCCTTCCCCATGCTTTATTTGTGGCCGCTGTCGGAGTTGGCATCACCCACGACA
CCGACGTCGACCAGTGCTGGGATACATTGGCTCAACTCGTCATGGATTGTGAAGAGCGTT
TCCAAAAAGCTGATAAAGCCGACAAAGAGTACTCCAGGAACCTTTAACTTCTGCCCAAAC
GCGCTTTTCGTGGCTGCCCCCCTAACAAAATCGCCAATCGGGTAACAGTTTAGTTTAGAC
GCAGAGTCCGACCTTCCGCTTTGGCTGAGAAGCTCTGCGAAGCAAAGACTAACTCGCTCG
ACCAATTGGTCAAGCTCGCAATCAAGAAGCGGCAGGAACTCAGGGGACTCCCATTTCCGA
ATGCCTCAAAACTGGTCAAATTCAGCATCCTTGCATCGTGCCTCCCTGCGTTATACCCCT
AGACCAGGTGAGCCCTCCTTTTCCCTTTCCTGTTTACTCCCAAATGGCTCCCAATCTTAT
ATGAGGGTTCCCGGTAAACTTGAAGGACGTTCTTGTAGTTTTCTTCTCGACTCCGGTGCA
GCTAAGTCAATTGTGATCCTCCAGCCTTCCCTACCCCTTGTAACAGGGTTAAGACCCTCT
CCCCTCCTACAAAATTGCGTTCAGCAGAAGGATGGGAGGTGCTAGTTGAAGGAGAAGCAT
CATTAAAAGTCTGCATAGGGAGGGAGACCTGGACAGTAAAATTCATCGCGTCCAGAACTT
GCCTGAAACGTGATACTTGGTGCCGATTTCCTACGCTACACCAAAGCCGTCCTAAATTTT
GCAGAAGGAACCTTTTCCACTCATCGAGCCACCGGGGCTAACGCAGATACTTCGCTACCG
AAAGATGACGCAGATGACATCTGCAATGCCCTTTTTGAAGCTGCAGCCATTCCCATGAAA
AATCTGGATGATCTTTGTGCGCAACTGACTCACATTTTTAACTACGAGAGAAAAGAACTC
CGTCAGCTCCTACTTAAGCATGTGAACATCTTTTCATGGCAAGGTGCAAGACTGGGACGA
ACACATTGCCAAGCATAAGATTGGTACCGGTGAAGCTAGGCCCATCTGGCAACCACCCAG
ACGTATTCCACCTCCTTTGCTGGAAGAAATAAACCGTCCGGTTGAAGAGATGCTCCGAGA
TGAGGTCATAAAGCCATCCAAGTCACCATGGGCCCCTCCTATCGCGATGGTAAAGAAGAA
GGACAGCAAACTGCAATTGTGCATCGACTGTAGGAAGTTGAATGCCGTAACCAAGAAGGA
TGCTTTCCCCTTCCCCACATAAATGACTCACTAGACTCACTACATGGATCCCAGTGGTTC
TCTACCTTAGATCTGAAGTCGGGATATTGACAAGTGGAGGTTGCAGAAGCAGACCGGGAA
AAGACAGCTGTTATTTTGCCAAACGGGCTTTATGAATTTCAAACGATGCCCTTTGGACTC
TGCAATACAGCAGCCACCATCCAACGCCTCATGCAAACAGCTCTAATCGGCCTATTCCCA
AAGCATTGAATTATCTATCTTGACGATATTCTCGTTTTTGGTGGAGATACTCAGGAGCAA
AATGCCAACCTGAAACTAGTGTTGGACCGCCTATGGGATGCAGAGTTAACCCTGAACCGG
AAGAAGTGTCGTTTCCTGCAACGCTCGGTCACCTTCCTGGGACATACAGTCTCGTCGAAT
GGAATAGCCGTCACCGACGACCGTGTACAACAAGTGAGGACATGGCCTACACCAACCAAC
CAGACAGAGCTCCGCAGTTTCCTAGGCCTAGCAAATTATTACCGGTGTTTCGTAAAGGGC
TTTGCTAAGATTGCCAGCCCACTGCATAAATTAACCGAGAAGCAGGCGAAGAAGAATTTT
AAATGGGAGAAAGAGCACGATGAGGCGTTTAAAGAACTGAAGCGAATGCTCTGCTCCACT
CCGATCCTAGCATTGCCGAGCTTCGAATCGAACGCCCCACCGTTTGTACTGGATACGGAT
GTGAGAGACGCGGCTATGGGCGGTGTACTCTCACAAAAGGACATAAAAGGCAGAGAACAC
GTCATCGCCTACGCAAGTACAAGACTCAGTAAAAAATGAGACAGAAAAGTGCGACGCAAC
GTGAGCTGTTCGCTATCTACTCAATGGTTCGACACTTCAGACATTACCTGATAGCGAGGA
AGTTCATTGTTAGAACCGACCATCAGGCACTCACATGGTTAAAAACAATGAAGGAGATCG
ATCGTTCAGTTGCACTTTGGTACGAAGAACTGCAGCAGTACGACTTCACAGTCCAATACC
GAAAAGGAAAAGAGCATGGTTATGCGGATGCACTATCCCGCAGACCGACTCCAGCAGATA
CAGGTGACGTTATAGTGCACACCGTATTTTTGAGTGATCCTACCAGGCATCATTGGAGAA
ATACACAGAGCACTGACCCTGACACAGCTCTGATATCTGAGAAATTCCTGACATCCTCGC
ATAAGCCTGCATCGGAAGAGATAACGTCGGCCGGTAAGGCGGCTAGACGGATTTGGCAAG
TGTGGTCAGAACTCTCTCTGGAGGATTTGATTTTATGGTACCAAGAAGGTGTTTAGTCTC
TCCAGCTTCTAGTGGTTCCTGAATCACTAGTACAAACAGTCCTGCAAGAGTTACACGAGC
AACTCGGTCACGTGGGTGAAAAGAAGATGGATGATGCCTCGAGCAAAATATACTGGTAGC
CTTCGCTCACCCTAGATGTGCGGGATTTCTGCCGAGCCTGTACCACTTACAGCGGTTTTA
AAAGCCCCAACCCACAGCCATTGCACCTTTACAAGCCATGCCCACCGGTTTCCCAGGGGA
AGGAGTAGGTATAGACATTATGGCTTACCAAGAGAGGAAACCGATATATTTTGGTTATGG
TAGATTACTTCACGAAAGTGGCTAGGGTAGAATCCATGAAGTCACAAGATGCTGAAATGG
TTGCTTCAGTTTTCTTCAATTGGTGGATTTGCCAGCATGGAGTGCCCGAATCCGTTCATA
GCGATCAAGGCCCTAACTTCGAGAGCCGACTCTTCATTGAGCTATGTAAGATGTGCCAGA
TCTCAAAGACACGCACAACACCTGCACATCCACAAGGCAACGGCCAGGTGGAAAGAACGA
AATGCACCCTGATTGGACTACTTAAGGCCTTCACTAAAGACGCGCAACCAGGTGACTGGG
A
>E.granulosus_pathogen_EgG_scaffold_0007_Lennie-298355-302652
ggatgagtctcgttttacactgatagcagcgctcgcagacctaccttcttttgaggaaga
tatgaattttgaagagtggctcttaactgccaaattcaaccatcctctctatccccgttg
tcaaagaatacctcttatccttcgcgccctaccgcatgatttattcgtggccgcagtcgg
agccggcatcacccacgacacagacgttgaccaatgctgtgatacactggctcaacttgc
catcgattttgaggagcaaaccctggctagggacttctttcagcgttttcaaaaagctta
tgaggccgaagaagagtacgccaggaacctccaactcctggcagaacgtgcgtnnnnnnn
nnnnnnnnnnnnnnnnnnnnnnnnnnnnnnnnnnnnnnnnnnnnnnnnnnnnnnnnnnnn
nnnnnnnnnnnnnnnnnnnnnnnnnnnnnnnnncttggctcaacttgtcttctatcagga
cgagcaaaccctggctagggacttctttcagcgttttcaaaaagctgatgaggccgaaga
agagtacgctaggaaccttcaacttctggcgaaacgtgcgttccgcggctgccccccaaa
caagatcgccaattgggttacagttcagtttaaacacggaatccgaccttccgccttggc
tgagaagctctgcgaagcaaagactaatccgctcgaccaattagtcaagctcgcaaccaa
gaagcggcaggaactcctggggcccctgattttccgaaaaccacaaaactggtcaaatgc
agcatcctcgtatcgtgcctccccgcgctatacccctagaccaggtgagccttccttttc
cctttcctgtctactcccaaatggcctccattcctatatgagggttcctggtaaactgga
aggacgctcctgtagttttcttctcgactctggcgcagctaagtcaattgtgaacctcca
agccttccctaccctttgtaacagggttaagatcctccccacttctatacaattgctttc
aacagaggaatggagatgtcagtcaaagaagagacatcattaaaggtctgcatagggaag
gaaacgtgaacagtgaaattcattatgtgtccagaactcgcctgggacgtgatacttggt
gctgatttcccacgcagcactaaggctgtcctaaatttttcggaaggaaccttttccact
caccaaatcaccgaggccaacccagataccttgctaccgaaagatgacgcagatgacatc
tgcaacgccctttttgaagccccagccattcccatgaacaatctagatgacctttgtgcg
caactgactcacatttctgatgacgagagaaaagaactccgtgagctcctgcttaagtaa
gcgaacatctcttcgcaaggtgcaagattaggacgaacaaatatcgtcaagcataagatt
gatactaatgaagctaggcccatttggcaaccacccagacgtattccacctcctttgctg
gaagaagtaaaccatcttgttgaagagatgctttgagatgaggttataaagtcatccaag
ttaccatgggcctctcctatcgcgctggtaaagaagaatgacggcaggctgcggttatgc
atcgactacaggaagttgaatgctgtaaccaagaagaatgccttcccccttccccacata
aatgactcacttgactcactacatggatcccagtggttctccaccttagatctgaagtcg
ggatattggcaagtggaggttgcagaagcagaccgggaaaaaaggctnnnnnnnnnnnnn
nnnnnnnnnnnnnnnnnnnnnnnnnnnnnnnnnnnnnnnnnnnnnnnnnnnnnnnnnnnn
nnnnnnnnnnnnnnnnnnnnnnnnnnngcacaacgccaacctgaaactagtgttagaccg
cctacgggatgcagggctaaccctgaactcgaagaagtaccgtttcctgctacgctcggt
caccttcctgggacatgcagtctcgtcgaatggaatagccgtcaccgatgaccgtgtaca
aaaagtaaggacatggcctacaccaaccaaccagacagagctccgcagtttcctaggcct
agcaaattattaccggcgttccgtaaaagactttgctaagatcgccagcccgctacataa
attaaccgagaagcaggcgaagaagaattttaaatgggagaaagagcacgatgaggcgtt
taaagaactgaagctctgctccactccgatcctagcattgccaaacttcgaatcgagcgc
tccaccgtttatactggatacagatgcgagcgacgcggctgtgggtggtgtactctcaca
aaaggacataaaaggcggagaacacgtcatcgcctacgcaagtacaagactcagtaaaaa
aatgagacagaaaagtgcgacgcaacgtgagctgttcgctatctactcaatggttcgaca
cttcagacattacctgatagcgaggaagttcattgttagaaccgaccatcaggcactcac
atggttaaaaacaatgaaggagatcgatcgttcagttgcactttggtacgaagaactgca
gcagtacgacttcacagtccaataccgaaaagggaaagggcatggtaatgcggatgcact
atcccacagaccgactccagcagaaacgggtgacgttatggtgcacaccatatttttgag
ctagcccattaggcatcattagagaaatacgcagctctgatatatgagaaattcctggca
tcctcgcataagcctgcatcggaagagataacgtcggccatcaaggcagctagacggatt
tggcaaaaatggtcgaaactctctctggaggatgagattttatggtaccaagaaggtgtt
cactctcctaagcgtctggtggttcctggatcactagacaaacagttctgcaagggttac
acgcgcaactcggttacgggagtgaaaagaagatgttagacgcctcgagtaaaagatact
ggtggcctttgctcaccccagatgcacggtactttggtcaaaactgtaccaattgcagcg
gttttaaaaggcctcaatccacagccattgcacatgcctaccggtttcccaggtgaacga
gtaggtatagacattatgggtcctcttccacccaccaagagaggaaactgatatattttg
gctatggtaaactacttcacggaagcagctgaggcagaacccatgaagtcgcaagatgct
aaaacggttgcttcagttttcttcaattggtggatttgcaagcatggagtgtccgaatcc
gttcatagcgaccaagatcctaacttcgagagctggctcctcatggaactatgtaagatg
tgccagatctcaaagacacgcacaacacctgcacatccacaaggcaacggccaggtggaa
agaacgaatcgcaccctgatcggactactgaaggccttcactaaagacgcacagccagat
gactgggatttgagtctatgtcgcgttcttctcgcatacaaagtcacgatccacacgtca
acgggtgtttccccgttcaagatgctcacaggtcataaaatgagagtgccttccgtcatc
ttttcgccaaacattgacgaatctgtcaataatgttccagagcatatcctgtgcctaaaa
gaaggcagaagaagtcttttagcatcgcacgcaaacattcactgctatcttatatcagac
agaagaaatgtcatgactgacattgccgaacgaacgtctaccgagaaggcgacttagtgc
atatttacagactggttcccccacctggaacacaccacaagttccatcacccatggagca
gggacccgtttcgggtggtgaaggcgttctcacctacaaaccacctcgtccgcaacgcac
aactgcgtaaccagccggtaaccgttcatcacaacaagatgagaccatacaaagggccac
cgctggttggttataaagatgaggtttatgccctgaccgaagacaggagaccgccggtta
ggaacctcaatgggaattcgtaagtggtagcaccggggacggttccaaaaggaggagggg
ctatgtaatgcttatgttgttttaatgtacctttcagggaggagacaatcaggaaattcg
aatctctactgcacctagtaactgcggtttcccccttcttaaacgtactttccctctcat
ctttttatctttagtaaatatgttcacgatgaatcaaccgggctcgtataattacactag
gaacaaggaagcgtagacagatgagtctcgccctacaa
>E.granulosus_pathogen_EgG_scaffold_0012_Lennie-1563010-1565976
tgtaatacttacgttgttataatgtacctttcagggaggaggcgagaagaaaattggaat
ctcgtggtcagattggactccacccgtacctagcgactacagctcccctcctttttaaac
attgtattttccctccccatcttgtcaccttcaataaagctgtcaaaagtgaatcaaccg
ggcttgtctaagaatgttaggaatagggaagcggggaccgatgaatctcgcttcacaccg
gtggtagcgcccgcagacctaccccctttcgaggaagatatgaattttgaagagtggctc
ttaactgccaaattcaaccttcctctctacccccgttatcaaagaatacctcctatcctt
cgcgccctccctcatgatttattcgtggccgcagtcggacccagcatcacccgcgatacg
gacgttgaccaatgctgtgatacattggctcaactggtcactgatcgtgaggagcaaacc
ctggctagggacttctttcagcgttttcaaaaagctgatgagaccgacgaagagtacgcc
aggaacctccaactcctggcggaacgtgcgttccgcggctgcccccgaaacaagatcgcc
aatcgggttatggtttagtttagacgcggagtccgacctttcaccttggctgagaagctc
tacgaagcaaagactaattcactctaccaattggtcaagctcgcaaccaggaagcggcag
gaactccgggggcccccgactttccggaaaccgcgaaactggtcaaatgcagcatccttg
tacggtgcttctccgtgctatactcctagaccgggtgagccctcctttcccctttcctgt
ctactcccaaatggctcccaatcttatatgagggttcttggtaaacttgaaggacgttcc
tgtagttttcttctcgactccggtgcagctaagtcaatnnnnnnnnnnnnnnnnnnnnnn
nnnnnnnnnnnnnnnnnnnnnnnnnnnnnnnnnnnnnnnnnnnnnnnnnnnnnnnnnnnn
nnnnnnnnnnnnnnnnnntcagggttaagatcctctccccttctacaaaattgcgttcag
cagatggaagggagatgctagtcgatggagagacatcattaaaagtctgcatagggaagg
aaacttgggcagtaaaatttattgtgtgtccagaactggcctgggacgtaatacttggtg
ccgactttctacgctacaccaaagtcgtcctaaattttgcagaaggaaccatattcactc
acgaagccaccgggatcaacacagatacccctccaccgaaagacgatgcagatgacatct
gcaatgccatttttgaagctgcagccattcccatgagcaatctggatgacctttgtgcgc
agctgactcacatttccaactacgagagaaaagaactccgtcagctcctacttaagtatg
cgaacatcttctcatggcaagagtggtcgaaactctccctggaggatgagattttatggt
accaagaaggtgttcactctcctaagcgtctggtggttcctggatcactagtacaaacag
tcctgcaagagttacacgagcaactcggtcacgtgggtgaaaagaagatgttagacgcct
cgagtaaaagatactggtagccttcgctcaccctagatgtgcgagatttctgccgaacct
gcaccacttgcagtggttttaaaaacccccaacccacagcaattgcacctttacaaccca
tgcctaccgggttcccaggggaaagagtaggtatagacattatgggtcctcttccaccca
ccaagagaggaaaccgatatatcttggttatggtcgattacttcacgaaagcggccgagg
ctgaacctatgaagtcacaagacgctgaaacggttgcttcagtttttttcaatcggtgga
tttgccagcatggagtgcccgaatccgttcatagcgatcaaggccctaacttcgagagcc
gactcttcattgagctgtgtaagatgtgccggatctcaaagacacgcacaacacctgcac
atccacaaggcaacggccaggtggaaaggacgaatcgcaccctaatcggactactgaagg
ccttcactaaagacgcacaaccagatgactgggatttgagtctaggtcgcgttcttctcg
catacagagccacggtccacacgtcaacgggtgtttctccgttcaagatgctcacaggtc
gtgaaatgagagtgccttcggacatcttcgtgccaaacaccgacggatcagccgacaatg
ttccggagtatatactacgcctgaaagaaagtataagaagaactttcaacaccgcacgca
aacatttacggctgtcttataccaggcagaagaaatattatgaccgacattgccggacga
atgtctaccaagaatgtgacttagtgcaactttacagaccgattcccccaactggaacac
accgcaagttccatcacccctggagcagggacccatttcgggtggtgaaggcgctctcac
ctacaaactacctcgtccgcaacgcacaactgcgtacccggccggtaaccgttcatcaca
acaagatgagaccatataaagggccacctccggttggttacgaagatgaggtttacgtcc
tgaccgaagacaggagaccgccggttaggaacctcaataggagctcataagtggtagcac
cggggacggcgctaaaaggacgagggggctatgtaatacttatgttgttttaatgtgcct
ttcagggaggaggtgagcagaaaattggaatctcgtggtcggattggactcccctgtacc
tagcgactacagctcccctcctttttgaacattgtattttccctccccatcttgtcacct
tcaataaagctgtcaaaagcgaatcaaccgggcttgtctaagaatgttaggaatagggaa
gcggggaccaatgagtctcgcttcaca
>E.granulosus_pathogen_EgG_scaffold_0017_Lennie-945896-950285
tgtaatacttatgttgttttaatgtacctctcagggaggaggcaatagggaaattcaaac
cttgtaatcggattgtcctctcccttacctagtgactgcggctcccctccttcttgaata
ttgtattttccctatccatcttgtcacctttaataaagatgtccaaagcgaatcaaccgg
gcttgtctaggaacgctaggaatcgggaagcggagaccgaggagcctcgctccacactgg
tggcagcgcccgctgacctacccctttcgaggaagatatgaatttcgaagagtggctctt
aactgccaaattcaaccttcctctctatccccattgtcaaagaatacctcttatccttcg
cgccctcccgcatgatttattcgtggccgcagtcggagctggcatcacccacgacacgga
cgttgaccaatgctgcgatacattggctcaactagtcatcgatcgtgaggagggaaccct
ggctagggacttctttcagcgttttcaaaaagctgatgaggccgacgaagagtacgccag
gaacctccaactcctggcggaacgtgcgttccgcggctgccccccaaacaagatcgccaa
ttgggttgcagttcagtttaaacacggaatccgaccttccatcttggctgagaagctctg
cgaagcaaagactaactcgctcgaccaactggtcaagctcgcaaccaagaagcggcagga
actccgggggctcccgactttccggaaatcgcgaaactggtcaaatgcagcattctcgta
ccgtgcttccccgcgctatacccctagaccaggtgagccctccttttccctttcctgttt
actcccaaatggctcccaatcttatatgagggttcctggtaaacttgaaggacgtccctg
cagttttcttctcgactccggtgcagctaagtcaattgtgaacctccaagccttccctac
cctttgcaacagggttaagatcctctccccttctacaaaattgcgttcagcagagggaag
ggagatgctagtcgatggagagacattattaaaagtcggcatagggaaggaaacttgaac
agtgaaattcattgtgtgtccggaactggcctgggacgtgatacttggtgcttatttccc
atgctacaccaaagccgtcctacatcttgcagaaggaaccttttttacgcacgaagccac
cggggtcaacacagatacctctccaccgaaagacgacgcagatgacatctgcaatgccat
ttttgaagctgcagccattcccatgaacaatctggatgacctttgtgcgcagctgactca
catttccaactacgagagaaaagaactccgtcagctcctacttaagtatgcgaacatctt
ctcatggcaaggtgtaagactgggacgaacaaatatcgtcaagcataagattgatactgg
tgaagcaaggcccatttggcaaccaccccgacgtattccacctcctttgctggaagaagt
aaaccgtttggttgaagagatgctccgagatgaggtcataaagccatccaagtcaccatg
ggcctctcctatagcgctggtaaagaagaacgacggcagtctacggttgtgcatcgacta
tagaagttgaatgctgtaaccaagaaggatgtccttcccccttccccacataaatgactc
acttgactcactacatggatcccagtggttctccaccttagatctgaagtcgggatattg
gcaagtggaggttgcagaagcagaccgggaaaaaacggcttttattttaccaaacgggct
ttatgaatttcacaccatgcccttcggactctgcaatgcggcggctaccttccaacgcct
catgcaaacagctctgatcggcctattcccaaagcattgcattatctatcttgacgatat
tctcgtttttggtggagatattcaagagcacaacgccaacctaaaactagtgctagaccg
cctacgggatgcagggctaaccctgaacccgaagaagtgccgtttcctacaacgctcggt
taccttcctgggacatacagtctcgtcgaatggaatagccgtcaccgacgaccgtgtaca
acaagtgaggacatggcctacaccaaccaaccagacagagctccgcagtttcctaggcct
agcaaattattaccggcgtttcgtaaaaggctttgctaagatcgccagcccgctacataa
attaaccgagaagcaggcgaagaagaattttaagtggagaaagagcacgatgaggcgttt
aaagaactgaagcgaatgctctgctccactccgatcctagcgttgccaaacttcgaatcg
agcgctccaccgtttatactggatacagatgcgagcgacgcggctgtgggtggtgtactc
tcacaaaaggacataaaaggcagagaacacgtcatcgcctacgcaagtacaagacgtgcg
acgcaacgtgagctgttcgctatctactcaatggttcgacacttcagacattacctgata
gcgaggaagttcattgttagaaccgaccatcaggcactcacatggttaaaaacaatgaag
gagatcgatcgttcagttgcactttggtacgaagaactgcagcagtacgactttacagtc
caataccgaaaaggaaaagggcatggtaatgcggatgcactatcccgcagaccgactcca
gcagaaacgggtgacgttatggtgcacaccgtatttttgagcgatcctaccagacatcat
tggagaaatacgcagagtactgaccctgacacagctttgatatacgagaaactcctggca
tcctctcataagcctgcatcagaagagataacgtcggccagcaaggcagctagacggatt
tggcaagagtggtcgaaactctccctggaggatgagattttatggtaccaagaaggtgtt
cactctcctaagcgtctggtggttcctggatcactagtacaaacagtcctgcaagagtta
cacgagcaactcggtcacgtgggtgaaaaagatgttagacgcctcgagtaaaagatactg
gtggccttcgctcaccctagatgtgcgggatttctgccgaacctgtaccacttgcagtgg
ttttaaaaacccccaacccacagcgattgcacctttacaacccatgcctaccgggttccc
aggggaaagagtaggtatagacattatgggtcctcttccacccaccaagagaggaaaccg
atatatcttggttatggtcgattacttcacgaaagcggccgaggctgaacctatgaagtc
acaagacgctgaaacggttgcttcagtttttttcaatcggtggatttgccagcatggagt
gcccgaatccgttcatagcgatcaaggccctaacttcgagagccgactcttcattgagct
atgtaagatgtgccagatctcaaagacacgcacaacacctgcacatccacaaggcaacgg
ccaggtggaaagaacgaatcgcaccctgatcggactactgaaggccttcactaaagacgc
acaaccagatgactgggatttgagtctaggtcgcgttcttctagcgtacagagccacggt
ccacacgtcaacgggtgtttccccgttcaagatgctgaccggtcgtgaaatgagagtgcc
ttcggacatattcgtgccaaacaccgacggatcagccgacaatgtttcggagtatatact
acgcctgaaagaaagtataggaagaactttcaacagcgcacgcaaacatttacggctgtc
ttataccaggcagaagaaatattatgaccgacgttgccggacgaacgtctaccgagaagg
cgacttagtgcaaatttacagaccggttcccccacctggaacacagcgcaagttccatcg
cccctggagcagggacccatttcgggtggtgaaggcgctctcgcccacaaactacctcgt
ccgcaacgcacaactgcgtacccagccgataaccgttcatcacaacaagatgagaccata
taaagggccacctccggttggttacgaagatgaggtttacgtcctgaccgaagacaggag
gccgccggttaggaacctcaatgggagctcataagtggtagcaccgggggcggcgctaaa
aggacgagggggctatgtaatacttatgttgttttaatgtgccttttaaggaggaggtaa
tctggaaactcaaacctcgttaccggatcgtcctacccttacctagtgactgcggctccc
ctccttctggaatattgtattttccctatccatcttgtcacctttaataaagatgtccaa
agcgaatcaaccgggcttgtctaggaacgctaggaatcgggaagcggagaccgaggagcc
tcgctccaca
>E.granulosus_pathogen_EgG_scaffold_0022_Lennie-136118-137774
TGTAATACTTATGTTGTTTTAATGTACCTTTCAGGGAGGAGGCAAGCAGAAAATTTGAAT
CTCGTGGTCGGATCGTCCTCCCCCGTACCTAGTGACTGCAGCTCCCCTCCTTCTTGAACA
CTGTATTTTCCCTCTCCATCTTGTCTCCTTTAATAAAGATGTCCAAAGAGAATCAACCGG
GCTTGTCTTGGAACGCTAGGAATAGGGAAGCGGAGACCGATGAGTCTCGCTCCACACTGG
TGGCAGCGCCTGCAGACCTGCCCCCTTTCGAGGAAGATATGAATTTTGAAGAGTGGCTCT
TAACTGCAACAATATGACTTTACAGTCCAATACCGAAAAGGGAAAGGACACGGTAATGCA
AATGCACTATCCCGCAGACCGACTTTAGCAGAAACAGGTGACCTTATGGTGCATACCGTA
TTTTTGAGCGATCCTACCAGACATCATTGGAGAAATACGCAGAGTACTGACCCTGACACA
GCTCTGATATATGAGAAATTCCTGGCATCCTCGCATAAGCCTGCATCGGAATAGATAACG
TTGGCCAGCAAGGCGGCTAGACAGATTTGGCAAGAGTGGTCGAAACTCTCTCTGAAAGAT
GAGATTTTATGGTACCAAGACAGTGTTTACACTCTTAAGCGTCTAGTGGTTCCTGGATCA
CTAGTACAAACAGTCCTGCAAGAGTTACACGAGCAACTCGGTCACGTGGGTGAAAAGAAG
ATGTTAGACGCCTCGAGTAAAAGATACTGGTGGCCTTCGCTCACCCTAGATGTGCGGGAT
TTCTCCCGAACCTGTACCACTTGCAGTGGTTTTAAAAGGCTTCAACCCAGAGCCAATGCA
CCTTTACAACCCATGCCTACCGGTTTTCCAGGGGAAAGAGTAGGTATAGACATTATGGGT
CCTCTTCCACCCACCAAGAGAGGAAACCGAAAAATTTTGGTTATGGTCGATTACTTCACG
AAATCGGCTAAGGCGGAACCCATGAAATCACAGGATGCTGAAACGGTTGNNNNNNNNNNN
NNNNNNNNNNNNNNNNNNNNNNNNNNNNNNNNNNNNNNNNNNNNNNNNNNNNNNNNNNNN
NNNNNNNNNNNNNNNNNNNNNNNNNNNNNACTTAGTGCAAATTTGTAGGTTGGTTCCCCC
ACCTGGAATACACCACAAGTTCCATCACCCATGGAGCAAGGACCCATTTTGGGTGGTGAA
AGCGCTCTCACCTACAAACTACCTTGTCCGCAACGCACAACTGCGTACCCAGCCGGTAAC
CGTTCATCACAACAAGATGAGGCCATATAAAGGGCCACCGCCGGTTGGTTACAAAGATGA
GGTTTACGCCCCGACTGAAGATAGGAGACCGCTGGTTAGGTACCTCAAGGGGAGCTCATA
AGTGGTAGCACCGGGGACGGCGCTAAAAGGACGAGGGGGCTGTGAAATACTTATGCTGTT
TTAATGTACCTTTCAGGGAGGAGGCAAGCCGGAAATTTGAATCTCGTGACCGGATCGTCC
TCTCCCGTACTTAGTGACTGCGGCTGCTCTGCTTCTTGAACGTTGTATTCTCCCTCTCCA
TCTTTTCATCTCTAATAAATATGCCCAAAATGAATCAATTAGGCTTGTCTAAGAACGCTA
GGAATAGGGGGCGGAGACCGATGAGTCTCGCTCTACA
>E.granulosus_pathogen_EgG_scaffold_0052_Lennie-1-3263
TGGTGGCATCGCCCGCAGACCTACCTCCTTTCAGGGAAGATACTTATTTTGAAGAGTGGC
TCTTAACTGCCAAATTCAACCTTCCTCTCTATTCCCGTTGTCAAAGAGTACCTCTTATCC
TTCGCGCTCTTCCTCATGATTTATTCGTGGTCGCAATCGGAGCCGTCATCACCCACGACA
CCGACGTTGACAAATGCTGTGATACACTGGCTCAACTTGTTATCGATCGTGAGGAACAAA
CCCTGGCTAGGGACTTCTTTCAGCGTTTTCAAAAAGCTGATGAGGCCGACGAAGAGTACG
CCAGGAACCTCCATCTCCTGAGGAAATGCGCGTTCCGCGGCTGTCCTCCAAACATGATCG
CAATTTGGGTTACGGTTCAATGTAAACACGGAGTCCGACCTTCCGCCTTGGCTGAGAAGC
TCTGCGAAGCAAAGACTAACTCGCTCGACCAATTGGTCAAGCTCGCAATTAAGAAGCTGC
AGAAACTCCGGGGGCCCCGATTTTCCGGAAACCGCAAAACTGGTCAAATGTAGCATCCTC
GTATCATGCCTTCCCGTGCTATACCCCCAGACCAGGTGAGCTTTCCTTTTCCCATTCCTG
TCTACTCCCAAATGGCTCCCATTCTTATATGAGGGTCCCTGGCAAACTTGAAGGACGCTC
CTGTAGTTTTCGCGACTCCGGTGCAGCTAAGTCAATTTTGAACCTCCAAGCCCTCCCTAC
CCTTTGTAACAGGATTAAGATCCTCTCCCCTTCTACAAAATTGCCTTCAGCAGAGGGAAG
GGAGATGGAGGGACACCATTAAAAGTCTGCATAGGGAAGGAAACTTGGGGAGTAAAATTC
ATCGTGTGTCTAGAACTGGTCTGGGACGTAATACTTGGTGCCGATTTCCTACACTACACC
AAAACCGTCCTAGATTTTGCAGAAGGAACGTTTTCCACTCACGCAGCCAACGGGGTCAAC
ACAGATACCTCTCCACCGAAAGACGAAGCAGATGACATCTTCAACGCCCTTTTGAAGCTG
CAGCCATTTCCGTGAACAATCTGGATGACCTTTGTGCGCAGCTGACTCACATTTCCAACT
ACGAGAGAAAAGAACTCCGTCAGCTCCTACTTAAGTATGCGAAAATCTTCTCATGGCAAG
GTGCAAGACTGGGACGAACAAATATTGTCAAGCATAAGATTGATACTGGTGAAGCTAGGT
CTATCTGGCAACCACATAGACGTATTCCACCTCCTTTGCTGAAAGAAGTAAACCATCCGG
TTGAAGAAATGCTTCGAGATGAGGTTATAAAGCCATCCAAGTCAGCATGGGCCTCTCCTA
TAGCGCTGGTAAAGAAGAATGTCGGCAGTCTGCGGTTATGCATCGACTATGGAAGCTGAT
TGCTGTAACCAAGAAGGAGGGAAACCGCAGTCACGAGGTACGGAAGAGGACGATCCGGTT
ACGAGATTCGAATTTCCTGATTTCCTCCTCCCTGAAAGGTACATTAAAACAACATTAATA
TTACATATCGACTTTTCATGTGACTTTTTACAATAAAATTCATTCAAATACACGTTTATA
GTTATTTTTTGCAAATACTAGTCTAAAAAATTGAAGATATTTTTATATTTTGGTGCATTT
CTCAAGTGAATGACTTTTGCACAACATTCACCTTCGCGCAGTCATGTACTCACGACTTGG
TGCAAAAACAACCCTTTGTACAACACTTTTGTACTTAGAATTGACCTTCTTGTACCTCGC
TGGGTGGGCCGGCCTTTGGGCCATGTCAATACCCCAAACACCTTCTCTGTGCTGAATATA
TGTATTCTGCCCGAGTGTTGCGTCTTCTTTCGTCTTCAGGGGGTCTCGGGACGCTACATA
CATAATGCGATTAGGTAAAAAATAGTGTCAGCCTAGGCTAATATGCAAATCATACTAACC
TGAAAAGGTAGAATTTAGCATTGATTAGTTATTACTGCAACTAGCTGTAAAACTCTAATG
TTAATCTTACAAGAGAAGGGAATTACTGGCTTTTCTAGGCCAAGTAAGTAAAGAATTAAA
AGTGAATGAAATCATACTGATAAAACCTCAATTAAAAATAGGTAAAAAATGGGATGGTAG
TACAGTAGAATTCATTTATTTTCCGAACACCATGGTCTACGTGCCTTTCTTGTGGATGTG
CGATTCTGCAGATGGTCACGAGTGTTGGACAAATTGCATTACTTGATTATCACTGTTGCA
ATCTACCTATAGTCCGTTTTCATGCAAGGTATTTGCAGCGATTCATTGCCATCATCAGAC
TACAAACGTACCAAAGGACGTGTGATAGTTAAGGGCTGCATGTTAGTGGCTAAGATAAGA
AATGTGCAGTGACTGAGCTTTAGGCTGAGGAGTTAAGATAAGCATTAATACCCGTCTCCC
GATCATTCATCTACCTTTGGTTATCTCAATGCACCTATCCCTGTATTCGCCATCCAATCA
TCTATTGACTTACTATCTGGCCATCTACAAAACCATGCTGTAAGCATCAAATAGCTGCAT
TCATCTATTCTTTCAATCATTCATAAGTTCATTCCGTCGCATTATCTTTTCGCTCATTCA
TCTATCCCATTCTCTATCTAATTTGCTGGCTGACCTGCCTGCCGGCTAAATGATTGTTCG
ACGGACTAATTGACTGACTTGGCTTTACTTGCATTATTCAAAATGCTAGAGTATTGCACA
AAATATGACCCTAGACGTGCGTGTATTGAGGTGATTGCTCGAGGTAAGTTACTTACTAAG
GCATTTTGAGGTGCAGTTTCTGGTATTGTTATTTTGGCTCTGTTTTCACTGCTTGCACAT
TCACATCAATATCCGCCTCTGATTCCTGCTCCTTTCCCCTATCATCTAAATTGGCCTTAA
CAACAGCCTTCACTTCTATCGCCATTGTCCTTAGTTGGACGATCGATAGCTCATCCGTTG
AAAGTGGAGTTAGAGTGGCTACGGATGACGATGGGATAGAAGTGCATCCCACCAGGAAGG
GATGACAGGTGATGCTACCCCGCCTGCTCATTCATTTCTGGCCATTAGTCAGACAGATCA
CAACGGGACTATGTCTTCGCAAATCACTGTCTTTTTATCGAGCTCTACACGACAATGGGG
TAGGTCAGAACACACTCGGATAGAAGGCTGTTAAGGAGACCTGAGAAATTGTGGAGATGT
GGGAGATTGGATGTGAGTAGAAGAAACCAAATGAAGGCTAAAGTGAGGATCTCTAAGTCA
GTACCAGTTGTGACTGCCTCGAT
>E.granulosus_pathogen_EgG_scaffold_0087_Lennie-20094-24521
tgtaatacttatgttgttttaatgtgcctttcagggaggaggcaagcaggaaattcgaac
cttgtaaccggattgtcctctcccttacctaatgactgcggctcccctccttcttgaata
ttgtattttccctatccatcttgtcacctttaataaagatgtccaaagcaaaccaatcgg
gcgtgtctaggaacgctaggaatcgggaagcggagaccgaggagtctcgccccacactgg
tgacagcgcccgctgaccnnnnnnnnnnnnnnnnnnnnnnnnnnnnnnnnnnnnnnnnnn
nnnnnnnnnnnnnnnnnnnnnnnnnnnnnnnnnnnnnnnnnnnnnnnnnnnnnnnnnnct
tcatccttataagagaacacaaaacacatttagacatgaccattaatgacgcactaacct
aatttaaataatatgggccataaaaggatgtttttcttttattacatgcatacttacata
gatatcttaaaacaattgaccacgggatgtaaatggcacttccagacagtaaattgaaga
gaactaaatagtgaaaaaggtaagaagcaccaataaatattgttactaaaaacgacccat
cctaaaaaagggtaacaggaaggcatttggcattaatcatcaattacttatatgttaaac
gattagcgcattggcagattcataaacagattaaagacaaagttcgtgagttaaattatg
ccgccagctggaagtcagatgtgtcattaatctatttcttggtgcaaacacaaaattatc
[truncated: 10,118 more chars]
