# Supplementary material for: A Novel Terminal-Repeat Retrotransposon in Miniature (TRIM) Is Massively Expressed in Echinococcus multilocularis Stem Cells
Source: Genome Biol Evol. 2015 Jul 1;7(8):2136–53. doi: 10.1093/gbe/evv126 (PMC4558846; doi:10.1093/gbe/evv126)
Supplement: Supplementary Data [file supp_evv126_suppl_data.zip › S2_S3_S4.xls]

## Sheet: S2 ta-TRIMs Emu
##gff-version 3
pathogen_EmW_Chr_01	artemis	TSD	107382	107385	.	-	.	ID=CDS:complement%28107382..107385%29;color=5;comment=TGTG%3B[4/4]
pathogen_EmW_Chr_01	artemis	3'CA	107386	107387	.	-	.	ID=CDS:107386..107387;color=6
pathogen_EmW_Chr_01	artemis	three_prime_LTR	107386	107581	.	-	.	ID=CDS:complement%28107386..107581%29;color=2;comment=196
pathogen_EmW_Chr_01	artemis	Trim	107386	108291	.	-	.	ID=CDS:107386..108291;color=3;comment=Incomplete%3BPPT+13/15.%2CLTR+complete%3BTSD+4
pathogen_EmW_Chr_01	artemis	5'TG	107580	107581	.	-	.	ID=CDS:107580..107581;color=6
pathogen_EmW_Chr_01	artemis	PPT	107585	107599	.	-	.	ID=CDS:complement%28107585..107598%29;color=9;comment=TAAAGAGGCGGGAGG%3B[13/15]
pathogen_EmW_Chr_01	artemis	PBS	108080	108088	.	-	.	ID=CDS:complement%28108081..108088%29;color=4;comment=TGGCAGCGG%3B[9/9]
pathogen_EmW_Chr_01	artemis	3'CA	108093	108094	.	-	.	ID=CDS:108093..108094;color=6
pathogen_EmW_Chr_01	artemis	five_prime_LTR	108093	108291	.	-	.	ID=CDS:108093..108291;color=2;comment=199
pathogen_EmW_Chr_01	artemis	5'TG	108290	108291	.	-	.	ID=CDS:108290..108291;color=6
pathogen_EmW_Chr_01	artemis	TSD	108292	108295	.	-	.	ID=CDS:complement%28108292..108295%29;color=5;comment=TGTG%3B[4/4]
pathogen_EmW_Chr_01	artemis	5'TG	1231030	1231031	.	+	.	ID=CDS:complement%281231030..1231031%29;color=6
pathogen_EmW_Chr_01	artemis	five_prime_LTR	1231030	1231227	.	+	.	ID=CDS:complement%281231030..1231227%29;color=2;comment=198
pathogen_EmW_Chr_01	artemis	Trim	1231030	1232009	.	+	.	ID=CDS:complement%281231030..1232009%29;color=3;comment=Incomplete%3BNo_3-TG%2CNo_TSD_LTR_not_perfect
pathogen_EmW_Chr_01	artemis	3'CA	1231226	1231227	.	+	.	ID=CDS:complement%281231226..1231227%29;color=6
pathogen_EmW_Chr_01	artemis	PBS	1231232	1231240	.	+	.	ID=CDS:1231232..1231239;color=4;comment=TGGCAGCGG%3B[9/9]
pathogen_EmW_Chr_01	artemis	PPT	1231804	1231818	.	+	.	ID=CDS:1231804..1231818;color=9;comment=AAAAGAGGAGGGAGG%3B[15/15]
pathogen_EmW_Chr_01	artemis	three_prime_LTR	1231822	1232009	.	+	.	ID=CDS:complement%281231822..1232009%29;color=2;comment=188
pathogen_EmW_Chr_01	artemis	3'CA	1232008	1232009	.	+	.	ID=CDS:complement%281232008..1232009%29;color=6
pathogen_EmW_Chr_01	artemis	TSD	1357230	1357234	.	-	.	ID=CDS:complement%281357230..1357234%29;color=5;comment=GCTGC%3B[5/5]
pathogen_EmW_Chr_01	artemis	three_prime_LTR	1357235	1357432	.	-	.	ID=CDS:1357235..1357432;color=2;comment=198
pathogen_EmW_Chr_01	artemis	Trim	1357235	1358221	.	-	.	ID=CDS:1357235..1358221;color=3;comment=Incomplete%3BNo_3-TG_no_3-CA%2CTSD_present_LTR_not_perfect
pathogen_EmW_Chr_01	artemis	PPT	1357436	1357450	.	-	.	ID=CDS:complement%281357436..1357450%29;color=9;comment=AAAAGAGGAGGGAGG%3B[15/15]
pathogen_EmW_Chr_01	artemis	PBS	1358014	1358022	.	-	.	ID=CDS:complement%281358015..1358022%29;color=4;comment=TGGCAGCGG%3B[9/9]
pathogen_EmW_Chr_01	artemis	3'CA	1358027	1358028	.	-	.	ID=CDS:1358027..1358028;color=6
pathogen_EmW_Chr_01	artemis	five_prime_LTR	1358027	1358221	.	-	.	ID=CDS:complement%281358027..1358221%29;color=2;comment=195
pathogen_EmW_Chr_01	artemis	5'TG	1358220	1358221	.	-	.	ID=CDS:1358220..1358221;color=6
pathogen_EmW_Chr_o1	artemis	TSD	1358222	1358226	.	-	.	ID=CDS:complement%281358222..1358226%29;color=5;comment=GCTGC%3B[5/5]
pathogen_EmW_Chr_01	artemis	TSD	1656723	1656726	.	-	.	ID=CDS:complement%281656723..1656726%29;color=5;comment=TTAA%3B[4/4]
pathogen_EmW_Chr_01	artemis	3'CA	1656727	1656728	.	-	.	ID=CDS:1656727..1656728;color=6
pathogen_EmW_Chr_01	artemis	three_prime_LTR	1656727	1656923	.	-	.	ID=CDS:1656727..1656921;colour=2;comment=197
pathogen_EmW_Chr_01	artemis	Trim	1656727	1657714	279	-	.	colour=3comment%3DIncomplete%3BPBS_not_complete_no_3-TG%2CTSD_present_LTR_not_perfect
pathogen_EmW_Chr_01	artemis	PPT	1656927	1656941	.	-	.	ID=CDS:1656927..1656941;color=9;comment=AAAAGAGGAGGGAGG%3B[15/15]
pathogen_EmW_Chr_01	artemis	PBS	1657505	1657513	.	-	.	ID=CDS:1657506..1657513;color=4;comment=TGGCAGGGG%3B[8/9]
pathogen_EmW_Chr_01	artemis	3'CA	1657518	1657519	.	-	.	ID=CDS:1657518..1657519;color=6
pathogen_EmW_Chr_01	artemis	five_prime_LTR	1657518	1657714	.	-	.	ID=CDS:1657518..1657714;color=2;comment=197
pathogen_EmW_Chr_01	artemis	5'TG	1657713	1657714	.	-	.	ID=CDS:1657713..1657714;color=6
pathogen_EmW_Chr_01	artemis	TSD	1657715	1657718	.	-	.	ID=CDS:complement%281657715..1657718%29;color=5;comment=TTAA%3B[4/4]
pathogen_EmW_Chr_01	artemis	5'TG	3453877	3453878	.	+	.	ID=CDS:complement%283453877..3453878%29;color=6
pathogen_EmW_Chr_01	artemis	five_prime_LTR	3453877	3454072	.	+	.	ID=CDS:complement%283453877..3454072%29;color=2
pathogen_EmW_Chr_01	artemis	Trim	3453877	3454809	.	+	.	ID=CDS:complement%283453877..3454809%29;color=3;comment=Incomplete%3BNo_3-CA%2CTSD_not_present_LTR_not_perfect
pathogen_EmW_Chr_01	artemis	3'CA	3454071	3454072	.	+	.	ID=CDS:complement%283454071..3454072%29;color=6
pathogen_EmW_Chr_01	artemis	PBS	3454077	3454085	.	+	.	ID=CDS:3454077..3454085;color=4;comment=9/9
pathogen_EmW_Chr_01	artemis	PPT	3454602	3454616	.	+	.	ID=CDS:3454602..3454616;color=9;comment=15/15
pathogen_EmW_Chr_01	artemis	5'TG	3454620	3454621	.	+	.	ID=CDS:complement%283454620..3454621%29;color=6
pathogen_EmW_Chr_01	artemis	three_prime_LTR	3454620	3454809	.	+	.	ID=CDS:complement%283454620..3454809%29;color=2
pathogen_EmW_Chr_01	artemis	5'TG	3785898	3785899	.	+	.	ID=CDS:complement%283785898..3785899%29;color=6
pathogen_EmW_Chr_01	artemis	five_prime_LTR	3785898	3786095	.	+	.	ID=CDS:complement%283785898..3786094%29;color=2
pathogen_EmW_Chr_01	artemis	Trim	3785898	3786982	.	+	.	ID=CDS:complement%283785898..3786979%29;color=3;comment=Incomplete%3BPBS_not_complete_no_3-CA%2CNo_TSD_not_perfect_LTR
pathogen_EmW_Chr_01	artemis	3'CA	3786094	3786095	.	+	.	ID=CDS:complement%283786094..3786095%29;color=6
pathogen_EmW_Chr_01	artemis	PBS	3786100	3786108	.	+	.	ID=CDS:3786100..3786108;color=4;comment=8/9
pathogen_EmW_Chr_01	artemis	PPT	3786777	3786791	.	+	.	ID=CDS:3786777..3786791;color=9;comment=15/15
pathogen_EmW_Chr_01	artemis	5'TG	3786795	3786796	.	+	.	ID=CDS:complement%283786795..3786796%29;color=6
pathogen_EmW_Chr_01	artemis	three_prime_LTR	3786795	3786982	.	+	.	ID=CDS:3786795..3786979;color=2
pathogen_EmW_Chr_01	artemis	5'TG	4001449	4001450	.	+	.	ID=CDS:complement%284001449..4001450%29;color=6
pathogen_EmW_Chr_01	artemis	five_prime_LTR	4001449	4001644	.	+	.	ID=CDS:4001449..4001644;color=2
pathogen_EmW_Chr_01	artemis	Trim	4001449	4002542	.	+	.	ID=CDS:complement%284001449..4002542%29;color=3;comment=Incomplete%3BNo_clear_PBS_no_3-CA%2CNo_TSD_LTR_not_perfect
pathogen_EmW_Chr_01	artemis	3'CA	4001643	4001644	.	+	.	ID=CDS:complement%284001643..4001644%29;color=6
pathogen_EmW_Chr_01	artemis	PPT	4002329	4002343	.	+	.	ID=CDS:4002329..4002343;color=9;comment=15/15
pathogen_EmW_Chr_01	artemis	5'TG	4002347	4002348	.	+	.	ID=CDS:complement%284002347..4002348%29;color=6
pathogen_EmW_Chr_01	artemis	three_prime_LTR	4002347	4002542	.	+	.	ID=CDS:4002347..4002542;color=2
pathogen_EmW_Chr_01	artemis	TSD	4341538	4341541	.	+	.	ID=CDS:4341538..4341541;color=5
pathogen_EmW_Chr_01	artemis	5'TG	4341542	4341543	.	+	.	ID=CDS:complement%284341542..4341543%29;color=6
pathogen_EmW_Chr_01	artemis	five_prime_LTR	4341542	4341736	.	+	.	ID=CDS:complement%284341542..4341736%29;color=2
pathogen_EmW_Chr_01	artemis	Trim	4341542	4342511	.	+	.	ID=CDS:complement%284341542..4342511%29;color=3;comment=Perfect%2CTSD_present_LTR_perfect
pathogen_EmW_Chr_01	artemis	3'CA	4341735	4341736	.	+	.	ID=CDS:complement%284341735..4341736%29;color=6
pathogen_EmW_Chr_01	artemis	PBS	4341741	4341749	.	+	.	ID=CDS:4341741..4341749;color=4;comment=9/9
pathogen_EmW_Chr_01	artemis	PPT	4342313	4342327	.	+	.	ID=CDS:4342313..4342327;color=9;comment=15/15
pathogen_EmW_Chr_01	artemis	5'TG	4342331	4342332	.	+	.	ID=CDS:complement%284342331..4342332%29;color=6
pathogen_EmW_Chr_01	artemis	three_prime_LTR	4342331	4342511	.	+	.	ID=CDS:4342331..4342511;color=2
pathogen_EmW_Chr_01	artemis	3'CA	4342510	4342511	.	+	.	ID=CDS:complement%284342510..4342511%29;color=6
pathogen_EmW_Chr_01	artemis	TSD	4342512	4342515	.	+	.	ID=CDS:4342512..4342515;color=5
pathogen_EmW_Chr_01	artemis	5'TG	4872683	4872684	.	+	.	ID=CDS:complement%284872683..4872684%29;color=6
pathogen_EmW_Chr_01	artemis	five_prime_LTR	4872683	4872881	.	+	.	ID=CDS:complement%284872683..4872881%29;color=2
pathogen_EmW_Chr_01	artemis	Trim	4872683	4873810	.	+	.	ID=CDS:complement%284872683..4873810%29;color=3;comment=Incomplete%3BPBS_not_complete_PPT_not_complete_no_5-CA_no_3-CA%2CNo_TSD_LTR_not_perfect
pathogen_EmW_Chr_01	artemis	PBS	4872884	4872892	.	+	.	ID=CDS:4872884..4872892;color=4;comment=7/9
pathogen_EmW_Chr_01	artemis	PPT	4873597	4873611	.	+	.	ID=CDS:4873597..4873611;color=9;comment=13/15
pathogen_EmW_Chr_01	artemis	5'TG	4873615	4873616	.	+	.	ID=CDS:complement%284873615..4873616%29;color=6
pathogen_EmW_Chr_01	artemis	three_prime_LTR	4873615	4873810	.	+	.	ID=CDS:4873615..4873810;color=2
pathogen_EmW_Chr_01	artemis	five_prime_LTR	4916792	4916979	.	+	.	ID=CDS:4916792..4916979;color=2
pathogen_EmW_Chr_01	artemis	Trim	4916792	4917831	.	+	.	ID=CDS:complement%284916792..4917831%29;color=3;comment=Incomplete%3BPPT_not_comlpete_no_5-TG_no_3-CA%2CNo_TSD_LTR_not_perfect
pathogen_EmW_Chr_01	artemis	3'CA	4916978	4916979	.	+	.	ID=CDS:complement%284916978..4916979%29;color=6
pathogen_EmW_Chr_01	artemis	PBS	4916984	4916992	.	+	.	ID=CDS:4916984..4916992;color=4;comment=9/9
pathogen_EmW_Chr_01	artemis	PPT	4917628	4917642	.	+	.	ID=CDS:complement%284917628..4917642%29;color=9;comment=14/15
pathogen_EmW_Chr_01	artemis	5'TG	4917665	4917666	.	+	.	ID=CDS:complement%284917665..4917666%29;color=6
pathogen_EmW_Chr_01	artemis	three_prime_LTR	4917665	4917831	.	+	.	ID=CDS:complement%284917665..4917831%29;color=2
pathogen_EmW_Chr_01	artemis	TSD	5327473	5327476	.	+	.	ID=CDS:5327473..5327476;color=5
pathogen_EmW_Chr_01	artemis	5'TG	5327477	5327478	.	+	.	ID=CDS:complement%285327477..5327478%29;color=6
pathogen_EmW_Chr_01	artemis	five_prime_LTR	5327477	5327674	.	+	.	ID=CDS:complement%285327477..5327674%29;color=2
pathogen_EmW_Chr_01	artemis	Trim	5327477	5328464	.	+	.	ID=CDS:complement%285327477..5328464%29;color=3;comment=Incomplete%3BPBS_no_complete_no_3-CA%2CTSD_present_LTR_not_perfect
pathogen_EmW_Chr_01	artemis	3'CA	5327673	5327674	.	+	.	ID=CDS:complement%285327673..5327674%29;color=6
pathogen_EmW_Chr_01	artemis	PBS	5327679	5327687	.	+	.	ID=CDS:5327679..5327687;color=4;comment=7/9
pathogen_EmW_Chr_01	artemis	PPT	5328251	5328265	.	+	.	ID=CDS:5328251..5328265;color=9;comment=15/15
pathogen_EmW_Chr_01	artemis	5'TG	5328269	5328270	.	+	.	ID=CDS:complement%285328269..5328270%29;color=6
pathogen_EmW_Chr_01	artemis	three_prime_LTR	5328269	5328464	.	+	.	ID=CDS:5328269..5328464;color=2
pathogen_EmW_Chr_01	artemis	TSD	5328465	5328468	.	+	.	ID=CDS:5328465..5328468;color=5
pathogen_EmW_Chr_01	artemis	TSD	5625105	5625108	.	-	.	ID=CDS:complement%285625105..5625108%29;colour=5;comment=TACT%3B[4/4]
pathogen_EmW_Chr_01	artemis	3'CA	5625109	5625110	.	-	.	ID=CDS:5625109..5625110;color=6
pathogen_EmW_Chr_01	artemis	three_prime_LTR	5625109	5625306	.	-	.	ID=CDS:5625109..5625306;color=2;comment=198
pathogen_EmW_Chr_01	artemis	Trim	5625109	5626074	174	-	.	colour=3comment%3DIncomplete%3BPBS_not_complete%2CTSD_present_LTR_perfect
pathogen_EmW_Chr_01	artemis	5'TG	5625305	5625306	.	-	.	ID=CDS:5625305..5625306;color=6
pathogen_EmW_Chr_01	artemis	PPT	5625310	5625324	.	-	.	ID=CDS:5625310..5625324;color=9;comment=AAAAGAGGAGGGAGG%3B[15/15]
pathogen_EmW_Chr_01	artemis	PBS	5625876	5625884	.	-	.	ID=CDS:5625877..5625884;color=4;comment=TGGCAACGA%3B[7/9]
pathogen_EmW_Chr_01	artemis	3'CA	5625889	5625890	.	-	.	ID=CDS:5625889..5625890;color=6
pathogen_EmW_Chr_01	artemis	five_prime_LTR	5625889	5626074	.	-	.	ID=CDS:5625904..5626074;color=2;comment=186
pathogen_EmW_Chr_01	artemis	5'TG	5626073	5626074	.	-	.	ID=CDS:5626073..5626074;color=6
pathogen_EmW_Chr_01	artemis	TSD	5626075	5626078	.	-	.	ID=CDS:complement%285626075..5626078%29;color=5;comment=TACT%3B[4/4]
pathogen_EmW_Chr_01	artemis	5'TG	6998217	6998218	.	+	.	ID=CDS:complement%286998217..6998218%29;color=6
pathogen_EmW_Chr_01	artemis	five_prime_LTR	6998217	6998419	.	+	.	ID=CDS:complement%286998217..6998419%29;color=2;comment=203
pathogen_EmW_Chr_01	artemis	Trim	6998217	6999116	152	+	.	colour=3comment%3DIncomplete%3BNo_3-CA%2CNo_TSD_LTR_not_perfect
pathogen_EmW_Chr_01	artemis	3'CA	6998418	6998419	.	+	.	ID=CDS:complement%286998418..6998419%29;color=6
pathogen_EmW_Chr_01	artemis	PBS	6998424	6998432	.	+	.	ID=CDS:complement%286998424..6998431%29;color=4;comment=TGGCAGCG%3B[9/9]
pathogen_EmW_Chr_01	artemis	PPT	6998981	6998995	.	+	.	ID=CDS:complement%286998981..6998995%29;color=9;comment=AAAAGAGGAGGGAGG%3B[15/15]
pathogen_EmW_Chr_01	artemis	5'TG	6998999	6999000	.	+	.	ID=CDS:complement%286998999..6999000%29;color=6
pathogen_EmW_Chr_01	artemis	three_prime_LTR	6998999	6999116	.	+	.	ID=CDS:complement%286999005..6999116%29;color=2;comment=118
pathogen_EmW_Chr_01	artemis	TSD	7775904	7775907	.	+	.	ID=CDS:7775904..7775907;color=5;comment=GAAA%3B[4/4]
pathogen_EmW_Chr_01	artemis	5'TG	7775908	7775909	.	+	.	ID=CDS:complement%287775908..7775909%29;color=6
pathogen_EmW_Chr_01	artemis	five_prime_LTR	7775908	7776100	.	+	.	ID=CDS:complement%287775908..7776100%29;color=2;comment=193
pathogen_EmW_Chr_01	artemis	Trim	7775908	7776892	257	+	.	colour=3comment%3D985comment%3D985comment%3DIncomplete%3BPPT_not_complete%2CTSD_present_LTR_perfect
pathogen_EmW_Chr_01	artemis	3'CA	7776099	7776100	.	+	.	ID=CDS:complement%287776099..7776100%29;color=6
pathogen_EmW_Chr_01	artemis	PBS	7776105	7776113	.	+	.	ID=CDS:complement%287776105..7776112%29;color=4;comment=TGGCAGCGG%3B[9/9]
pathogen_EmW_Chr_01	artemis	PPT	7776677	7776691	.	+	.	ID=CDS:complement%287776677..7776691%29;color=9;comment=AAAACAGGAGGGAGG%3B[14/15]
pathogen_EmW_Chr_01	artemis	5'TG	7776695	7776696	.	+	.	ID=CDS:complement%287776695..7776696%29;color=6
pathogen_EmW_Chr_01	artemis	three_prime_LTR	7776695	7776892	.	+	.	ID=CDS:complement%287776695..7776892%29;color=2;comment=198
pathogen_EmW_Chr_01	artemis	3'CA	7776891	7776892	.	+	.	ID=CDS:complement%287776891..7776892%29;color=6
pathogen_EmW_Chr_01	artemis	TSD	7776893	7776896	.	+	.	ID=CDS:7776893..7776896;color=5;comment=GAAA%3B[4/4]
pathogen_EmW_Chr_01	artemis	TSD	11349547	11349550	.	-	.	ID=CDS:complement%2811349547..11349550%29;color=5
pathogen_EmW_Chr_01	artemis	3'CA	11349551	11349552	.	-	.	ID=CDS:11349551..11349552;color=6
pathogen_EmW_Chr_01	artemis	three_prime_LTR	11349551	11349746	.	-	.	ID=CDS:complement%2811349551..11349746%29;color=2
pathogen_EmW_Chr_01	artemis	Trim	11349551	11350477	.	-	.	ID=CDS:11349551..11350477;color=3;comment=Incomplete___PBS_not_complete_no_5-CA%2C+TSD_present_LTR_not_perfect+
pathogen_EmW_Chr_01	artemis	5'TG	11349745	11349746	.	-	.	ID=CDS:11349744..11349746;color=6
pathogen_EmW_Chr_01	artemis	PPT	11349750	11349764	.	-	.	ID=CDS:complement%2811349750..11349764%29;color=9;comment=15/15
pathogen_EmW_Chr_01	artemis	PBS	11350282	11350290	.	-	.	ID=CDS:complement%2811350282..11350290%29;color=4;comment=8/9
pathogen_EmW_Chr_01	artemis	five_prime_LTR	11350295	11350477	.	-	.	ID=CDS:complement%2811350295..11350477%29;color=2
pathogen_EmW_Chr_01	artemis	5'TG	11350476	11350477	.	-	.	ID=CDS:11350476..11350477;color=6
pathogen_EmW_Chr_01	artemis	TSD	11350478	11350481	.	-	.	ID=CDS:complement%2811350478..11350481%29;color=5
pathogen_EmW_Chr_01	artemis	5'TG	14136061	14136062	.	+	.	ID=CDS:complement%2814136061..14136062%29;color=6
pathogen_EmW_Chr_01	artemis	five_prime_LTR	14136061	14136251	.	+	.	ID=CDS:14136061..14136251;color=2
pathogen_EmW_Chr_01	artemis	Trim	14136061	14137107	.	+	.	ID=CDS:complement%2814136061..14137107%29;color=3;comment=Incomplete%3BPBS_not_present%2CNo_TSD_LTR_perfect
pathogen_EmW_Chr_01	artemis	3'CA	14136250	14136251	.	+	.	ID=CDS:complement%2814136250..14136251%29;color=6
pathogen_EmW_Chr_01	artemis	PPT	14136902	14136916	.	+	.	ID=CDS:14136902..14136916;color=9;comment=15/15
pathogen_EmW_Chr_01	artemis	5'TG	14136920	14136921	.	+	.	ID=CDS:complement%2814136920..14136921%29;color=6
pathogen_EmW_Chr_01	artemis	three_prime_LTR	14136920	14137107	.	+	.	ID=CDS:14136920..14137107;color=2
pathogen_EmW_Chr_01	artemis	3'CA	14137106	14137107	.	+	.	ID=CDS:complement%2814137106..14137107%29;color=6
pathogen_EmW_Chr_01	artemis	TSD	14929039	14929043	.	+	.	ID=CDS:14929039..14929043;color=5;comment=5/5
pathogen_EmW_Chr_01	artemis	5'TG	14929044	14929045	.	+	.	ID=CDS:complement%2814929044..14929045%29;color=6
pathogen_EmW_Chr_01	artemis	five_prime_LTR	14929044	14929218	.	+	.	ID=CDS:complement%2814929044..14929218%29;color=2
pathogen_EmW_Chr_01	artemis	Trim	14929044	14929982	.	+	.	ID=CDS:complement%2814929044..14929984%29;color=3;comment=Incomplete%3BPBS_not_complete_no_3-CA%2CTSD_present_LTR_not_perfect
pathogen_EmW_Chr_01	artemis	3'CA	14929217	14929218	.	+	.	ID=CDS:complement%2814929217..14929218%29;color=6
pathogen_EmW_Chr_01	artemis	PBS	14929223	14929231	.	+	.	ID=CDS:14929223..14929231;color=4;comment=8/9
pathogen_EmW_Chr_01	artemis	PPT	14929770	14929782	.	+	.	ID=CDS:14929770..14929782;color=9;comment=15/15
pathogen_EmW_Chr_01	artemis	5'TG	14929786	14929787	.	+	.	ID=CDS:complement%2814929786..14929787%29;color=6
pathogen_EmW_Chr_01	artemis	three_prime_LTR	14929786	14929982	.	+	.	ID=CDS:complement%2814929786..14929984%29;color=2
pathogen_EmW_Chr_01	artemis	TSD	14929983	14929987	.	+	.	ID=CDS:14929983..14929987;color=5;comment=5/5
pathogen_EmW_Chr_01	artemis	5'TG	16435258	16435259	.	+	.	ID=CDS:complement%2816435258..16435259%29;color=6
pathogen_EmW_Chr_01	artemis	five_prime_LTR	16435258	16435451	.	+	.	ID=CDS:complement%2816435259..16435451%29;color=2
pathogen_EmW_Chr_01	artemis	Trim	16435258	16436400	.	+	.	ID=CDS:complement%2816435259..16436400%29;color=3;comment=Incomplete%3BPBS_not_complete_no_5-CA%2CNo_TSD_LTR_not_perfect
pathogen_EmW_Chr_01	artemis	PBS	16435456	16435464	.	+	.	ID=CDS:16435456..16435464;color=4;comment=6/9
pathogen_EmW_Chr_01	artemis	PPT	16436195	16436209	.	+	.	ID=CDS:16436195..16436209;color=9;comment=15/15
pathogen_EmW_Chr_01	artemis	5'TG	16436213	16436214	.	+	.	ID=CDS:complement%2816436213..16436214%29;color=6
pathogen_EmW_Chr_01	artemis	three_prime_LTR	16436213	16436400	.	+	.	ID=CDS:16436213..16436400;color=2
pathogen_EmW_Chr_01	artemis	3'CA	16436399	16436400	.	+	.	ID=CDS:complement%2816436399..16436400%29;color=6
pathogen_EmW_Chr_01	artemis	TSD	17168438	17168441	.	+	.	ID=CDS:17168438..17168441;color=5;comment=4/4
pathogen_EmW_Chr_01	artemis	five_prime_LTR	17168442	17168633	.	+	.	ID=CDS:17168442..17168633;color=2
pathogen_EmW_Chr_01	artemis	Trim	17168442	17169541	.	+	.	ID=CDS:complement%2817168442..17169541%29;color=3;comment=Incomplete%3BNo_5-TG_no_5-CA_no_3-TG%2CTSD_present_LTR_not_perfect
pathogen_EmW_Chr_01	artemis	PBS	17168638	17168646	.	+	.	ID=CDS:17168638..17168646;color=4;comment=9/9
pathogen_EmW_Chr_01	artemis	PPT	17169336	17169350	.	+	.	ID=CDS:17169336..17169350;color=9;comment=15/15
pathogen_EmW_Chr_01	artemis	three_prime_LTR	17169354	17169541	.	+	.	ID=CDS:17169354..17169541;color=2
pathogen_EmW_Chr_01	artemis	3'CA	17169540	17169541	.	+	.	ID=CDS:complement%2817169540..17169541%29;color=6
pathogen_EmW_Chr_01	artemis	TSD	17169542	17169545	.	+	.	ID=CDS:17169542..17169545;color=5;comment=4/4
pathogen_EmW_Chr_01	artemis	five_prime_LTR	18420997	18421188	.	+	.	ID=CDS:18420997..18421188;color=2
pathogen_EmW_Chr_01	artemis	Trim	18420997	18422081	.	+	.	ID=CDS:complement%2818420997..18422081%29;color=3;comment=Incomplete%3BPBS_not_complete_no_5-TG%2CNo_TSD_LTR_not_perfect
pathogen_EmW_Chr_01	artemis	3'CA	18421187	18421188	.	+	.	ID=CDS:complement%2818421187..18421188%29;color=6
pathogen_EmW_Chr_01	artemis	PBS	18421193	18421201	.	+	.	ID=CDS:18421193..18421201;color=4;comment=7/9
pathogen_EmW_Chr_01	artemis	PPT	18421905	18421919	.	+	.	ID=CDS:18421905..18421919;color=9;comment=15/15
pathogen_EmW_Chr_01	artemis	5'TG	18421923	18421924	.	+	.	ID=CDS:complement%2818421923..18421924%29;color=6
pathogen_EmW_Chr_01	artemis	three_prime_LTR	18421923	18422081	.	+	.	ID=CDS:18421923..18422081;color=2
pathogen_EmW_Chr_01	artemis	3'CA	18422080	18422081	.	+	.	ID=CDS:complement%2818422080..18422081%29;color=6
pathogen_EmW_Chr_01	artemis	TSD	18486877	18486880	.	+	.	ID=CDS:18486877..18486880;color=5
pathogen_EmW_Chr_01	artemis	5'TG	18486881	18486882	.	+	.	ID=CDS:complement%2818486881..18486882%29;color=6
pathogen_EmW_Chr_01	artemis	five_prime_LTR	18486881	18487073	.	+	.	ID=CDS:18486881..18487073;color=2
pathogen_EmW_Chr_01	artemis	Trim	18486881	18488000	.	+	.	ID=CDS:complement%2818486881..18488000%29;color=3;comment=Perfect%2CTSD_present_LTR_perfect
pathogen_EmW_Chr_01	artemis	3'CA	18487072	18487073	.	+	.	ID=CDS:complement%2818487072..18487073%29;color=6
pathogen_EmW_Chr_01	artemis	PBS	18487078	18487086	.	+	.	ID=CDS:18487078..18487086;color=4;comment=9/9
pathogen_EmW_Chr_01	artemis	PPT	18487790	18487804	.	+	.	ID=CDS:18487790..18487804;color=9;comment=15/15
pathogen_EmW_Chr_01	artemis	5'TG	18487808	18487809	.	+	.	ID=CDS:complement%2818487808..18487809%29;color=6
pathogen_EmW_Chr_01	artemis	three_prime_LTR	18487808	18488000	.	+	.	ID=CDS:18487808..18488000;color=2
pathogen_EmW_Chr_01	artemis	3'CA	18487999	18488000	.	+	.	ID=CDS:complement%2818487999..18488000%29;color=6
pathogen_EmW_Chr_01	artemis	TSD	18488001	18488004	.	+	.	ID=CDS:18488001..18488004;color=5
pathogen_EmW_Chr_01	artemis	5'TG	18514793	18514794	.	+	.	ID=CDS:complement%2818514793..18514794%29;color=6
pathogen_EmW_Chr_01	artemis	five_prime_LTR	18514793	18514976	.	+	.	ID=CDS:18514793..18514976;color=2
pathogen_EmW_Chr_01	artemis	Trim	18514793	18515907	.	+	.	ID=CDS:complement%2818514793..18515904%29;color=3;comment=Perfect%2CNo_TSD_LTR_perfect
pathogen_EmW_Chr_01	artemis	3'CA	18514975	18514976	.	+	.	ID=CDS:complement%2818514975..18514976%29;color=6
pathogen_EmW_Chr_01	artemis	PBS	18514981	18514989	.	+	.	ID=CDS:18514981..18514989;color=4;comment=9/9
pathogen_EmW_Chr_01	artemis	PPT	18515693	18515707	.	+	.	ID=CDS:18515693..18515707;color=9;comment=15/15
pathogen_EmW_Chr_01	artemis	5'TG	18515711	18515712	.	+	.	ID=CDS:complement%2818515711..18515712%29;color=6
pathogen_EmW_Chr_01	artemis	three_prime_LTR	18515711	18515907	.	+	.	ID=CDS:18515711..18515904;color=2
pathogen_EmW_Chr_01	artemis	3'CA	18515906	18515907	.	+	.	ID=CDS:complement%2818515906..18515907%29;color=6
pathogen_EmW_Chr_01	artemis	TSD	18610856	18610859	.	+	.	ID=CDS:18610856..18610859;color=5;comment=4/4
pathogen_EmW_Chr_01	artemis	5'TG	18610860	18610861	.	+	.	ID=CDS:complement%2818610860..18610861%29;color=6
pathogen_EmW_Chr_01	artemis	five_prime_LTR	18610860	18611057	.	+	.	ID=CDS:complement%2818610861..18611057%29;color=2
pathogen_EmW_Chr_01	artemis	Trim	18610860	18611930	.	+	.	ID=CDS:complement%2818610860..18611930%29;color=3;comment=Incomplete%3BPBS_not_complete_no_5-CA%2CTSD_present_LTR_not_perfect
pathogen_EmW_Chr_01	artemis	PBS	18611062	18611070	.	+	.	ID=CDS:18611062..18611070;color=4;comment=8/9
pathogen_EmW_Chr_01	artemis	PPT	18611720	18611734	.	+	.	ID=CDS:18611720..18611734;color=9;comment=15/15
pathogen_EmW_Chr_01	artemis	5'TG	18611738	18611739	.	+	.	ID=CDS:complement%2818611738..18611739%29;color=6
pathogen_EmW_Chr_01	artemis	three_prime_LTR	18611738	18611930	.	+	.	ID=CDS:18611738..18611930;color=2
pathogen_EmW_Chr_01	artemis	3'CA	18611929	18611930	.	+	.	ID=CDS:complement%2818611929..18611930%29;color=6
pathogen_EmW_Chr_01	artemis	TSD	18611931	18611934	.	+	.	ID=CDS:18611931..18611934;color=5;comment=4/4
pathogen_EmW_Chr_01	artemis	5'TG	18666961	18666962	.	+	.	ID=CDS:complement%2818666961..18666962%29;color=6
pathogen_EmW_Chr_01	artemis	five_prime_LTR	18666961	18667153	.	+	.	ID=CDS:18666961..18667153;color=2
pathogen_EmW_Chr_01	artemis	Trim	18666961	18668025	.	+	.	ID=CDS:complement%2818666961..18668025%29;color=3;comment=Incomplete%3BPBS_not_complete_no_5-CA%2CNo_TSD_LTR_no_perfect
pathogen_EmW_Chr_01	artemis	PBS	18667158	18667166	.	+	.	ID=CDS:18667158..18667166;color=4;comment=8/9
pathogen_EmW_Chr_01	artemis	PPT	18667816	18667830	.	+	.	ID=CDS:18667816..18667830;color=9;comment=15/15
pathogen_EmW_Chr_01	artemis	5'TG	18667834	18667835	.	+	.	ID=CDS:complement%2818667834..18667835%29;color=6
pathogen_EmW_Chr_01	artemis	three_prime_LTR	18667834	18668025	.	+	.	ID=CDS:18667834..18668025;color=2
pathogen_EmW_Chr_01	artemis	3'CA	18668024	18668025	.	+	.	ID=CDS:complement%2818668024..18668025%29;color=6
pathogen_EmW_Chr_01	artemis	three_prime_LTR	18752635	18752834	.	-	.	ID=CDS:18752635..18752834;color=2
pathogen_EmW_Chr_01	artemis	Trim	18752635	18753559	.	-	.	ID=CDS:18752636..18753581;color=3;comment=Incomplete%3BPBS_not_complete_no_3-CA%2CNo_TSD_LTR_not_perfect
pathogen_EmW_Chr_01	artemis	5'TG	18752833	18752834	.	-	.	ID=CDS:18752833..18752834;color=6
pathogen_EmW_Chr_01	artemis	PPT	18752838	18752852	.	-	.	ID=CDS:complement%2818752838..18752852%29;color=9;comment=15/15
pathogen_EmW_Chr_01	artemis	PBS	18753403	18753411	.	-	.	ID=CDS:18753403..18753411;color=4;comment=7/9
pathogen_EmW_Chr_01	artemis	3'CA	18753416	18753417	.	-	.	ID=CDS:18753416..18753417;color=6
pathogen_EmW_Chr_01	artemis	five_prime_LTR	18753416	18753559	.	-	.	ID=CDS:complement%2818753502..18753581%29;color=2
pathogen_EmW_Chr_01	artemis	5'TG	18753558	18753559	.	-	.	ID=CDS:18753558..18753559;color=6
pathogen_EmW_Chr_01	artemis	TSD	18804326	18804330	.	+	.	ID=CDS:18804326..18804330;color=5;comment=GTAGT%3B[5\5]
pathogen_EmW_Chr_01	artemis	5'TG	18804331	18804332	.	+	.	ID=CDS:complement%2818804331..18804332%29;color=6
pathogen_EmW_Chr_01	artemis	five_prime_LTR	18804331	18804540	.	+	.	ID=CDS:complement%2818804331..18804540%29;color=2;comment=210
pathogen_EmW_Chr_01	artemis	Trim	18804331	18805309	172	+	.	colour=3comment%3DIncomplete%3BPBS_not_complete%2CTSD_present_LTR_perfect
pathogen_EmW_Chr_01	artemis	3'CA	18804539	18804540	.	+	.	ID=CDS:complement%2818804539..18804540%29;color=6
pathogen_EmW_Chr_01	artemis	PBS	18804545	18804553	.	+	.	ID=CDS:complement%2818804545..18804553%29;color=4;comment=5/9
pathogen_EmW_Chr_01	artemis	PPT	18805115	18805129	.	+	.	ID=CDS:complement%2818805115..18805129%29;color=9;comment=AAAAGAGGAGGGAGG%3B[15/15]
pathogen_EmW_Chr_01	artemis	5'TG	18805133	18805134	.	+	.	ID=CDS:complement%2818805133..18805134%29;color=6
pathogen_EmW_Chr_01	artemis	three_prime_LTR	18805133	18805309	.	+	.	ID=CDS:complement%2818805133..18805309%29;color=2;comment=177
pathogen_EmW_Chr_01	artemis	3'CA	18805308	18805309	.	+	.	ID=CDS:complement%2818805308..18805309%29;color=6
pathogen_EmW_Chr_01	artemis	TSD	18805310	18805314	.	+	.	ID=CDS:18805310..18805314;color=5;comment=GTAGT%3B[5/5]
pathogen_EmW_Chr_01	artemis	TSD	18875708	18875711	.	-	.	ID=CDS:complement%2818875708..18875711%29;color=5;comment=GAAC%3B[4/4]
pathogen_EmW_Chr_01	artemis	3'CA	18875712	18875713	.	-	.	ID=CDS:18875712..18875713;color=6
pathogen_EmW_Chr_01	artemis	three_prime_LTR	18875712	18875909	.	-	.	ID=CDS:complement%2818875712..18875909%29;color=2;comment=198
pathogen_EmW_Chr_01	artemis	Trim	18875712	18876691	.	-	.	ID=CDS:18875712..18876691;color=3;comment=Incomplete%3BPBS_not_complete%2CTSD_present_LTR_perfect
pathogen_EmW_Chr_01	artemis	5'TG	18875908	18875909	.	-	.	ID=CDS:18875908..18875909;color=6
pathogen_EmW_Chr_01	artemis	PPT	18875913	18875927	.	-	.	ID=CDS:complement%2818875913..18875927%29;color=9;comment=AAAAGAGGAGGAGG%3B[15/15]
pathogen_EmW_Chr_01	artemis	PBS	18876479	18876487	.	-	.	ID=CDS:complement%2818876479..18876487%29;color=4;comment=TGGAGGACG%3B[5/9]
pathogen_EmW_Chr_01	artemis	3'CA	18876492	18876493	.	-	.	ID=CDS:18876492..18876493;color=6
pathogen_EmW_Chr_01	artemis	five_prime_LTR	18876492	18876691	.	-	.	ID=CDS:complement%2818876492..18876691%29;colour=2;comment=200
pathogen_EmW_Chr_01	artemis	5'TG	18876690	18876691	.	-	.	ID=CDS:18876690..18876691;color=6
pathogen_EmW_Chr_01	artemis	TSD	18876692	18876695	.	-	.	ID=CDS:complement%2818876692..18876695%29;color=5;comment=GAAC%3B[4/4]
pathogen_EmW_Chr_01	artemis	5'TG	18909590	18909591	.	+	.	ID=CDS:complement%2818909590..18909591%29;color=6
pathogen_EmW_Chr_01	artemis	five_prime_LTR	18909590	18909796	.	+	.	ID=CDS:18909590..18909796;color=2
pathogen_EmW_Chr_01	artemis	Trim	18909590	18910542	.	+	.	ID=CDS:complement%2818909590..18910542%29;color=3;comment=Incomplete%3BNo_5-CA%2CNo_TSD_LTR_not_perfect
pathogen_EmW_Chr_01	artemis	PBS	18909801	18909809	.	+	.	ID=CDS:18909801..18909809;color=4;comment=9/9
pathogen_EmW_Chr_01	artemis	PPT	18910358	18910372	.	+	.	ID=CDS:18910358..18910372;color=9;comment=15/15
pathogen_EmW_Chr_01	artemis	5'TG	18910376	18910377	.	+	.	ID=CDS:complement%2818910376..18910377%29;color=6
pathogen_EmW_Chr_01	artemis	three_prime_LTR	18910376	18910542	.	+	.	ID=CDS:18910376..18910542;color=2
pathogen_EmW_Chr_01	artemis	3'CA	18910541	18910542	.	+	.	ID=CDS:complement%2818910541..18910542%29;color=6
pathogen_EmW_Chr_01	artemis	5'TG	19120638	19120639	.	+	.	ID=CDS:complement%2819120638..19120639%29;color=6
pathogen_EmW_Chr_01	artemis	five_prime_LTR	19120638	19120836	.	+	.	ID=CDS:complement%2819120638..19120836%29;color=2
pathogen_EmW_Chr_01	artemis	Trim	19120638	19121536	.	+	.	ID=CDS:complement%2819120638..19121576%29;color=3;comment=Incomplete%3B3-LTR_too_short_no_3-CA%2CNo_TSD_LTR_not_perfect
pathogen_EmW_Chr_01	artemis	3'CA	19120835	19120836	.	+	.	ID=CDS:complement%2819120835..19120836%29;color=6
pathogen_EmW_Chr_01	artemis	PBS	19120841	19120849	.	+	.	ID=CDS:19120841..19120849;color=4;comment=9/9
pathogen_EmW_Chr_01	artemis	PPT	19121401	19121415	.	+	.	ID=CDS:19121401..19121415;color=9;comment=15/15
pathogen_EmW_Chr_01	artemis	5'TG	19121419	19121420	.	+	.	ID=CDS:complement%2819121419..19121420%29;color=6
pathogen_EmW_Chr_01	artemis	three_prime_LTR	19121419	19121536	.	+	.	ID=CDS:19121419..19121576;color=2
pathogen_EmW_Chr_01	artemis	5'TG	19125307	19125308	.	+	.	ID=CDS:complement%2819125307..19125308%29;color=6
pathogen_EmW_Chr_01	artemis	five_prime_LTR	19125307	19125505	.	+	.	ID=CDS:complement%2819125307..19125505%29;color=2
pathogen_EmW_Chr_01	artemis	Trim	19125307	19126178	.	+	.	ID=CDS:complement%2819125307..19126177%29;color=3;comment=Incomplete%3BNo_PPT_no_3-TG%2CNo_TSD_LTR_not_perfect
pathogen_EmW_Chr_01	artemis	3'CA	19125504	19125505	.	+	.	ID=CDS:complement%2819125504..19125505%29;color=6
pathogen_EmW_Chr_01	artemis	PBS	19125510	19125518	.	+	.	ID=CDS:19125510..19125518;color=4;comment=9/9
pathogen_EmW_Chr_01	artemis	three_prime_LTR	19125982	19126178	.	+	.	ID=CDS:complement%2819125982..19126177%29;color=2
pathogen_EmW_Chr_01	artemis	3'CA	19126177	19126178	.	+	.	ID=CDS:complement%2819126177..19126178%29;color=6
pathogen_EmW_Chr_01	artemis	TSD	19153325	19153328	.	-	.	ID=CDS:complement%2819153325..19153328%29;color=5;comment=GTAA%3B[4/4]
pathogen_EmW_Chr_01	artemis	3'CA	19153329	19153330	.	-	.	ID=CDS:19153329..19153330;color=6
pathogen_EmW_Chr_01	artemis	three_prime_LTR	19153329	19153527	.	-	.	ID=CDS:complement%2819153329..19153527%29;color=2;comment=199
pathogen_EmW_Chr_01	artemis	Trim	19153329	19154308	.	-	.	ID=CDS:19153329..19154308;color=3;comment=Perfect%2CTSD_present_LTR_perfect
pathogen_EmW_Chr_01	artemis	5'TG	19153526	19153527	.	-	.	ID=CDS:19153526..19153527;color=6
pathogen_EmW_Chr_01	artemis	PPT	19153531	19153545	.	-	.	ID=CDS:complement%2819153531..19153545%29;color=9;comment=AAAAGAGGAGGGAGG%3B[15/15]
pathogen_EmW_Chr_01	artemis	PBS	19154097	19154105	.	-	.	ID=CDS:complement%2819154098..19154105%29;color=4;comment=TGGCAGCGG%3B[9/9]
pathogen_EmW_Chr_01	artemis	3'CA	19154110	19154111	.	-	.	ID=CDS:19154110..19154111;color=6
pathogen_EmW_Chr_01	artemis	five_prime_LTR	19154110	19154308	.	-	.	ID=CDS:complement%2819154110..19154313%29;color=2;comment=199
pathogen_EmW_Chr_01	artemis	5'TG	19154307	19154308	.	-	.	ID=CDS:19154307..19154308;color=6
pathogen_EmW_Chr_01	artemis	TSD	19154309	19154312	.	-	.	ID=CDS:complement%2819154309..19154312%29;color=5;comment=GTAA%3B[4/4]
pathogen_EmW_Chr_01	artemis	3'CA	19211271	19211272	.	-	.	ID=CDS:19211271..19211272;color=6
pathogen_EmW_Chr_01	artemis	three_prime_LTR	19211271	19211468	.	-	.	ID=CDS:19211286..19211465;color=2;comment=183
pathogen_EmW_Chr_01	artemis	Trim	19211271	19212200	231	-	.	colour=3comment%3DIncomplete%3BPBS_not_complete_PPT_not_complete_no_5-CA%2CNo_TSD_LTR_not_perfect
pathogen_EmW_Chr_01	artemis	5'TG	19211467	19211468	.	-	.	ID=CDS:19211467..19211468;color=6
pathogen_EmW_Chr_01	artemis	PPT	19211472	19211486	.	-	.	ID=CDS:19211472..19211486;color=9;comment=GTGGGAGGAGGGAGG%3B[14/15]
pathogen_EmW_Chr_01	artemis	PBS	19211990	19211998	.	-	.	ID=CDS:19211991..19211998;color=4;comment=TGGCGGCGG%3B[8/9]
pathogen_EmW_Chr_01	artemis	five_prime_LTR	19212003	19212200	.	-	.	ID=CDS:19212005..19212200;color=2;comment=198
pathogen_EmW_Chr_01	artemis	5'TG	19212199	19212200	.	-	.	ID=CDS:19212199..19212200;color=6
pathogen_EmW_Chr_01	artemis	TSD	19218573	19218576	.	+	.	ID=CDS:19218573..19218576;color=5
pathogen_EmW_Chr_01	artemis	5'TG	19218577	19218578	.	+	.	ID=CDS:complement%2819218577..19218578%29;color=6
pathogen_EmW_Chr_01	artemis	five_prime_LTR	19218577	19218748	.	+	.	ID=CDS:complement%2819218615..19218746%29;color=2;comment=134
pathogen_EmW_Chr_01	artemis	Trim	19218577	19219480	268	+	.	color=3comment%3DIncomplete%3BPBS_not_complete_PPT_not_complete_no_5-CA%2CTSD_present_LTR_not_perfect
pathogen_EmW_Chr_01	artemis	PBS	19218753	19218761	.	+	.	ID=CDS:complement%2819218753..19218760%29;color=4;comment=TGGCGGCGG%3B[8/9]
pathogen_EmW_Chr_01	artemis	PPT	19219265	19219279	.	+	.	ID=CDS:complement%2819219265..19219279%29;color=9;comment=GTGGGAGGAGGGAGG%3B[14/15]
pathogen_EmW_Chr_01	artemis	5'TG	19219283	19219284	.	+	.	ID=CDS:complement%2819219283..19219284%29;color=6
pathogen_EmW_Chr_01	artemis	three_prime_LTR	19219283	19219480	.	+	.	ID=CDS:complement%2819219286..19219480%29;color=2;comment=198
pathogen_EmW_Chr_01	artemis	3'CA	19219479	19219480	.	+	.	ID=CDS:complement%2819219479..19219480%29;color=6
pathogen_EmW_Chr_01	artemis	TSD	19219481	19219484	.	+	.	ID=CDS:19219481..19219484;color=5
pathogen_EmW_Chr_01	artemis	five_prime_LTR	19231167	19231369	.	+	.	ID=CDS:complement%2819231168..19231325%29;color=2
pathogen_EmW_Chr_01	artemis	Trim	19231167	19232053	.	+	.	ID=CDS:complement%2819231168..19232053%29;color=3;comment=Incomplete%3BPBS_not_complete_no_5-TG_no_5-CA_no_3_TG%2CTSD_not_present_LTR_not_perfect
pathogen_EmW_Chr_01	artemis	PBS	19231377	19231385	.	+	.	ID=CDS:complement%2819231377..19231385%29;color=4;comment=8/9%3Bdeletion
pathogen_EmW_Chr_01	artemis	PPT	19231840	19231854	.	+	.	ID=CDS:19231840..19231854;color=9;comment=15/15
pathogen_EmW_Chr_01	artemis	three_prime_LTR	19231858	19232053	.	+	.	ID=CDS:complement%2819231858..19232053%29;color=2
pathogen_EmW_Chr_01	artemis	3'CA	19232052	19232053	.	+	.	ID=CDS:complement%2819232052..19232053%29;color=6
pathogen_EmW_Chr_01	artemis	three_prime_LTR	19292314	19292488	.	-	.	ID=CDS:19292316..19292488;color=2;comment=173
pathogen_EmW_Chr_01	artemis	Trim	19292314	19293250	222	-	.	colour=3comment%3DIncomplete%3BPBS_not_complete_no_3-CA%2CNo_TSD_LTR_not_perfect
pathogen_EmW_Chr_01	artemis	5'TG	19292487	19292488	.	-	.	ID=CDS:19292487..19292488;color=6
pathogen_EmW_Chr_01	artemis	PPT	19292492	19292506	.	-	.	ID=CDS:19292492..19292506;color=9;comment=AAAAGGGGAGGGAGG%3B[15/15]
pathogen_EmW_Chr_01	artemis	PBS	19293042	19293050	.	-	.	ID=CDS:19293043..19293050;color=4;comment=TGGCACCAG%3B[7/9]
pathogen_EmW_Chr_01	artemis	3'CA	19293055	19293056	.	-	.	ID=CDS:19293055..19293056;color=6
pathogen_EmW_Chr_01	artemis	five_prime_LTR	19293055	19293250	.	-	.	ID=CDS:19293055..19293247;color=2;comment=196
pathogen_EmW_Chr_01	artemis	5'TG	19293249	19293250	.	-	.	ID=CDS:19293249..19293250;color=6
pathogen_EmW_Chr_01	artemis	5'TG	19373875	19373876	.	+	.	ID=CDS:complement%2819373875..19373876%29;color=6
pathogen_EmW_Chr_01	artemis	five_prime_LTR	19373875	19374071	.	+	.	ID=CDS:complement%2819373875..19374071%29;color=2;comment=197
pathogen_EmW_Chr_01	artemis	Trim	19373875	19374812	.	+	.	ID=CDS:complement%2819373875..19374812%29;color=3;comment=Incomplete%3BPBS_not_complete%2CNo_TSD_LTR_perfect
pathogen_EmW_Chr_01	artemis	3'CA	19374070	19374071	.	+	.	ID=CDS:complement%2819374070..19374071%29;color=6
pathogen_EmW_Chr_01	artemis	PBS	19374076	19374084	.	+	.	ID=CDS:19374076..19374083;color=4;comment=TGGCACCAG%3B[7/9]
pathogen_EmW_Chr_01	artemis	PPT	19374620	19374634	.	+	.	ID=CDS:19374620..19374634;color=9;comment=AAAAGGGGAGGGAGG%3B[15/15]
pathogen_EmW_Chr_01	artemis	5'TG	19374638	19374639	.	+	.	ID=CDS:complement%2819374638..19374639%29;color=6
pathogen_EmW_Chr_01	artemis	three_prime_LTR	19374638	19374812	.	+	.	ID=CDS:19374638..19374812;color=2;comment=175
pathogen_EmW_Chr_01	artemis	3'CA	19374811	19374812	.	+	.	ID=CDS:complement%2819374811..19374812%29;color=6
pathogen_EmW_Chr_01	artemis	TSD	19563116	19563119	.	+	.	ID=CDS:19563116..19563119;color=5;comment=GCCA%3B[4/4]
pathogen_EmW_Chr_01	artemis	5'TG	19563120	19563121	.	+	.	ID=CDS:complement%2819563120..19563121%29;color=6
pathogen_EmW_Chr_01	artemis	five_prime_LTR	19563120	19563319	.	+	.	ID=CDS:19563120..19563319;color=2;comment=200
pathogen_EmW_Chr_01	artemis	Trim	19563120	19564114	.	+	.	ID=CDS:complement%2819563120..19564114%29;color=3;comment=Incomplete%3BPBS_not_complete%2CTSD_present_LTR_perfect
pathogen_EmW_Chr_01	artemis	3'CA	19563318	19563319	.	+	.	ID=CDS:complement%2819563318..19563319%29;color=6
pathogen_EmW_Chr_01	artemis	PBS	19563324	19563332	.	+	.	ID=CDS:19563324..19563331;color=4;comment=TGCCAGCGG%3B[8/9]
pathogen_EmW_Chr_01	artemis	PPT	19563895	19563909	.	+	.	ID=CDS:19563895..19563909;color=9;comment=AAAAGGGGAGGGAGG%3B[15/15]
pathogen_EmW_Chr_01	artemis	5'TG	19563913	19563914	.	+	.	ID=CDS:complement%2819563913..19563914%29;color=6
pathogen_EmW_Chr_01	artemis	three_prime_LTR	19563913	19564114	.	+	.	ID=CDS:complement%2819563913..19564114%29;color=2;comment=202
pathogen_EmW_Chr_01	artemis	3'CA	19564113	19564114	.	+	.	ID=CDS:complement%2819564113..19564114%29;color=6
pathogen_EmW_Chr_01	artemis	TSD	19564115	19564118	.	+	.	ID=CDS:19564115..19564118;color=5;comment=GCCA%3B[4/4]
pathogen_EmW_Chr_01	artemis	five_prime_LTR	19647728	19647897	.	+	.	ID=CDS:complement%2819647726..19647897%29;color=2;comment=170
pathogen_EmW_Chr_01	artemis	Trim	19647728	19648696	.	+	.	ID=CDS:complement%2819647726..19648695%29;color=3;comment=Incomplete%3BPBS_not_complete_no_5-TG_no_3-CA_no_3-CA%2CNo_TSD_LTR_not_perfect
pathogen_EmW_Chr_01	artemis	PBS	19647901	19647909	.	+	.	ID=CDS:19647901..19647907;color=4;comment=TGGACGCTG%3B[6/9]
pathogen_EmW_Chr_01	artemis	PPT	19648486	19648500	.	+	.	ID=CDS:19648486..19648500;color=9;comment=AAAAGGAGAAGGAGG%3B[15/15]
pathogen_EmW_Chr_01	artemis	5'TG	19648504	19648505	.	+	.	ID=CDS:complement%2819648504..19648505%29;color=6
pathogen_EmW_Chr_01	artemis	three_prime_LTR	19648504	19648696	.	+	.	ID=CDS:complement%2819648504..19648695%29;color=2;comment=192
pathogen_EmW_Chr_01	artemis	TSD	19716928	19716931	.	-	.	ID=CDS:complement%2819716928..19716931%29;color=5
pathogen_EmW_Chr_01	artemis	3'CA	19716932	19716933	.	-	.	ID=CDS:19716932..19716933;color=6
pathogen_EmW_Chr_01	artemis	three_prime_LTR	19716932	19717126	.	-	.	ID=CDS:19716939..19717126;color=2;comment=195
pathogen_EmW_Chr_01	artemis	Trim	19716939	19717886	75.0	-	.	colour=3comment%3DIncomplete%3BPBS_not_complete%2CTSD_present_LTR_perfect
pathogen_EmW_Chr_01	artemis	5'TG	19717125	19717126	.	-	.	ID=CDS:19717125..19717126;color=6
pathogen_EmW_Chr_01	artemis	PPT	19717130	19717144	.	-	.	ID=CDS:19717130..19717144;color=9;comment=AAAAGGAGAAGGAGG%3B[15/15]
pathogen_EmW_Chr_01	artemis	PBS	19717706	19717714	.	-	.	ID=CDS:19717706..19717714;color=4;comment=8/9
pathogen_EmW_Chr_01	artemis	3'CA	19717719	19717720	.	-	.	ID=CDS:19717719..19717720;color=6
pathogen_EmW_Chr_01	artemis	five_prime_LTR	19717719	19717886	.	-	.	ID=CDS:19717722..19717791;colour=2;comment=168
pathogen_EmW_Chr_01	artemis	5'TG	19717885	19717886	.	-	.	ID=CDS:19717885..19717886;color=6
pathogen_EmW_Chr_01	artemis	TSD	19717887	19717890	.	-	.	ID=CDS:complement%2819717887..19717890%29;color=5
pathogen_EmW_Chr_02	artemis	5'TG	292769	292770	.	+	.	ID=CDS:complement%2820409248..20409249%29;color=6
pathogen_EmW_Chr_02	artemis	five_prime_LTR	292769	292967	.	+	.	ID=CDS:292769..292967;color=2
pathogen_EmW_Chr_02	artemis	Trim	292769	293757	.	+	.	ID=CDS:complement%28292769..293757%29;color=3;comment=Incomplete%3BNo_3-CA%2CNo_TSD_LTR_not_perfect
pathogen_EmW_Chr_02	artemis	3'CA	292966	292967	.	+	.	ID=CDS:complement%2820409445..20409446%29;color=6
pathogen_EmW_Chr_02	artemis	PBS	292972	292980	.	+	.	ID=CDS:292972..292980;color=4;comment=9/9
pathogen_EmW_Chr_02	artemis	PPT	293544	293558	.	+	.	ID=CDS:293544..293558;color=9;comment=15/15
pathogen_EmW_Chr_02	artemis	5'TG	293562	293563	.	+	.	ID=CDS:complement%2820410041..20410042%29;color=6
pathogen_EmW_Chr_02	artemis	three_prime_LTR	293562	293757	.	+	.	ID=CDS:complement%28293562..293757%29;color=2
pathogen_EmW_Chr_02	artemis	3'CA	307973	307974	.	-	.	ID=CDS:20424452..20424453;color=6
pathogen_EmW_Chr_02	artemis	three_prime_LTR	307973	308170	.	-	.	ID=CDS:307973..308170;color=2
pathogen_EmW_Chr_02	artemis	Trim	307973	308963	.	-	.	color=3comment%3DPerfect%2CNo_TSD_LTR_perfect
pathogen_EmW_Chr_02	artemis	5'TG	308169	308170	.	-	.	ID=CDS:20424648..20424649;color=6
pathogen_EmW_Chr_02	artemis	PPT	308174	308188	.	-	.	ID=CDS:complement%28308174..308188%29;color=9;comment=15/15
pathogen_EmW_Chr_02	artemis	PBS	308752	308760	.	-	.	ID=CDS:20425231..20425239;color=4;comment=9/9
pathogen_EmW_Chr_02	artemis	3'CA	308765	308766	.	-	.	ID=CDS:20425244..20425245;color=6
pathogen_EmW_Chr_02	artemis	five_prime_LTR	308765	308963	.	-	.	color=2
pathogen_EmW_Chr_02	artemis	5'TG	308962	308963	.	-	.	ID=CDS:20425441..20425442;color=6
pathogen_EmW_Chr_02	artemis	TSD	830243	830246	.	-	.	ID=CDS:complement%28830243..830246%29;color=5;comment=CATT%3B[4/4]
pathogen_EmW_Chr_02	artemis	3'CA	830247	830248	.	-	.	ID=CDS:830247..830248;color=6
pathogen_EmW_Chr_02	artemis	three_prime_LTR	830247	830442	.	-	.	ID=CDS:830247..830442;color=2;comment=196
pathogen_EmW_Chr_02	artemis	Trim	830247	831228	.	-	.	ID=CDS:830247..831228;color=3;comment=Incomplete%3BPBS_not_complete%2CTSD_present_LTR_perfect
pathogen_EmW_Chr_02	artemis	5'TG	830441	830442	.	-	.	ID=CDS:830441..830442;color=6
pathogen_EmW_Chr_02	artemis	PPT	830446	830460	.	-	.	ID=CDS:complement%28830446..830460%29;color=9;comment=AAAAGAGGAGGGAGG%3B[15/15]
pathogen_EmW_Chr_02	artemis	PBS	831025	831032	.	-	.	ID=CDS:831025..831032;color=4;comment=TGGCAGTG%3B[7/8]
pathogen_EmW_Chr_02	artemis	3'CA	831037	831038	.	-	.	ID=CDS:831037..831038;color=6
pathogen_EmW_Chr_02	artemis	five_prime_LTR	831037	831228	.	-	.	ID=CDS:831037..831228;color=2;comment=192
pathogen_EmW_Chr_02	artemis	5'TG	831227	831228	.	-	.	ID=CDS:831227..831228;color=6
pathogen_EmW_Chr_02	artemis	TSD	831229	831232	.	-	.	ID=CDS:complement%28831229..831232%29;color=5;comment=CATT%3B[4/4]
pathogen_EmW_Chr_02	artemis	5'TG	1743848	1743849	.	+	.	ID=CDS:complement%2821860327..21860328%29;color=6
pathogen_EmW_Chr_02	artemis	five_prime_LTR	1743848	1744008	.	+	.	ID=CDS:1743848..1744008;color=2
pathogen_EmW_Chr_02	artemis	Trim	1743848	1744664	.	+	.	ID=CDS:complement%281743848..1744664%29;color=3;comment=Incomplete%3BPBS_not_complete_no_5-TG%2CNo_TSD_LTR_not_perfect
pathogen_EmW_Chr_02	artemis	3'CA	1744007	1744008	.	+	.	ID=CDS:complement%2821860486..21860487%29;color=6
pathogen_EmW_Chr_02	artemis	PBS	1744013	1744021	.	+	.	ID=CDS:1744013..1744021;color=4;comment=6/9
pathogen_EmW_Chr_02	artemis	PPT	1744457	1744471	.	+	.	ID=CDS:1744457..1744471;color=9;comment=15/15
pathogen_EmW_Chr_02	artemis	three_prime_LTR	1744475	1744664	.	+	.	ID=CDS:1744475..1744664;color=2
pathogen_EmW_Chr_02	artemis	3'CA	1744663	1744664	.	+	.	ID=CDS:complement%2821861142..21861143%29;color=6
pathogen_EmW_Chr_02	artemis	TSD	3143928	3143931	.	+	.	ID=CDS:3143928..3143931;color=5
pathogen_EmW_Chr_02	artemis	5'TG	3143932	3143933	.	+	.	ID=CDS:complement%2823260411..23260412%29;color=6
pathogen_EmW_Chr_02	artemis	five_prime_LTR	3143932	3144117	.	+	.	ID=CDS:3143932..3144117;color=2
pathogen_EmW_Chr_02	artemis	Trim	3143932	3144886	.	+	.	ID=CDS:complement%283143932..3144886%29;color=3;comment=Incomplete%3BPBS_not_complete_no_5-TG_no_3-CA%2CTSD_present_LTR_not_perfect
pathogen_EmW_Chr_02	artemis	3'CA	3144116	3144117	.	+	.	ID=CDS:complement%2823260595..23260596%29;color=6
pathogen_EmW_Chr_02	artemis	PBS	3144122	3144130	.	+	.	ID=CDS:3144122..3144130;color=4;comment=8/9
pathogen_EmW_Chr_02	artemis	PPT	3144672	3144685	.	+	.	ID=CDS:3144672..3144685;color=9;comment=15/15
pathogen_EmW_Chr_02	artemis	three_prime_LTR	3144689	3144886	.	+	.	ID=CDS:3144689..3144886;color=2
pathogen_EmW_Chr_02	artemis	TSD	3144887	3144890	.	+	.	ID=CDS:3144887..3144890;color=5
pathogen_EmW_Chr_02	artemis	5'TG	3239976	3239977	.	+	.	ID=CDS:complement%2823356455..23356456%29;color=6
pathogen_EmW_Chr_02	artemis	five_prime_LTR	3239976	3240171	.	+	.	ID=CDS:complement%283239976..3240171%29;color=2
pathogen_EmW_Chr_02	artemis	Trim	3239976	3241280	.	+	.	ID=CDS:complement%283239976..3241280%29;color=3;comment=Incomplete%3BPBS_not_complete%2CNo_TSD_LTR_perfect
pathogen_EmW_Chr_02	artemis	3'CA	3240170	3240171	.	+	.	ID=CDS:complement%2823356649..23356650%29;color=6
pathogen_EmW_Chr_02	artemis	PBS	3240180	3240188	.	+	.	ID=CDS:complement%2823356659..23356667%29;color=4;comment=5/9
pathogen_EmW_Chr_02	artemis	PPT	3241075	3241089	.	+	.	ID=CDS:3241075..3241089;color=9;comment=15/15
pathogen_EmW_Chr_02	artemis	5'TG	3241093	3241094	.	+	.	ID=CDS:complement%2823357572..23357573%29;color=6
pathogen_EmW_Chr_02	artemis	three_prime_LTR	3241093	3241280	.	+	.	ID=CDS:complement%283241093..3241280%29;color=2
pathogen_EmW_Chr_02	artemis	3'CA	3241279	3241280	.	+	.	ID=CDS:complement%2823357758..23357759%29;color=6
pathogen_EmW_Chr_02	artemis	3'CA	3470266	3470267	.	-	.	ID=CDS:3470266..3470267;color=6
pathogen_EmW_Chr_02	artemis	three_prime_LTR	3470266	3470461	.	-	.	ID=CDS:3470266..3470461;color=2;comment=196
pathogen_EmW_Chr_02	artemis	Trim	3470266	3471334	.	-	.	ID=CDS:3470266..3471334;color=3;comment=Incomplete%3BNo_PPT%2CNo_TSD_LTR_perfect
pathogen_EmW_Chr_02	artemis	5'TG	3470460	3470461	.	-	.	ID=CDS:3470460..3470461;color=6
pathogen_EmW_Chr_02	artemis	PBS	3471125	3471132	.	-	.	ID=CDS:3471125..3471132;color=4;comment=TGGCAGCG%3B[8/8]
pathogen_EmW_Chr_02	artemis	3'CA	3471137	3471138	.	-	.	ID=CDS:3471137..3471138;color=6
pathogen_EmW_Chr_02	artemis	five_prime_LTR	3471137	3471334	.	-	.	ID=CDS:3471137..3471334;color=2;comment=198
pathogen_EmW_Chr_02	artemis	5'TG	3471333	3471334	.	-	.	ID=CDS:3471333..3471334;color=6
pathogen_EmW_Chr_02	artemis	TSD	3590591	3590594	.	+	.	ID=CDS:3590591..3590594;color=5;comment=TTCA%3B[4/4]
pathogen_EmW_Chr_02	artemis	5'TG	3590595	3590596	.	+	.	ID=CDS:complement%283590595..3590596%29;color=6
pathogen_EmW_Chr_02	artemis	five_prime_LTR	3590595	3590759	.	+	.	ID=CDS:3590595..3590759;color=2;comment=165
pathogen_EmW_Chr_02	artemis	Trim	3590595	3591491	.	+	.	ID=CDS:complement%283590595..3591491%29;color=3;comment=Incomplete%3BPPT_not_complete%2CTSD_present_LTR_perfect
pathogen_EmW_Chr_02	artemis	3'CA	3590758	3590759	.	+	.	ID=CDS:complement%283590758..3590759%29;color=6
pathogen_EmW_Chr_02	artemis	PBS	3590764	3590772	.	+	.	color=4comment%3DTGGCAGCGG%3B[9/9]
pathogen_EmW_Chr_02	artemis	PPT	3591279	3591293	.	+	.	ID=CDS:3591279..3591293;color=9;comment=AACAGGGGAGGGAGG%3B[14/15]
pathogen_EmW_Chr_02	artemis	5'TG	3591297	3591298	.	+	.	ID=CDS:complement%283591297..3591298%29;color=6
pathogen_EmW_Chr_02	artemis	three_prime_LTR	3591297	3591491	.	+	.	ID=CDS:3591297..3591495;color=2;comment=199
pathogen_EmW_Chr_02	artemis	3'CA	3591490	3591491	.	+	.	ID=CDS:complement%283591490..3591491%29;color=6
pathogen_EmW_Chr_02	artemis	TSD	3591492	3591495	.	+	.	ID=CDS:3591492..3591495;color=5;comment=TTCA%3B[4/4]
pathogen_EmW_Chr_02	artemis	TSD	4406329	4406332	.	-	.	ID=CDS:complement%284406329..4406332%29;color=5;comment=CACT%3B+[4/4]
pathogen_EmW_Chr_02	artemis	3'CA	4406333	4406334	.	-	.	ID=CDS:4406333..4406334;color=6
pathogen_EmW_Chr_02	artemis	three_prime_LTR	4406333	4406512	.	-	.	ID=CDS:4406333..4406512;color=2;comment=180
pathogen_EmW_Chr_02	artemis	Trim	4406333	4407300	.	-	.	ID=CDS:4406333..4407300;color=3;comment=Incomplete%3BPPT_not_complete
pathogen_EmW_Chr_02	artemis	5'TG	4406511	4406512	.	-	.	ID=CDS:4406511..4406512;color=6
pathogen_EmW_Chr_02	artemis	PPT	4406516	4406530	.	-	.	ID=CDS:complement%284406516..4406530%29;color=9;comment=AAAAGAGGAGGGAGG%3B[15/15]
pathogen_EmW_Chr_02	artemis	PBS	4407082	4407090	.	-	.	color=4comment%3DTAACAGCGG%3B[7/9]
pathogen_EmW_Chr_02	artemis	3'CA	4407095	4407096	.	-	.	ID=CDS:4407095..4407096;color=6
pathogen_EmW_Chr_02	artemis	five_prime_LTR	4407095	4407300	.	-	.	ID=CDS:4407095..4407300;color=2;comment=206
pathogen_EmW_Chr_02	artemis	5'TG	4407299	4407300	.	-	.	ID=CDS:4407299..4407300;color=6
pathogen_EmW_Chr_02	artemis	TSD	4407301	4407304	.	-	.	ID=CDS:complement%284407301..4407304%29;color=5;comment=CACT%3B[4/4]
pathogen_EmW_Chr_02	artemis	TSD	4835628	4835631	.	+	.	ID=CDS:4835628..4835631;color=5
pathogen_EmW_Chr_02	artemis	5'TG	4835632	4835633	.	+	.	ID=CDS:complement%2824952111..24952112%29;color=6
pathogen_EmW_Chr_02	artemis	five_prime_LTR	4835632	4835822	.	+	.	ID=CDS:4835632..4835822;color=2
pathogen_EmW_Chr_02	artemis	Trim	4835632	4836720	.	+	.	ID=CDS:complement%284835632..4836720%29;color=3;comment=Incomplete___PBS_not_complete_PPT_not_complete%2CTSD_present_LTR_perfect
pathogen_EmW_Chr_02	artemis	3'CA	4835821	4835822	.	+	.	ID=CDS:complement%2824952300..24952301%29;color=6
pathogen_EmW_Chr_02	artemis	PBS	4835827	4835835	.	+	.	ID=CDS:4835827..4835835;color=4;comment=8/9
pathogen_EmW_Chr_02	artemis	PPT	4836514	4836525	.	+	.	color=9comment%3D12/15%3B3_deletions
pathogen_EmW_Chr_02	artemis	5'TG	4836529	4836530	.	+	.	ID=CDS:complement%2824953008..24953009%29;color=6
pathogen_EmW_Chr_02	artemis	three_prime_LTR	4836529	4836720	.	+	.	ID=CDS:4836529..4836720;color=2
pathogen_EmW_Chr_02	artemis	3'CA	4836719	4836720	.	+	.	ID=CDS:complement%2824953198..24953199%29;color=6
pathogen_EmW_Chr_02	artemis	TSD	4836721	4836724	.	+	.	ID=CDS:4836721..4836724;color=5
pathogen_EmW_Chr_02	artemis	5'TG	4969376	4969377	.	+	.	ID=CDS:complement%2825085855..25085856%29;color=6
pathogen_EmW_Chr_02	artemis	five_prime_LTR	4969376	4969563	.	+	.	ID=CDS:complement%284969376..4969563%29;color=2
pathogen_EmW_Chr_02	artemis	Trim	4969376	4970478	.	+	.	color=3comment%3DIncomplete___PBS_not_complete_no_3-CA%2CTSD_not_present_LTR_not_perfect
pathogen_EmW_Chr_02	artemis	3'CA	4969562	4969563	.	+	.	ID=CDS:complement%2825086041..25086042%29;color=6
pathogen_EmW_Chr_02	artemis	PBS	4969568	4969576	.	+	.	ID=CDS:4969568..4969576;color=4;comment=8/9
pathogen_EmW_Chr_02	artemis	PPT	4970265	4970279	.	+	.	ID=CDS:4970265..4970279;color=9;comment=15/15
pathogen_EmW_Chr_02	artemis	5'TG	4970283	4970284	.	+	.	ID=CDS:complement%2825086762..25086763%29;color=6
pathogen_EmW_Chr_02	artemis	three_prime_LTR	4970283	4970478	.	+	.	color=2
pathogen_EmW_Chr_02	artemis	5'TG	6053711	6053712	.	+	.	ID=CDS:complement%2826170190..26170191%29;color=6
pathogen_EmW_Chr_02	artemis	five_prime_LTR	6053711	6053881	.	+	.	ID=CDS:6053711..6053881;color=2
pathogen_EmW_Chr_02	artemis	Trim	6053711	6054773	.	+	.	ID=CDS:complement%286053711..6054773%29;color=3;comment=Incomplete___PBS_not_complete_PPT_not_complete_no_3-TG%2CNo_TSD_LTR_not_perfect
pathogen_EmW_Chr_02	artemis	3'CA	6053880	6053881	.	+	.	ID=CDS:complement%2826170359..26170360%29;color=6
pathogen_EmW_Chr_02	artemis	PBS	6053886	6053894	.	+	.	ID=CDS:6053886..6053894;color=4;comment=7/9
pathogen_EmW_Chr_02	artemis	PPT	6054569	6054583	.	+	.	ID=CDS:6054569..6054583;color=9;comment=13/15
pathogen_EmW_Chr_02	artemis	three_prime_LTR	6054587	6054773	.	+	.	ID=CDS:6054587..6054773;color=2
pathogen_EmW_Chr_02	artemis	3'CA	6054772	6054773	.	+	.	ID=CDS:complement%2826171251..26171252%29;color=6
pathogen_EmW_Chr_02	artemis	5'TG	7021282	7021283	.	+	.	ID=CDS:complement%2827137761..27137762%29;color=6
pathogen_EmW_Chr_02	artemis	five_prime_LTR	7021282	7021482	.	+	.	color=2
pathogen_EmW_Chr_02	artemis	Trim	7021282	7022379	.	+	.	color=3comment%3DIncomplete___No_PBS_no_5-CA_no_3-CA%2CNo_TSD_LTR_not_perfect
pathogen_EmW_Chr_02	artemis	PPT	7022177	7022191	.	+	.	ID=CDS:7022177..7022191;color=9;comment=15/15
pathogen_EmW_Chr_02	artemis	5'TG	7022195	7022196	.	+	.	ID=CDS:complement%2827138674..27138675%29;color=6
pathogen_EmW_Chr_02	artemis	three_prime_LTR	7022195	7022379	.	+	.	color=2
pathogen_EmW_Chr_02	artemis	TSD	7065739	7065742	.	-	.	ID=CDS:complement%287065739..7065742%29;color=5;comment=ATTA%3B[4/4]
pathogen_EmW_Chr_02	artemis	3'CA	7065743	7065744	.	-	.	ID=CDS:7065743..7065744;color=6
pathogen_EmW_Chr_02	artemis	three_prime_LTR	7065743	7065941	.	-	.	ID=CDS:7065743..7065941;color=2;comment=199
pathogen_EmW_Chr_02	artemis	Trim	7065743	7066728	.	-	.	ID=CDS:7065743..7066728;color=3;comment=Perfect%2CTSD_present_LTR_perfect
pathogen_EmW_Chr_02	artemis	5'TG	7065940	7065941	.	-	.	ID=CDS:7065940..7065941;color=6
pathogen_EmW_Chr_02	artemis	PPT	7065945	7065959	.	-	.	ID=CDS:complement%287065945..7065959%29;color=9;comment=AAAAGAGGAGAGAGG%3B[15/15]
pathogen_EmW_Chr_02	artemis	PBS	7066520	7066528	.	-	.	color=4comment%3DTGGCAGCGG%3B[9/9]
pathogen_EmW_Chr_02	artemis	3'CA	7066533	7066534	.	-	.	ID=CDS:7066533..7066534;color=6
pathogen_EmW_Chr_02	artemis	five_prime_LTR	7066533	7066728	.	-	.	ID=CDS:7066533..7066729;color=2;comment=196
pathogen_EmW_Chr_02	artemis	5'TG	7066727	7066728	.	-	.	ID=CDS:7066727..7066728;color=6
pathogen_EmW_Chr_02	artemis	TSD	7066729	7066732	.	-	.	ID=CDS:complement%287066729..7066732%29;color=5;comment=ATTA%3B[4/4]
pathogen_EmW_Chr_02	artemis	5'TG	7525398	7525399	.	+	.	ID=CDS:complement%2827641877..27641878%29;color=6
pathogen_EmW_Chr_02	artemis	five_prime_LTR	7525398	7525587	.	+	.	ID=CDS:7525398..7525587;color=2
pathogen_EmW_Chr_02	artemis	Trim	7525398	7526511	.	+	.	color=3comment%3DIncomplete___PBS_not_complete_no_3-TG_no_3-CA%2CNo_TSD_LTR_not_perfect
pathogen_EmW_Chr_02	artemis	3'CA	7525586	7525587	.	+	.	ID=CDS:complement%2827642065..27642066%29;color=6
pathogen_EmW_Chr_02	artemis	PBS	7525592	7525600	.	+	.	ID=CDS:7525592..7525600;color=4;comment=8/9
pathogen_EmW_Chr_02	artemis	PPT	7526292	7526306	.	+	.	ID=CDS:7526292..7526306;color=9;comment=15/15
pathogen_EmW_Chr_02	artemis	three_prime_LTR	7526310	7526511	.	+	.	color=2
pathogen_EmW_Chr_02	artemis	5'TG	7714076	7714077	.	+	.	ID=CDS:complement%2827830555..27830556%29;color=6
pathogen_EmW_Chr_02	artemis	five_prime_LTR	7714076	7714272	.	+	.	color=2
pathogen_EmW_Chr_02	artemis	Trim	7714076	7715152	.	+	.	color=3comment%3DIncomplete___no_3-TG%2CNo_TSD_LTR_not_perfect
pathogen_EmW_Chr_02	artemis	3'CA	7714271	7714272	.	+	.	ID=CDS:complement%2827830750..27830751%29;color=6
pathogen_EmW_Chr_02	artemis	PBS	7714277	7714285	.	+	.	ID=CDS:7714277..7714285;color=4;comment=9/9
pathogen_EmW_Chr_02	artemis	PPT	7714952	7714966	.	+	.	ID=CDS:7714952..7714966;color=9;comment=15/15
pathogen_EmW_Chr_02	artemis	three_prime_LTR	7714970	7715152	.	+	.	ID=CDS:7714970..7715152;color=2
pathogen_EmW_Chr_02	artemis	3'CA	7715151	7715152	.	+	.	ID=CDS:complement%2827831630..27831631%29;color=6
pathogen_EmW_Chr_02	artemis	3'CA	9119750	9119751	.	-	.	ID=CDS:9119750..9119751;color=6
pathogen_EmW_Chr_02	artemis	three_prime_LTR	9119750	9119945	.	-	.	ID=CDS:complement%289119750..9119945%29;color=2
pathogen_EmW_Chr_02	artemis	Trim	9119750	9120683	.	-	.	ID=CDS:9119750..9120683;color=3;comment=Perfect%2C+No_TSD_LTR_perfect%2C+####
pathogen_EmW_Chr_02	artemis	5'TG	9119944	9119945	.	-	.	ID=CDS:9119944..9119945;color=6
pathogen_EmW_Chr_02	artemis	PPT	9119949	9119963	.	-	.	ID=CDS:complement%289119949..9119963%29;color=9;comment=15/15
pathogen_EmW_Chr_02	artemis	PBS	9120523	9120531	.	-	.	ID=CDS:complement%289120523..9120531%29;color=4;comment=9/9
pathogen_EmW_Chr_02	artemis	3'CA	9120536	9120537	.	-	.	ID=CDS:9120536..9120537;color=6
pathogen_EmW_Chr_02	artemis	five_prime_LTR	9120536	9120683	.	-	.	ID=CDS:complement%289120536..9120683%29;color=2
pathogen_EmW_Chr_02	artemis	5'TG	9120682	9120683	.	-	.	ID=CDS:9120682..9120683;color=6
pathogen_EmW_Chr_02	artemis	three_prime_LTR	10213038	10213094	.	-	.	color=2
pathogen_EmW_Chr_02	artemis	Trim	10213038	10213799	.	-	.	ID=CDS:10213038..10213799;color=3;comment=Incomplete%3BLTR_shorts_no_5-TG_no_3-CA%2CNo_TSD_LTR_not_perfect
pathogen_EmW_Chr_02	artemis	5'TG	10213093	10213094	.	-	.	ID=CDS:30329572..30329573;color=6
pathogen_EmW_Chr_02	artemis	PPT	10213098	10213112	.	-	.	ID=CDS:complement%2810213098..10213112%29;color=9;comment=15/15
pathogen_EmW_Chr_02	artemis	PBS	10213658	10213666	.	-	.	ID=CDS:complement%2810213658..10213666%29;color=4;comment=9/9
pathogen_EmW_Chr_02	artemis	3'CA	10213671	10213672	.	-	.	ID=CDS:30330150..30330151;color=6
pathogen_EmW_Chr_02	artemis	five_prime_LTR	10213671	10213799	.	-	.	ID=CDS:10213671..10213799;color=2
pathogen_EmW_Chr_02	artemis	TSD	10679938	10679941	.	-	.	ID=CDS:complement%2830796417..30796420%29;color=5
pathogen_EmW_Chr_02	artemis	3'CA	10679942	10679943	.	-	.	ID=CDS:30796421..30796422;color=6
pathogen_EmW_Chr_02	artemis	three_prime_LTR	10679942	10680095	.	-	.	color=2
pathogen_EmW_Chr_02	artemis	Trim	10679942	10680872	.	-	.	color=3comment%3DPerfect%2CTSD_present_LTR_perfect
pathogen_EmW_Chr_02	artemis	5'TG	10680094	10680095	.	-	.	ID=CDS:30796573..30796574;color=6
pathogen_EmW_Chr_02	artemis	PPT	10680099	10680113	.	-	.	ID=CDS:complement%2810680099..10680113%29;color=9;comment=15/15
pathogen_EmW_Chr_02	artemis	PBS	10680667	10680675	.	-	.	ID=CDS:complement%2810680667..10680675%29;color=4;comment=9/9
pathogen_EmW_Chr_02	artemis	3'CA	10680680	10680681	.	-	.	ID=CDS:30797159..30797160;color=6
pathogen_EmW_Chr_02	artemis	five_prime_LTR	10680680	10680872	.	-	.	ID=CDS:10680680..10680872;color=2
pathogen_EmW_Chr_02	artemis	5'TG	10680871	10680872	.	-	.	ID=CDS:30797350..30797351;color=6
pathogen_EmW_Chr_02	artemis	TSD	10680873	10680876	.	-	.	ID=CDS:complement%2830797352..30797355%29;color=5
pathogen_EmW_Chr_02	artemis	five_prime_LTR	10902562	10902757	.	+	.	ID=CDS:complement%2810902562..10902757%29;color=2;comment=196
pathogen_EmW_Chr_02	artemis	Trim	10902562	10903555	.	+	.	ID=CDS:complement%2810902562..10903555%29;color=3;comment=Incomplete%3BNo_5-TG%2CNo_TSD_LTR_not_perfect
pathogen_EmW_Chr_02	artemis	3'CA	10902756	10902757	.	+	.	ID=CDS:complement%2810902756..10902757%29;color=6
pathogen_EmW_Chr_02	artemis	PBS	10902762	10902770	.	+	.	color=4comment%3DTGTCAGCGG%3B[8/9]
pathogen_EmW_Chr_02	artemis	PPT	10903336	10903350	.	+	.	ID=CDS:10903336..10903350;color=9;comment=AAAAGAGGAGGGAGG%3B[15/15]
pathogen_EmW_Chr_02	artemis	5'TG	10903354	10903355	.	+	.	ID=CDS:complement%2810903354..10903355%29;color=6
pathogen_EmW_Chr_02	artemis	three_prime_LTR	10903354	10903555	.	+	.	ID=CDS:complement%2810903354..10903555%29;color=2;comment=202
pathogen_EmW_Chr_02	artemis	3'CA	10903554	10903555	.	+	.	ID=CDS:complement%2810903554..10903555%29;color=6
pathogen_EmW_Chr_02	artemis	TSD	10995228	10995231	.	+	.	color=5comment%3DAAAC%3B[4/4]
pathogen_EmW_Chr_02	artemis	5'TG	10995232	10995233	.	+	.	ID=CDS:complement%2810995232..10995233%29;color=6
pathogen_EmW_Chr_02	artemis	five_prime_LTR	10995232	10995451	.	+	.	color=2comment%3D145
pathogen_EmW_Chr_02	artemis	Trim	10995232	10996246	.	+	.	ID=CDS:complement%2810995232..10996246%29;color=3;comment=Incomplete___PBS_not_complete%2CTSD_present_LTR_perfect
pathogen_EmW_Chr_02	artemis	3'CA	10995450	10995451	.	+	.	ID=CDS:complement%2831111929..31111930%29;color=6
pathogen_EmW_Chr_02	artemis	PBS	10995456	10995464	.	+	.	ID=CDS:complement%2831111935..31111943%29;color=4;comment=8/9
pathogen_EmW_Chr_02	artemis	PPT	10996031	10996045	.	+	.	ID=CDS:10996031..10996045;color=9;comment=AAAAGAGGAGGGAGG%3B[15/15]
pathogen_EmW_Chr_02	artemis	5'TG	10996049	10996050	.	+	.	ID=CDS:complement%2831112528..31112529%29;color=6
pathogen_EmW_Chr_02	artemis	three_prime_LTR	10996049	10996246	.	+	.	ID=CDS:complement%2810996049..10996246%29;color=2;comment=198
pathogen_EmW_Chr_02	artemis	3'CA	10996245	10996246	.	+	.	ID=CDS:complement%2831112724..31112725%29;color=6
pathogen_EmW_Chr_02	artemis	TSD	10996247	10996250	.	+	.	ID=CDS:10996247..10996250;color=5;comment=AAAC%3B[4/4]
pathogen_EmW_Chr_02	artemis	five_prime_LTR	11226516	11226703	.	+	.	ID=CDS:complement%2811226516..11226703%29;color=2
pathogen_EmW_Chr_02	artemis	Trim	11226516	11227628	.	+	.	ID=CDS:complement%2811226516..11227628%29;color=3;comment=Incomplete___PBS_not_complete_no_5-TG_no_3-CA%2CNo_TSD_LTR_not_perfect
pathogen_EmW_Chr_02	artemis	3'CA	11226702	11226703	.	+	.	ID=CDS:complement%2831343181..31343182%29;color=6
pathogen_EmW_Chr_02	artemis	PBS	11226708	11226716	.	+	.	ID=CDS:11226708..11226716;color=4;comment=8/9
pathogen_EmW_Chr_02	artemis	PPT	11227412	11227426	.	+	.	ID=CDS:11227412..11227426;color=9;comment=15/15
pathogen_EmW_Chr_02	artemis	5'TG	11227431	11227432	.	+	.	ID=CDS:complement%2831343910..31343911%29;color=6
pathogen_EmW_Chr_02	artemis	three_prime_LTR	11227431	11227628	.	+	.	ID=CDS:11227431..11227628;color=2
pathogen_EmW_Chr_02	artemis	five_prime_LTR	11249245	11249432	.	+	.	ID=CDS:complement%2811249245..11249432%29;color=2
pathogen_EmW_Chr_02	artemis	Trim	11249245	11250362	.	+	.	color=3comment%3DIncomplete___PBS_not_complete_PPT_not_complete_no_5-TG_no_3-CA%2CNo_TSD_LTR_not_perfect
pathogen_EmW_Chr_02	artemis	3'CA	11249431	11249432	.	+	.	ID=CDS:complement%2831365910..31365911%29;color=6
pathogen_EmW_Chr_02	artemis	PBS	11249437	11249445	.	+	.	ID=CDS:11249437..11249445;color=4;comment=8/9
pathogen_EmW_Chr_02	artemis	PPT	11250141	11250155	.	+	.	ID=CDS:11250141..11250155;color=9;comment=14/15
pathogen_EmW_Chr_02	artemis	5'TG	11250160	11250161	.	+	.	ID=CDS:complement%2831366639..31366640%29;color=6
pathogen_EmW_Chr_02	artemis	three_prime_LTR	11250160	11250362	.	+	.	color=2
pathogen_EmW_Chr_02	artemis	three_prime_LTR	11866995	11867189	.	-	.	colour=2comment%3D194
pathogen_EmW_Chr_02	artemis	Trim	11866995	11867861	.	-	.	color=3comment%3DIncomplete___No_5-TG_no_3-CA%2CNo_TSD_LTR_not_perfect
pathogen_EmW_Chr_02	artemis	5'TG	11867188	11867189	.	-	.	ID=CDS:31983667..31983668;color=6
pathogen_EmW_Chr_02	artemis	PPT	11867193	11867207	.	-	.	ID=CDS:complement%2811867193..11867207%29;color=9;comment=AAAAGAGGAGGGAGG%3B[15/15]
pathogen_EmW_Chr_02	artemis	PBS	11867662	11867670	.	-	.	color=4comment%3DTGGCAGCGG%3B[9/9]
pathogen_EmW_Chr_02	artemis	3'CA	11867675	11867676	.	-	.	ID=CDS:31984154..31984155;color=6
pathogen_EmW_Chr_02	artemis	five_prime_LTR	11867675	11867861	.	-	.	ID=CDS:11867675..11867861;color=2;comment=187
pathogen_EmW_Chr_02	artemis	five_prime_LTR	12377285	12377479	.	+	.	ID=CDS:complement%2812377285..12377479%29;color=2;comment=195
pathogen_EmW_Chr_02	artemis	Trim	12377285	12378258	.	+	.	ID=CDS:complement%2812377285..12378258%29;color=3;comment=Incomplete___PPT_not_complete_no_5-TG_no_3-CA%2CNo_TSD_LTR_not_perfect
pathogen_EmW_Chr_02	artemis	3'CA	12377478	12377479	.	+	.	ID=CDS:complement%2812377478..12377479%29;color=6
pathogen_EmW_Chr_02	artemis	PBS	12377484	12377492	.	+	.	color=4comment%3DTGGCAGCGG%3B[9/9]
pathogen_EmW_Chr_02	artemis	PPT	12378045	12378059	.	+	.	ID=CDS:12378045..12378059;color=9;comment=GAAAGTGGAGGGAGG%3B[14/15]
pathogen_EmW_Chr_02	artemis	5'TG	12378063	12378064	.	+	.	ID=CDS:complement%2812378063..12378064%29;color=6
pathogen_EmW_Chr_02	artemis	three_prime_LTR	12378063	12378258	.	+	.	ID=CDS:complement%2812378063..12378258%29;color=2;comment=196
pathogen_EmW_Chr_02	artemis	TSD	12485107	12485110	.	+	.	ID=CDS:32601586..32601589;color=5
pathogen_EmW_Chr_02	artemis	5'TG	12485111	12485112	.	+	.	ID=CDS:complement%2832601590..32601591%29;color=6
pathogen_EmW_Chr_02	artemis	five_prime_LTR	12485111	12485307	.	+	.	ID=CDS:complement%2832601590..32601786%29;color=2
pathogen_EmW_Chr_02	artemis	Trim	12485111	12486098	.	+	.	ID=CDS:complement%2812485111..12486098%29;color=3;comment=Perfect%2CTSD_present_LTR_perfect
pathogen_EmW_Chr_02	artemis	3'CA	12485306	12485307	.	+	.	ID=CDS:complement%2832601785..32601786%29;color=6
pathogen_EmW_Chr_02	artemis	PBS	12485312	12485320	.	+	.	ID=CDS:12485312..12485320;color=4;comment=9/9
pathogen_EmW_Chr_02	artemis	PPT	12485883	12485897	.	+	.	ID=CDS:12485883..12485897;color=9;comment=15/15
pathogen_EmW_Chr_02	artemis	5'TG	12485900	12485901	.	+	.	ID=CDS:complement%2832602379..32602380%29;color=6
pathogen_EmW_Chr_02	artemis	three_prime_LTR	12485900	12486098	.	+	.	ID=CDS:12485900..12486098;color=2
pathogen_EmW_Chr_02	artemis	3'CA	12486097	12486098	.	+	.	ID=CDS:complement%2832602576..32602577%29;color=6
pathogen_EmW_Chr_02	artemis	TSD	12486099	12486102	.	+	.	ID=CDS:32602578..32602581;color=5
pathogen_EmW_Chr_02	artemis	5'TG	12668139	12668140	.	+	.	ID=CDS:complement%2812668139..12668140%29;color=6
pathogen_EmW_Chr_02	artemis	five_prime_LTR	12668139	12668333	.	+	.	ID=CDS:complement%2812668139..12668333%29;color=2;comment=195
pathogen_EmW_Chr_02	artemis	Trim	12668139	12669089	.	+	.	ID=CDS:complement%2812668139..12669089%29;color=3;comment=Incomplete___PPT_not_complete_no_3-TG%2CNo_TSD_LTR_not_perfect
pathogen_EmW_Chr_02	artemis	3'CA	12668332	12668333	.	+	.	ID=CDS:complement%2812668332..12668333%29;color=6
pathogen_EmW_Chr_02	artemis	PBS	12668338	12668346	.	+	.	color=4comment%3DTGGCAGCGG%3B[9/9]
pathogen_EmW_Chr_02	artemis	PPT	12668894	12668908	.	+	.	ID=CDS:12668894..12668908;color=9;comment=AAAAGAGGATGGAGG%3B[14/15]
pathogen_EmW_Chr_02	artemis	three_prime_LTR	12668912	12669089	.	+	.	ID=CDS:12668913..12669090;color=2
pathogen_EmW_Chr_02	artemis	3'CA	12669088	12669089	.	+	.	ID=CDS:complement%2812669088..12669089%29;color=6
pathogen_EmW_Chr_02	artemis	TSD	13275294	13275297	.	-	.	ID=CDS:complement%2813275294..13275297%29;color=5;comment=GCAG%3B[4/4]
pathogen_EmW_Chr_02	artemis	three_prime_LTR	13275298	13275496	.	-	.	ID=CDS:13275300..13275496;colour=2;comment=199
pathogen_EmW_Chr_02	artemis	Trim	13275298	13276287	.	-	.	ID=CDS:13275300..13276287;color=3;comment=Incomplete___No_3-CA%2CTSD_present_LTR_not_perfect
pathogen_EmW_Chr_02	artemis	5'TG	13275495	13275496	.	-	.	ID=CDS:13275495..13275496;color=6
pathogen_EmW_Chr_02	artemis	PPT	13275500	13275514	.	-	.	ID=CDS:complement%2813275500..13275514%29;color=9;comment=AAAAGAGGAGGGGGG%3B[15/15]
pathogen_EmW_Chr_02	artemis	PBS	13276078	13276086	.	-	.	color=4comment%3DTGGCAGCGG%3B[9/9]
pathogen_EmW_Chr_02	artemis	3'CA	13276091	13276092	.	-	.	ID=CDS:13276091..13276092;color=6
pathogen_EmW_Chr_02	artemis	five_prime_LTR	13276091	13276287	.	-	.	ID=CDS:13276091..13276287;color=2;comment=197
pathogen_EmW_Chr_02	artemis	5'TG	13276286	13276287	.	-	.	ID=CDS:13276286..13276287;color=6
pathogen_EmW_Chr_02	artemis	TSD	13276288	13276291	.	-	.	ID=CDS:complement%2813276288..13276291%29;color=5;comment=GCAG%3B[4/4]
pathogen_EmW_Chr_02	artemis	TSD	13485894	13485897	.	+	.	ID=CDS:13485894..13485897;color=5
pathogen_EmW_Chr_02	artemis	5'TG	13485898	13485899	.	+	.	ID=CDS:complement%2833602377..33602378%29;color=6
pathogen_EmW_Chr_02	artemis	five_prime_LTR	13485898	13486088	.	+	.	ID=CDS:13485898..13486088;color=2
pathogen_EmW_Chr_02	artemis	Trim	13485898	13486915	.	+	.	ID=CDS:complement%2813485898..13486915%29;color=3;comment=Incomplete___PBS_not_complete_no_5-CA%2CTSD_present_LTR_not_perfect
pathogen_EmW_Chr_02	artemis	PBS	13486093	13486101	.	+	.	ID=CDS:13486093..13486101;color=4;comment=8/9
pathogen_EmW_Chr_02	artemis	PPT	13486715	13486729	.	+	.	ID=CDS:13486715..13486729;color=9;comment=15/15
pathogen_EmW_Chr_02	artemis	5'TG	13486733	13486734	.	+	.	ID=CDS:complement%2833603212..33603213%29;color=6
pathogen_EmW_Chr_02	artemis	three_prime_LTR	13486733	13486915	.	+	.	ID=CDS:13486733..13486915;color=2
pathogen_EmW_Chr_02	artemis	3'CA	13486914	13486915	.	+	.	ID=CDS:complement%2833603393..33603394%29;color=6
pathogen_EmW_Chr_02	artemis	TSD	13486916	13486919	.	+	.	ID=CDS:13486916..13486919;color=5
pathogen_EmW_Chr_02	artemis	3'CA	13860338	13860339	.	-	.	ID=CDS:13860338..13860339;color=6
pathogen_EmW_Chr_02	artemis	three_prime_LTR	13860338	13860536	.	-	.	ID=CDS:13860338..13860536;color=2;comment=199
pathogen_EmW_Chr_02	artemis	Trim	13860338	13861279	.	-	.	ID=CDS:13860338..13861279;color=3;comment=Perfect%2CNo_TSD_LTR_perfect
pathogen_EmW_Chr_02	artemis	5'TG	13860535	13860536	.	-	.	ID=CDS:13860535..13860536;color=6
pathogen_EmW_Chr_02	artemis	PPT	13860540	13860554	.	-	.	ID=CDS:complement%2813860540..13860554%29;color=9;comment=AAAAGAGGAGGGAGG%3B[15/15]
pathogen_EmW_Chr_02	artemis	PBS	13861080	13861088	.	-	.	color=4comment%3DTGGCAGCGG%3B[9/9]
pathogen_EmW_Chr_02	artemis	3'CA	13861093	13861094	.	-	.	ID=CDS:13861093..13861094;color=6
pathogen_EmW_Chr_02	artemis	five_prime_LTR	13861093	13861279	.	-	.	ID=CDS:13861093..13861279;color=2;comment=187
pathogen_EmW_Chr_02	artemis	5'TG	13861278	13861279	.	-	.	ID=CDS:13861278..13861279;color=6
pathogen_EmW_Chr_02	artemis	TSD	14018061	14018064	.	+	.	ID=CDS:34134540..34134543;color=5
pathogen_EmW_Chr_02	artemis	5'TG	14018065	14018066	.	+	.	ID=CDS:complement%2834134544..34134545%29;color=6
pathogen_EmW_Chr_02	artemis	five_prime_LTR	14018065	14018283	.	+	.	color=2
pathogen_EmW_Chr_02	artemis	Trim	14018065	14019037	.	+	.	color=3comment%3DIncomplete___PBS_not_complete%2CTSD_present_LTR_perfect
pathogen_EmW_Chr_02	artemis	3'CA	14018282	14018283	.	+	.	ID=CDS:complement%2814018282..14018283%29;color=6
pathogen_EmW_Chr_02	artemis	PBS	14018288	14018296	.	+	.	color=4comment%3DTGACAGCG%3B[8/9]
pathogen_EmW_Chr_02	artemis	PPT	14018822	14018836	.	+	.	ID=CDS:14018822..14018836;color=9;comment=AAAAGAGGAGGGAGG%3B[15/15]
pathogen_EmW_Chr_02	artemis	5'TG	14018840	14018841	.	+	.	ID=CDS:complement%2814018840..14018841%29;color=6
pathogen_EmW_Chr_02	artemis	three_prime_LTR	14018840	14019037	.	+	.	ID=CDS:complement%2814018840..14019037%29;color=2;comment=198
pathogen_EmW_Chr_02	artemis	3'CA	14019036	14019037	.	+	.	ID=CDS:complement%2814019036..14019037%29;color=6
pathogen_EmW_Chr_02	artemis	TSD	14019038	14019041	.	+	.	ID=CDS:34135517..34135520;color=5
pathogen_EmW_Chr_02	artemis	three_prime_LTR	15688614	15688821	.	-	.	ID=CDS:15688614..15688821;color=2;comment=208
pathogen_EmW_Chr_02	artemis	Trim	15688614	15689576	.	-	.	ID=CDS:15688614..15689576;color=3;comment=Incomplete___PBS_not_complete_no_3-CA%2CNo_TSD_LTR_not_perfect
pathogen_EmW_Chr_02	artemis	5'TG	15688820	15688821	.	-	.	ID=CDS:15688820..15688821;color=6
pathogen_EmW_Chr_02	artemis	PPT	15688825	15688839	.	-	.	ID=CDS:complement%2815688825..15688839%29;color=9;comment=AAAAGAGGAGGGAGG%3B[15/15]
pathogen_EmW_Chr_02	artemis	PBS	15689363	15689371	.	-	.	color=4comment%3DTGGCAGCAG%3B[8/9]
pathogen_EmW_Chr_02	artemis	3'CA	15689376	15689377	.	-	.	ID=CDS:15689376..15689377;color=6
pathogen_EmW_Chr_02	artemis	five_prime_LTR	15689376	15689576	.	-	.	ID=CDS:15689376..15689576;color=2;comment=201
pathogen_EmW_Chr_02	artemis	5'TG	15689575	15689576	.	-	.	ID=CDS:15689575..15689576;color=6
pathogen_EmW_Chr_02	artemis	5'TG	15703979	15703980	.	+	.	ID=CDS:complement%2835820458..35820459%29;color=6
pathogen_EmW_Chr_02	artemis	five_prime_LTR	15703979	15704190	.	+	.	color=2comment%3D198
pathogen_EmW_Chr_02	artemis	Trim	15703979	15704951	.	+	.	color=3comment%3DIncomplete___PBS_not_complete_no_3-CA%2CNo_TSD_LTR_not_perfect
pathogen_EmW_Chr_02	artemis	3'CA	15704189	15704190	.	+	.	ID=CDS:complement%2815704189..15704190%29;color=6
pathogen_EmW_Chr_02	artemis	PBS	15704195	15704203	.	+	.	color=4comment%3DTGGCAGCAG%3B[8/9]
pathogen_EmW_Chr_02	artemis	PPT	15704727	15704741	.	+	.	ID=CDS:15704727..15704741;color=9;comment=AAAAGAGGAGGGAGG%3B[15/15]
pathogen_EmW_Chr_02	artemis	5'TG	15704745	15704746	.	+	.	ID=CDS:complement%2815704745..15704746%29;color=6
pathogen_EmW_Chr_02	artemis	three_prime_LTR	15704745	15704951	.	+	.	ID=CDS:complement%2815704745..15704951%29;color=2;comment=207
pathogen_EmW_Chr_02	artemis	3'CA	16103283	16103284	.	-	.	ID=CDS:16103283..16103284;color=6
pathogen_EmW_Chr_02	artemis	three_prime_LTR	16103283	16103479	.	-	.	ID=CDS:16103283..16103479;color=2;comment=197
pathogen_EmW_Chr_02	artemis	Trim	16103283	16104242	.	-	.	ID=CDS:16103283..16104242;color=3;comment=Incomplete___PBS_not_complete_PPT_not_complete%2CNo_TSD_LTR_perfect
pathogen_EmW_Chr_02	artemis	5'TG	16103478	16103479	.	-	.	ID=CDS:16103478..16103479;color=6
pathogen_EmW_Chr_02	artemis	PPT	16103483	16103497	.	-	.	ID=CDS:complement%2816103483..16103497%29;color=9;comment=AAAAGAGGGGGGTGG%3B[14/15]
pathogen_EmW_Chr_02	artemis	PBS	16104056	16104064	.	-	.	color=4comment%3DTGGCAGCGA%3B[8/9]
pathogen_EmW_Chr_02	artemis	3'CA	16104069	16104070	.	-	.	ID=CDS:16104069..16104070;color=6
pathogen_EmW_Chr_02	artemis	five_prime_LTR	16104069	16104242	.	-	.	ID=CDS:16104069..16104242;color=2;comment=174
pathogen_EmW_Chr_02	artemis	5'TG	16104241	16104242	.	-	.	ID=CDS:16104241..16104242;color=6
pathogen_EmW_Chr_03	artemis	TSD	2243417	2243420	.	+	.	ID=CDS:2243417..2243420;color=5
pathogen_EmW_Chr_03	artemis	5'TG	2243421	2243422	.	+	.	ID=CDS:complement%2839957382..39957383%29;color=6
pathogen_EmW_Chr_03	artemis	five_prime_LTR	2243421	2243617	.	+	.	ID=CDS:2243421..2243617;color=2
pathogen_EmW_Chr_03	artemis	Trim	2243421	2244641	.	+	.	ID=CDS:complement%282243421..2244641%29;color=3;comment=Incomplete___PBS_not_complete_PPT_not_complete%2CTSD_present_LTR_perfect
pathogen_EmW_Chr_03	artemis	3'CA	2243616	2243617	.	+	.	ID=CDS:complement%2839957577..39957578%29;color=6
pathogen_EmW_Chr_03	artemis	PBS	2243622	2243630	.	+	.	ID=CDS:2243622..2243630;color=4;comment=8/9
pathogen_EmW_Chr_03	artemis	PPT	2244427	2244441	.	+	.	ID=CDS:2244427..2244441;color=9;comment=14/15
pathogen_EmW_Chr_03	artemis	5'TG	2244445	2244446	.	+	.	ID=CDS:complement%2839958406..39958407%29;color=6
pathogen_EmW_Chr_03	artemis	three_prime_LTR	2244445	2244641	.	+	.	ID=CDS:2244445..2244641;color=2
pathogen_EmW_Chr_03	artemis	3'CA	2244640	2244641	.	+	.	ID=CDS:complement%2839958601..39958602%29;color=6
pathogen_EmW_Chr_03	artemis	TSD	2244642	2244645	.	+	.	ID=CDS:2244642..2244645;color=5
pathogen_EmW_Chr_03	artemis	5'TG	5917603	5917604	.	+	.	ID=CDS:complement%2843631564..43631565%29;color=6
pathogen_EmW_Chr_03	artemis	five_prime_LTR	5917603	5917798	.	+	.	ID=CDS:complement%285917603..5917798%29;color=2
pathogen_EmW_Chr_03	artemis	Trim	5917603	5918555	.	+	.	ID=CDS:complement%285917603..5918555%29;color=3;comment=Incomplete___No_5-CA%2CNo_TSD_LTR_not_perfect
pathogen_EmW_Chr_03	artemis	PBS	5917804	5917812	.	+	.	ID=CDS:5917804..5917812;color=4;comment=9/9
pathogen_EmW_Chr_03	artemis	PPT	5918340	5918354	.	+	.	ID=CDS:5918340..5918354;color=9;comment=15/15
pathogen_EmW_Chr_03	artemis	5'TG	5918358	5918359	.	+	.	ID=CDS:complement%2843632319..43632320%29;color=6
pathogen_EmW_Chr_03	artemis	three_prime_LTR	5918358	5918555	.	+	.	ID=CDS:5918358..5918555;color=2
pathogen_EmW_Chr_03	artemis	3'CA	5918554	5918555	.	+	.	ID=CDS:complement%2843632515..43632516%29;color=6
pathogen_EmW_Chr_03	artemis	TSD	9064782	9064785	.	+	.	ID=CDS:9064782..9064785;color=5
pathogen_EmW_Chr_03	artemis	five_prime_LTR	9064786	9064978	.	+	.	ID=CDS:9064786..9064978;color=2
pathogen_EmW_Chr_03	artemis	Trim	9064786	9065653	.	+	.	ID=CDS:complement%289064786..9065653%29;color=3;comment=Incomplete___PBS_not_complete_no_5-TG%2CTSD_present_LTR_not_perfect
pathogen_EmW_Chr_03	artemis	3'CA	9064977	9064978	.	+	.	ID=CDS:complement%2846778938..46778939%29;color=6
pathogen_EmW_Chr_03	artemis	PBS	9064983	9064991	.	+	.	ID=CDS:9064983..9064991;color=4;comment=6/9
pathogen_EmW_Chr_03	artemis	PPT	9065443	9065457	.	+	.	ID=CDS:9065443..9065457;color=9;comment=15/15
pathogen_EmW_Chr_03	artemis	5'TG	9065461	9065462	.	+	.	ID=CDS:complement%2846779422..46779423%29;color=6
pathogen_EmW_Chr_03	artemis	three_prime_LTR	9065461	9065653	.	+	.	ID=CDS:9065461..9065653;color=2
pathogen_EmW_Chr_03	artemis	3'CA	9065652	9065653	.	+	.	ID=CDS:complement%2846779613..46779614%29;color=6
pathogen_EmW_Chr_03	artemis	TSD	9065654	9065657	.	+	.	ID=CDS:9065654..9065657;color=5
pathogen_EmW_Chr_03	artemis	TSD	9441781	9441784	.	+	.	ID=CDS:9441781..9441784;color=5
pathogen_EmW_Chr_03	artemis	five_prime_LTR	9441785	9441972	.	+	.	ID=CDS:9441785..9441972;color=2
pathogen_EmW_Chr_03	artemis	Trim	9441785	9442870	.	+	.	ID=CDS:complement%289441785..9442870%29;color=3;comment=Incomplete___PBS_not_complete_no_5-TG%2CTSD_present_LTR_not_perfect
pathogen_EmW_Chr_03	artemis	3'CA	9441971	9441972	.	+	.	ID=CDS:complement%2847155932..47155933%29;color=6
pathogen_EmW_Chr_03	artemis	PBS	9441977	9441985	.	+	.	ID=CDS:9441977..9441985;color=4;comment=7/9
pathogen_EmW_Chr_03	artemis	PPT	9442664	9442678	.	+	.	ID=CDS:9442664..9442678;color=9;comment=15/15
pathogen_EmW_Chr_03	artemis	5'TG	9442682	9442683	.	+	.	ID=CDS:complement%2847156643..47156644%29;color=6
pathogen_EmW_Chr_03	artemis	three_prime_LTR	9442682	9442870	.	+	.	ID=CDS:9442682..9442870;color=2
pathogen_EmW_Chr_03	artemis	3'CA	9442869	9442870	.	+	.	ID=CDS:complement%2847156830..47156831%29;color=6
pathogen_EmW_Chr_03	artemis	TSD	9442871	9442874	.	+	.	ID=CDS:9442871..9442874;color=5
pathogen_EmW_Chr_03	artemis	TSD	9702106	9702109	.	+	.	ID=CDS:9702106..9702109;color=5
pathogen_EmW_Chr_03	artemis	5'TG	9702110	9702111	.	+	.	ID=CDS:complement%2847416071..47416072%29;color=6
pathogen_EmW_Chr_03	artemis	five_prime_LTR	9702110	9702307	.	+	.	ID=CDS:complement%289702110..9702307%29;color=2
pathogen_EmW_Chr_03	artemis	Trim	9702110	9703096	.	+	.	ID=CDS:complement%289702110..9703096%29;color=3;comment=Perfect%2CTSD_present_LTR_perfect
pathogen_EmW_Chr_03	artemis	3'CA	9702306	9702307	.	+	.	ID=CDS:complement%2847416267..47416268%29;color=6
pathogen_EmW_Chr_03	artemis	PBS	9702312	9702320	.	+	.	ID=CDS:9702312..9702320;color=4;comment=9/9
pathogen_EmW_Chr_03	artemis	PPT	9702881	9702895	.	+	.	ID=CDS:9702881..9702895;color=9;comment=15/15
pathogen_EmW_Chr_03	artemis	5'TG	9702899	9702900	.	+	.	ID=CDS:complement%2847416860..47416861%29;color=6
pathogen_EmW_Chr_03	artemis	three_prime_LTR	9702899	9703096	.	+	.	ID=CDS:9702899..9703096;color=2
pathogen_EmW_Chr_03	artemis	3'CA	9703095	9703096	.	+	.	ID=CDS:complement%2847417056..47417057%29;color=6
pathogen_EmW_Chr_03	artemis	TSD	9703097	9703100	.	+	.	ID=CDS:9703097..9703100;color=5
pathogen_EmW_Chr_03	artemis	five_prime_LTR	11077638	11077795	.	+	.	ID=CDS:complement%2811077638..11077795%29;color=2
pathogen_EmW_Chr_03	artemis	Trim	11077638	11078808	.	+	.	ID=CDS:complement%2811077638..11078808%29;color=3;comment=Incomplete___5-LTR_have_an_insertion_no_5-TG_%2CNo_TSD_LTR_not_perfect
pathogen_EmW_Chr_03	artemis	PBS	11078017	11078025	.	+	.	ID=CDS:11078017..11078025;color=4;comment=9/9
pathogen_EmW_Chr_03	artemis	PPT	11078588	11078602	.	+	.	ID=CDS:11078588..11078602;color=9;comment=15/15
pathogen_EmW_Chr_03	artemis	5'TG	11078606	11078607	.	+	.	ID=CDS:complement%2848792567..48792568%29;color=6
pathogen_EmW_Chr_03	artemis	three_prime_LTR	11078606	11078808	.	+	.	ID=CDS:11078606..11078808;color=2
pathogen_EmW_Chr_03	artemis	3'CA	11078807	11078808	.	+	.	ID=CDS:complement%2848792768..48792769%29;color=6
pathogen_EmW_Chr_03	artemis	5'TG	11775847	11775848	.	+	.	ID=CDS:complement%2849489808..49489809%29;color=6
pathogen_EmW_Chr_03	artemis	five_prime_LTR	11775847	11776042	.	+	.	ID=CDS:11775847..11776042;color=2
pathogen_EmW_Chr_03	artemis	Trim	11775847	11776807	.	+	.	ID=CDS:complement%2811775847..11776807%29;color=3;comment=Incomplete___No_3-TG%2CNo_TSD_LTR_not_perfect
pathogen_EmW_Chr_03	artemis	3'CA	11776041	11776042	.	+	.	ID=CDS:complement%2849490002..49490003%29;color=6
pathogen_EmW_Chr_03	artemis	PBS	11776047	11776055	.	+	.	ID=CDS:11776047..11776055;color=4;comment=9/9
pathogen_EmW_Chr_03	artemis	PPT	11776589	11776603	.	+	.	ID=CDS:11776589..11776603;color=9;comment=15/15
pathogen_EmW_Chr_03	artemis	three_prime_LTR	11776607	11776807	.	+	.	ID=CDS:11776607..11776807;color=2
pathogen_EmW_Chr_03	artemis	3'CA	11776806	11776807	.	+	.	ID=CDS:complement%2849490767..49490768%29;color=6
pathogen_EmW_Chr_03	artemis	TSD	13246477	13246480	.	+	.	ID=CDS:13246477..13246480;color=5
pathogen_EmW_Chr_03	artemis	five_prime_LTR	13246481	13246679	.	+	.	ID=CDS:13246481..13246679;color=2
pathogen_EmW_Chr_03	artemis	Trim	13246481	13247467	.	+	.	ID=CDS:complement%2813246481..13247467%29;color=3;comment=Incomplete___PBS_not_complete_no_5-TG_no_3-TG%2CTSD_present_LTR_not_perfect
pathogen_EmW_Chr_03	artemis	3'CA	13246678	13246679	.	+	.	ID=CDS:complement%2850960639..50960640%29;color=6
pathogen_EmW_Chr_03	artemis	PBS	13246684	13246692	.	+	.	ID=CDS:13246684..13246692;color=4;comment=8/9
pathogen_EmW_Chr_03	artemis	PPT	13247255	13247269	.	+	.	ID=CDS:13247255..13247269;color=9;comment=15/15
pathogen_EmW_Chr_03	artemis	three_prime_LTR	13247273	13247467	.	+	.	ID=CDS:13247273..13247467;color=2
pathogen_EmW_Chr_03	artemis	3'CA	13247466	13247467	.	+	.	ID=CDS:complement%2850961427..50961428%29;color=6
pathogen_EmW_Chr_03	artemis	TSD	13247468	13247471	.	+	.	ID=CDS:13247468..13247471;color=5
pathogen_EmW_Chr_03	artemis	TSD	13541243	13541246	.	+	.	ID=CDS:13541243..13541246;color=5;comment=GTAT%3B[4/4]
pathogen_EmW_Chr_03	artemis	5'TG	13541247	13541248	.	+	.	ID=CDS:complement%2813541247..13541248%29;color=6
pathogen_EmW_Chr_03	artemis	five_prime_LTR	13541247	13541446	.	+	.	ID=CDS:complement%2813541247..13541446%29;color=2;comment=200
pathogen_EmW_Chr_03	artemis	Trim	13541247	13542234	.	+	.	ID=CDS:complement%2813541247..13542234%29;color=3;comment=Incomplete___No-5-CA%2CTSD_present_LTR_not_perfect
pathogen_EmW_Chr_03	artemis	PBS	13541451	13541459	.	+	.	color=4comment=TGGCAGCGG%3B[9/9]
pathogen_EmW_Chr_03	artemis	PPT	13542019	13542033	.	+	.	ID=CDS:13542019..13542033;color=9;comment=AAAAGAGGAGGGAGG%3B[15/15]
pathogen_EmW_Chr_03	artemis	5'TG	13542037	13542038	.	+	.	ID=CDS:complement%2813542037..13542038%29;color=6
pathogen_EmW_Chr_03	artemis	three_prime_LTR	13542037	13542234	.	+	.	ID=CDS:complement%2813542037..13542234%29;color=2;comment=198
pathogen_EmW_Chr_03	artemis	3'CA	13542233	13542234	.	+	.	ID=CDS:complement%2813542233..13542234%29;color=6
pathogen_EmW_Chr_03	artemis	TSD	13542235	13542238	.	+	.	ID=CDS:13542235..13542238;color=5;comment=GTAT%3B[4/4]
pathogen_EmW_Chr_03	artemis	3'CA	13859204	13859205	.	-	.	ID=CDS:13859204..13859205;color=6
pathogen_EmW_Chr_03	artemis	three_prime_LTR	13859204	13859404	.	-	.	ID=CDS:13859204..13859404;color=2;comment=201
pathogen_EmW_Chr_03	artemis	Trim	13859204	13860177	.	-	.	ID=CDS:13859204..13860177;color=3;comment=Perfect%2CNo_TSD_LTR_perfect
pathogen_EmW_Chr_03	artemis	5'TG	13859403	13859404	.	-	.	ID=CDS:13859403..13859404;color=6
pathogen_EmW_Chr_03	artemis	PPT	13859408	13859422	.	-	.	ID=CDS:complement%2813859409..13859422%29;color=9;comment=AAAAGAGGAGGGGAGG%3B[15/15]
pathogen_EmW_Chr_03	artemis	PBS	13859969	13859977	.	-	.	color=4comment=TGGCAGCGG%3B[9/9]
pathogen_EmW_Chr_03	artemis	3'CA	13859982	13859983	.	-	.	ID=CDS:13859982..13859983;color=6
pathogen_EmW_Chr_03	artemis	five_prime_LTR	13859982	13860177	.	-	.	ID=CDS:13859982..13860177;colour=2;comment=196
pathogen_EmW_Chr_03	artemis	5'TG	13860176	13860177	.	-	.	ID=CDS:13860176..13860177;color=6
pathogen_EmW_Chr_04	artemis	TSD	1393994	1393997	.	-	.	ID=CDS:complement%281393994..1393997%29;color=5
pathogen_EmW_Chr_04	artemis	three_prime_LTR	1393998	1394197	.	-	.	ID=CDS:1393998..1394197;color=2
pathogen_EmW_Chr_04	artemis	Trim	1393998	1395000	.	-	.	ID=CDS:1393998..1395000;color=3;comment=Incomplete___No_3-CA_PPT_no_complete_PBS_no_complete%2CTSD_present_LTR_not_perfect
pathogen_EmW_Chr_04	artemis	5'TG	1394196	1394197	.	-	.	ID=CDS:53731152..53731153;color=6
pathogen_EmW_Chr_04	artemis	PPT	1394201	1394215	.	-	.	color=9comment=12/15
pathogen_EmW_Chr_04	artemis	PBS	1394777	1394785	.	-	.	ID=CDS:complement%281394777..1394785%29;color=4;comment=8/9
pathogen_EmW_Chr_04	artemis	3'CA	1394790	1394791	.	-	.	ID=CDS:53731746..53731747;color=6
pathogen_EmW_Chr_04	artemis	five_prime_LTR	1394790	1395000	.	-	.	ID=CDS:1394790..1395000;color=2
pathogen_EmW_Chr_04	artemis	5'TG	1394999	1395000	.	-	.	ID=CDS:53731955..53731956;color=6
pathogen_EmW_Chr_04	artemis	TSD	1395001	1395004	.	-	.	ID=CDS:complement%281395001..1395004%29;color=5
pathogen_EmW_Chr_04	artemis	5'TG	3001966	3001967	.	+	.	ID=CDS:complement%2855338922..55338923%29;color=6
pathogen_EmW_Chr_04	artemis	five_prime_LTR	3001966	3002160	.	+	.	ID=CDS:complement%283001966..3002160%29;color=2
pathogen_EmW_Chr_04	artemis	Trim	3001966	3002950	.	+	.	ID=CDS:complement%283001966..3002950%29;color=3;comment=Incomplete___PBS_not_complete_no_3-TG%2CNo_TSD_LTR_not_perfect
pathogen_EmW_Chr_04	artemis	3'CA	3002159	3002160	.	+	.	ID=CDS:complement%2855339115..55339116%29;color=6
pathogen_EmW_Chr_04	artemis	PBS	3002165	3002173	.	+	.	ID=CDS:3002165..3002173;color=4;comment=8/9
pathogen_EmW_Chr_04	artemis	PPT	3002737	3002751	.	+	.	ID=CDS:3002737..3002751;color=9;comment=15/15
pathogen_EmW_Chr_04	artemis	three_prime_LTR	3002755	3002950	.	+	.	ID=CDS:3002755..3002950;color=2
pathogen_EmW_Chr_04	artemis	3'CA	3002949	3002950	.	+	.	ID=CDS:complement%2855339905..55339906%29;color=6
pathogen_EmW_Chr_04	artemis	3'CA	3240135	3240136	.	-	.	ID=CDS:55577091..55577092;color=6
pathogen_EmW_Chr_04	artemis	three_prime_LTR	3240135	3240274	.	-	.	ID=CDS:complement%283240135..3240274%29;color=2
pathogen_EmW_Chr_04	artemis	Trim	3240135	3241065	.	-	.	ID=CDS:3240135..3241065;color=3;comment=Incomplete___PPT_not_complete%2CNo_TSD_LTR_perfect
pathogen_EmW_Chr_04	artemis	5'TG	3240273	3240274	.	-	.	ID=CDS:55577229..55577230;color=6
pathogen_EmW_Chr_04	artemis	PPT	3240278	3240292	.	-	.	ID=CDS:complement%283240278..3240292%29;color=9;comment=14/15
pathogen_EmW_Chr_04	artemis	PBS	3240854	3240862	.	-	.	ID=CDS:complement%283240854..3240862%29;color=4;comment=9/9
pathogen_EmW_Chr_04	artemis	3'CA	3240867	3240868	.	-	.	ID=CDS:55577823..55577824;color=6
pathogen_EmW_Chr_04	artemis	five_prime_LTR	3240867	3241065	.	-	.	ID=CDS:55577823..55578021;color=2
pathogen_EmW_Chr_04	artemis	5'TG	3241064	3241065	.	-	.	ID=CDS:55578020..55578021;color=6
pathogen_EmW_Chr_04	artemis	five_prime_LTR	4835418	4835615	.	+	.	ID=CDS:4835418..4835615;colour=2
pathogen_EmW_Chr_04	artemis	Trim	4835418	4836409	.	+	.	ID=CDS:complement%284835418..4836409%29;color=3;comment=Incomplete___PBS_not_complete_no_5-TG%2CNo_TSD_LTR_not_perfect
pathogen_EmW_Chr_04	artemis	3'CA	4835614	4835615	.	+	.	ID=CDS:complement%2857172570..57172571%29;color=6
pathogen_EmW_Chr_04	artemis	PBS	4835620	4835627	.	+	.	ID=CDS:4835620..4835627;color=4;comment=8/9_1_deletion
pathogen_EmW_Chr_04	artemis	PPT	4836193	4836208	.	+	.	ID=CDS:4836193..4836208;color=9;comment=15/15
pathogen_EmW_Chr_04	artemis	5'TG	4836211	4836212	.	+	.	ID=CDS:complement%2857173167..57173168%29;color=6
pathogen_EmW_Chr_04	artemis	three_prime_LTR	4836211	4836409	.	+	.	ID=CDS:4836211..4836409;color=2
pathogen_EmW_Chr_04	artemis	3'CA	4836408	4836409	.	+	.	ID=CDS:complement%2857173364..57173365%29;color=6
pathogen_EmW_Chr_04	artemis	5'TG	5681705	5681706	.	+	.	ID=CDS:complement%2858018661..58018662%29;color=6
pathogen_EmW_Chr_04	artemis	five_prime_LTR	5681705	5681902	.	+	.	ID=CDS:5681705..5681902;color=2
pathogen_EmW_Chr_04	artemis	Trim	5681705	5682648	.	+	.	ID=CDS:5681704..5682649;color=3;comment=Incomplete___PBS_not_complete%2CNo_TSD_LTR_not_perfect
pathogen_EmW_Chr_04	artemis	3'CA	5681901	5681902	.	+	.	ID=CDS:complement%2858018857..58018858%29;color=6
pathogen_EmW_Chr_04	artemis	PBS	5681907	5681915	.	+	.	ID=CDS:5681907..5681915;color=4;comment=6/9
pathogen_EmW_Chr_04	artemis	PPT	5682433	5682447	.	+	.	ID=CDS:5682433..5682447;color=9;comment=15/15
pathogen_EmW_Chr_04	artemis	5'TG	5682451	5682452	.	+	.	ID=CDS:complement%2858019407..58019408%29;color=6
pathogen_EmW_Chr_04	artemis	five_prime_LTR	5682451	5682648	.	+	.	ID=CDS:5682450..5682648;color=2
pathogen_EmW_Chr_04	artemis	3'CA	5682647	5682648	.	+	.	ID=CDS:complement%2858019603..58019604%29;color=6
pathogen_EmW_Chr_04	artemis	5'TG	6037820	6037821	.	+	.	ID=CDS:complement%2858374776..58374777%29;color=6
pathogen_EmW_Chr_04	artemis	five_prime_LTR	6037820	6038062	.	+	.	color=2
pathogen_EmW_Chr_04	artemis	Trim	6037820	6038839	.	+	.	ID=CDS:complement%286037820..6038839%29;color=3;comment=Incomplete___PBS_not_complete_LTR_has_instertion_no_3-TG%2CNo_TSD_LTR_not_perfect
pathogen_EmW_Chr_04	artemis	3'CA	6038061	6038062	.	+	.	ID=CDS:complement%2858375017..58375018%29;color=6
pathogen_EmW_Chr_04	artemis	PBS	6038065	6038073	.	+	.	ID=CDS:complement%2858375021..58375029%29;color=4;comment=6/9
pathogen_EmW_Chr_04	artemis	PPT	6038633	6038647	.	+	.	ID=CDS:6038633..6038647;color=9;comment=15/15
pathogen_EmW_Chr_04	artemis	three_prime_LTR	6038651	6038839	.	+	.	ID=CDS:6038651..6038839;color=2
pathogen_EmW_Chr_04	artemis	3'CA	6038838	6038839	.	+	.	ID=CDS:complement%2858375794..58375795%29;color=6
pathogen_EmW_Chr_04	artemis	five_prime_LTR	7660768	7660944	.	+	.	ID=CDS:7660768..7660944;color=2
pathogen_EmW_Chr_04	artemis	Trim	7660768	7661757	.	+	.	ID=CDS:complement%287660768..7661757%29;color=3;comment=Incomplete___PBS_not_complete_no_5-TG_no_3-TG
pathogen_EmW_Chr_04	artemis	3'CA	7660943	7660944	.	+	.	ID=CDS:complement%2859997899..59997900%29;color=6
pathogen_EmW_Chr_04	artemis	PBS	7660949	7660957	.	+	.	ID=CDS:7660949..7660957;color=4;comment=7/9
pathogen_EmW_Chr_04	artemis	PPT	7661555	7661569	.	+	.	ID=CDS:7661555..7661569;color=9;comment=15/15
pathogen_EmW_Chr_04	artemis	three_prime_LTR	7661573	7661757	.	+	.	ID=CDS:7661573..7661757;color=2
pathogen_EmW_Chr_04	artemis	3'CA	7661756	7661757	.	+	.	ID=CDS:complement%2859998712..59998713%29;color=6
pathogen_EmW_Chr_04	artemis	5'TG	8018528	8018529	.	+	.	ID=CDS:complement%2860355484..60355485%29;color=6
pathogen_EmW_Chr_04	artemis	five_prime_LTR	8018528	8018716	.	+	.	ID=CDS:8018528..8018716;color=2
pathogen_EmW_Chr_04	artemis	Trim	8018528	8019602	.	+	.	ID=CDS:complement%288018528..8019602%29;color=3;comment=Incomplete___No_5-CA%2CNo_TSD_LTR_not_perfect
pathogen_EmW_Chr_04	artemis	PBS	8018721	8018729	.	+	.	ID=CDS:8018721..8018729;color=4;comment=9/9
pathogen_EmW_Chr_04	artemis	PPT	8019406	8019420	.	+	.	ID=CDS:8019406..8019420;color=9;comment=15/15
pathogen_EmW_Chr_04	artemis	5'TG	8019424	8019425	.	+	.	ID=CDS:complement%2860356380..60356381%29;color=6
pathogen_EmW_Chr_04	artemis	three_prime_LTR	8019424	8019602	.	+	.	ID=CDS:8019424..8019602;color=2
pathogen_EmW_Chr_04	artemis	3'CA	8019601	8019602	.	+	.	ID=CDS:complement%2860356557..60356558%29;color=6
pathogen_EmW_Chr_04	artemis	5'TG	8242616	8242617	.	+	.	ID=CDS:complement%288242616..8242617%29;color=6
pathogen_EmW_Chr_04	artemis	five_prime_LTR	8242616	8242813	.	+	.	color=2comment=183
pathogen_EmW_Chr_04	artemis	Trim	8242616	8243595	.	+	.	ID=CDS:complement%288242616..8243595%29;color=3;comment=Incomplete___PPT_not_complete_no_5-CA%2CNo_TSD_LTR_not_perfect
pathogen_EmW_Chr_04	artemis	PBS	8242818	8242826	.	+	.	ID=CDS:60579774..60579782;color=4;comment=9/9
pathogen_EmW_Chr_04	artemis	PPT	8243376	8243390	.	+	.	ID=CDS:8243376..8243390;color=9;comment=AAAAGAGGAGGGACG%3B[14/15]
pathogen_EmW_Chr_04	artemis	5'TG	8243394	8243395	.	+	.	ID=CDS:complement%288243394..8243395%29;color=6
pathogen_EmW_Chr_04	artemis	three_prime_LTR	8243394	8243595	.	+	.	ID=CDS:complement%288243394..8243595%29;color=2;comment=202
pathogen_EmW_Chr_04	artemis	3'CA	8243594	8243595	.	+	.	ID=CDS:complement%288243594..8243595%29;color=6
pathogen_EmW_Chr_04	artemis	TSD	8500380	8500383	.	+	.	ID=CDS:60837336..60837339;color=5
pathogen_EmW_Chr_04	artemis	5'TG	8500384	8500385	.	+	.	ID=CDS:complement%2860837340..60837341%29;color=6
pathogen_EmW_Chr_04	artemis	five_prime_LTR	8500384	8500572	.	+	.	ID=CDS:8500384..8500572;color=2
pathogen_EmW_Chr_04	artemis	Trim	8500384	8501406	.	+	.	ID=CDS:complement%288500384..8501406%29;color=3;comment=Incomplete__PBS_not_complete_PPT_not_complete%2CTSD_present_LTR_perfect
pathogen_EmW_Chr_04	artemis	3'CA	8500571	8500572	.	+	.	ID=CDS:complement%2860837527..60837528%29;color=6
pathogen_EmW_Chr_04	artemis	PBS	8500577	8500585	.	+	.	ID=CDS:8500577..8500585;color=4;comment=7/9
pathogen_EmW_Chr_04	artemis	PPT	8501224	8501236	.	+	.	ID=CDS:8501224..8501236;color=9;comment=13/15
pathogen_EmW_Chr_04	artemis	5'TG	8501241	8501242	.	+	.	ID=CDS:complement%2860838197..60838198%29;color=6
pathogen_EmW_Chr_04	artemis	three_prime_LTR	8501241	8501406	.	+	.	ID=CDS:8501241..8501406;color=2
pathogen_EmW_Chr_04	artemis	3'CA	8501405	8501406	.	+	.	ID=CDS:complement%2860838361..60838362%29;color=6
pathogen_EmW_Chr_04	artemis	TSD	8501407	8501410	.	+	.	ID=CDS:60838363..60838366;color=5
pathogen_EmW_Chr_04	artemis	5'TG	9010914	9010915	.	+	.	ID=CDS:complement%2861347870..61347871%29;color=6
pathogen_EmW_Chr_04	artemis	five_prime_LTR	9010914	9011071	.	+	.	ID=CDS:complement%289010914..9011071%29;color=2
pathogen_EmW_Chr_04	artemis	Trim	9010914	9012052	.	+	.	ID=CDS:complement%289010914..9012052%29;color=3;comment=Incomplete___PBS_not_complete_no_3-CA%2CNo_TSD_LTR_not_perfect
pathogen_EmW_Chr_04	artemis	PBS	9011076	9011078	.	+	.	ID=CDS:complement%2861348032..61348034%29;color=4;comment=3/9___massive_deletion
pathogen_EmW_Chr_04	artemis	PPT	9011839	9011853	.	+	.	ID=CDS:9011839..9011853;color=9;comment=15/15
pathogen_EmW_Chr_04	artemis	5'TG	9011857	9011858	.	+	.	ID=CDS:complement%2861348813..61348814%29;color=6
pathogen_EmW_Chr_04	artemis	three_prime_LTR	9011857	9012052	.	+	.	ID=CDS:complement%289011857..9012052%29;color=2
pathogen_EmW_Chr_04	artemis	3'CA	9012051	9012052	.	+	.	ID=CDS:complement%2861349007..61349008%29;color=6
pathogen_EmW_Chr_05	artemis	TSD	1762107	1762110	.	-	.	ID=CDS:complement%281762107..1762110%29;color=5;comment=ATTA
pathogen_EmW_Chr_05	artemis	3'CA	1762111	1762112	.	-	.	ID=CDS:1762111..1762112;color=6
pathogen_EmW_Chr_05	artemis	three_prime_LTR	1762111	1762308	.	-	.	ID=CDS:1762111..1762308;color=2;comment=198
pathogen_EmW_Chr_05	artemis	Trim	1762111	1763088	.	-	.	ID=CDS:1762111..1763088;color=3;comment=Perfect%2CTSD_present_LTR_perfect
pathogen_EmW_Chr_05	artemis	5'TG	1762307	1762308	.	-	.	ID=CDS:1762307..1762308;color=6
pathogen_EmW_Chr_05	artemis	PPT	1762312	1762326	.	-	.	ID=CDS:complement%281762312..1762326%29;color=9;comment=AAAAGAGGAGGGAGG%3B[15/15]
pathogen_EmW_Chr_05	artemis	PBS	1762878	1762886	.	-	.	color=4comment=TGGCAGCGG%3B[9/9]
pathogen_EmW_Chr_05	artemis	3'CA	1762891	1762892	.	-	.	ID=CDS:1762891..1762892;color=6
pathogen_EmW_Chr_05	artemis	five_prime_LTR	1762891	1763088	.	-	.	ID=CDS:1762891..1763088;color=2;comment=198
pathogen_EmW_Chr_05	artemis	5'TG	1763087	1763088	.	-	.	ID=CDS:1763087..1763088;color=6
pathogen_EmW_Chr_05	artemis	TSD	1763089	1763092	.	-	.	ID=CDS:complement%281763089..1763092%29;color=5;comment=ATTA%3B[4/4]
pathogen_EmW_Chr_05	artemis	5'TG	2026490	2026491	.	+	.	ID=CDS:complement%2868125898..68125899%29;color=6
pathogen_EmW_Chr_05	artemis	five_prime_LTR	2026490	2026693	.	+	.	ID=CDS:2026490..2026693;color=2
pathogen_EmW_Chr_05	artemis	Trim	2026490	2027610	.	+	.	ID=CDS:complement%282026490..2027610%29;color=3;comment=Incomplete_PPT_not_complete%2CNo_TSD_LTR_perfect
pathogen_EmW_Chr_05	artemis	3'CA	2026692	2026693	.	+	.	ID=CDS:complement%2868126100..68126101%29;color=6
pathogen_EmW_Chr_05	artemis	PBS	2026698	2026706	.	+	.	ID=CDS:2026698..2026706;color=4;comment=9/9
pathogen_EmW_Chr_05	artemis	PPT	2027394	2027408	.	+	.	ID=CDS:2027394..2027408;color=9;comment=14/15
pathogen_EmW_Chr_05	artemis	5'TG	2027412	2027413	.	+	.	ID=CDS:complement%2868126820..68126821%29;color=6
pathogen_EmW_Chr_05	artemis	three_prime_LTR	2027412	2027610	.	+	.	ID=CDS:2027412..2027610;colour=2
pathogen_EmW_Chr_05	artemis	3'CA	2027609	2027610	.	+	.	ID=CDS:complement%2868127017..68127018%29;color=6
pathogen_EmW_Chr_05	artemis	5'TG	2928492	2928493	.	+	.	ID=CDS:complement%2869027900..69027901%29;color=6
pathogen_EmW_Chr_05	artemis	five_prime_LTR	2928492	2928688	.	+	.	ID=CDS:2928492..2928688;color=2
pathogen_EmW_Chr_05	artemis	Trim	2928492	2929402	.	+	.	ID=CDS:complement%282928492..2929402%29;color=3;comment=Perfect%2CNo_TSD_LTR_perfect
pathogen_EmW_Chr_05	artemis	3'CA	2928687	2928688	.	+	.	ID=CDS:complement%2869028095..69028096%29;color=6
pathogen_EmW_Chr_05	artemis	PBS	2928693	2928701	.	+	.	ID=CDS:2928693..2928701;color=4;comment=9/9
pathogen_EmW_Chr_05	artemis	PPT	2929248	2929262	.	+	.	ID=CDS:2929248..2929262;color=9;comment=15/15
pathogen_EmW_Chr_05	artemis	5'TG	2929266	2929267	.	+	.	ID=CDS:complement%2869028674..69028675%29;color=6
pathogen_EmW_Chr_05	artemis	three_prime_LTR	2929266	2929402	.	+	.	ID=CDS:2929266..2929402;color=2
pathogen_EmW_Chr_05	artemis	3'CA	2929401	2929402	.	+	.	ID=CDS:complement%2869028809..69028810%29;color=6
pathogen_EmW_Chr_05	artemis	5'TG	5589736	5589737	.	+	.	ID=CDS:complement%2871689144..71689145%29;color=6
pathogen_EmW_Chr_05	artemis	five_prime_LTR	5589736	5589920	.	+	.	ID=CDS:complement%285589736..5589920%29;color=2
pathogen_EmW_Chr_05	artemis	Trim	5589736	5590586	.	+	.	ID=CDS:complement%285589736..5590586%29;color=3;comment=Perfect%2CNo_TSD_LTR_perfect
pathogen_EmW_Chr_05	artemis	3'CA	5589919	5589920	.	+	.	ID=CDS:complement%2871689327..71689328%29;color=6
pathogen_EmW_Chr_05	artemis	PBS	5589925	5589933	.	+	.	ID=CDS:5589925..5589933;color=4;comment=9/9
pathogen_EmW_Chr_05	artemis	PPT	5590371	5590385	.	+	.	ID=CDS:5590371..5590385;color=9;comment=15/15
pathogen_EmW_Chr_05	artemis	5'TG	5590389	5590390	.	+	.	ID=CDS:complement%2871689797..71689798%29;color=6
pathogen_EmW_Chr_05	artemis	three_prime_LTR	5590389	5590586	.	+	.	ID=CDS:5590389..5590586;color=2
pathogen_EmW_Chr_05	artemis	3'CA	5590585	5590586	.	+	.	ID=CDS:complement%2871689993..71689994%29;color=6
pathogen_EmW_Chr_05	artemis	TSD	6454192	6454195	.	+	.	ID=CDS:72553600..72553603;color=5
pathogen_EmW_Chr_05	artemis	5'TG	6454196	6454197	.	+	.	ID=CDS:complement%2872553604..72553605%29;color=6
pathogen_EmW_Chr_05	artemis	five_prime_LTR	6454196	6454339	.	+	.	color=2comment=144
pathogen_EmW_Chr_05	artemis	Trim	6454196	6455129	.	+	.	color=3comment=Incomplete___PBS_not_complete%2CTSD_present_LTR_perfect
pathogen_EmW_Chr_05	artemis	3'CA	6454338	6454339	.	+	.	ID=CDS:complement%2872553746..72553747%29;color=6
pathogen_EmW_Chr_05	artemis	PBS	6454344	6454352	.	+	.	ID=CDS:72553752..72553760;color=4;comment=8/9
pathogen_EmW_Chr_05	artemis	PPT	6454914	6454928	.	+	.	ID=CDS:6454914..6454928;color=9;comment=AAAAGAGGAGGGAGG%3B[15/15]
pathogen_EmW_Chr_05	artemis	5'TG	6454932	6454933	.	+	.	ID=CDS:complement%2872554340..72554341%29;color=6
pathogen_EmW_Chr_05	artemis	three_prime_LTR	6454932	6455129	.	+	.	ID=CDS:complement%286454932..6455129%29;color=2;comment=198
pathogen_EmW_Chr_05	artemis	3'CA	6455128	6455129	.	+	.	ID=CDS:complement%2872554536..72554537%29;color=6
pathogen_EmW_Chr_05	artemis	TSD	6455130	6455133	.	+	.	ID=CDS:72554538..72554541;color=5
pathogen_EmW_Chr_05	artemis	5'TG	8020748	8020749	.	+	.	ID=CDS:complement%2874120156..74120157%29;color=6
pathogen_EmW_Chr_05	artemis	five_prime_LTR	8020748	8020944	.	+	.	ID=CDS:8020748..8020944;color=2
pathogen_EmW_Chr_05	artemis	Trim	8020748	8021736	.	+	.	ID=CDS:complement%288020748..8021736%29;color=3;comment=Incomplete___PBS_not_complete_PPT_not_complete%2CTSD_present_LTR_perfect
pathogen_EmW_Chr_05	artemis	3'CA	8020943	8020944	.	+	.	ID=CDS:complement%2874120351..74120352%29;color=6
pathogen_EmW_Chr_05	artemis	PBS	8020949	8020957	.	+	.	ID=CDS:8020949..8020957;color=4;comment=7/9
pathogen_EmW_Chr_05	artemis	PPT	8021522	8021536	.	+	.	ID=CDS:8021522..8021536;color=9;comment=15/15
pathogen_EmW_Chr_05	artemis	5'TG	8021540	8021541	.	+	.	ID=CDS:complement%2874120948..74120949%29;color=6
pathogen_EmW_Chr_05	artemis	three_prime_LTR	8021540	8021736	.	+	.	ID=CDS:8021540..8021736;color=2
pathogen_EmW_Chr_05	artemis	3'CA	8021735	8021736	.	+	.	ID=CDS:complement%2874121143..74121144%29;color=6
pathogen_EmW_Chr_05	artemis	TSD	8921144	8921147	.	+	.	ID=CDS:8921144..8921147;color=5;comment=TATG%3B[4/4]
pathogen_EmW_Chr_05	artemis	5'TG	8921148	8921149	.	+	.	ID=CDS:complement%288921148..8921149%29;color=6
pathogen_EmW_Chr_05	artemis	five_prime_LTR	8921148	8921345	.	+	.	ID=CDS:complement%288921148..8921345%29;color=2;comment=198
pathogen_EmW_Chr_05	artemis	Trim	8921148	8922147	.	+	.	ID=CDS:complement%288921148..8922147%29;color=3;comment=Incomplete___PBS_not_complete_PPT_not_complete%2CTSD_present_LTR_perfect
pathogen_EmW_Chr_05	artemis	3'CA	8921344	8921345	.	+	.	ID=CDS:complement%288921344..8921345%29;color=6
pathogen_EmW_Chr_05	artemis	PBS	8921350	8921357	.	+	.	ID=CDS:8921350..8921357;color=4;comment=TGGCAGCGA%3B[8/9]
pathogen_EmW_Chr_05	artemis	PPT	8921930	8921944	.	+	.	ID=CDS:8921930..8921944;color=9;comment=AAACGGGGGGAGAGG%3B[14/15]
pathogen_EmW_Chr_05	artemis	5'TG	8921950	8921951	.	+	.	ID=CDS:complement%2875021358..75021359%29;color=6
pathogen_EmW_Chr_05	artemis	three_prime_LTR	8921950	8922147	.	+	.	ID=CDS:complement%288921952..8922147%29;color=2;comment=198
pathogen_EmW_Chr_05	artemis	3'CA	8922146	8922147	.	+	.	ID=CDS:complement%2875021554..75021555%29;color=6
pathogen_EmW_Chr_05	artemis	TSD	8922148	8922151	.	+	.	ID=CDS:8922148..8922151;color=5;comment=TATG%3B[4/4]
pathogen_EmW_Chr_05	artemis	TSD	8932087	8932090	.	+	.	ID=CDS:8932087..8932090;color=5;comment=CAAG%3B[4/4]
pathogen_EmW_Chr_05	artemis	5'TG	8932091	8932092	.	+	.	ID=CDS:complement%288932091..8932092%29;color=6
pathogen_EmW_Chr_05	artemis	five_prime_LTR	8932091	8932288	.	+	.	ID=CDS:complement%288932091..8932288%29;color=2;comment=198
pathogen_EmW_Chr_05	artemis	Trim	8932091	8933090	.	+	.	ID=CDS:complement%288932091..8933090%29;color=3;comment=Incomplete___PBS_not_complete_PPT_not_complete%2CTSD_present_LTR_perfect
pathogen_EmW_Chr_05	artemis	3'CA	8932287	8932288	.	+	.	ID=CDS:complement%288932287..8932288%29;color=6
pathogen_EmW_Chr_05	artemis	PBS	8932293	8932301	.	+	.	color=4comment=TGGCAGCGA%3B[8/9]
pathogen_EmW_Chr_05	artemis	PPT	8932873	8932887	.	+	.	ID=CDS:8932873..8932887;color=9;comment=AAACGGGGGGAGAGG%3B[14/15]
pathogen_EmW_Chr_05	artemis	5'TG	8932893	8932894	.	+	.	ID=CDS:complement%288932893..8932894%29;color=6
pathogen_EmW_Chr_05	artemis	three_prime_LTR	8932893	8933090	.	+	.	ID=CDS:complement%288932893..8933090%29;color=2;comment=198
pathogen_EmW_Chr_05	artemis	3'CA	8933089	8933090	.	+	.	ID=CDS:complement%288933089..8933090%29;color=6
pathogen_EmW_Chr_05	artemis	TSD	8933091	8933094	.	+	.	ID=CDS:8933091..8933094;color=5;comment=CAAG%3B[4/4]
pathogen_EmW_Chr_05	artemis	TSD	8969176	8969179	.	-	.	ID=CDS:complement%288969176..8969179%29;color=5;comment=ATAT%3B[3/4]
pathogen_EmW_Chr_05	artemis	3'CA	8969180	8969181	.	-	.	ID=CDS:8969180..8969181;color=6
pathogen_EmW_Chr_05	artemis	three_prime_LTR	8969180	8969377	.	-	.	ID=CDS:8969180..8969377;color=2;comment=198
pathogen_EmW_Chr_05	artemis	Trim	8969180	8970179	.	-	.	ID=CDS:8969180..8970179;color=3;comment=Incomplete___PBS_not_complete_PPT_not_complete%2CTSD_present_LTR_perfect
pathogen_EmW_Chr_05	artemis	5'TG	8969376	8969377	.	-	.	ID=CDS:8969376..8969377;color=6
pathogen_EmW_Chr_05	artemis	PPT	8969383	8969397	.	-	.	ID=CDS:complement%288969383..8969397%29;color=9;comment=AAACGGGGGGAGAGG%3B[14/15]
pathogen_EmW_Chr_05	artemis	PBS	8969969	8969977	.	-	.	color=4comment=TGGCAGCGA%3B[8/9]
pathogen_EmW_Chr_05	artemis	3'CA	8969982	8969983	.	-	.	ID=CDS:8969982..8969983;color=6
pathogen_EmW_Chr_05	artemis	five_prime_LTR	8969982	8970179	.	-	.	ID=CDS:8969982..8970179;color=2;comment=198
pathogen_EmW_Chr_05	artemis	5'TG	8970178	8970179	.	-	.	ID=CDS:8970178..8970179;color=6
pathogen_EmW_Chr_05	artemis	TSD	8970180	8970183	.	-	.	ID=CDS:complement%288970180..8970183%29;color=5;comment=ATTT%3B[3/4]
pathogen_EmW_Chr_05	artemis	5'TG	8978188	8978189	.	+	.	ID=CDS:complement%288978188..8978189%29;color=6
pathogen_EmW_Chr_05	artemis	five_prime_LTR	8978188	8978385	.	+	.	ID=CDS:complement%288978191..8978385%29;colour=2;comment=198
pathogen_EmW_Chr_05	artemis	Trim	8978188	8979187	.	+	.	ID=CDS:complement%288978188..8979187%29;color=3;comment=Incomplete___PBS_not_complete_PPT_not_complete%2CNo_TSD_LTR_perfect
pathogen_EmW_Chr_05	artemis	3'CA	8978384	8978385	.	+	.	ID=CDS:complement%288978384..8978385%29;color=6
pathogen_EmW_Chr_05	artemis	PBS	8978390	8978398	.	+	.	color=4comment=TGGGCAGCGA%3B[8/9]
pathogen_EmW_Chr_05	artemis	PPT	8978970	8978984	.	+	.	ID=CDS:8978970..8978984;color=9;comment=AAACGGGGGGAGAGG%3B[14/15]
pathogen_EmW_Chr_05	artemis	5'TG	8978990	8978991	.	+	.	ID=CDS:complement%288978990..8978991%29;color=6
pathogen_EmW_Chr_05	artemis	three_prime_LTR	8978990	8979187	.	+	.	ID=CDS:complement%288978990..8979187%29;color=2;comment=198
pathogen_EmW_Chr_05	artemis	3'CA	8979186	8979187	.	+	.	ID=CDS:complement%288979186..8979187%29;color=6
pathogen_EmW_Chr_05	artemis	TSD	10592248	10592251	.	-	.	ID=CDS:complement%2810592248..10592251%29;color=5;comment=AAAC%3B[4/4]
pathogen_EmW_Chr_05	artemis	3'CA	10592252	10592253	.	-	.	ID=CDS:10592252..10592253;color=6
pathogen_EmW_Chr_05	artemis	three_prime_LTR	10592252	10592448	.	-	.	ID=CDS:10592252..10592448;color=2;comment=197
pathogen_EmW_Chr_05	artemis	Trim	10592252	10593197	.	-	.	ID=CDS:10592252..10593197;color=3;comment=Incomplete___PBS_not_complete%2CTSD_present_LTR_perfect
pathogen_EmW_Chr_05	artemis	5'TG	10592447	10592448	.	-	.	ID=CDS:10592447..10592448;color=6
pathogen_EmW_Chr_05	artemis	PPT	10592452	10592466	.	-	.	ID=CDS:complement%2810592452..10592466%29;color=9;comment=AAAAGAGGAGGGAGG%3B[15/15]
pathogen_EmW_Chr_05	artemis	PBS	10592989	10592997	.	-	.	color=4comment=CGGCAGCGA%3B[8/9]
pathogen_EmW_Chr_05	artemis	3'CA	10593003	10593004	.	-	.	ID=CDS:10593003..10593004;color=6
pathogen_EmW_Chr_05	artemis	five_prime_LTR	10593003	10593197	.	-	.	ID=CDS:10593003..10593197;color=2;comment=195
pathogen_EmW_Chr_05	artemis	5'TG	10593196	10593197	.	-	.	ID=CDS:10593196..10593197;color=6
pathogen_EmW_Chr_05	artemis	TSD	10593198	10593201	.	-	.	ID=CDS:complement%2810593198..10593201%29;color=5;comment=AAAC%3B[4/4]
pathogen_EmW_Chr_05	artemis	TSD	10602594	10602597	.	+	.	ID=CDS:10602594..10602597;color=5
pathogen_EmW_Chr_05	artemis	5'TG	10602598	10602599	.	+	.	ID=CDS:complement%2876702006..76702007%29;color=6
pathogen_EmW_Chr_05	artemis	five_prime_LTR	10602598	10602786	.	+	.	ID=CDS:10602598..10602786;color=2
pathogen_EmW_Chr_05	artemis	Trim	10602598	10603604	.	+	.	ID=CDS:complement%2810602598..10603604%29;color=3;comment=Incomplete___PBS_not_complete_PPT_not_complete%2CTSD_present_LTR_perfect
pathogen_EmW_Chr_05	artemis	3'CA	10602785	10602786	.	+	.	ID=CDS:complement%2876702193..76702194%29;color=6
pathogen_EmW_Chr_05	artemis	PBS	10602791	10602799	.	+	.	ID=CDS:10602791..10602799;color=4;comment=7/9
pathogen_EmW_Chr_05	artemis	PPT	10603401	10603415	.	+	.	color=9comment=14/15
pathogen_EmW_Chr_05	artemis	5'TG	10603419	10603420	.	+	.	ID=CDS:complement%2876702827..76702828%29;color=6
pathogen_EmW_Chr_05	artemis	three_prime_LTR	10603419	10603604	.	+	.	ID=CDS:10603419..10603595;color=2
pathogen_EmW_Chr_05	artemis	3'CA	10603603	10603604	.	+	.	ID=CDS:complement%2876703011..76703012%29;color=6
pathogen_EmW_Chr_05	artemis	TSD	10603605	10603608	.	+	.	ID=CDS:10603605..10603608;color=5
pathogen_EmW_Chr_05	artemis	3'CA	10615713	10615714	.	-	.	ID=CDS:10615713..10615714;color=6
pathogen_EmW_Chr_05	artemis	three_prime_LTR	10615713	10615909	.	-	.	ID=CDS:10615713..10615909;color=2;comment=197
pathogen_EmW_Chr_05	artemis	Trim	10615713	10616658	.	-	.	ID=CDS:10615713..10616658;color=3;comment=Incomplete___PBS_not_complete_no_5-CA%2CNo_TSD_LTR_perfect
pathogen_EmW_Chr_05	artemis	5'TG	10615908	10615909	.	-	.	ID=CDS:10615908..10615909;color=6
pathogen_EmW_Chr_05	artemis	PPT	10615913	10615927	.	-	.	ID=CDS:complement%2810615913..10615927%29;color=9;comment=AAAAGAGGAGGGAGG%3B[15/15]
pathogen_EmW_Chr_05	artemis	PBS	10616450	10616458	.	-	.	color=4comment=CGGCAGCGA%3B[8/9]
pathogen_EmW_Chr_05	artemis	five_prime_LTR	10616464	10616658	.	-	.	ID=CDS:10616464..10616658;color=2;comment=195
pathogen_EmW_Chr_05	artemis	5'TG	10616657	10616658	.	-	.	ID=CDS:10616657..10616658;color=6
pathogen_EmW_Chr_06	artemis	3'CA	302426	302427	.	-	.	ID=CDS:78261676..78261677;color=6
pathogen_EmW_Chr_06	artemis	three_prime_LTR	302426	302622	.	-	.	ID=CDS:302426..302622;color=2
pathogen_EmW_Chr_06	artemis	Trim	302426	303349	.	-	.	ID=CDS:302426..303349;color=3;comment=Perfect%2CNo_TSD_LTR_perfect
pathogen_EmW_Chr_06	artemis	5'TG	302621	302622	.	-	.	ID=CDS:78261871..78261872;color=6
pathogen_EmW_Chr_06	artemis	PPT	302626	302640	.	-	.	ID=CDS:complement%28302626..302640%29;color=9;comment=15/15
pathogen_EmW_Chr_06	artemis	PBS	303204	303212	.	-	.	ID=CDS:complement%28303204..303212%29;color=4;comment=9/9
pathogen_EmW_Chr_06	artemis	3'CA	303217	303218	.	-	.	ID=CDS:78262467..78262468;color=6
pathogen_EmW_Chr_06	artemis	five_prime_LTR	303217	303349	.	-	.	ID=CDS:complement%28303217..303349%29;color=2
pathogen_EmW_Chr_06	artemis	5'TG	303348	303349	.	-	.	ID=CDS:78262598..78262599;color=6
pathogen_EmW_Chr_06	artemis	5'TG	349158	349159	.	+	.	ID=CDS:complement%2878308408..78308409%29;color=6
pathogen_EmW_Chr_06	artemis	five_prime_LTR	349158	349324	.	+	.	color=2
pathogen_EmW_Chr_06	artemis	Trim	349158	350185	.	+	.	color=3comment=Incomplete___PBS_not_complete%2CNo_TSD_LTR_perfect
pathogen_EmW_Chr_06	artemis	3'CA	349323	349324	.	+	.	ID=CDS:complement%2878308573..78308574%29;color=6
pathogen_EmW_Chr_06	artemis	PBS	349329	349337	.	+	.	ID=CDS:349329..349337;color=4;comment=7/9
pathogen_EmW_Chr_06	artemis	PPT	349974	349988	.	+	.	ID=CDS:349974..349988;color=9;comment=15/15
pathogen_EmW_Chr_06	artemis	5'TG	349992	349993	.	+	.	ID=CDS:complement%2878309242..78309243%29;color=6
pathogen_EmW_Chr_06	artemis	three_prime_LTR	349992	350185	.	+	.	ID=CDS:349992..350185;color=2
pathogen_EmW_Chr_06	artemis	3'CA	350184	350185	.	+	.	ID=CDS:complement%2878309434..78309435%29;color=6
pathogen_EmW_Chr_06	artemis	5'TG	1093856	1093857	.	+	.	ID=CDS:complement%2879053106..79053107%29;color=6
pathogen_EmW_Chr_06	artemis	five_prime_LTR	1093856	1094049	.	+	.	ID=CDS:1093856..1094049;color=2
pathogen_EmW_Chr_06	artemis	Trim	1093856	1094799	.	+	.	ID=CDS:complement%281093856..1094799%29;color=3;comment=Incomplete___PBS_not_complete_PPT_not_complete_no_5-CA_no_3-CA%2CNo_TSD_LTR_not_perfect
pathogen_EmW_Chr_06	artemis	PBS	1094054	1094062	.	+	.	ID=CDS:1094054..1094062;color=4;comment=8/9
pathogen_EmW_Chr_06	artemis	PPT	1094605	1094619	.	+	.	ID=CDS:1094605..1094619;color=9;comment=14/15
pathogen_EmW_Chr_06	artemis	5'TG	1094623	1094624	.	+	.	ID=CDS:complement%2879053873..79053874%29;color=6
pathogen_EmW_Chr_06	artemis	three_prime_LTR	1094623	1094799	.	+	.	color=2
pathogen_EmW_Chr_06	artemis	TSD	1158372	1158376	.	+	.	ID=CDS:79117622..79117626;color=5
pathogen_EmW_Chr_06	artemis	5'TG	1158377	1158378	.	+	.	ID=CDS:complement%281158377..1158378%29;color=6
pathogen_EmW_Chr_06	artemis	five_prime_LTR	1158377	1158574	.	+	.	ID=CDS:complement%281158377..1158574%29;colour=2;comment=198
pathogen_EmW_Chr_06	artemis	Trim	1158377	1159341	.	+	.	ID=CDS:complement%281158377..1159341%29;color=3;comment=Incomplete___PBS_not_complete%2CNo_TSD_LTR_perfect
pathogen_EmW_Chr_06	artemis	3'CA	1158573	1158574	.	+	.	ID=CDS:complement%281158573..1158574%29;color=6
pathogen_EmW_Chr_06	artemis	PBS	1158579	1158587	.	+	.	color=4comment=TGGCAGTGG%3B[8/9]
pathogen_EmW_Chr_06	artemis	PPT	1159126	1159140	.	+	.	ID=CDS:1159126..1159140;color=9;comment=AAAAGAGCAGGGAGG%3B[15/15]
pathogen_EmW_Chr_06	artemis	5'TG	1159144	1159145	.	+	.	ID=CDS:complement%281159144..1159145%29;color=6
pathogen_EmW_Chr_06	artemis	three_prime_LTR	1159144	1159341	.	+	.	ID=CDS:complement%281159144..1159341%29;colour=2;comment=198
pathogen_EmW_Chr_06	artemis	3'CA	1159340	1159341	.	+	.	ID=CDS:complement%281159340..1159341%29;color=6
pathogen_EmW_Chr_06	artemis	TSD	1159342	1159346	.	+	.	ID=CDS:79118592..79118596;color=5
pathogen_EmW_Chr_06	artemis	5'TG	1193755	1193756	.	+	.	ID=CDS:complement%2879153005..79153006%29;color=6
pathogen_EmW_Chr_06	artemis	5'TG	1193755	1193756	.	+	.	ID=CDS:complement%2879153005..79153006%29;color=6
pathogen_EmW_Chr_06	artemis	5'TG	1193755	1193756	.	+	.	ID=CDS:complement%2879153005..79153006%29;color=6
pathogen_EmW_Chr_06	artemis	five_prime_LTR	1193755	1193948	.	+	.	ID=CDS:complement%281193755..1193948%29;color=2
pathogen_EmW_Chr_06	artemis	Trim	1193755	1194740	.	+	.	ID=CDS:complement%281193755..1194740%29;color=3;comment=Incomplete___PBS_not_complete_PPT_not_complete_no_5-CA%2CNo_TSD_LTR_not_perfect
pathogen_EmW_Chr_06	artemis	PBS	1193953	1193961	.	+	.	ID=CDS:1193953..1193961;color=4;comment=8/9
pathogen_EmW_Chr_06	artemis	PPT	1194524	1194538	.	+	.	ID=CDS:1194524..1194538;color=9;comment=14/15
pathogen_EmW_Chr_06	artemis	5'TG	1194542	1194543	.	+	.	ID=CDS:complement%2879153792..79153793%29;color=6
pathogen_EmW_Chr_06	artemis	three_prime_LTR	1194542	1194740	.	+	.	ID=CDS:complement%281194542..1194740%29;color=2
pathogen_EmW_Chr_06	artemis	3'CA	1194739	1194740	.	+	.	ID=CDS:complement%2879153989..79153990%29;color=6
pathogen_EmW_Chr_06	artemis	TSD	3679277	3679280	.	+	.	ID=CDS:81638527..81638530;color=5
pathogen_EmW_Chr_06	artemis	five_prime_LTR	3679281	3679478	.	+	.	color=2
pathogen_EmW_Chr_06	artemis	Trim	3679281	3680379	.	+	.	color=3comment=Incomplete___PBS_not_complete_PPT_not_complete_no_5-TG_no_3-CA%2CTSD_present_LTR_not_perfect
pathogen_EmW_Chr_06	artemis	3'CA	3679477	3679478	.	+	.	ID=CDS:complement%2881638727..81638728%29;color=6
pathogen_EmW_Chr_06	artemis	PBS	3679483	3679491	.	+	.	ID=CDS:3679483..3679491;color=4;comment=8/9
pathogen_EmW_Chr_06	artemis	PPT	3680165	3680179	.	+	.	ID=CDS:3680165..3680179;color=9;comment=13/15
pathogen_EmW_Chr_06	artemis	5'TG	3680183	3680184	.	+	.	ID=CDS:complement%2881639433..81639434%29;color=6
pathogen_EmW_Chr_06	artemis	three_prime_LTR	3680183	3680379	.	+	.	ID=CDS:3680183..3680379;color=2
pathogen_EmW_Chr_06	artemis	TSD	3680380	3680383	.	+	.	ID=CDS:81639630..81639633;color=5
pathogen_EmW_Chr_06	artemis	TSD	4073964	4073967	.	+	.	ID=CDS:4073964..4073967;color=5;comment=ATTC%3B[4/4]
pathogen_EmW_Chr_06	artemis	5'TG	4073968	4073969	.	+	.	ID=CDS:complement%284073968..4073969%29;color=6
pathogen_EmW_Chr_06	artemis	five_prime_LTR	4073968	4074166	.	+	.	ID=CDS:complement%284073968..4074166%29;color=2;comment=199
pathogen_EmW_Chr_06	artemis	Trim	4073968	4074933	.	+	.	ID=CDS:complement%284073968..4074933%29;color=3;comment=Incomplete___PBS_not_complete%2CTSD_present_LTR_perfect
pathogen_EmW_Chr_06	artemis	3'CA	4074165	4074166	.	+	.	ID=CDS:complement%284074165..4074166%29;color=6
pathogen_EmW_Chr_06	artemis	PBS	4074171	4074179	.	+	.	color=4comment=TGGCAGTGG%3B[8/9]
pathogen_EmW_Chr_06	artemis	PPT	4074708	4074722	.	+	.	ID=CDS:4074708..4074722;color=9;comment=AAAAGAGGAGGGAGG%3B[15/15]
pathogen_EmW_Chr_06	artemis	5'TG	4074726	4074727	.	+	.	ID=CDS:complement%284074726..4074727%29;color=6
pathogen_EmW_Chr_06	artemis	three_prime_LTR	4074726	4074933	.	+	.	ID=CDS:complement%284074726..4074933%29;color=2;comment=208
pathogen_EmW_Chr_06	artemis	3'CA	4074932	4074933	.	+	.	ID=CDS:complement%284074932..4074933%29;color=6
pathogen_EmW_Chr_06	artemis	TSD	4074934	4074937	.	+	.	ID=CDS:4074934..4074937;color=5;comment=ATTC%3B[4/4]
pathogen_EmW_Chr_06	artemis	5'TG	6356357	6356358	.	+	.	ID=CDS:complement%2884315607..84315608%29;color=6
pathogen_EmW_Chr_06	artemis	five_prime_LTR	6356357	6356482	.	+	.	ID=CDS:complement%286356357..6356482%29;color=2
pathogen_EmW_Chr_06	artemis	Trim	6356357	6357272	.	+	.	ID=CDS:complement%286356357..6357272%29;color=3;comment=Perfect%2CNo_TSD_LTR_perfect
pathogen_EmW_Chr_06	artemis	3'CA	6356481	6356482	.	+	.	ID=CDS:complement%2884315731..84315732%29;color=6
pathogen_EmW_Chr_06	artemis	PBS	6356487	6356495	.	+	.	ID=CDS:6356487..6356495;color=4;comment=9/9
pathogen_EmW_Chr_06	artemis	PPT	6357059	6357073	.	+	.	ID=CDS:6357059..6357073;color=9;comment=15/15
pathogen_EmW_Chr_06	artemis	5'TG	6357077	6357078	.	+	.	ID=CDS:complement%2884316327..84316328%29;color=6
pathogen_EmW_Chr_06	artemis	three_prime_LTR	6357077	6357272	.	+	.	ID=CDS:complement%286357077..6357272%29;color=2
pathogen_EmW_Chr_06	artemis	3'CA	6357271	6357272	.	+	.	ID=CDS:complement%2884316521..84316522%29;color=6
pathogen_EmW_Chr_07	artemis	TSD	413015	413018	.	-	.	ID=CDS:complement%28413015..413018%29;color=5;comment=CTTG%3B[4/4]
pathogen_EmW_Chr_07	artemis	3'CA	413019	413020	.	-	.	ID=CDS:413019..413020;color=6
pathogen_EmW_Chr_07	artemis	three_prime_LTR	413019	413219	.	-	.	ID=CDS:413019..413219;color=2;comment=201
pathogen_EmW_Chr_07	artemis	Trim	413019	414009	.	-	.	ID=CDS:413019..414009;color=3;comment=Incomplete___PBS_not_complete%2CTSD_present_LTR_perfect
pathogen_EmW_Chr_07	artemis	5'TG	413218	413219	.	-	.	ID=CDS:413218..413219;color=6
pathogen_EmW_Chr_07	artemis	PPT	413224	413238	.	-	.	ID=CDS:complement%28413224..413238%29;color=9;comment=AAAAGAGGAGGGAGG%3B[15/15]
pathogen_EmW_Chr_07	artemis	PBS	413802	413810	.	-	.	color=4+/comment%3DTGGCAGCAA%3B[7/9]
pathogen_EmW_Chr_07	artemis	3'CA	413815	413816	.	-	.	ID=CDS:413815..413816;color=6
pathogen_EmW_Chr_07	artemis	five_prime_LTR	413815	414009	.	-	.	ID=CDS:413815..414009;color=2;comment=195
pathogen_EmW_Chr_07	artemis	5'TG	414008	414009	.	-	.	ID=CDS:414008..414009;color=6
pathogen_EmW_Chr_07	artemis	TSD	414010	414013	.	-	.	ID=CDS:complement%28414010..414013%29;color=5;comment=CTTG%3B[4/4]
pathogen_EmW_Chr_07	artemis	TSD	3151564	3151567	.	-	.	ID=CDS:complement%283151564..3151567%29;color=5
pathogen_EmW_Chr_07	artemis	3'CA	3151568	3151569	.	-	.	ID=CDS:88323013..88323014;color=6
pathogen_EmW_Chr_07	artemis	three_prime_LTR	3151568	3151760	.	-	.	ID=CDS:3151563..3151760;color=2
pathogen_EmW_Chr_07	artemis	Trim	3151568	3152442	.	-	.	ID=CDS:3151568..3152442;color=3;comment=Incomplete___PBS_not_complete%2CTSD_present_LTR_perfect
pathogen_EmW_Chr_07	artemis	5'TG	3151759	3151760	.	-	.	ID=CDS:88323204..88323205;color=6
pathogen_EmW_Chr_07	artemis	PPT	3151764	3151778	.	-	.	ID=CDS:complement%283151764..3151778%29;color=9;comment=15/15
pathogen_EmW_Chr_07	artemis	PBS	3152233	3152241	.	-	.	color=4comment%3D7/9
pathogen_EmW_Chr_07	artemis	3'CA	3152246	3152247	.	-	.	ID=CDS:88323691..88323692;color=6
pathogen_EmW_Chr_07	artemis	five_prime_LTR	3152246	3152442	.	-	.	ID=CDS:3152246..3152397;color=2
pathogen_EmW_Chr_07	artemis	5'TG	3152441	3152442	.	-	.	ID=CDS:88323886..88323887;color=6
pathogen_EmW_Chr_07	artemis	TSD	3152443	3152446	.	-	.	ID=CDS:complement%283152443..3152446%29;color=5
pathogen_EmW_Chr_07	artemis	three_prime_LTR	3431868	3432046	.	-	.	ID=CDS:3431868..3432046;color=2;comment=179
pathogen_EmW_Chr_07	artemis	Trim	3431868	3432859	.	-	.	color=3comment%3DIncomplete___PBS_not_complete_no_3-CA_no_5-TG%2CNo_TSD_LTR_not_perfect
pathogen_EmW_Chr_07	artemis	5'TG	3432045	3432046	.	-	.	ID=CDS:3432045..3432046;color=6
pathogen_EmW_Chr_07	artemis	PPT	3432050	3432064	.	-	.	ID=CDS:complement%283432050..3432064%29;color=9;comment=AAAAGAGGAAGGAGG%3B[15/15]
pathogen_EmW_Chr_07	artemis	PBS	3432628	3432636	.	-	.	color=4comment%3DTGGCAGCAG%3B[8/9]
pathogen_EmW_Chr_07	artemis	3'CA	3432641	3432642	.	-	.	ID=CDS:88604086..88604087;color=6
pathogen_EmW_Chr_07	artemis	five_prime_LTR	3432641	3432859	.	-	.	color=2comment%3D219
pathogen_EmW_Chr_07	artemis	3'CA	3475413	3475414	.	-	.	ID=CDS:88646858..88646859;color=6
pathogen_EmW_Chr_07	artemis	three_prime_LTR	3475413	3475593	.	-	.	color=2comment%3D156
pathogen_EmW_Chr_07	artemis	Trim	3475413	3476385	.	-	.	color=3comment%3DIncomplete___PBS_not_complete_no_5-TG%2CNo_TSD_LTR_not_perfect
pathogen_EmW_Chr_07	artemis	5'TG	3475592	3475593	.	-	.	ID=CDS:3475592..3475593;color=6
pathogen_EmW_Chr_07	artemis	PPT	3475597	3475611	.	-	.	ID=CDS:complement%283475597..3475611%29;color=9;comment=AAAAGAGGAAGGAGG%3B[15/15]
pathogen_EmW_Chr_07	artemis	PBS	3476175	3476183	.	-	.	color=4comment%3DTGGCAGCAG%3B[8/9]
pathogen_EmW_Chr_07	artemis	3'CA	3476188	3476189	.	-	.	ID=CDS:3476188..3476189;color=6
pathogen_EmW_Chr_07	artemis	five_prime_LTR	3476188	3476385	.	-	.	ID=CDS:complement%283476188..3476385%29;color=2;comment=198
pathogen_EmW_Chr_07	artemis	TSD	3512773	3512777	.	-	.	ID=CDS:complement%283512773..3512777%29;color=5;comment=CTAGT%3B[5/5]
pathogen_EmW_Chr_07	artemis	3'CA	3512778	3512779	.	-	.	ID=CDS:3512778..3512779;color=6
pathogen_EmW_Chr_07	artemis	three_prime_LTR	3512778	3512971	.	-	.	ID=CDS:3512778..3512971;color=2;comment=194
pathogen_EmW_Chr_07	artemis	Trim	3512778	3513763	.	-	.	ID=CDS:3512778..3513763;color=3;comment=Incomplete___PBS_not_complete%2CTSD_present_LTR_perfect
pathogen_EmW_Chr_07	artemis	5'TG	3512970	3512971	.	-	.	ID=CDS:3512970..3512971;color=6
pathogen_EmW_Chr_07	artemis	PPT	3512975	3512989	.	-	.	ID=CDS:complement%283512975..3512989%29;color=9;comment=GGAGGAAGGAGAAAA%3B[15/15]
pathogen_EmW_Chr_07	artemis	PBS	3513553	3513561	.	-	.	color=4comment%3DTGGCAGCAG%3B[8/9]
pathogen_EmW_Chr_07	artemis	3'CA	3513566	3513567	.	-	.	ID=CDS:3513566..3513567;color=6
pathogen_EmW_Chr_07	artemis	five_prime_LTR	3513566	3513763	.	-	.	ID=CDS:3513566..3513763;colour=2;comment=198
pathogen_EmW_Chr_07	artemis	5'TG	3513762	3513763	.	-	.	ID=CDS:3513762..3513763;color=6
pathogen_EmW_Chr_07	artemis	TSD	3513764	3513768	.	-	.	ID=CDS:complement%283513764..3513768%29;color=5;comment=CTAGT%3B[5/5]
pathogen_EmW_Chr_07	artemis	three_prime_LTR	4407935	4408129	.	-	.	color=2
pathogen_EmW_Chr_07	artemis	Trim	4407935	4408935	.	-	.	color=3comment%3DIncomplete___No_3-CA%2CNo_TSD_LTR_not_perfect
pathogen_EmW_Chr_07	artemis	5'TG	4408128	4408129	.	-	.	ID=CDS:89579573..89579574;color=6
pathogen_EmW_Chr_07	artemis	PPT	4408133	4408147	.	-	.	ID=CDS:complement%284408133..4408147%29;color=9;comment=15/15
pathogen_EmW_Chr_07	artemis	PBS	4408702	4408710	.	-	.	ID=CDS:complement%284408702..4408710%29;color=4;comment=9/9
pathogen_EmW_Chr_07	artemis	3'CA	4408715	4408716	.	-	.	ID=CDS:89580160..89580161;color=6
pathogen_EmW_Chr_07	artemis	five_prime_LTR	4408715	4408935	.	-	.	ID=CDS:4408715..4408935;color=2
pathogen_EmW_Chr_07	artemis	5'TG	4408934	4408935	.	-	.	ID=CDS:89580379..89580380;color=6
pathogen_EmW_Chr_07	artemis	TSD	6832428	6832431	.	+	.	ID=CDS:6832428..6832431;color=5
pathogen_EmW_Chr_07	artemis	5'TG	6832432	6832433	.	+	.	ID=CDS:complement%2892003877..92003878%29;color=6
pathogen_EmW_Chr_07	artemis	five_prime_LTR	6832432	6832628	.	+	.	ID=CDS:6832432..6832628;color=2
pathogen_EmW_Chr_07	artemis	Trim	6832432	6833371	.	+	.	ID=CDS:complement%286832432..6833371%29;color=3;comment=Incomplete___PBS_not_complete_no_3-CA%2CTSD_present_LTR_not_perfect
pathogen_EmW_Chr_07	artemis	3'CA	6832627	6832628	.	+	.	ID=CDS:complement%2892004072..92004073%29;color=6
pathogen_EmW_Chr_07	artemis	PBS	6832633	6832641	.	+	.	ID=CDS:6832633..6832641;color=4;comment=8/9
pathogen_EmW_Chr_07	artemis	PPT	6833156	6833170	.	+	.	ID=CDS:6833156..6833170;color=9;comment=15/15
pathogen_EmW_Chr_07	artemis	5'TG	6833174	6833175	.	+	.	ID=CDS:complement%2892004619..92004620%29;color=6
pathogen_EmW_Chr_07	artemis	three_prime_LTR	6833174	6833371	.	+	.	ID=CDS:6833174..6833371;color=2
pathogen_EmW_Chr_07	artemis	TSD	6833372	6833375	.	+	.	ID=CDS:6833372..6833375;color=5
pathogen_EmW_Chr_07	artemis	three_prime_LTR	7133850	7134026	.	-	.	ID=CDS:complement%287133850..7134026%29;color=2
pathogen_EmW_Chr_07	artemis	Trim	7133850	7134788	.	-	.	ID=CDS:7133850..7134788;color=3;comment=Incomplete____PBS_not_complete_no_5-CA-no_3-CA%2C+No_TSD_LTR_not_perfect%2C+####
pathogen_EmW_Chr_07	artemis	5'TG	7134025	7134026	.	-	.	ID=CDS:7134025..7134026;color=6
pathogen_EmW_Chr_07	artemis	PPT	7134030	7134044	.	-	.	ID=CDS:complement%287134030..7134044%29;color=9;comment=15/15
pathogen_EmW_Chr_07	artemis	PBS	7134589	7134597	.	-	.	ID=CDS:complement%287134589..7134597%29;color=4;comment=8/9
pathogen_EmW_Chr_07	artemis	five_prime_LTR	7134602	7134788	.	-	.	ID=CDS:complement%287134602..7134788%29;color=2
pathogen_EmW_Chr_07	artemis	5'TG	7134787	7134788	.	-	.	ID=CDS:7134787..7134788;color=6
pathogen_EmW_Chr_08	artemis	5'TG	2175144	2175145	.	+	.	ID=CDS:complement%2894783978..94783979%29;color=6
pathogen_EmW_Chr_08	artemis	five_prime_LTR	2175144	2175330	.	+	.	ID=CDS:2175144..2175330;color=2
pathogen_EmW_Chr_08	artemis	Trim	2175144	2176241	.	+	.	ID=CDS:complement%282175144..2176241%29;color=3;comment=Incomplete___PBS_not_complete_PPT_not_complete_no_3-CA%2CNo_TSD_LTR_not_perfect
pathogen_EmW_Chr_08	artemis	3'CA	2175329	2175330	.	+	.	ID=CDS:complement%2894784163..94784164%29;color=6
pathogen_EmW_Chr_08	artemis	PBS	2175335	2175343	.	+	.	ID=CDS:2175335..2175343;color=4;comment=7/9
pathogen_EmW_Chr_08	artemis	PPT	2176042	2176056	.	+	.	ID=CDS:2176042..2176056;color=9;comment=14/15
pathogen_EmW_Chr_08	artemis	5'TG	2176060	2176061	.	+	.	ID=CDS:complement%2894784894..94784895%29;color=6
pathogen_EmW_Chr_08	artemis	three_prime_LTR	2176060	2176241	.	+	.	ID=CDS:2176060..2176241;color=2
pathogen_EmW_Chr_08	artemis	5'TG	3626547	3626548	.	+	.	ID=CDS:complement%2896235381..96235382%29;color=6
pathogen_EmW_Chr_08	artemis	five_prime_LTR	3626547	3626732	.	+	.	ID=CDS:3626547..3626732;color=2
pathogen_EmW_Chr_08	artemis	Trim	3626547	3627639	.	+	.	ID=CDS:complement%283626547..3627639%29;color=3;comment=Incomplete___PBS_not_complete_PPT_not_complete_no_5-CA%2CNo_TSD_LTR_not_perfect
pathogen_EmW_Chr_08	artemis	PBS	3626741	3626749	.	+	.	ID=CDS:3626741..3626749;color=4;comment=6/9
pathogen_EmW_Chr_08	artemis	PPT	3627432	3627446	.	+	.	ID=CDS:3627432..3627446;color=9;comment=14/15
pathogen_EmW_Chr_08	artemis	5'TG	3627450	3627451	.	+	.	ID=CDS:complement%2896236284..96236285%29;color=6
pathogen_EmW_Chr_08	artemis	three_prime_LTR	3627450	3627639	.	+	.	ID=CDS:3627450..3627639;color=2
pathogen_EmW_Chr_08	artemis	3'CA	3627638	3627639	.	+	.	ID=CDS:complement%2896236472..96236473%29;color=6
pathogen_EmW_Chr_08	artemis	TSD	3888860	3888863	.	-	.	ID=CDS:complement%283888860..3888863%29;color=5;comment=GTAG%3B[4/4]
pathogen_EmW_Chr_08	artemis	three_prime_LTR	3888864	3889059	.	-	.	ID=CDS:complement%283888864..3889059%29;color=2;comment=196
pathogen_EmW_Chr_08	artemis	Trim	3888864	3889708	.	-	.	ID=CDS:3888864..3889708;color=3;comment=Incomplete___PBS_not_complete_no_5-TG_no_3-CA%2CTSD_present_LTR_not_perfect
pathogen_EmW_Chr_08	artemis	5'TG	3889058	3889059	.	-	.	ID=CDS:3889058..3889059;color=6
pathogen_EmW_Chr_08	artemis	PPT	3889063	3889077	.	-	.	ID=CDS:complement%283889063..3889077%29;color=9;comment=AAAAGAGGAGGGAGG%3B[15/15]
pathogen_EmW_Chr_08	artemis	PBS	3889531	3889539	.	-	.	color=4comment=TGGCAGTGG%3B[8/9]
pathogen_EmW_Chr_08	artemis	3'CA	3889541	3889542	.	-	.	ID=CDS:3889541..3889542;color=6
pathogen_EmW_Chr_08	artemis	five_prime_LTR	3889541	3889708	.	-	.	ID=CDS:complement%283889541..3889708%29;color=2;comment=168
pathogen_EmW_Chr_08	artemis	TSD	3889709	3889712	.	-	.	ID=CDS:complement%283889709..3889712%29;color=5;comment=GTAG%3B[4/4]
pathogen_EmW_Chr_08	artemis	3'CA	3954081	3954082	.	-	.	ID=CDS:96562915..96562916;color=6
pathogen_EmW_Chr_08	artemis	three_prime_LTR	3954081	3954276	.	-	.	ID=CDS:3954081..3954276;color=2
pathogen_EmW_Chr_08	artemis	Trim	3954081	3954918	.	-	.	ID=CDS:3954081..3954918;color=3;comment=Incomplete___PBS_not_complete%2CNo_TSD_LTR_perfect
pathogen_EmW_Chr_08	artemis	5'TG	3954275	3954276	.	-	.	ID=CDS:96563109..96563110;color=6
pathogen_EmW_Chr_08	artemis	PPT	3954280	3954294	.	-	.	ID=CDS:complement%283954280..3954294%29;color=9;comment=15/15
pathogen_EmW_Chr_08	artemis	PBS	3954710	3954718	.	-	.	ID=CDS:complement%283954710..3954718%29;color=4;comment=8/9
pathogen_EmW_Chr_08	artemis	3'CA	3954723	3954724	.	-	.	ID=CDS:96563557..96563558;color=6
pathogen_EmW_Chr_08	artemis	five_prime_LTR	3954723	3954918	.	-	.	ID=CDS:3954723..3954918;color=2
pathogen_EmW_Chr_08	artemis	5'TG	3954917	3954918	.	-	.	ID=CDS:96563751..96563752;color=6
pathogen_EmW_Chr_08	artemis	5'TG	3960215	3960216	.	+	.	ID=CDS:complement%2896569049..96569050%29;color=6
pathogen_EmW_Chr_08	artemis	five_prime_LTR	3960215	3960409	.	+	.	ID=CDS:3960215..3960409;color=2
pathogen_EmW_Chr_08	artemis	Trim	3960215	3961051	.	+	.	ID=CDS:complement%283960215..3961051%29;color=3;comment=Incomplete_PBS_not_complete%2CNo_TSD_LTR_perfect
pathogen_EmW_Chr_08	artemis	3'CA	3960408	3960409	.	+	.	ID=CDS:complement%2896569242..96569243%29;color=6
pathogen_EmW_Chr_08	artemis	PBS	3960414	3960422	.	+	.	ID=CDS:3960414..3960422;color=4;comment=8/9
pathogen_EmW_Chr_08	artemis	PPT	3960838	3960852	.	+	.	ID=CDS:3960838..3960852;color=9;comment=15/15
pathogen_EmW_Chr_08	artemis	5'TG	3960856	3960857	.	+	.	ID=CDS:complement%2896569690..96569691%29;color=6
pathogen_EmW_Chr_08	artemis	three_prime_LTR	3960856	3961051	.	+	.	ID=CDS:complement%283960856..3961051%29;color=2
pathogen_EmW_Chr_08	artemis	3'CA	3961050	3961051	.	+	.	ID=CDS:complement%2896569884..96569885%29;color=6
pathogen_EmW_Chr_08	artemis	3'CA	5366856	5366857	.	-	.	ID=CDS:97975690..97975691;color=6
pathogen_EmW_Chr_08	artemis	three_prime_LTR	5366856	5367053	.	-	.	ID=CDS:97975690..97975887;color=2
pathogen_EmW_Chr_08	artemis	Trim	5366856	5367835	.	-	.	ID=CDS:5366856..5367835;color=3;comment=Perfect%2CNo_TSD_LTR_perfect
pathogen_EmW_Chr_08	artemis	5'TG	5367052	5367053	.	-	.	ID=CDS:97975886..97975887;color=6
pathogen_EmW_Chr_08	artemis	PPT	5367056	5367070	.	-	.	ID=CDS:complement%285367056..5367070%29;color=9;comment=15/15
pathogen_EmW_Chr_08	artemis	PBS	5367625	5367633	.	-	.	ID=CDS:complement%285367625..5367633%29;color=4;comment=9/9
pathogen_EmW_Chr_08	artemis	3'CA	5367638	5367639	.	-	.	ID=CDS:97976472..97976473;color=6
pathogen_EmW_Chr_08	artemis	five_prime_LTR	5367638	5367835	.	-	.	ID=CDS:complement%285367638..5367835%29;color=2
pathogen_EmW_Chr_08	artemis	5'TG	5367834	5367835	.	-	.	ID=CDS:97976668..97976669;color=6
pathogen_EmW_Chr_08	artemis	TSD	5891662	5891665	.	+	.	ID=CDS:5891662..5891665;color=5
pathogen_EmW_Chr_08	artemis	5'TG	5891666	5891667	.	+	.	ID=CDS:complement%2898500500..98500501%29;color=6
pathogen_EmW_Chr_08	artemis	five_prime_LTR	5891666	5891863	.	+	.	ID=CDS:5891666..5891863;color=2
pathogen_EmW_Chr_08	artemis	Trim	5891666	5892651	.	+	.	ID=CDS:5891666..5892651;color=3;comment=Incomplete___PBS_not_complete_no_3-CA%2CTSD_present_LTR_not_perfect
pathogen_EmW_Chr_08	artemis	3'CA	5891862	5891863	.	+	.	ID=CDS:complement%2898500696..98500697%29;color=6
pathogen_EmW_Chr_08	artemis	PBS	5891868	5891876	.	+	.	ID=CDS:5891868..5891876;color=4;comment=8/9
pathogen_EmW_Chr_08	artemis	PPT	5892435	5892449	.	+	.	ID=CDS:5892435..5892449;color=9;comment=15/15
pathogen_EmW_Chr_08	artemis	5'TG	5892453	5892454	.	+	.	ID=CDS:complement%2898501287..98501288%29;color=6
pathogen_EmW_Chr_08	artemis	three_prime_LTR	5892453	5892651	.	+	.	ID=CDS:5892453..5892651;color=2
pathogen_EmW_Chr_08	artemis	TSD	5892652	5892655	.	+	.	ID=CDS:5892652..5892655;color=5
pathogen_EmW_Chr_08	artemis	TSD	6010538	6010541	.	-	.	ID=CDS:complement%286010538..6010541%29;color=5;comment=ATCA%3B[4/4]
pathogen_EmW_Chr_08	artemis	3'CA	6010542	6010543	.	-	.	ID=CDS:6010542..6010543;color=6
pathogen_EmW_Chr_08	artemis	three_prime_LTR	6010542	6010738	.	-	.	ID=CDS:6010542..6010738;colour=2;comment=197
pathogen_EmW_Chr_08	artemis	Trim	6010542	6011529	.	-	.	ID=CDS:6010542..6011529;color=3;comment=Incomplete___PBS_not_complete%2CTSD_present_LTR_perfect
pathogen_EmW_Chr_08	artemis	5'TG	6010737	6010738	.	-	.	ID=CDS:6010737..6010738;color=6
pathogen_EmW_Chr_08	artemis	PPT	6010742	6010756	.	-	.	ID=CDS:complement%286010742..6010756%29;color=9;comment=AAAAGGGGAGGGAGG%3B[15/15]
pathogen_EmW_Chr_08	artemis	PBS	6011319	6011327	.	-	.	color=4comment=TGGCAACAG%3B[7/9]
pathogen_EmW_Chr_08	artemis	3'CA	6011332	6011333	.	-	.	ID=CDS:6011332..6011333;color=6
pathogen_EmW_Chr_08	artemis	five_prime_LTR	6011332	6011529	.	-	.	ID=CDS:6011332..6011529;color=2;comment=198
pathogen_EmW_Chr_08	artemis	5'TG	6011528	6011529	.	-	.	ID=CDS:6011528..6011529;color=6
pathogen_EmW_Chr_08	artemis	TSD	6011530	6011533	.	-	.	ID=CDS:complement%286011530..6011533%29;color=5;comment=ATCA%3B[4/4]
pathogen_EmW_Chr_09	artemis	5'TG	529213	529214	.	+	.	ID=CDS:complement%2899341166..99341167%29;color=6
pathogen_EmW_Chr_09	artemis	five_prime_LTR	529213	529405	.	+	.	ID=CDS:529213..529405;color=2;locus_tag=CDS:529213..529405
pathogen_EmW_Chr_09	artemis	Trim	529213	530300	.	+	.	color=3locus_tag=CDS:complement%28529213..530308%29comment=Incomplete_PBS_not_complete_no_3-TG%2CNo_TSD_LTR_not_perfect
pathogen_EmW_Chr_09	artemis	3'CA	529404	529405	.	+	.	ID=CDS:complement%2899341357..99341358%29;color=6
pathogen_EmW_Chr_09	artemis	PBS	529410	529418	.	+	.	ID=CDS:529410..529418;color=4;locus_tag=CDS:529410..529418;comment=7/9
pathogen_EmW_Chr_09	artemis	PPT	530093	530107	.	+	.	ID=CDS:530093..530107;color=9;locus_tag=CDS:530093..530107;comment=15/15
pathogen_EmW_Chr_09	artemis	three_prime_LTR	530111	530300	.	+	.	color=2locus_tag%3DCDS:530111..530308
pathogen_EmW_Chr_09	artemis	3'CA	530299	530300	.	+	.	ID=CDS:complement%2899342252..99342253%29;color=6
pathogen_EmW_Chr_09	artemis	5'TG	1245518	1245519	.	+	.	ID=CDS:complement%28100057471..100057472%29;color=6
pathogen_EmW_Chr_09	artemis	five_prime_LTR	1245518	1245748	.	+	.	ID=CDS:1245518..1245748;color=2;locus_tag=CDS:1245518..1245748
pathogen_EmW_Chr_09	artemis	Trim	1245518	1246544	.	+	.	ID=CDS:complement%281245518..1246544%29;color=3;locus_tag=CDS:complement%281245518..1246544%29;comment=Incomplete___PPT_not_complete%2CNo_TSD_LTR_perfect
pathogen_EmW_Chr_09	artemis	3'CA	1245747	1245748	.	+	.	ID=CDS:complement%28100057700..100057701%29;color=6
pathogen_EmW_Chr_09	artemis	PBS	1245753	1245761	.	+	.	ID=CDS:1245753..1245761;color=4;locus_tag=CDS:1245753..1245761;comment=9/9
pathogen_EmW_Chr_09	artemis	PPT	1246328	1246342	.	+	.	ID=CDS:1246328..1246342;color=9;locus_tag=CDS:1246328..1246342;comment=14/15
pathogen_EmW_Chr_09	artemis	5'TG	1246346	1246347	.	+	.	ID=CDS:complement%28100058299..100058300%29;color=6
pathogen_EmW_Chr_09	artemis	three_prime_LTR	1246346	1246544	.	+	.	ID=CDS:1246346..1246544;color=2;locus_tag=CDS:1246346..1246544
pathogen_EmW_Chr_09	artemis	3'CA	1246543	1246544	.	+	.	ID=CDS:complement%28100058496..100058497%29;color=6
pathogen_EmW_Chr_09	artemis	5'TG	1369998	1369999	.	+	.	ID=CDS:complement%28100181951..100181952%29;color=6
pathogen_EmW_Chr_09	artemis	five_prime_LTR	1369998	1370192	.	+	.	ID=CDS:1369998..1370192;color=2;locus_tag=CDS:1369998..1370192
pathogen_EmW_Chr_09	artemis	Trim	1369998	1371047	.	+	.	color=3comment%3DIncomplete___No_3-TG%2CNo_TSD_LTR_not_perfect
pathogen_EmW_Chr_09	artemis	3'CA	1370191	1370192	.	+	.	ID=CDS:complement%28100182144..100182145%29;color=6
pathogen_EmW_Chr_09	artemis	PBS	1370197	1370205	.	+	.	ID=CDS:1370197..1370205;color=4;locus_tag=CDS:1370197..1370205;comment=9/9
pathogen_EmW_Chr_09	artemis	PPT	1370839	1370852	.	+	.	ID=CDS:1370839..1370852;color=9;locus_tag=CDS:1370839..1370852;comment=15/15
pathogen_EmW_Chr_09	artemis	three_prime_LTR	1370856	1371047	.	+	.	color=2locus_tag%3DCDS:1370856..1371049
pathogen_EmW_Chr_09	artemis	3'CA	1371046	1371047	.	+	.	ID=CDS:complement%28100182999..100183000%29;color=6
pathogen_EmW_OG_10	artemis	5'TG	361189	361190	.	+	.	ID=CDS:complement%28103440995..103440996%29;color=6
pathogen_EmW_OG_10	artemis	five_prime_LTR	361189	361363	.	+	.	ID=CDS:361189..361363;color=2
pathogen_EmW_OG_10	artemis	Trim	361189	362214	.	+	.	ID=CDS:complement%28361189..362214%29;color=3;comment=Incomplete___PBS_not_complete_no_5-CA%2CNo_TSD_LTR_not_perfect
pathogen_EmW_OG_10	artemis	PBS	361368	361376	.	+	.	ID=CDS:complement%28103441174..103441182%29;color=4;comment=6/9
pathogen_EmW_OG_10	artemis	PPT	362021	362035	.	+	.	ID=CDS:362021..362035;color=9;comment=15/15
pathogen_EmW_OG_10	artemis	5'TG	362039	362040	.	+	.	ID=CDS:complement%28103441845..103441846%29;color=6
pathogen_EmW_OG_10	artemis	three_prime_LTR	362039	362214	.	+	.	ID=CDS:362039..362214;color=2
pathogen_EmW_OG_10	artemis	3'CA	362213	362214	.	+	.	ID=CDS:complement%28103442019..103442020%29;color=6
pathogen_EmW_OG_10	artemis	5'TG	623141	623142	.	+	.	ID=CDS:complement%28103702947..103702948%29;color=6
pathogen_EmW_OG_10	artemis	five_prime_LTR	623141	623340	.	+	.	ID=CDS:623141..623340;color=2
pathogen_EmW_OG_10	artemis	Trim	623141	624138	.	+	.	ID=CDS:complement%28623141..624138%29;color=3;comment=Incomplete___PBS_not_complete_no_3-CA%2CNo_TSD_LTR_not_perfect
pathogen_EmW_OG_10	artemis	3'CA	623339	623340	.	+	.	ID=CDS:complement%28103703145..103703146%29;color=6
pathogen_EmW_OG_10	artemis	PBS	623345	623353	.	+	.	ID=CDS:623345..623353;color=4;comment=7/9
pathogen_EmW_OG_10	artemis	PPT	623919	623933	.	+	.	ID=CDS:623919..623933;color=9;comment=15/15
pathogen_EmW_OG_10	artemis	5'TG	623937	623938	.	+	.	ID=CDS:complement%28103703743..103703744%29;color=6
pathogen_EmW_OG_10	artemis	three_prime_LTR	623937	624138	.	+	.	ID=CDS:623937..624138;color=2
pathogen_EmW_OG_10	artemis	TSD	774650	774653	.	-	.	ID=CDS:complement%28774650..774653%29;color=5;comment=GTAT%3B[4/4]
pathogen_EmW_OG_10	artemis	3'CA	774654	774655	.	-	.	ID=CDS:774654..774655;color=6
pathogen_EmW_OG_10	artemis	three_prime_LTR	774654	774845	.	-	.	ID=CDS:774654..774845;color=2;comment=192
pathogen_EmW_OG_10	artemis	Trim	774654	775615	.	-	.	ID=CDS:774654..775615;color=3;comment=Incomplete___PPT_not_complete%2CTSD_present_LTR_perfect
pathogen_EmW_OG_10	artemis	5'TG	774844	774845	.	-	.	ID=CDS:774844..774845;color=6
pathogen_EmW_OG_10	artemis	PPT	774849	774863	.	-	.	ID=CDS:complement%28774849..774863%29;color=9;comment=AAAAGAGGAAGGAGG%3B[15/15]
pathogen_EmW_OG_10	artemis	PBS	775407	775415	.	-	.	color=4comment=TGGCTGCAG%3B[7/9]
pathogen_EmW_OG_10	artemis	3'CA	775420	775421	.	-	.	ID=CDS:775420..775421;color=6
pathogen_EmW_OG_10	artemis	five_prime_LTR	775420	775615	.	-	.	ID=CDS:775420..775615;color=2;comment=196
pathogen_EmW_OG_10	artemis	5'TG	775614	775615	.	-	.	ID=CDS:775614..775615;color=6
pathogen_EmW_OG_10	artemis	TSD	775616	775619	.	-	.	ID=CDS:complement%28775616..775619%29;color=5;comment=GTAT%3B[4/4]
pathogen_EmW_OG_10	artemis	5'TG	1309516	1309517	.	+	.	ID=CDS:complement%28104389322..104389323%29;color=6
pathogen_EmW_OG_10	artemis	five_prime_LTR	1309516	1309714	.	+	.	ID=CDS:1309516..1309714;color=2
pathogen_EmW_OG_10	artemis	Trim	1309516	1310511	.	+	.	ID=CDS:complement%281309516..1310511%29;color=3;comment=Incomplete___PBS_not_complete_PPT_not_complete_no_3-CA%2CNo_TSD_LTR_not_perfect
pathogen_EmW_OG_10	artemis	3'CA	1309713	1309714	.	+	.	ID=CDS:complement%28104389519..104389520%29;color=6
pathogen_EmW_OG_10	artemis	PBS	1309719	1309727	.	+	.	ID=CDS:1309719..1309727;color=4;comment=8/9
pathogen_EmW_OG_10	artemis	PPT	1310291	1310305	.	+	.	ID=CDS:1310291..1310305;color=9;comment=14/15
pathogen_EmW_OG_10	artemis	5'TG	1310309	1310310	.	+	.	ID=CDS:complement%28104390115..104390116%29;color=6
pathogen_EmW_OG_10	artemis	three_prime_LTR	1310309	1310511	.	+	.	ID=CDS:1310309..1310511;color=2
pathogen_EMU_contig_0234	artemis	5'TG	170	171	.	+	.	ID=CDS:complement%28109096636..109096637%29;color=6
pathogen_EMU_contig_0234	artemis	five_prime_LTR	170	365	.	+	.	ID=CDS:170..365;color=2
pathogen_EMU_contig_0234	artemis	Trim	170	1113	.	+	.	color=3comment=Incomplete___PBS_not_complete_no_5-CA%2CNo_TSD_LTR_not_perfect
pathogen_EMU_contig_0234	artemis	PBS	370	378	.	+	.	ID=CDS:370..378;color=4;comment=8/9
pathogen_EMU_contig_0234	artemis	PPT	901	915	.	+	.	ID=CDS:901..915;color=9;comment=15/15
pathogen_EMU_contig_0234	artemis	5'TG	919	920	.	+	.	ID=CDS:complement%28109097385..109097386%29;color=6
pathogen_EMU_contig_0234	artemis	three_prime_LTR	919	1113	.	+	.	color=2
pathogen_EMU_contig_0234	artemis	3'CA	1112	1113	.	+	.	ID=CDS:complement%28109097578..109097579%29;color=6
pathogen_EMU_contig_0371	artemis	3'CA	1397	1398	.	-	.	ID=CDS:1397..1398;color=6
pathogen_EMU_contig_0371	artemis	three_prime_LTR	1397	1592	.	-	.	ID=CDS:1397..1592;color=2;comment=196
pathogen_EMU_contig_0371	artemis	Trim	1397	2384	.	-	.	ID=CDS:1397..2384;color=3;comment=Incomplete___PBS_not_complete%2CNo_TSD_LTR_perfect
pathogen_EMU_contig_0371	artemis	5'TG	1591	1592	.	-	.	ID=CDS:1591..1592;color=6
pathogen_EMU_contig_0371	artemis	PPT	1596	1610	.	-	.	ID=CDS:complement%281596..1610%29;color=9;comment=AAAAGAGGAGGGAGG%3B[15/15]
pathogen_EMU_contig_0371	artemis	PBS	2174	2182	.	-	.	color=4comment=TGGCAGCGA%3B[8/9]
pathogen_EMU_contig_0371	artemis	3'CA	2187	2188	.	-	.	ID=CDS:2187..2188;color=6
pathogen_EMU_contig_0371	artemis	five_prime_LTR	2187	2384	.	-	.	ID=CDS:2187..2384;color=2;comment=198
pathogen_EMU_contig_0371	artemis	5'TG	2383	2384	.	-	.	ID=CDS:2383..2384;color=6
pathogen_EMU_contig_0377	artemis	TSD	31863	31866	.	+	.	ID=CDS:31863..31866;color=5
pathogen_EMU_contig_0377	artemis	5'TG	31863	31864	.	+	.	ID=CDS:complement%28110222679..110222680%29;color=6
pathogen_EMU_contig_0377	artemis	five_prime_LTR	31867	32052	.	+	.	ID=CDS:31867..32052;color=2
pathogen_EMU_contig_0377	artemis	Trim	31867	32825	.	+	.	ID=CDS:complement%2831867..32825%29;color=3;comment=Incomplete___PBS_not_complete_no_5-CA%2CTSD_present_LTR_not_perfect
pathogen_EMU_contig_0377	artemis	PBS	32057	32065	.	+	.	ID=CDS:32057..32065;color=4;comment=8/9
pathogen_EMU_contig_0377	artemis	PPT	32606	32620	.	+	.	ID=CDS:32606..32620;color=9;comment=15/15
pathogen_EMU_contig_0377	artemis	5'TG	32620	32621	.	+	.	ID=CDS:complement%28110223436..110223437%29;color=6
pathogen_EMU_contig_0377	artemis	three_prime_LTR	32624	32825	.	+	.	ID=CDS:complement%2832624..32825%29;color=2
pathogen_EMU_contig_0377	artemis	3'CA	32820	32821	.	+	.	ID=CDS:complement%28110223636..110223637%29;color=6
pathogen_EMU_contig_0377	artemis	TSD	32826	32829	.	+	.	ID=CDS:32826..32829;color=5
pathogen_EMU_contig_0619	artemis	3'CA	72508	72509	.	-	.	ID=CDS:111538520..111538521;color=6
pathogen_EMU_contig_0619	artemis	three_prime_LTR	72508	72708	.	-	.	color=2comment=201
pathogen_EMU_contig_0619	artemis	Trim	72508	73498	.	-	.	color=3comment=Perfect%2CNo_TSD_LTR_perfect
pathogen_EMU_contig_0619	artemis	5'TG	72707	72708	.	-	.	ID=CDS:72707..72708;color=6
pathogen_EMU_contig_0619	artemis	PPT	72712	72726	.	-	.	ID=CDS:complement%2872712..72726%29;color=9;comment=AAAAGAGGAGGGAG%3B[15/15]
pathogen_EMU_contig_0619	artemis	PBS	73288	73296	.	-	.	color=4comment=TGGCAGCGG:[9/9]
pathogen_EMU_contig_0619	artemis	3'CA	73301	73302	.	-	.	ID=CDS:73301..73302;color=6
pathogen_EMU_contig_0619	artemis	five_prime_LTR	73301	73498	.	-	.	ID=CDS:73301..73498;color=2;comment=198
pathogen_EMU_contig_0619	artemis	5'TG	73497	73498	.	-	.	ID=CDS:73497..73498;color=6

## Sheet: S2 partial ta-TRIMs Emu
##gff-version 3
pathogen_EMU_contig_0011	Blast	Partial Trim	5218	5315	121	-	.	colour=2
pathogen_EMU_contig_0011	HMMer	Partial Trim	6775	6962	.	+	.	ID=pathogen_EMU_contig_0011_6775_6962;note=score_136.3,;note=eval_1.1e-38;colour=8
pathogen_EMU_contig_0022	HMMer	Partial Trim	31324	31520	.	+	.	ID=pathogen_EMU_contig_0022_31324_31520;note=score_234.9,;note=eval_2.4e-68;colour=8
pathogen_EMU_contig_0022	Blast	Partial Trim	9097	9294	254	+	.	colour=2
pathogen_EMU_contig_0062	HMMer	Partial Trim	2081	2275	.	+	.	ID=pathogen_EMU_contig_0062_2081_2275;note=score_264.7,;note=eval_2.6e-77;colour=8
pathogen_EMU_contig_0109	HMMer	Partial Trim	116415	116604	.	+	.	ID=pathogen_EMU_contig_0109_116415_116604;note=score_14.7,;note=eval_0.046;colour=8
pathogen_EMU_contig_0109	HMMer	Partial Trim	1244	1438	.	+	.	ID=pathogen_EMU_contig_0109_1244_1438;note=score_263.1,;note=eval_7.5e-77;colour=8
pathogen_EMU_contig_0109	HMMer	Partial Trim	141166	141339	.	+	.	ID=pathogen_EMU_contig_0109_141166_141339;note=score_20.6,;note=eval_0.00075;colour=8
pathogen_EMU_contig_0109	Blast	Partial Trim	212109	212283	222	-	.	colour=2
pathogen_EMU_contig_0109	HMMer	Partial Trim	307117	307302	.	+	.	ID=pathogen_EMU_contig_0109_307117_307302;note=score_40.6,;note=eval_7.3e-10;colour=8
pathogen_EMU_contig_0109	HMMer	Partial Trim	399066	399247	.	+	.	ID=pathogen_EMU_contig_0109_399066_399247;note=score_183.3,;note=eval_7.9e-53;colour=8
pathogen_EMU_contig_0110	Blast	Partial Trim	10305	10492	209	-	.	colour=2
pathogen_EMU_contig_0110	Blast	Partial Trim	240	427	209	-	.	colour=2
pathogen_EMU_contig_0110	Blast	Partial Trim	2759	2946	204	-	.	colour=2
pathogen_EMU_contig_0110	Blast	Partial Trim	7819	8006	209	-	.	colour=2
pathogen_EMU_contig_0126	HMMer	Partial Trim	11820	12008	.	+	.	ID=pathogen_EMU_contig_0126_11820_12008;note=score_152.0,;note=eval_2.2e-43;colour=8
pathogen_EMU_contig_0126	HMMer	Partial Trim	39138	39330	.	+	.	ID=pathogen_EMU_contig_0126_39138_39330;note=score_237.0,;note=eval_5.4e-69;colour=8
pathogen_EMU_contig_0126	Blast	Partial Trim	42900	43050	152	-	.	colour=2
pathogen_EMU_contig_0129	Blast	Partial Trim	27874	28072	255	-	.	colour=2
pathogen_EMU_contig_0129	HMMer	Partial Trim	34696	34883	.	+	.	ID=pathogen_EMU_contig_0129_34696_34883;note=score_77.5,;note=eval_5.5e-21;colour=8
pathogen_EMU_contig_0129	EST	Partial Trim	27918	28029	207	-	.	colour=7
pathogen_EMU_contig_0205	Blast	Partial Trim	5320	5510	169	-	.	colour=2
pathogen_EMU_contig_0205	Blast	Partial Trim	7220	7407	209	-	.	colour=2
pathogen_EMU_contig_0208	Blast	Partial Trim	13525	13712	209	-	.	colour=2
pathogen_EMU_contig_0208	Blast	Partial Trim	2445	2632	209	-	.	colour=2
pathogen_EMU_contig_0234	HMMer	Partial Trim	171	364	.	+	.	ID=pathogen_EMU_contig_0234_171_364;note=score_238.8,;note=eval_1.6e-69;colour=8
pathogen_EMU_contig_0234	Blast	Partial Trim	919	1096	213	+	.	colour=2
pathogen_EMU_contig_0253	Blast	Partial Trim	6548	6735	209	-	.	colour=2
pathogen_EMU_contig_0253	HMMer	Partial Trim	871	1086	.	+	.	ID=pathogen_EMU_contig_0253_871_1086;note=score_271.9,;note=eval_1.7e-79;colour=8
pathogen_EMU_contig_0316	Blast	Partial Trim	1061	1231	169	+	.	colour=2
pathogen_EMU_contig_0371	Blast	Partial Trim	1397	1592	213	-	.	colour=2
pathogen_EMU_contig_0371	Blast	Partial Trim	2187	2381	226	-	.	colour=2
pathogen_EMU_contig_0377	HMMer	Partial Trim	31868	32051	.	+	.	ID=pathogen_EMU_contig_0377_31868_32051;note=score_238.7,;note=eval_1.7e-69;colour=8
pathogen_EMU_contig_0377	Blast	Partial Trim	32624	32822	154	+	.	colour=2
pathogen_EMU_contig_0377	HMMer	Partial Trim	40689	40870	.	+	.	ID=pathogen_EMU_contig_0377_40689_40870;note=score_91.2,;note=eval_4.3e-25;colour=8
pathogen_EMU_contig_0377	Blast	Partial Trim	41141	41341	241	+	.	colour=2
pathogen_EMU_contig_0381	HMMer	Partial Trim	15969	16163	.	+	.	ID=pathogen_EMU_contig_0381_15969_16163;note=score_268.6,;note=eval_1.7e-78;colour=8
pathogen_EMU_contig_0381	HMMer	Partial Trim	18462	18656	.	+	.	ID=pathogen_EMU_contig_0381_18462_18656;note=score_268.6,;note=eval_1.7e-78;colour=8
pathogen_EMU_contig_0381	HMMer	Partial Trim	20956	21150	.	+	.	ID=pathogen_EMU_contig_0381_20956_21150;note=score_261.7,;note=eval_2.1e-76;colour=8
pathogen_EMU_contig_0381	HMMer	Partial Trim	2272	2466	.	+	.	ID=pathogen_EMU_contig_0381_2272_2466;note=score_268.6,;note=eval_1.7e-78;colour=8
pathogen_EMU_contig_0381	HMMer	Partial Trim	4768	4962	.	+	.	ID=pathogen_EMU_contig_0381_4768_4962;note=score_268.6,;note=eval_1.7e-78;colour=8
pathogen_EMU_contig_0471	Blast	Partial Trim	588	775	209	-	.	colour=2
pathogen_EMU_contig_0473	HMMer	Partial Trim	7286	7480	.	+	.	ID=pathogen_EMU_contig_0473_7286_7480;note=score_268.6,;note=eval_1.7e-78;colour=8
pathogen_EMU_contig_0597	HMMer	Partial Trim	42218	42294	.	-	.	ID=pathogen_EMU_contig_0597_42218_42294;note=score_35.9,;note=eval_1.9e-08;colour=8
pathogen_EMU_contig_0597	Blast	Partial Trim	43990	44177	209	-	.	colour=2
pathogen_EMU_contig_0619	Blast	Partial Trim	105583	105776	204	-	.	colour=2
pathogen_EMU_contig_0619	HMMer	Partial Trim	152343	152516	.	+	.	ID=pathogen_EMU_contig_0619_152343_152516;note=score_201.4,;note=eval_2.8e-58;colour=8
pathogen_EMU_contig_0619	HMMer	Partial Trim	30313	30506	.	+	.	ID=pathogen_EMU_contig_0619_30313_30506;note=score_201.5,;note=eval_2.7e-58;colour=8
pathogen_EMU_contig_0619	Blast	Partial Trim	72602	72708	139	-	.	colour=2
pathogen_EMU_contig_0619	Blast	Partial Trim	73301	73496	200	-	.	colour=2
pathogen_EMU_contig_0619	HMMer	Partial Trim	9811	10004	.	+	.	ID=pathogen_EMU_contig_0619_9811_10004;note=score_201.5,;note=eval_2.7e-58;colour=8
pathogen_EMU_contig_0619	EST	Partial Trim	131812	132578	1417	-	.	colour=7
pathogen_EMU_contig_0658	Blast	Partial Trim	5895	6091	209	-	.	colour=2
pathogen_EMU_contig_0695	Blast	Partial Trim	1962	2091	119	-	.	colour=2
pathogen_EMU_contig_0700	HMMer	Partial Trim	16759	16953	.	+	.	ID=pathogen_EMU_contig_0700_16759_16953;note=score_268.6,;note=eval_1.7e-78;colour=8
pathogen_EMU_contig_0700	HMMer	Partial Trim	18672	18891	.	+	.	ID=pathogen_EMU_contig_0700_18672_18891;note=score_280.7,;note=eval_3.9e-82;colour=8
pathogen_EMU_contig_0710	Blast	Partial Trim	14732	14856	159	+	.	colour=2
pathogen_EMU_contig_0714	HMMer	Partial Trim	2405	2476	.	-	.	ID=pathogen_EMU_contig_0714_2405_2476;note=score_32.5,;note=eval_2.1e-07;colour=8
pathogen_EMU_contig_0714	Blast	Partial Trim	4171	4358	209	-	.	colour=2
pathogen_EMU_contig_0746	HMMer	Partial Trim	10654	10730	.	-	.	ID=pathogen_EMU_contig_0746_10654_10730;note=score_35.9,;note=eval_1.9e-08;colour=8
pathogen_EMU_contig_0746	Blast	Partial Trim	12422	12609	204	-	.	colour=2
pathogen_EMU_contig_0806	HMMer	Partial Trim	3974	4050	.	-	.	ID=pathogen_EMU_contig_0806_3974_4050;note=score_35.9,;note=eval_1.9e-08;colour=8
pathogen_EMU_contig_0806	Blast	Partial Trim	5746	5933	204	-	.	colour=2
pathogen_EMU_contig_0855	Blast	Partial Trim	1441	1623	172	-	.	colour=2
pathogen_EMU_contig_0871	HMMer	Partial Trim	124635	124709	.	-	.	ID=pathogen_EMU_contig_0871_124635_124709;note=score_15.2,;note=eval_0.033;colour=8
pathogen_EMU_contig_0871	Blast	Partial Trim	2369	2565	215	+	.	colour=2
pathogen_EMU_contig_0871	HMMer	Partial Trim	88154	88223	.	-	.	ID=pathogen_EMU_contig_0871_88154_88223;note=score_16.9,;note=eval_0.01;colour=8
pathogen_EMU_contig_0927	Blast	Partial Trim	1059	1242	206	-	.	colour=2
pathogen_EMU_contig_0927	Blast	Partial Trim	12114	12301	209	-	.	colour=2
pathogen_EMU_contig_0936	HMMer	Partial Trim	5988	6064	.	-	.	ID=pathogen_EMU_contig_0936_5988_6064;note=score_25.7,;note=eval_2.3e-05;colour=8
pathogen_EMU_contig_0936	Blast	Partial Trim	7775	7962	209	-	.	colour=2
pathogen_EMU_contig_0986	Blast	Partial Trim	3955	4150	222	+	.	colour=2
pathogen_EMU_contig_1021	HMMer	Partial Trim	1146	1222	.	-	.	ID=pathogen_EMU_contig_1021_1146_1222;note=score_35.9,;note=eval_1.9e-08;colour=8
pathogen_EMU_contig_1021	Blast	Partial Trim	2927	3114	209	-	.	colour=2
pathogen_EMU_contig_1069	Blast	Partial Trim	6903	7090	209	-	.	colour=2
pathogen_EMU_contig_1072	HMMer	Partial Trim	4768	4844	.	-	.	ID=pathogen_EMU_contig_1072_4768_4844;note=score_35.9,;note=eval_1.9e-08;colour=8
pathogen_EMU_contig_1072	Blast	Partial Trim	6549	6736	204	-	.	colour=2
pathogen_EMU_contig_1153	Blast	Partial Trim	7240	7436	209	+	.	colour=2
pathogen_EMU_contig_1176	HMMer	Partial Trim	8339	8511	.	+	.	ID=pathogen_EMU_contig_1176_8339_8511;note=score_83.3,;note=eval_9.9e-23;colour=8
pathogen_EMU_contig_1176	Blast	Partial Trim	9107	9304	237	+	.	colour=2
pathogen_EMU_contig_1186	Blast	Partial Trim	4927	5123	196	+	.	colour=2
pathogen_EMU_contig_1186	HMMer	Partial Trim	5276	5444	.	+	.	ID=pathogen_EMU_contig_1186_5276_5444;note=score_60.3,;note=eval_8.5e-16;colour=8
pathogen_EmW_Chr_01	HMMer	Partial Trim	10082122	10082308	.	+	.	ID=pathogen_EmW_Chr_01_10082122_10082308;note=score_147.3,;note=eval_5.6e-42;colour=8
pathogen_EmW_Chr_01	HMMer	Partial Trim	10083525	10083718	.	+	.	ID=pathogen_EmW_Chr_01_10083525_10083718;note=score_6.7,;note=eval_11;colour=8
pathogen_EmW_Chr_01	Blast	Partial Trim	10127994	10128167	141	+	.	colour=2
pathogen_EmW_Chr_01	Blast	Partial Trim	10156680	10156880	211	+	.	colour=2
pathogen_EmW_Chr_01	Blast	Partial Trim	10167466	10167658	207	-	.	colour=2
pathogen_EmW_Chr_01	Blast	Partial Trim	10305170	10305366	219	+	.	colour=2
pathogen_EmW_Chr_01	HMMer	Partial Trim	10335320	10335463	.	-	.	ID=pathogen_EmW_Chr_01_10335320_10335463;note=score_23.7,;note=eval_9.1e-05;colour=8
pathogen_EmW_Chr_01	HMMer	Partial Trim	10430553	10430740	.	+	.	ID=pathogen_EmW_Chr_01_10430553_10430740;note=score_121.1,;note=eval_4.4e-34;colour=8
pathogen_EmW_Chr_01	Blast	Partial Trim	10534882	10535071	233	-	.	colour=2
pathogen_EmW_Chr_01	HMMer	Partial Trim	10541590	10541655	.	-	.	ID=pathogen_EmW_Chr_01_10541590_10541655;note=score_10.7,;note=eval_0.74;colour=8
pathogen_EmW_Chr_01	HMMer	Partial Trim	10542482	10542574	.	-	.	ID=pathogen_EmW_Chr_01_10542482_10542574;note=score_8.1,;note=eval_4.5;colour=8
pathogen_EmW_Chr_01	HMMer	Partial Trim	10559637	10559735	.	-	.	ID=pathogen_EmW_Chr_01_10559637_10559735;note=score_11.0,;note=eval_0.58;colour=8
pathogen_EmW_Chr_01	Blast	Partial Trim	10579222	10579418	252	-	.	colour=2
pathogen_EmW_Chr_01	HMMer	Partial Trim	10649050	10649252	.	+	.	ID=pathogen_EmW_Chr_01_10649050_10649252;note=score_219.7,;note=eval_9.2e-64;colour=8
pathogen_EmW_Chr_01	HMMer	Partial Trim	106689	106877	.	+	.	ID=pathogen_EmW_Chr_01_106689_106877;note=score_56.8,;note=eval_9.5e-15;colour=8
pathogen_EmW_Chr_01	Blast	Partial Trim	10679646	10679841	178	+	.	colour=2
pathogen_EmW_Chr_01	Blast	Partial Trim	107388	107517	154	-	.	colour=2
pathogen_EmW_Chr_01	Blast	Partial Trim	108093	108291	176	-	.	colour=2
pathogen_EmW_Chr_01	HMMer	Partial Trim	10847307	10847377	.	-	.	ID=pathogen_EmW_Chr_01_10847307_10847377;note=score_6.2,;note=eval_16;colour=8
pathogen_EmW_Chr_01	HMMer	Partial Trim	10875739	10875932	.	+	.	ID=pathogen_EmW_Chr_01_10875739_10875932;note=score_276.9,;note=eval_5.4e-81;colour=8
pathogen_EmW_Chr_01	HMMer	Partial Trim	10939961	10940150	.	+	.	ID=pathogen_EmW_Chr_01_10939961_10940150;note=score_180.9,;note=eval_4.1e-52;colour=8
pathogen_EmW_Chr_01	Blast	Partial Trim	110424	110620	252	+	.	colour=2
pathogen_EmW_Chr_01	Blast	Partial Trim	11160702	11160863	213	-	.	colour=2
pathogen_EmW_Chr_01	Blast	Partial Trim	11179292	11179475	235	-	.	colour=2
pathogen_EmW_Chr_01	HMMer	Partial Trim	11180023	11180125	.	-	.	ID=pathogen_EmW_Chr_01_11180023_11180125;note=score_19.4,;note=eval_0.0018;colour=8
pathogen_EmW_Chr_01	HMMer	Partial Trim	11193526	11193719	.	+	.	ID=pathogen_EmW_Chr_01_11193526_11193719;note=score_19.0,;note=eval_0.0024;colour=8
pathogen_EmW_Chr_01	HMMer	Partial Trim	11205	11391	.	+	.	ID=pathogen_EmW_Chr_01_11205_11391;note=score_137.0,;note=eval_7.2e-39;colour=8
pathogen_EmW_Chr_01	HMMer	Partial Trim	11301750	11301946	.	+	.	ID=pathogen_EmW_Chr_01_11301750_11301946;note=score_180.5,;note=eval_5.8e-52;colour=8
pathogen_EmW_Chr_01	Blast	Partial Trim	11349557	11349746	230	-	.	colour=2
pathogen_EmW_Chr_01	HMMer	Partial Trim	11435854	11436048	.	+	.	ID=pathogen_EmW_Chr_01_11435854_11436048;note=score_172.4,;note=eval_1.5e-49;colour=8
pathogen_EmW_Chr_01	Blast	Partial Trim	11451341	11451536	287	+	.	colour=2
pathogen_EmW_Chr_01	Blast	Partial Trim	11549821	11550014	220	+	.	colour=2
pathogen_EmW_Chr_01	Blast	Partial Trim	11573921	11574109	156	-	.	colour=2
pathogen_EmW_Chr_01	HMMer	Partial Trim	11633224	11633416	.	+	.	ID=pathogen_EmW_Chr_01_11633224_11633416;note=score_31.7,;note=eval_3.5e-07;colour=8
pathogen_EmW_Chr_01	HMMer	Partial Trim	11662994	11663153	.	+	.	ID=pathogen_EmW_Chr_01_11662994_11663153;note=score_47.7,;note=eval_5.4e-12;colour=8
pathogen_EmW_Chr_01	HMMer	Partial Trim	11750809	11750992	.	+	.	ID=pathogen_EmW_Chr_01_11750809_11750992;note=score_131.9,;note=eval_2.4e-37;colour=8
pathogen_EmW_Chr_01	Blast	Partial Trim	11831845	11832042	196	+	.	colour=2
pathogen_EmW_Chr_01	HMMer	Partial Trim	11844342	11844505	.	+	.	ID=pathogen_EmW_Chr_01_11844342_11844505;note=score_36.4,;note=eval_1.3e-08;colour=8
pathogen_EmW_Chr_01	HMMer	Partial Trim	11965393	11965563	.	+	.	ID=pathogen_EmW_Chr_01_11965393_11965563;note=score_111.5,;note=eval_3.4e-31;colour=8
pathogen_EmW_Chr_01	Blast	Partial Trim	11978430	11978524	104	-	.	colour=2
pathogen_EmW_Chr_01	HMMer	Partial Trim	11980784	11980956	.	+	.	ID=pathogen_EmW_Chr_01_11980784_11980956;note=score_159.1,;note=eval_1.5e-45;colour=8
pathogen_EmW_Chr_01	HMMer	Partial Trim	12040945	12041334	.	+	.	ID=pathogen_EmW_Chr_01_12040945_12041334;note=score_91.2,;note=eval_4.4e-25;colour=8
pathogen_EmW_Chr_01	HMMer	Partial Trim	12041140	12041211	.	-	.	ID=pathogen_EmW_Chr_01_12041140_12041211;note=score_22.5,;note=eval_0.0002;colour=8
pathogen_EmW_Chr_01	HMMer	Partial Trim	1209624	1209825	.	+	.	ID=pathogen_EmW_Chr_01_1209624_1209825;note=score_260.7,;note=eval_4e-76;colour=8
pathogen_EmW_Chr_01	Blast	Partial Trim	12111042	12111234	202	-	.	colour=2
pathogen_EmW_Chr_01	HMMer	Partial Trim	12218647	12218842	.	+	.	ID=pathogen_EmW_Chr_01_12218647_12218842;note=score_279.4,;note=eval_9.3e-82;colour=8
pathogen_EmW_Chr_01	HMMer	Partial Trim	12245750	12245936	.	+	.	ID=pathogen_EmW_Chr_01_12245750_12245936;note=score_6.4,;note=eval_14;colour=8
pathogen_EmW_Chr_01	HMMer	Partial Trim	12246904	12247098	.	+	.	ID=pathogen_EmW_Chr_01_12246904_12247098;note=score_217.9,;note=eval_3.2e-63;colour=8
pathogen_EmW_Chr_01	HMMer	Partial Trim	1231031	1231226	.	+	.	ID=pathogen_EmW_Chr_01_1231031_1231226;note=score_267.7,;note=eval_3.1e-78;colour=8
pathogen_EmW_Chr_01	HMMer	Partial Trim	12313887	12314064	.	+	.	ID=pathogen_EmW_Chr_01_12313887_12314064;note=score_24.6,;note=eval_4.9e-05;colour=8
pathogen_EmW_Chr_01	Blast	Partial Trim	1231822	1231988	185	+	.	colour=2
pathogen_EmW_Chr_01	HMMer	Partial Trim	12323668	12323859	.	+	.	ID=pathogen_EmW_Chr_01_12323668_12323859;note=score_65.9,;note=eval_1.7e-17;colour=8
pathogen_EmW_Chr_01	Blast	Partial Trim	12393551	12393746	250	-	.	colour=2
pathogen_EmW_Chr_01	HMMer	Partial Trim	12427044	12427218	.	+	.	ID=pathogen_EmW_Chr_01_12427044_12427218;note=score_44.2,;note=eval_6e-11;colour=8
pathogen_EmW_Chr_01	Blast	Partial Trim	12470161	12470344	191	-	.	colour=2
pathogen_EmW_Chr_01	HMMer	Partial Trim	12473442	12473638	.	+	.	ID=pathogen_EmW_Chr_01_12473442_12473638;note=score_154.4,;note=eval_4e-44;colour=8
pathogen_EmW_Chr_01	Blast	Partial Trim	12518915	12519112	274	+	.	colour=2
pathogen_EmW_Chr_01	HMMer	Partial Trim	12522629	12522803	.	+	.	ID=pathogen_EmW_Chr_01_12522629_12522803;note=score_7.9,;note=eval_5;colour=8
pathogen_EmW_Chr_01	Blast	Partial Trim	12690356	12690553	263	+	.	colour=2
pathogen_EmW_Chr_01	Blast	Partial Trim	12764636	12764832	294	-	.	colour=2
pathogen_EmW_Chr_01	HMMer	Partial Trim	12804056	12804218	.	+	.	ID=pathogen_EmW_Chr_01_12804056_12804218;note=score_31.2,;note=eval_5e-07;colour=8
pathogen_EmW_Chr_01	HMMer	Partial Trim	12804333	12804399	.	-	.	ID=pathogen_EmW_Chr_01_12804333_12804399;note=score_19.5,;note=eval_0.0017;colour=8
pathogen_EmW_Chr_01	Blast	Partial Trim	12853213	12853409	235	-	.	colour=2
pathogen_EmW_Chr_01	Blast	Partial Trim	12862852	12863002	176	-	.	colour=2
pathogen_EmW_Chr_01	HMMer	Partial Trim	12949870	12950065	.	+	.	ID=pathogen_EmW_Chr_01_12949870_12950065;note=score_305.7,;note=eval_1.2e-89;colour=8
pathogen_EmW_Chr_01	HMMer	Partial Trim	13121267	13121347	.	-	.	ID=pathogen_EmW_Chr_01_13121267_13121347;note=score_11.3,;note=eval_0.49;colour=8
pathogen_EmW_Chr_01	Blast	Partial Trim	13141486	13141681	222	-	.	colour=2
pathogen_EmW_Chr_01	HMMer	Partial Trim	13162033	13162111	.	-	.	ID=pathogen_EmW_Chr_01_13162033_13162111;note=score_13.5,;note=eval_0.11;colour=8
pathogen_EmW_Chr_01	Blast	Partial Trim	13319228	13319425	296	+	.	colour=2
pathogen_EmW_Chr_01	HMMer	Partial Trim	133382	133466	.	-	.	ID=pathogen_EmW_Chr_01_133382_133466;note=score_21.7,;note=eval_0.00035;colour=8
pathogen_EmW_Chr_01	HMMer	Partial Trim	13343833	13344024	.	+	.	ID=pathogen_EmW_Chr_01_13343833_13344024;note=score_265.0,;note=eval_2e-77;colour=8
pathogen_EmW_Chr_01	Blast	Partial Trim	13507446	13507642	268	+	.	colour=2
pathogen_EmW_Chr_01	Blast	Partial Trim	1357236	1357432	235	-	.	colour=2
pathogen_EmW_Chr_01	Blast	Partial Trim	1358027	1358221	267	-	.	colour=2
pathogen_EmW_Chr_01	HMMer	Partial Trim	13612150	13612344	.	+	.	ID=pathogen_EmW_Chr_01_13612150_13612344;note=score_232.1,;note=eval_1.7e-67;colour=8
pathogen_EmW_Chr_01	Blast	Partial Trim	13730562	13730643	119	+	.	colour=2
pathogen_EmW_Chr_01	Blast	Partial Trim	13763688	13763885	263	+	.	colour=2
pathogen_EmW_Chr_01	Blast	Partial Trim	13934327	13934524	257	+	.	colour=2
pathogen_EmW_Chr_01	Blast	Partial Trim	13951254	13951444	294	-	.	colour=2
pathogen_EmW_Chr_01	Blast	Partial Trim	14024895	14025090	222	-	.	colour=2
pathogen_EmW_Chr_01	HMMer	Partial Trim	14136062	14136250	.	+	.	ID=pathogen_EmW_Chr_01_14136062_14136250;note=score_87.0,;note=eval_8.1e-24;colour=8
pathogen_EmW_Chr_01	HMMer	Partial Trim	14136921	14137106	.	+	.	ID=pathogen_EmW_Chr_01_14136921_14137106;note=score_100.1,;note=eval_8.8e-28;colour=8
pathogen_EmW_Chr_01	HMMer	Partial Trim	14241698	14241874	.	+	.	ID=pathogen_EmW_Chr_01_14241698_14241874;note=score_11.7,;note=eval_0.36;colour=8
pathogen_EmW_Chr_01	Blast	Partial Trim	14261109	14261195	145	-	.	colour=2
pathogen_EmW_Chr_01	HMMer	Partial Trim	14285166	14285265	.	-	.	ID=pathogen_EmW_Chr_01_14285166_14285265;note=score_12.1,;note=eval_0.27;colour=8
pathogen_EmW_Chr_01	HMMer	Partial Trim	14346878	14347080	.	+	.	ID=pathogen_EmW_Chr_01_14346878_14347080;note=score_263.1,;note=eval_7.5e-77;colour=8
pathogen_EmW_Chr_01	Blast	Partial Trim	14360949	14361141	220	+	.	colour=2
pathogen_EmW_Chr_01	HMMer	Partial Trim	1438143	1438267	.	-	.	ID=pathogen_EmW_Chr_01_1438143_1438267;note=score_25.3,;note=eval_2.9e-05;colour=8
pathogen_EmW_Chr_01	Blast	Partial Trim	14669828	14670021	235	+	.	colour=2
pathogen_EmW_Chr_01	HMMer	Partial Trim	14820152	14820339	.	+	.	ID=pathogen_EmW_Chr_01_14820152_14820339;note=score_40.0,;note=eval_1.1e-09;colour=8
pathogen_EmW_Chr_01	Blast	Partial Trim	14841620	14841734	135	-	.	colour=2
pathogen_EmW_Chr_01	HMMer	Partial Trim	14850463	14850656	.	+	.	ID=pathogen_EmW_Chr_01_14850463_14850656;note=score_16.5,;note=eval_0.013;colour=8
pathogen_EmW_Chr_01	HMMer	Partial Trim	14929045	14929217	.	+	.	ID=pathogen_EmW_Chr_01_14929045_14929217;note=score_151.5,;note=eval_3e-43;colour=8
pathogen_EmW_Chr_01	Blast	Partial Trim	14929786	14929980	198	+	.	colour=2
pathogen_EmW_Chr_01	HMMer	Partial Trim	14930737	14930812	.	-	.	ID=pathogen_EmW_Chr_01_14930737_14930812;note=score_10.9,;note=eval_0.66;colour=8
pathogen_EmW_Chr_01	HMMer	Partial Trim	15182403	15182619	.	+	.	ID=pathogen_EmW_Chr_01_15182403_15182619;note=score_239.4,;note=eval_1.1e-69;colour=8
pathogen_EmW_Chr_01	Blast	Partial Trim	15225422	15225617	183	-	.	colour=2
pathogen_EmW_Chr_01	Blast	Partial Trim	15252417	15252614	255	-	.	colour=2
pathogen_EmW_Chr_01	Blast	Partial Trim	15326861	15327064	235	-	.	colour=2
pathogen_EmW_Chr_01	HMMer	Partial Trim	15469813	15469996	.	+	.	ID=pathogen_EmW_Chr_01_15469813_15469996;note=score_49.0,;note=eval_2.1e-12;colour=8
pathogen_EmW_Chr_01	HMMer	Partial Trim	15697425	15697619	.	+	.	ID=pathogen_EmW_Chr_01_15697425_15697619;note=score_253.3,;note=eval_6.7e-74;colour=8
pathogen_EmW_Chr_01	HMMer	Partial Trim	15698696	15698887	.	+	.	ID=pathogen_EmW_Chr_01_15698696_15698887;note=score_10.3,;note=eval_0.97;colour=8
pathogen_EmW_Chr_01	HMMer	Partial Trim	15742718	15742901	.	+	.	ID=pathogen_EmW_Chr_01_15742718_15742901;note=score_54.8,;note=eval_4e-14;colour=8
pathogen_EmW_Chr_01	HMMer	Partial Trim	15743040	15743232	.	+	.	ID=pathogen_EmW_Chr_01_15743040_15743232;note=score_265.7,;note=eval_1.3e-77;colour=8
pathogen_EmW_Chr_01	HMMer	Partial Trim	15758000	15758149	.	+	.	ID=pathogen_EmW_Chr_01_15758000_15758149;note=score_46.7,;note=eval_1.1e-11;colour=8
pathogen_EmW_Chr_01	Blast	Partial Trim	15812926	15813127	267	+	.	colour=2
pathogen_EmW_Chr_01	HMMer	Partial Trim	15937503	15937665	.	+	.	ID=pathogen_EmW_Chr_01_15937503_15937665;note=score_45.8,;note=eval_2e-11;colour=8
pathogen_EmW_Chr_01	HMMer	Partial Trim	16040249	16040442	.	+	.	ID=pathogen_EmW_Chr_01_16040249_16040442;note=score_260.9,;note=eval_3.5e-76;colour=8
pathogen_EmW_Chr_01	HMMer	Partial Trim	16107187	16107329	.	+	.	ID=pathogen_EmW_Chr_01_16107187_16107329;note=score_118.2,;note=eval_3.2e-33;colour=8
pathogen_EmW_Chr_01	HMMer	Partial Trim	16170089	16170267	.	+	.	ID=pathogen_EmW_Chr_01_16170089_16170267;note=score_13.6,;note=eval_0.098;colour=8
pathogen_EmW_Chr_01	Blast	Partial Trim	16260512	16260677	178	-	.	colour=2
pathogen_EmW_Chr_01	Blast	Partial Trim	16410769	16410961	261	-	.	colour=2
pathogen_EmW_Chr_01	HMMer	Partial Trim	16435259	16435427	.	+	.	ID=pathogen_EmW_Chr_01_16435259_16435427;note=score_13.8,;note=eval_0.084;colour=8
pathogen_EmW_Chr_01	HMMer	Partial Trim	16436214	16436399	.	+	.	ID=pathogen_EmW_Chr_01_16436214_16436399;note=score_71.2,;note=eval_4.5e-19;colour=8
pathogen_EmW_Chr_01	HMMer	Partial Trim	16444413	16444605	.	+	.	ID=pathogen_EmW_Chr_01_16444413_16444605;note=score_39.5,;note=eval_1.6e-09;colour=8
pathogen_EmW_Chr_01	HMMer	Partial Trim	16561471	16561655	.	+	.	ID=pathogen_EmW_Chr_01_16561471_16561655;note=score_95.4,;note=eval_2.4e-26;colour=8
pathogen_EmW_Chr_01	HMMer	Partial Trim	16562314	16562498	.	+	.	ID=pathogen_EmW_Chr_01_16562314_16562498;note=score_110.7,;note=eval_5.6e-31;colour=8
pathogen_EmW_Chr_01	Blast	Partial Trim	1656727	1656923	364	-	.	colour=2
pathogen_EmW_Chr_01	Blast	Partial Trim	1657518	1657714	364	-	.	colour=2
pathogen_EmW_Chr_01	Blast	Partial Trim	1675866	1676063	279	-	.	colour=2
pathogen_EmW_Chr_01	HMMer	Partial Trim	16981949	16982135	.	+	.	ID=pathogen_EmW_Chr_01_16981949_16982135;note=score_23.7,;note=eval_8.8e-05;colour=8
pathogen_EmW_Chr_01	Blast	Partial Trim	17000747	17000942	213	+	.	colour=2
pathogen_EmW_Chr_01	HMMer	Partial Trim	17065742	17065936	.	+	.	ID=pathogen_EmW_Chr_01_17065742_17065936;note=score_267.3,;note=eval_4.1e-78;colour=8
pathogen_EmW_Chr_01	HMMer	Partial Trim	17168443	17168632	.	+	.	ID=pathogen_EmW_Chr_01_17168443_17168632;note=score_21.5,;note=eval_0.00042;colour=8
pathogen_EmW_Chr_01	HMMer	Partial Trim	17169357	17169540	.	+	.	ID=pathogen_EmW_Chr_01_17169357_17169540;note=score_43.5,;note=eval_9.5e-11;colour=8
pathogen_EmW_Chr_01	HMMer	Partial Trim	17192909	17193097	.	+	.	ID=pathogen_EmW_Chr_01_17192909_17193097;note=score_37.3,;note=eval_7.1e-09;colour=8
pathogen_EmW_Chr_01	Blast	Partial Trim	17274614	17274794	222	-	.	colour=2
pathogen_EmW_Chr_01	Blast	Partial Trim	17290903	17291098	261	-	.	colour=2
pathogen_EmW_Chr_01	HMMer	Partial Trim	17425502	17425673	.	+	.	ID=pathogen_EmW_Chr_01_17425502_17425673;note=score_59.3,;note=eval_1.7e-15;colour=8
pathogen_EmW_Chr_01	HMMer	Partial Trim	17447430	17447623	.	+	.	ID=pathogen_EmW_Chr_01_17447430_17447623;note=score_246.0,;note=eval_1e-71;colour=8
pathogen_EmW_Chr_01	HMMer	Partial Trim	17550635	17550719	.	-	.	ID=pathogen_EmW_Chr_01_17550635_17550719;note=score_9.7,;note=eval_1.5;colour=8
pathogen_EmW_Chr_01	Blast	Partial Trim	17596832	17597024	228	+	.	colour=2
pathogen_EmW_Chr_01	HMMer	Partial Trim	17597209	17597401	.	+	.	ID=pathogen_EmW_Chr_01_17597209_17597401;note=score_14.2,;note=eval_0.065;colour=8
pathogen_EmW_Chr_01	Blast	Partial Trim	17649386	17649583	252	+	.	colour=2
pathogen_EmW_Chr_01	HMMer	Partial Trim	17650234	17650430	.	+	.	ID=pathogen_EmW_Chr_01_17650234_17650430;note=score_212.5,;note=eval_1.3e-61;colour=8
pathogen_EmW_Chr_01	Blast	Partial Trim	17893282	17893479	268	-	.	colour=2
pathogen_EmW_Chr_01	Blast	Partial Trim	17951624	17951815	233	+	.	colour=2
pathogen_EmW_Chr_01	Blast	Partial Trim	17971568	17971766	254	+	.	colour=2
pathogen_EmW_Chr_01	HMMer	Partial Trim	18018541	18018736	.	+	.	ID=pathogen_EmW_Chr_01_18018541_18018736;note=score_300.8,;note=eval_3.4e-88;colour=8
pathogen_EmW_Chr_01	Blast	Partial Trim	18081916	18082118	246	-	.	colour=2
pathogen_EmW_Chr_01	HMMer	Partial Trim	18096461	18096638	.	+	.	ID=pathogen_EmW_Chr_01_18096461_18096638;note=score_68.9,;note=eval_2.2e-18;colour=8
pathogen_EmW_Chr_01	Blast	Partial Trim	18149379	18149493	135	-	.	colour=2
pathogen_EmW_Chr_01	HMMer	Partial Trim	18154720	18154911	.	+	.	ID=pathogen_EmW_Chr_01_18154720_18154911;note=score_98.9,;note=eval_2e-27;colour=8
pathogen_EmW_Chr_01	Blast	Partial Trim	18255649	18255846	263	+	.	colour=2
pathogen_EmW_Chr_01	HMMer	Partial Trim	18410349	18410510	.	+	.	ID=pathogen_EmW_Chr_01_18410349_18410510;note=score_34.1,;note=eval_6.7e-08;colour=8
pathogen_EmW_Chr_01	HMMer	Partial Trim	18411234	18411412	.	+	.	ID=pathogen_EmW_Chr_01_18411234_18411412;note=score_67.2,;note=eval_7e-18;colour=8
pathogen_EmW_Chr_01	Blast	Partial Trim	18418153	18418349	272	+	.	colour=2
pathogen_EmW_Chr_01	HMMer	Partial Trim	18420998	18421187	.	+	.	ID=pathogen_EmW_Chr_01_18420998_18421187;note=score_60.6,;note=eval_7e-16;colour=8
pathogen_EmW_Chr_01	HMMer	Partial Trim	18421924	18422080	.	+	.	ID=pathogen_EmW_Chr_01_18421924_18422080;note=score_7.8,;note=eval_5.5;colour=8
pathogen_EmW_Chr_01	HMMer	Partial Trim	18486882	18487072	.	+	.	ID=pathogen_EmW_Chr_01_18486882_18487072;note=score_37.8,;note=eval_5.2e-09;colour=8
pathogen_EmW_Chr_01	HMMer	Partial Trim	18487809	18487999	.	+	.	ID=pathogen_EmW_Chr_01_18487809_18487999;note=score_50.7,;note=eval_6.8e-13;colour=8
pathogen_EmW_Chr_01	HMMer	Partial Trim	18514794	18514975	.	+	.	ID=pathogen_EmW_Chr_01_18514794_18514975;note=score_15.9,;note=eval_0.02;colour=8
pathogen_EmW_Chr_01	HMMer	Partial Trim	18515712	18515903	.	+	.	ID=pathogen_EmW_Chr_01_18515712_18515903;note=score_59.2,;note=eval_1.8e-15;colour=8
pathogen_EmW_Chr_01	HMMer	Partial Trim	18520613	18520800	.	+	.	ID=pathogen_EmW_Chr_01_18520613_18520800;note=score_9.3,;note=eval_2;colour=8
pathogen_EmW_Chr_01	HMMer	Partial Trim	18528053	18528245	.	+	.	ID=pathogen_EmW_Chr_01_18528053_18528245;note=score_179.9,;note=eval_8.2e-52;colour=8
pathogen_EmW_Chr_01	HMMer	Partial Trim	18528426	18528623	.	+	.	ID=pathogen_EmW_Chr_01_18528426_18528623;note=score_103.7,;note=eval_7.2e-29;colour=8
pathogen_EmW_Chr_01	Blast	Partial Trim	18606494	18606693	270	+	.	colour=2
pathogen_EmW_Chr_01	HMMer	Partial Trim	18610861	18611050	.	+	.	ID=pathogen_EmW_Chr_01_18610861_18611050;note=score_60.5,;note=eval_7.5e-16;colour=8
pathogen_EmW_Chr_01	HMMer	Partial Trim	18611739	18611929	.	+	.	ID=pathogen_EmW_Chr_01_18611739_18611929;note=score_46.4,;note=eval_1.3e-11;colour=8
pathogen_EmW_Chr_01	HMMer	Partial Trim	18666962	18667146	.	+	.	ID=pathogen_EmW_Chr_01_18666962_18667146;note=score_53.2,;note=eval_1.2e-13;colour=8
pathogen_EmW_Chr_01	HMMer	Partial Trim	18667835	18668024	.	+	.	ID=pathogen_EmW_Chr_01_18667835_18668024;note=score_13.6,;note=eval_0.1;colour=8
pathogen_EmW_Chr_01	HMMer	Partial Trim	18687084	18687270	.	+	.	ID=pathogen_EmW_Chr_01_18687084_18687270;note=score_98.6,;note=eval_2.6e-27;colour=8
pathogen_EmW_Chr_01	Blast	Partial Trim	18752636	18752834	268	-	.	colour=2
pathogen_EmW_Chr_01	HMMer	Partial Trim	18753503	18753580	.	-	.	ID=pathogen_EmW_Chr_01_18753503_18753580;note=score_20.1,;note=eval_0.0011;colour=8
pathogen_EmW_Chr_01	Blast	Partial Trim	18804331	18804540	388	+	.	colour=2
pathogen_EmW_Chr_01	Blast	Partial Trim	18805133	18805309	327	+	.	colour=2
pathogen_EmW_Chr_01	Blast	Partial Trim	18875712	18875906	246	-	.	colour=2
pathogen_EmW_Chr_01	Blast	Partial Trim	18876492	18876688	195	-	.	colour=2
pathogen_EmW_Chr_01	Blast	Partial Trim	18902529	18902717	174	-	.	colour=2
pathogen_EmW_Chr_01	HMMer	Partial Trim	18909591	18909795	.	+	.	ID=pathogen_EmW_Chr_01_18909591_18909795;note=score_231.4,;note=eval_2.7e-67;colour=8
pathogen_EmW_Chr_01	HMMer	Partial Trim	18910377	18910541	.	+	.	ID=pathogen_EmW_Chr_01_18910377_18910541;note=score_207.9,;note=eval_3.2e-60;colour=8
pathogen_EmW_Chr_01	Blast	Partial Trim	18940022	18940119	121	-	.	colour=2
pathogen_EmW_Chr_01	HMMer	Partial Trim	18941563	18941749	.	+	.	ID=pathogen_EmW_Chr_01_18941563_18941749;note=score_132.2,;note=eval_2e-37;colour=8
pathogen_EmW_Chr_01	HMMer	Partial Trim	18951618	18951851	.	-	.	ID=pathogen_EmW_Chr_01_18951618_18951851;note=score_11.3,;note=eval_0.47;colour=8
pathogen_EmW_Chr_01	HMMer	Partial Trim	19009639	19009862	.	+	.	ID=pathogen_EmW_Chr_01_19009639_19009862;note=score_114.6,;note=eval_3.9e-32;colour=8
pathogen_EmW_Chr_01	Blast	Partial Trim	19120638	19120833	248	+	.	colour=2
pathogen_EmW_Chr_01	HMMer	Partial Trim	19121420	19121575	.	+	.	ID=pathogen_EmW_Chr_01_19121420_19121575;note=score_119.1,;note=eval_1.8e-33;colour=8
pathogen_EmW_Chr_01	Blast	Partial Trim	19125307	19125502	209	+	.	colour=2
pathogen_EmW_Chr_01	HMMer	Partial Trim	19125982	19126177	.	+	.	ID=pathogen_EmW_Chr_01_19125982_19126177;note=score_165.6,;note=eval_1.8e-47;colour=8
pathogen_EmW_Chr_01	Blast	Partial Trim	19137339	19137534	209	-	.	colour=2
pathogen_EmW_Chr_01	Blast	Partial Trim	19153344	19153524	261	-	.	colour=2
pathogen_EmW_Chr_01	Blast	Partial Trim	19154113	19154302	231	-	.	colour=2
pathogen_EmW_Chr_01	Blast	Partial Trim	19181610	19181800	217	-	.	colour=2
pathogen_EmW_Chr_01	Blast	Partial Trim	19211286	19211468	339	-	.	colour=2
pathogen_EmW_Chr_01	Blast	Partial Trim	19212003	19212200	366	-	.	colour=2
pathogen_EmW_Chr_01	HMMer	Partial Trim	19218578	19218747	.	+	.	ID=pathogen_EmW_Chr_01_19218578_19218747;note=score_161.3,;note=eval_3.4e-46;colour=8
pathogen_EmW_Chr_01	Blast	Partial Trim	19219283	19219465	339	+	.	colour=2
pathogen_EmW_Chr_01	HMMer	Partial Trim	19231168	19231325	.	+	.	ID=pathogen_EmW_Chr_01_19231168_19231325;note=score_94.0,;note=eval_6.1e-26;colour=8
pathogen_EmW_Chr_01	HMMer	Partial Trim	19231859	19232052	.	+	.	ID=pathogen_EmW_Chr_01_19231859_19232052;note=score_225.6,;note=eval_1.5e-65;colour=8
pathogen_EmW_Chr_01	HMMer	Partial Trim	19277636	19277757	.	+	.	ID=pathogen_EmW_Chr_01_19277636_19277757;note=score_27.9,;note=eval_4.8e-06;colour=8
pathogen_EmW_Chr_01	HMMer	Partial Trim	19278256	19278449	.	+	.	ID=pathogen_EmW_Chr_01_19278256_19278449;note=score_253.1,;note=eval_8.1e-74;colour=8
pathogen_EmW_Chr_01	Blast	Partial Trim	19292316	19292488	320	-	.	colour=2
pathogen_EmW_Chr_01	Blast	Partial Trim	19293055	19293250	363	-	.	colour=2
pathogen_EmW_Chr_01	Blast	Partial Trim	19293648	19293823	215	-	.	colour=2
pathogen_EmW_Chr_01	HMMer	Partial Trim	19373876	19374070	.	+	.	ID=pathogen_EmW_Chr_01_19373876_19374070;note=score_279.0,;note=eval_1.3e-81;colour=8
pathogen_EmW_Chr_01	Blast	Partial Trim	19374638	19374797	296	+	.	colour=2
pathogen_EmW_Chr_01	Blast	Partial Trim	19386861	19386992	150	-	.	colour=2
pathogen_EmW_Chr_01	HMMer	Partial Trim	19486815	19487006	.	+	.	ID=pathogen_EmW_Chr_01_19486815_19487006;note=score_96.3,;note=eval_1.3e-26;colour=8
pathogen_EmW_Chr_01	HMMer	Partial Trim	19497666	19497839	.	+	.	ID=pathogen_EmW_Chr_01_19497666_19497839;note=score_220.0,;note=eval_7e-64;colour=8
pathogen_EmW_Chr_01	HMMer	Partial Trim	19559715	19559916	.	+	.	ID=pathogen_EmW_Chr_01_19559715_19559916;note=score_232.5,;note=eval_1.3e-67;colour=8
pathogen_EmW_Chr_01	HMMer	Partial Trim	19563121	19563318	.	+	.	ID=pathogen_EmW_Chr_01_19563121_19563318;note=score_274.2,;note=eval_3.6e-80;colour=8
pathogen_EmW_Chr_01	Blast	Partial Trim	19563913	19564106	281	+	.	colour=2
pathogen_EmW_Chr_01	HMMer	Partial Trim	19647720	19647910	.	+	.	ID=pathogen_EmW_Chr_01_19647720_19647910;note=score_234.9,;note=eval_2.3e-68;colour=8
pathogen_EmW_Chr_01	Blast	Partial Trim	19648504	19648694	265	+	.	colour=2
pathogen_EmW_Chr_01	Blast	Partial Trim	19715569	19715766	268	+	.	colour=2
pathogen_EmW_Chr_01	Blast	Partial Trim	19716939	19717126	348	-	.	colour=2
pathogen_EmW_Chr_01	Blast	Partial Trim	19717722	19717791	130	-	.	colour=2
pathogen_EmW_Chr_01	Blast	Partial Trim	19814240	19814434	182	+	.	colour=2
pathogen_EmW_Chr_01	HMMer	Partial Trim	2016599	2016792	.	+	.	ID=pathogen_EmW_Chr_01_2016599_2016792;note=score_232.0,;note=eval_1.7e-67;colour=8
pathogen_EmW_Chr_01	HMMer	Partial Trim	2102984	2103135	.	+	.	ID=pathogen_EmW_Chr_01_2102984_2103135;note=score_19.6,;note=eval_0.0015;colour=8
pathogen_EmW_Chr_01	HMMer	Partial Trim	2103281	2103436	.	-	.	ID=pathogen_EmW_Chr_01_2103281_2103436;note=score_33.7,;note=eval_8.9e-08;colour=8
pathogen_EmW_Chr_01	HMMer	Partial Trim	2104170	2104329	.	+	.	ID=pathogen_EmW_Chr_01_2104170_2104329;note=score_107.4,;note=eval_5.6e-30;colour=8
pathogen_EmW_Chr_01	HMMer	Partial Trim	2191857	2192060	.	+	.	ID=pathogen_EmW_Chr_01_2191857_2192060;note=score_259.9,;note=eval_7.2e-76;colour=8
pathogen_EmW_Chr_01	HMMer	Partial Trim	2197117	2197309	.	+	.	ID=pathogen_EmW_Chr_01_2197117_2197309;note=score_6.0,;note=eval_19;colour=8
pathogen_EmW_Chr_01	HMMer	Partial Trim	2199203	2199412	.	+	.	ID=pathogen_EmW_Chr_01_2199203_2199412;note=score_287.1,;note=eval_4.5e-84;colour=8
pathogen_EmW_Chr_01	HMMer	Partial Trim	2204843	2205033	.	+	.	ID=pathogen_EmW_Chr_01_2204843_2205033;note=score_24.2,;note=eval_6.1e-05;colour=8
pathogen_EmW_Chr_01	HMMer	Partial Trim	2224585	2224779	.	+	.	ID=pathogen_EmW_Chr_01_2224585_2224779;note=score_218.9,;note=eval_1.6e-63;colour=8
pathogen_EmW_Chr_01	Blast	Partial Trim	2266741	2266936	239	-	.	colour=2
pathogen_EmW_Chr_01	HMMer	Partial Trim	2300897	2301091	.	+	.	ID=pathogen_EmW_Chr_01_2300897_2301091;note=score_37.8,;note=eval_5.1e-09;colour=8
pathogen_EmW_Chr_01	HMMer	Partial Trim	2336547	2336740	.	+	.	ID=pathogen_EmW_Chr_01_2336547_2336740;note=score_229.4,;note=eval_1e-66;colour=8
pathogen_EmW_Chr_01	Blast	Partial Trim	2510473	2510666	220	+	.	colour=2
pathogen_EmW_Chr_01	HMMer	Partial Trim	258440	258614	.	+	.	ID=pathogen_EmW_Chr_01_258440_258614;note=score_16.3,;note=eval_0.015;colour=8
pathogen_EmW_Chr_01	HMMer	Partial Trim	2607744	2607938	.	+	.	ID=pathogen_EmW_Chr_01_2607744_2607938;note=score_239.3,;note=eval_1.1e-69;colour=8
pathogen_EmW_Chr_01	HMMer	Partial Trim	2656610	2656800	.	+	.	ID=pathogen_EmW_Chr_01_2656610_2656800;note=score_19.1,;note=eval_0.0022;colour=8
pathogen_EmW_Chr_01	HMMer	Partial Trim	274941	275129	.	+	.	ID=pathogen_EmW_Chr_01_274941_275129;note=score_51.8,;note=eval_3.1e-13;colour=8
pathogen_EmW_Chr_01	Blast	Partial Trim	2799926	2800123	224	+	.	colour=2
pathogen_EmW_Chr_01	Blast	Partial Trim	2809761	2809958	279	+	.	colour=2
pathogen_EmW_Chr_01	HMMer	Partial Trim	2955431	2955603	.	+	.	ID=pathogen_EmW_Chr_01_2955431_2955603;note=score_17.7,;note=eval_0.0058;colour=8
pathogen_EmW_Chr_01	Blast	Partial Trim	2995416	2995611	222	-	.	colour=2
pathogen_EmW_Chr_01	Blast	Partial Trim	3016692	3016873	217	-	.	colour=2
pathogen_EmW_Chr_01	Blast	Partial Trim	3070660	3070852	193	-	.	colour=2
pathogen_EmW_Chr_01	HMMer	Partial Trim	3270743	3270804	.	-	.	ID=pathogen_EmW_Chr_01_3270743_3270804;note=score_17.8,;note=eval_0.0053;colour=8
pathogen_EmW_Chr_01	HMMer	Partial Trim	3387882	3387982	.	-	.	ID=pathogen_EmW_Chr_01_3387882_3387982;note=score_7.1,;note=eval_8.7;colour=8
pathogen_EmW_Chr_01	HMMer	Partial Trim	3453878	3454071	.	+	.	ID=pathogen_EmW_Chr_01_3453878_3454071;note=score_194.6,;note=eval_3.3e-56;colour=8
pathogen_EmW_Chr_01	HMMer	Partial Trim	3454621	3454809	.	+	.	ID=pathogen_EmW_Chr_01_3454621_3454809;note=score_174.4,;note=eval_3.8e-50;colour=8
pathogen_EmW_Chr_01	HMMer	Partial Trim	351813	351904	.	-	.	ID=pathogen_EmW_Chr_01_351813_351904;note=score_32.8,;note=eval_1.6e-07;colour=8
pathogen_EmW_Chr_01	HMMer	Partial Trim	3630352	3630437	.	-	.	ID=pathogen_EmW_Chr_01_3630352_3630437;note=score_10.8,;note=eval_0.69;colour=8
pathogen_EmW_Chr_01	HMMer	Partial Trim	3666357	3666549	.	+	.	ID=pathogen_EmW_Chr_01_3666357_3666549;note=score_8.1,;note=eval_4.6;colour=8
pathogen_EmW_Chr_01	HMMer	Partial Trim	3669125	3669321	.	+	.	ID=pathogen_EmW_Chr_01_3669125_3669321;note=score_30.9,;note=eval_5.9e-07;colour=8
pathogen_EmW_Chr_01	HMMer	Partial Trim	3734025	3734218	.	+	.	ID=pathogen_EmW_Chr_01_3734025_3734218;note=score_23.6,;note=eval_9.6e-05;colour=8
pathogen_EmW_Chr_01	HMMer	Partial Trim	3785899	3786094	.	+	.	ID=pathogen_EmW_Chr_01_3785899_3786094;note=score_46.8,;note=eval_9.8e-12;colour=8
pathogen_EmW_Chr_01	HMMer	Partial Trim	3786796	3786978	.	+	.	ID=pathogen_EmW_Chr_01_3786796_3786978;note=score_16.7,;note=eval_0.011;colour=8
pathogen_EmW_Chr_01	Blast	Partial Trim	3807118	3807294	202	+	.	colour=2
pathogen_EmW_Chr_01	Blast	Partial Trim	3853034	3853229	233	+	.	colour=2
pathogen_EmW_Chr_01	Blast	Partial Trim	3868668	3868851	161	-	.	colour=2
pathogen_EmW_Chr_01	HMMer	Partial Trim	3910759	3910955	.	+	.	ID=pathogen_EmW_Chr_01_3910759_3910955;note=score_17.2,;note=eval_0.0081;colour=8
pathogen_EmW_Chr_01	HMMer	Partial Trim	3911538	3911733	.	+	.	ID=pathogen_EmW_Chr_01_3911538_3911733;note=score_217.8,;note=eval_3.4e-63;colour=8
pathogen_EmW_Chr_01	HMMer	Partial Trim	3944544	3944732	.	+	.	ID=pathogen_EmW_Chr_01_3944544_3944732;note=score_15.1,;note=eval_0.034;colour=8
pathogen_EmW_Chr_01	HMMer	Partial Trim	4001450	4001643	.	+	.	ID=pathogen_EmW_Chr_01_4001450_4001643;note=score_185.7,;note=eval_1.5e-53;colour=8
pathogen_EmW_Chr_01	HMMer	Partial Trim	4002348	4002541	.	+	.	ID=pathogen_EmW_Chr_01_4002348_4002541;note=score_227.4,;note=eval_4.3e-66;colour=8
pathogen_EmW_Chr_01	HMMer	Partial Trim	4025186	4025351	.	+	.	ID=pathogen_EmW_Chr_01_4025186_4025351;note=score_16.9,;note=eval_0.0096;colour=8
pathogen_EmW_Chr_01	HMMer	Partial Trim	4048172	4048358	.	+	.	ID=pathogen_EmW_Chr_01_4048172_4048358;note=score_133.0,;note=eval_1.1e-37;colour=8
pathogen_EmW_Chr_01	HMMer	Partial Trim	4075289	4075477	.	+	.	ID=pathogen_EmW_Chr_01_4075289_4075477;note=score_37.5,;note=eval_6.3e-09;colour=8
pathogen_EmW_Chr_01	HMMer	Partial Trim	407798	407970	.	+	.	ID=pathogen_EmW_Chr_01_407798_407970;note=score_206.9,;note=eval_6.5e-60;colour=8
pathogen_EmW_Chr_01	HMMer	Partial Trim	4102727	4102918	.	+	.	ID=pathogen_EmW_Chr_01_4102727_4102918;note=score_9.9,;note=eval_1.2;colour=8
pathogen_EmW_Chr_01	HMMer	Partial Trim	4300409	4300602	.	+	.	ID=pathogen_EmW_Chr_01_4300409_4300602;note=score_26.3,;note=eval_1.5e-05;colour=8
pathogen_EmW_Chr_01	Blast	Partial Trim	4341542	4341736	300	+	.	colour=2
pathogen_EmW_Chr_01	HMMer	Partial Trim	4342332	4342510	.	+	.	ID=pathogen_EmW_Chr_01_4342332_4342510;note=score_250.0,;note=eval_6.6e-73;colour=8
pathogen_EmW_Chr_01	Blast	Partial Trim	4414143	4414346	257	-	.	colour=2
pathogen_EmW_Chr_01	HMMer	Partial Trim	4423808	4423998	.	+	.	ID=pathogen_EmW_Chr_01_4423808_4423998;note=score_40.1,;note=eval_1e-09;colour=8
pathogen_EmW_Chr_01	HMMer	Partial Trim	4457683	4457872	.	+	.	ID=pathogen_EmW_Chr_01_4457683_4457872;note=score_16.1,;note=eval_0.018;colour=8
pathogen_EmW_Chr_01	HMMer	Partial Trim	4466215	4466380	.	+	.	ID=pathogen_EmW_Chr_01_4466215_4466380;note=score_15.1,;note=eval_0.035;colour=8
pathogen_EmW_Chr_01	HMMer	Partial Trim	4583868	4584076	.	+	.	ID=pathogen_EmW_Chr_01_4583868_4584076;note=score_209.9,;note=eval_7.9e-61;colour=8
pathogen_EmW_Chr_01	Blast	Partial Trim	4622048	4622239	272	-	.	colour=2
pathogen_EmW_Chr_01	HMMer	Partial Trim	4634607	4634805	.	+	.	ID=pathogen_EmW_Chr_01_4634607_4634805;note=score_14.5,;note=eval_0.053;colour=8
pathogen_EmW_Chr_01	HMMer	Partial Trim	4677673	4678079	.	+	.	ID=pathogen_EmW_Chr_01_4677673_4678079;note=score_67.4,;note=eval_6.4e-18;colour=8
pathogen_EmW_Chr_01	Blast	Partial Trim	4785982	4786181	231	+	.	colour=2
pathogen_EmW_Chr_01	HMMer	Partial Trim	4840541	4840727	.	+	.	ID=pathogen_EmW_Chr_01_4840541_4840727;note=score_173.9,;note=eval_5.3e-50;colour=8
pathogen_EmW_Chr_01	HMMer	Partial Trim	4872684	4872881	.	+	.	ID=pathogen_EmW_Chr_01_4872684_4872881;note=score_20.2,;note=eval_0.00098;colour=8
pathogen_EmW_Chr_01	HMMer	Partial Trim	487359	487436	.	-	.	ID=pathogen_EmW_Chr_01_487359_487436;note=score_20.9,;note=eval_0.00061;colour=8
pathogen_EmW_Chr_01	HMMer	Partial Trim	4873616	4873809	.	+	.	ID=pathogen_EmW_Chr_01_4873616_4873809;note=score_11.0,;note=eval_0.58;colour=8
pathogen_EmW_Chr_01	HMMer	Partial Trim	487642	487832	.	+	.	ID=pathogen_EmW_Chr_01_487642_487832;note=score_189.9,;note=eval_8.3e-55;colour=8
pathogen_EmW_Chr_01	HMMer	Partial Trim	4916793	4916978	.	+	.	ID=pathogen_EmW_Chr_01_4916793_4916978;note=score_54.8,;note=eval_3.8e-14;colour=8
pathogen_EmW_Chr_01	Blast	Partial Trim	4917665	4917831	220	+	.	colour=2
pathogen_EmW_Chr_01	HMMer	Partial Trim	4917932	4918005	.	-	.	ID=pathogen_EmW_Chr_01_4917932_4918005;note=score_35.2,;note=eval_3e-08;colour=8
pathogen_EmW_Chr_01	HMMer	Partial Trim	4932509	4932703	.	+	.	ID=pathogen_EmW_Chr_01_4932509_4932703;note=score_239.3,;note=eval_1.1e-69;colour=8
pathogen_EmW_Chr_01	Blast	Partial Trim	5003718	5003917	254	+	.	colour=2
pathogen_EmW_Chr_01	Blast	Partial Trim	5053721	5053915	235	+	.	colour=2
pathogen_EmW_Chr_01	HMMer	Partial Trim	5054211	5054272	.	-	.	ID=pathogen_EmW_Chr_01_5054211_5054272;note=score_16.5,;note=eval_0.013;colour=8
pathogen_EmW_Chr_01	Blast	Partial Trim	5068994	5069183	200	-	.	colour=2
pathogen_EmW_Chr_01	HMMer	Partial Trim	5077615	5077808	.	+	.	ID=pathogen_EmW_Chr_01_5077615_5077808;note=score_14.9,;note=eval_0.039;colour=8
pathogen_EmW_Chr_01	Blast	Partial Trim	5080728	5080906	278	+	.	colour=2
pathogen_EmW_Chr_01	HMMer	Partial Trim	5177483	5177672	.	+	.	ID=pathogen_EmW_Chr_01_5177483_5177672;note=score_139.5,;note=eval_1.2e-39;colour=8
pathogen_EmW_Chr_01	Blast	Partial Trim	5285470	5285662	250	+	.	colour=2
pathogen_EmW_Chr_01	HMMer	Partial Trim	5286929	5287121	.	+	.	ID=pathogen_EmW_Chr_01_5286929_5287121;note=score_33.1,;note=eval_1.3e-07;colour=8
pathogen_EmW_Chr_01	Blast	Partial Trim	5302337	5302530	156	-	.	colour=2
pathogen_EmW_Chr_01	Blast	Partial Trim	5327477	5327659	274	+	.	colour=2
pathogen_EmW_Chr_01	HMMer	Partial Trim	5328270	5328463	.	+	.	ID=pathogen_EmW_Chr_01_5328270_5328463;note=score_248.8,;note=eval_1.5e-72;colour=8
pathogen_EmW_Chr_01	Blast	Partial Trim	5349367	5349565	287	+	.	colour=2
pathogen_EmW_Chr_01	HMMer	Partial Trim	5503877	5504071	.	+	.	ID=pathogen_EmW_Chr_01_5503877_5504071;note=score_19.9,;note=eval_0.0012;colour=8
pathogen_EmW_Chr_01	HMMer	Partial Trim	5548380	5548466	.	-	.	ID=pathogen_EmW_Chr_01_5548380_5548466;note=score_8.5,;note=eval_3.3;colour=8
pathogen_EmW_Chr_01	HMMer	Partial Trim	5548607	5548799	.	+	.	ID=pathogen_EmW_Chr_01_5548607_5548799;note=score_179.2,;note=eval_1.4e-51;colour=8
pathogen_EmW_Chr_01	HMMer	Partial Trim	5583327	5583500	.	+	.	ID=pathogen_EmW_Chr_01_5583327_5583500;note=score_191.9,;note=eval_2.1e-55;colour=8
pathogen_EmW_Chr_01	Blast	Partial Trim	5625109	5625306	246	-	.	colour=2
pathogen_EmW_Chr_01	Blast	Partial Trim	5625904	5626074	174	-	.	colour=2
pathogen_EmW_Chr_01	HMMer	Partial Trim	5694963	5695160	.	+	.	ID=pathogen_EmW_Chr_01_5694963_5695160;note=score_88.5,;note=eval_2.7e-24;colour=8
pathogen_EmW_Chr_01	HMMer	Partial Trim	5762342	5762544	.	+	.	ID=pathogen_EmW_Chr_01_5762342_5762544;note=score_119.7,;note=eval_1.1e-33;colour=8
pathogen_EmW_Chr_01	Blast	Partial Trim	5851438	5851635	231	-	.	colour=2
pathogen_EmW_Chr_01	HMMer	Partial Trim	5851969	5852152	.	+	.	ID=pathogen_EmW_Chr_01_5851969_5852152;note=score_28.9,;note=eval_2.4e-06;colour=8
pathogen_EmW_Chr_01	HMMer	Partial Trim	585211	585286	.	-	.	ID=pathogen_EmW_Chr_01_585211_585286;note=score_10.6,;note=eval_0.81;colour=8
pathogen_EmW_Chr_01	Blast	Partial Trim	5861412	5861609	231	-	.	colour=2
pathogen_EmW_Chr_01	HMMer	Partial Trim	5861943	5862126	.	+	.	ID=pathogen_EmW_Chr_01_5861943_5862126;note=score_57.2,;note=eval_7.4e-15;colour=8
pathogen_EmW_Chr_01	Blast	Partial Trim	5936727	5936829	69.4	-	.	colour=2
pathogen_EmW_Chr_01	HMMer	Partial Trim	6120411	6120497	.	-	.	ID=pathogen_EmW_Chr_01_6120411_6120497;note=score_20.0,;note=eval_0.0011;colour=8
pathogen_EmW_Chr_01	HMMer	Partial Trim	6140601	6140789	.	+	.	ID=pathogen_EmW_Chr_01_6140601_6140789;note=score_75.6,;note=eval_2.1e-20;colour=8
pathogen_EmW_Chr_01	Blast	Partial Trim	6148019	6148215	257	-	.	colour=2
pathogen_EmW_Chr_01	Blast	Partial Trim	6174312	6174509	257	+	.	colour=2
pathogen_EmW_Chr_01	Blast	Partial Trim	6212174	6212373	215	+	.	colour=2
pathogen_EmW_Chr_01	HMMer	Partial Trim	6213334	6213508	.	+	.	ID=pathogen_EmW_Chr_01_6213334_6213508;note=score_63.9,;note=eval_7e-17;colour=8
pathogen_EmW_Chr_01	HMMer	Partial Trim	6228294	6228481	.	+	.	ID=pathogen_EmW_Chr_01_6228294_6228481;note=score_229.7,;note=eval_8.6e-67;colour=8
pathogen_EmW_Chr_01	Blast	Partial Trim	6277025	6277219	252	-	.	colour=2
pathogen_EmW_Chr_01	HMMer	Partial Trim	6295167	6295353	.	+	.	ID=pathogen_EmW_Chr_01_6295167_6295353;note=score_142.5,;note=eval_1.6e-40;colour=8
pathogen_EmW_Chr_01	HMMer	Partial Trim	6314274	6314377	.	-	.	ID=pathogen_EmW_Chr_01_6314274_6314377;note=score_12.2,;note=eval_0.27;colour=8
pathogen_EmW_Chr_01	Blast	Partial Trim	6326906	6327109	274	+	.	colour=2
pathogen_EmW_Chr_01	HMMer	Partial Trim	634182	634352	.	+	.	ID=pathogen_EmW_Chr_01_634182_634352;note=score_185.0,;note=eval_2.5e-53;colour=8
pathogen_EmW_Chr_01	Blast	Partial Trim	6401541	6401737	279	+	.	colour=2
pathogen_EmW_Chr_01	HMMer	Partial Trim	6487034	6487208	.	+	.	ID=pathogen_EmW_Chr_01_6487034_6487208;note=score_74.1,;note=eval_6.1e-20;colour=8
pathogen_EmW_Chr_01	Blast	Partial Trim	6531110	6531304	274	-	.	colour=2
pathogen_EmW_Chr_01	HMMer	Partial Trim	6548611	6548781	.	+	.	ID=pathogen_EmW_Chr_01_6548611_6548781;note=score_74.7,;note=eval_4e-20;colour=8
pathogen_EmW_Chr_01	HMMer	Partial Trim	6654450	6654547	.	-	.	ID=pathogen_EmW_Chr_01_6654450_6654547;note=score_22.5,;note=eval_0.00021;colour=8
pathogen_EmW_Chr_01	Blast	Partial Trim	6740855	6741034	213	+	.	colour=2
pathogen_EmW_Chr_01	HMMer	Partial Trim	681262	681447	.	+	.	ID=pathogen_EmW_Chr_01_681262_681447;note=score_131.9,;note=eval_2.4e-37;colour=8
pathogen_EmW_Chr_01	Blast	Partial Trim	6855718	6855900	211	+	.	colour=2
pathogen_EmW_Chr_01	Blast	Partial Trim	6883919	6884111	183	-	.	colour=2
pathogen_EmW_Chr_01	Blast	Partial Trim	6998217	6998419	246	+	.	colour=2
pathogen_EmW_Chr_01	HMMer	Partial Trim	6999000	6999153	.	+	.	ID=pathogen_EmW_Chr_01_6999000_6999153;note=score_149.1,;note=eval_1.6e-42;colour=8
pathogen_EmW_Chr_01	HMMer	Partial Trim	7008777	7008963	.	+	.	ID=pathogen_EmW_Chr_01_7008777_7008963;note=score_203.4,;note=eval_7e-59;colour=8
pathogen_EmW_Chr_01	Blast	Partial Trim	7026266	7026458	228	-	.	colour=2
pathogen_EmW_Chr_01	Blast	Partial Trim	7036857	7037033	141	-	.	colour=2
pathogen_EmW_Chr_01	HMMer	Partial Trim	7184490	7184595	.	-	.	ID=pathogen_EmW_Chr_01_7184490_7184595;note=score_8.6,;note=eval_3.1;colour=8
pathogen_EmW_Chr_01	HMMer	Partial Trim	7184696	7184797	.	-	.	ID=pathogen_EmW_Chr_01_7184696_7184797;note=score_66.4,;note=eval_1.2e-17;colour=8
pathogen_EmW_Chr_01	HMMer	Partial Trim	7332971	7333158	.	+	.	ID=pathogen_EmW_Chr_01_7332971_7333158;note=score_33.4,;note=eval_1e-07;colour=8
pathogen_EmW_Chr_01	HMMer	Partial Trim	7354719	7354910	.	+	.	ID=pathogen_EmW_Chr_01_7354719_7354910;note=score_219.2,;note=eval_1.2e-63;colour=8
pathogen_EmW_Chr_01	Blast	Partial Trim	7416438	7416633	244	-	.	colour=2
pathogen_EmW_Chr_01	HMMer	Partial Trim	7485718	7485916	.	+	.	ID=pathogen_EmW_Chr_01_7485718_7485916;note=score_165.2,;note=eval_2.3e-47;colour=8
pathogen_EmW_Chr_01	Blast	Partial Trim	7495245	7495417	220	+	.	colour=2
pathogen_EmW_Chr_01	HMMer	Partial Trim	7512046	7512240	.	+	.	ID=pathogen_EmW_Chr_01_7512046_7512240;note=score_221.0,;note=eval_3.6e-64;colour=8
pathogen_EmW_Chr_01	HMMer	Partial Trim	7575427	7575612	.	+	.	ID=pathogen_EmW_Chr_01_7575427_7575612;note=score_27.3,;note=eval_7.3e-06;colour=8
pathogen_EmW_Chr_01	HMMer	Partial Trim	7651001	7651075	.	-	.	ID=pathogen_EmW_Chr_01_7651001_7651075;note=score_9.4,;note=eval_1.8;colour=8
pathogen_EmW_Chr_01	HMMer	Partial Trim	7677269	7677375	.	-	.	ID=pathogen_EmW_Chr_01_7677269_7677375;note=score_26.8,;note=eval_1.1e-05;colour=8
pathogen_EmW_Chr_01	Blast	Partial Trim	7762986	7763180	226	-	.	colour=2
pathogen_EmW_Chr_01	Blast	Partial Trim	7775908	7776100	226	+	.	colour=2
pathogen_EmW_Chr_01	Blast	Partial Trim	7776695	7776892	257	+	.	colour=2
pathogen_EmW_Chr_01	HMMer	Partial Trim	777964	778155	.	+	.	ID=pathogen_EmW_Chr_01_777964_778155;note=score_235.2,;note=eval_1.9e-68;colour=8
pathogen_EmW_Chr_01	HMMer	Partial Trim	7858703	7858807	.	-	.	ID=pathogen_EmW_Chr_01_7858703_7858807;note=score_31.9,;note=eval_3.1e-07;colour=8
pathogen_EmW_Chr_01	Blast	Partial Trim	7874855	7875050	261	-	.	colour=2
pathogen_EmW_Chr_01	Blast	Partial Trim	7875400	7875597	257	+	.	colour=2
pathogen_EmW_Chr_01	HMMer	Partial Trim	7910659	7910854	.	+	.	ID=pathogen_EmW_Chr_01_7910659_7910854;note=score_226.9,;note=eval_6e-66;colour=8
pathogen_EmW_Chr_01	HMMer	Partial Trim	7937026	7937163	.	+	.	ID=pathogen_EmW_Chr_01_7937026_7937163;note=score_23.6,;note=eval_9.4e-05;colour=8
pathogen_EmW_Chr_01	Blast	Partial Trim	8019183	8019378	224	-	.	colour=2
pathogen_EmW_Chr_01	HMMer	Partial Trim	8044630	8044826	.	+	.	ID=pathogen_EmW_Chr_01_8044630_8044826;note=score_258.6,;note=eval_1.7e-75;colour=8
pathogen_EmW_Chr_01	Blast	Partial Trim	8211446	8211636	139	-	.	colour=2
pathogen_EmW_Chr_01	Blast	Partial Trim	8217032	8217229	185	-	.	colour=2
pathogen_EmW_Chr_01	HMMer	Partial Trim	824104	824297	.	+	.	ID=pathogen_EmW_Chr_01_824104_824297;note=score_236.7,;note=eval_7e-69;colour=8
pathogen_EmW_Chr_01	Blast	Partial Trim	8262499	8262685	183	-	.	colour=2
pathogen_EmW_Chr_01	HMMer	Partial Trim	834072	834134	.	-	.	ID=pathogen_EmW_Chr_01_834072_834134;note=score_10.6,;note=eval_0.79;colour=8
pathogen_EmW_Chr_01	HMMer	Partial Trim	8403467	8403649	.	+	.	ID=pathogen_EmW_Chr_01_8403467_8403649;note=score_26.6,;note=eval_1.2e-05;colour=8
pathogen_EmW_Chr_01	HMMer	Partial Trim	8416864	8417057	.	+	.	ID=pathogen_EmW_Chr_01_8416864_8417057;note=score_224.6,;note=eval_2.9e-65;colour=8
pathogen_EmW_Chr_01	HMMer	Partial Trim	8417439	8417625	.	+	.	ID=pathogen_EmW_Chr_01_8417439_8417625;note=score_229.0,;note=eval_1.4e-66;colour=8
pathogen_EmW_Chr_01	HMMer	Partial Trim	8427166	8427361	.	+	.	ID=pathogen_EmW_Chr_01_8427166_8427361;note=score_273.1,;note=eval_7.7e-80;colour=8
pathogen_EmW_Chr_01	HMMer	Partial Trim	8428136	8428319	.	+	.	ID=pathogen_EmW_Chr_01_8428136_8428319;note=score_33.2,;note=eval_1.2e-07;colour=8
pathogen_EmW_Chr_01	HMMer	Partial Trim	8555662	8555875	.	+	.	ID=pathogen_EmW_Chr_01_8555662_8555875;note=score_12.2,;note=eval_0.27;colour=8
pathogen_EmW_Chr_01	Blast	Partial Trim	8591844	8592040	257	-	.	colour=2
pathogen_EmW_Chr_01	HMMer	Partial Trim	8695579	8695748	.	+	.	ID=pathogen_EmW_Chr_01_8695579_8695748;note=score_6.0,;note=eval_19;colour=8
pathogen_EmW_Chr_01	HMMer	Partial Trim	8715737	8715931	.	+	.	ID=pathogen_EmW_Chr_01_8715737_8715931;note=score_185.0,;note=eval_2.5e-53;colour=8
pathogen_EmW_Chr_01	HMMer	Partial Trim	8750261	8750447	.	+	.	ID=pathogen_EmW_Chr_01_8750261_8750447;note=score_154.2,;note=eval_4.6e-44;colour=8
pathogen_EmW_Chr_01	Blast	Partial Trim	90247	90442	121	-	.	colour=2
pathogen_EmW_Chr_01	HMMer	Partial Trim	9051380	9051573	.	+	.	ID=pathogen_EmW_Chr_01_9051380_9051573;note=score_235.6,;note=eval_1.4e-68;colour=8
pathogen_EmW_Chr_01	HMMer	Partial Trim	9098312	9098508	.	+	.	ID=pathogen_EmW_Chr_01_9098312_9098508;note=score_194.8,;note=eval_2.7e-56;colour=8
pathogen_EmW_Chr_01	Blast	Partial Trim	9215333	9215509	207	-	.	colour=2
pathogen_EmW_Chr_01	HMMer	Partial Trim	9357453	9357625	.	+	.	ID=pathogen_EmW_Chr_01_9357453_9357625;note=score_207.7,;note=eval_3.5e-60;colour=8
pathogen_EmW_Chr_01	HMMer	Partial Trim	9388103	9388288	.	+	.	ID=pathogen_EmW_Chr_01_9388103_9388288;note=score_52.1,;note=eval_2.6e-13;colour=8
pathogen_EmW_Chr_01	HMMer	Partial Trim	9388730	9388902	.	+	.	ID=pathogen_EmW_Chr_01_9388730_9388902;note=score_21.6,;note=eval_0.00038;colour=8
pathogen_EmW_Chr_01	HMMer	Partial Trim	9481359	9481554	.	+	.	ID=pathogen_EmW_Chr_01_9481359_9481554;note=score_258.4,;note=eval_2e-75;colour=8
pathogen_EmW_Chr_01	Blast	Partial Trim	9584909	9585104	139	+	.	colour=2
pathogen_EmW_Chr_01	Blast	Partial Trim	9657897	9658089	237	-	.	colour=2
pathogen_EmW_Chr_01	HMMer	Partial Trim	9686218	9686413	.	+	.	ID=pathogen_EmW_Chr_01_9686218_9686413;note=score_241.8,;note=eval_2e-70;colour=8
pathogen_EmW_Chr_01	HMMer	Partial Trim	9720818	9721003	.	+	.	ID=pathogen_EmW_Chr_01_9720818_9721003;note=score_127.7,;note=eval_4.5e-36;colour=8
pathogen_EmW_Chr_01	Blast	Partial Trim	9775483	9775680	291	+	.	colour=2
pathogen_EmW_Chr_01	Blast	Partial Trim	9802057	9802250	202	-	.	colour=2
pathogen_EmW_Chr_01	HMMer	Partial Trim	9802717	9802911	.	+	.	ID=pathogen_EmW_Chr_01_9802717_9802911;note=score_191.9,;note=eval_2.1e-55;colour=8
pathogen_EmW_Chr_01	HMMer	Partial Trim	9832156	9832351	.	+	.	ID=pathogen_EmW_Chr_01_9832156_9832351;note=score_252.8,;note=eval_9.4e-74;colour=8
pathogen_EmW_Chr_01	Blast	Partial Trim	9860729	9860837	106	-	.	colour=2
pathogen_EmW_Chr_01	EST	Partial Trim	19715612	19715722	206	+	.	colour=7
pathogen_EmW_Chr_01	EST	Partial Trim	2266785	2266895	206	-	.	colour=7
pathogen_EmW_Chr_01	EST	Partial Trim	19120021	19120132	207	+	.	colour=7
pathogen_EmW_Chr_01	EST	Partial Trim	19715611	19715722	207	+	.	colour=7
pathogen_EmW_Chr_01	EST	Partial Trim	19715612	19715723	207	+	.	colour=7
pathogen_EmW_Chr_01	EST	Partial Trim	7008810	7008923	211	+	.	colour=7
pathogen_EmW_Chr_01	EST	Partial Trim	19715609	19715723	213	+	.	colour=7
pathogen_EmW_Chr_01	EST	Partial Trim	11965987	11966140	285	+	.	colour=7
pathogen_EmW_Chr_01	EST	Partial Trim	13344007	13344166	296	+	.	colour=7
pathogen_EmW_Chr_01	EST	Partial Trim	13840110	13840278	313	-	.	colour=7
pathogen_EmW_Chr_01	EST	Partial Trim	13343964	13344166	375	+	.	colour=7
pathogen_EmW_Chr_01	EST	Partial Trim	13345234	13345437	377	+	.	colour=7
pathogen_EmW_Chr_01	EST	Partial Trim	19120321	19120524	377	+	.	colour=7
pathogen_EmW_Chr_01	EST	Partial Trim	13343954	13344166	394	+	.	colour=7
pathogen_EmW_Chr_01	EST	Partial Trim	11702414	11702632	405	-	.	colour=7
pathogen_EmW_Chr_01	EST	Partial Trim	19119734	19119955	411	+	.	colour=7
pathogen_EmW_Chr_01	EST	Partial Trim	8416979	8417204	418	+	.	colour=7
pathogen_EmW_Chr_01	EST	Partial Trim	11966173	11966401	424	+	.	colour=7
pathogen_EmW_Chr_01	EST	Partial Trim	19120561	19120790	425	+	.	colour=7
pathogen_EmW_Chr_01	EST	Partial Trim	10877288	10877524	438	+	.	colour=7
pathogen_EmW_Chr_01	EST	Partial Trim	13344213	13344464	466	+	.	colour=7
pathogen_EmW_Chr_01	EST	Partial Trim	4342211	4342468	477	+	.	colour=7
pathogen_EmW_Chr_01	EST	Partial Trim	11702370	11702632	486	-	.	colour=7
pathogen_EmW_Chr_01	EST	Partial Trim	19563163	19563446	525	+	.	colour=7
pathogen_EmW_Chr_01	EST	Partial Trim	10875781	10876085	564	+	.	colour=7
pathogen_EmW_Chr_01	EST	Partial Trim	6888153	6888463	575	-	.	colour=7
pathogen_EmW_Chr_01	EST	Partial Trim	10877288	10877605	588	+	.	colour=7
pathogen_EmW_Chr_01	EST	Partial Trim	6314023	6314340	588	-	.	colour=7
pathogen_EmW_Chr_01	EST	Partial Trim	14136740	14137062	597	+	.	colour=7
pathogen_EmW_Chr_01	EST	Partial Trim	10877288	10877620	616	+	.	colour=7
pathogen_EmW_Chr_01	EST	Partial Trim	8417236	8417583	643	+	.	colour=7
pathogen_EmW_Chr_01	EST	Partial Trim	13839337	13839714	699	-	.	colour=7
pathogen_EmW_Chr_01	EST	Partial Trim	19563547	19563925	701	+	.	colour=7
pathogen_EmW_Chr_01	EST	Partial Trim	11966441	11966478	71.3	+	.	colour=7
pathogen_EmW_Chr_01	EST	Partial Trim	8416906	8416944	73.1	+	.	colour=7
pathogen_EmW_Chr_01	EST	Partial Trim	9832198	9832632	804	+	.	colour=7
pathogen_EmW_Chr_01	EST	Partial Trim	11965490	11965943	839	+	.	colour=7
pathogen_EmW_Chr_01	EST	Partial Trim	9832198	9832651	839	+	.	colour=7
pathogen_EmW_Chr_01	EST	Partial Trim	10679704	10679749	86.1	+	.	colour=7
pathogen_EmW_Chr_01	EST	Partial Trim	10679704	10679749	86.1	+	.	colour=7
pathogen_EmW_Chr_01	EST	Partial Trim	10679703	10679749	87.9	+	.	colour=7
pathogen_EmW_Chr_01	EST	Partial Trim	9832198	9832671	876	+	.	colour=7
pathogen_EmW_Chr_01	EST	Partial Trim	9832198	9832680	893	+	.	colour=7
pathogen_EmW_Chr_01	EST	Partial Trim	9832198	9832682	896	-	.	colour=7
pathogen_EmW_Chr_01	EST	Partial Trim	10679701	10679749	91.6	+	.	colour=7
pathogen_EmW_Chr_01	EST	Partial Trim	10679701	10679749	91.6	+	.	colour=7
pathogen_EmW_Chr_01	EST	Partial Trim	10679701	10679749	91.6	+	.	colour=7
pathogen_EmW_Chr_01	EST	Partial Trim	11702140	11702632	911	-	.	colour=7
pathogen_EmW_Chr_01	EST	Partial Trim	9832198	9832697	924	+	.	colour=7
pathogen_EmW_Chr_01	EST	Partial Trim	4341955	4342455	926	+	.	colour=7
pathogen_EmW_Chr_01	EST	Partial Trim	11702127	11702632	935	-	.	colour=7
pathogen_EmW_Chr_01	EST	Partial Trim	11702125	11702632	939	-	.	colour=7
pathogen_EmW_Chr_01	EST	Partial Trim	11702124	11702632	941	-	.	colour=7
pathogen_EmW_Chr_01	EST	Partial Trim	11702123	11702632	942	-	.	colour=7
pathogen_EmW_Chr_01	EST	Partial Trim	9832198	9832707	942	+	.	colour=7
pathogen_EmW_Chr_01	EST	Partial Trim	9832198	9832708	944	+	.	colour=7
pathogen_EmW_Chr_01	EST	Partial Trim	9832198	9832722	970	+	.	colour=7
pathogen_EmW_Chr_01	EST	Partial Trim	19563249	19563802	1024	+	.	colour=7
pathogen_EmW_Chr_01	EST	Partial Trim	17385459	17385516	108	-	.	colour=7
pathogen_EmW_Chr_01	EST	Partial Trim	18804382	18804978	1103	+	.	colour=7
pathogen_EmW_Chr_01	EST	Partial Trim	9832198	9832797	1109	+	.	colour=7
pathogen_EmW_Chr_01	EST	Partial Trim	19563171	19563794	1153	+	.	colour=7
pathogen_EmW_Chr_01	EST	Partial Trim	4341717	4342355	1181	+	.	colour=7
pathogen_EmW_Chr_01	EST	Partial Trim	6313461	6314105	1192	-	.	colour=7
pathogen_EmW_Chr_01	EST	Partial Trim	5625374	5626031	1216	-	.	colour=7
pathogen_EmW_Chr_01	EST	Partial Trim	18804374	18805032	1218	+	.	colour=7
pathogen_EmW_Chr_01	EST	Partial Trim	4341802	4342468	1232	+	.	colour=7
pathogen_EmW_Chr_01	EST	Partial Trim	19563163	19563836	1245	+	.	colour=7
pathogen_EmW_Chr_01	EST	Partial Trim	8416906	8417583	1253	+	.	colour=7
pathogen_EmW_Chr_01	EST	Partial Trim	18909633	18910318	1267	+	.	colour=7
pathogen_EmW_Chr_01	EST	Partial Trim	18804382	18805071	1275	+	.	colour=7
pathogen_EmW_Chr_01	EST	Partial Trim	18804572	18805264	1280	+	.	colour=7
pathogen_EmW_Chr_01	EST	Partial Trim	19563163	19563856	1282	+	.	colour=7
pathogen_EmW_Chr_01	EST	Partial Trim	18804383	18805077	1284	+	.	colour=7
pathogen_EmW_Chr_01	EST	Partial Trim	6313635	6314352	1327	-	.	colour=7
pathogen_EmW_Chr_01	EST	Partial Trim	18804543	18805266	1338	+	.	colour=7
pathogen_EmW_Chr_01	EST	Partial Trim	8416846	8417583	1363	+	.	colour=7
pathogen_EmW_Chr_01	EST	Partial Trim	18804417	18805182	1415	+	.	colour=7
pathogen_EmW_Chr_01	EST	Partial Trim	14136084	14136863	1441	+	.	colour=7
pathogen_EmW_Chr_01	EST	Partial Trim	17384584	17385367	1448	-	.	colour=7
pathogen_EmW_Chr_01	EST	Partial Trim	17384570	17385366	1472	-	.	colour=7
pathogen_EmW_Chr_01	EST	Partial Trim	19563171	19563969	1476	+	.	colour=7
pathogen_EmW_Chr_01	EST	Partial Trim	14136108	14136917	1496	+	.	colour=7
pathogen_EmW_Chr_01	EST	Partial Trim	18804382	18805223	1555	+	.	colour=7
pathogen_EmW_Chr_01	EST	Partial Trim	18804382	18805231	1570	+	.	colour=7
pathogen_EmW_Chr_01	EST	Partial Trim	13343884	13343971	163	+	.	colour=7
pathogen_EmW_Chr_01	EST	Partial Trim	16483729	16484609	1628	+	.	colour=7
pathogen_EmW_Chr_01	EST	Partial Trim	18804374	18805259	1637	+	.	colour=7
pathogen_EmW_Chr_01	EST	Partial Trim	19120191	19120284	174	+	.	colour=7
pathogen_EmW_Chr_02	HMMer	Partial Trim	10131385	10131571	.	+	.	ID=pathogen_EmW_Chr_02_10131385_10131571;note=score_80.5,;note=eval_6.9e-22;colour=8
pathogen_EmW_Chr_02	HMMer	Partial Trim	10213038	10213096	.	-	.	ID=pathogen_EmW_Chr_02_10213038_10213096;note=score_14.9,;note=eval_0.039;colour=8
pathogen_EmW_Chr_02	Blast	Partial Trim	10213671	10213799	165	-	.	colour=2
pathogen_EmW_Chr_02	Blast	Partial Trim	10214189	10214324	126	-	.	colour=2
pathogen_EmW_Chr_02	HMMer	Partial Trim	10272143	10272333	.	+	.	ID=pathogen_EmW_Chr_02_10272143_10272333;note=score_35.9,;note=eval_1.8e-08;colour=8
pathogen_EmW_Chr_02	Blast	Partial Trim	10272569	10272763	156	-	.	colour=2
pathogen_EmW_Chr_02	HMMer	Partial Trim	103023	103217	.	+	.	ID=pathogen_EmW_Chr_02_103023_103217;note=score_162.8,;note=eval_1.2e-46;colour=8
pathogen_EmW_Chr_02	Blast	Partial Trim	10392697	10392892	272	+	.	colour=2
pathogen_EmW_Chr_02	HMMer	Partial Trim	10408410	10408580	.	+	.	ID=pathogen_EmW_Chr_02_10408410_10408580;note=score_216.6,;note=eval_7.4e-63;colour=8
pathogen_EmW_Chr_02	Blast	Partial Trim	10408915	10409098	195	-	.	colour=2
pathogen_EmW_Chr_02	HMMer	Partial Trim	10430133	10430294	.	+	.	ID=pathogen_EmW_Chr_02_10430133_10430294;note=score_64.1,;note=eval_6.2e-17;colour=8
pathogen_EmW_Chr_02	Blast	Partial Trim	10451301	10451496	217	+	.	colour=2
pathogen_EmW_Chr_02	HMMer	Partial Trim	10496897	10497051	.	+	.	ID=pathogen_EmW_Chr_02_10496897_10497051;note=score_14.6,;note=eval_0.048;colour=8
pathogen_EmW_Chr_02	HMMer	Partial Trim	10497189	10497280	.	-	.	ID=pathogen_EmW_Chr_02_10497189_10497280;note=score_45.9,;note=eval_1.8e-11;colour=8
pathogen_EmW_Chr_02	Blast	Partial Trim	10524155	10524347	233	-	.	colour=2
pathogen_EmW_Chr_02	HMMer	Partial Trim	10536647	10536833	.	+	.	ID=pathogen_EmW_Chr_02_10536647_10536833;note=score_152.3,;note=eval_1.7e-43;colour=8
pathogen_EmW_Chr_02	HMMer	Partial Trim	10640731	10640850	.	-	.	ID=pathogen_EmW_Chr_02_10640731_10640850;note=score_14.6,;note=eval_0.048;colour=8
pathogen_EmW_Chr_02	HMMer	Partial Trim	10680039	10680115	.	-	.	ID=pathogen_EmW_Chr_02_10680039_10680115;note=score_16.3,;note=eval_0.016;colour=8
pathogen_EmW_Chr_02	Blast	Partial Trim	10680680	10680872	254	-	.	colour=2
pathogen_EmW_Chr_02	Blast	Partial Trim	10710432	10710647	196	-	.	colour=2
pathogen_EmW_Chr_02	HMMer	Partial Trim	10720521	10720714	.	+	.	ID=pathogen_EmW_Chr_02_10720521_10720714;note=score_250.4,;note=eval_5e-73;colour=8
pathogen_EmW_Chr_02	HMMer	Partial Trim	10727758	10727856	.	-	.	ID=pathogen_EmW_Chr_02_10727758_10727856;note=score_13.3,;note=eval_0.12;colour=8
pathogen_EmW_Chr_02	HMMer	Partial Trim	10756701	10756799	.	-	.	ID=pathogen_EmW_Chr_02_10756701_10756799;note=score_13.3,;note=eval_0.12;colour=8
pathogen_EmW_Chr_02	HMMer	Partial Trim	10778865	10779058	.	+	.	ID=pathogen_EmW_Chr_02_10778865_10779058;note=score_250.4,;note=eval_5e-73;colour=8
pathogen_EmW_Chr_02	HMMer	Partial Trim	10786102	10786200	.	-	.	ID=pathogen_EmW_Chr_02_10786102_10786200;note=score_13.3,;note=eval_0.12;colour=8
pathogen_EmW_Chr_02	HMMer	Partial Trim	1082365	1082475	.	-	.	ID=pathogen_EmW_Chr_02_1082365_1082475;note=score_29.3,;note=eval_1.8e-06;colour=8
pathogen_EmW_Chr_02	HMMer	Partial Trim	10902561	10902756	.	+	.	ID=pathogen_EmW_Chr_02_10902561_10902756;note=score_289.3,;note=eval_9.6e-85;colour=8
pathogen_EmW_Chr_02	Blast	Partial Trim	10903354	10903550	285	+	.	colour=2
pathogen_EmW_Chr_02	HMMer	Partial Trim	10939799	10939990	.	+	.	ID=pathogen_EmW_Chr_02_10939799_10939990;note=score_6.7,;note=eval_12;colour=8
pathogen_EmW_Chr_02	Blast	Partial Trim	10995232	10995451	231	+	.	colour=2
pathogen_EmW_Chr_02	Blast	Partial Trim	10996049	10996246	285	+	.	colour=2
pathogen_EmW_Chr_02	HMMer	Partial Trim	10996395	10996585	.	+	.	ID=pathogen_EmW_Chr_02_10996395_10996585;note=score_47.8,;note=eval_4.9e-12;colour=8
pathogen_EmW_Chr_02	HMMer	Partial Trim	11068773	11068960	.	+	.	ID=pathogen_EmW_Chr_02_11068773_11068960;note=score_30.3,;note=eval_9.2e-07;colour=8
pathogen_EmW_Chr_02	Blast	Partial Trim	11072495	11072690	233	-	.	colour=2
pathogen_EmW_Chr_02	HMMer	Partial Trim	11226517	11226702	.	+	.	ID=pathogen_EmW_Chr_02_11226517_11226702;note=score_33.1,;note=eval_1.3e-07;colour=8
pathogen_EmW_Chr_02	HMMer	Partial Trim	11227432	11227621	.	+	.	ID=pathogen_EmW_Chr_02_11227432_11227621;note=score_23.1,;note=eval_0.00013;colour=8
pathogen_EmW_Chr_02	HMMer	Partial Trim	11235287	11235473	.	+	.	ID=pathogen_EmW_Chr_02_11235287_11235473;note=score_152.3,;note=eval_1.8e-43;colour=8
pathogen_EmW_Chr_02	HMMer	Partial Trim	11249246	11249431	.	+	.	ID=pathogen_EmW_Chr_02_11249246_11249431;note=score_22.3,;note=eval_0.00024;colour=8
pathogen_EmW_Chr_02	HMMer	Partial Trim	11250161	11250350	.	+	.	ID=pathogen_EmW_Chr_02_11250161_11250350;note=score_7.4,;note=eval_7.1;colour=8
pathogen_EmW_Chr_02	HMMer	Partial Trim	11289536	11289739	.	+	.	ID=pathogen_EmW_Chr_02_11289536_11289739;note=score_216.6,;note=eval_7.5e-63;colour=8
pathogen_EmW_Chr_02	HMMer	Partial Trim	11519804	11519998	.	+	.	ID=pathogen_EmW_Chr_02_11519804_11519998;note=score_224.8,;note=eval_2.7e-65;colour=8
pathogen_EmW_Chr_02	Blast	Partial Trim	11542666	11542863	268	-	.	colour=2
pathogen_EmW_Chr_02	HMMer	Partial Trim	11580707	11580803	.	-	.	ID=pathogen_EmW_Chr_02_11580707_11580803;note=score_14.7,;note=eval_0.047;colour=8
pathogen_EmW_Chr_02	HMMer	Partial Trim	11620719	11620790	.	-	.	ID=pathogen_EmW_Chr_02_11620719_11620790;note=score_9.0,;note=eval_2.3;colour=8
pathogen_EmW_Chr_02	HMMer	Partial Trim	11632505	11632698	.	+	.	ID=pathogen_EmW_Chr_02_11632505_11632698;note=score_272.1,;note=eval_1.5e-79;colour=8
pathogen_EmW_Chr_02	HMMer	Partial Trim	11731939	11732129	.	+	.	ID=pathogen_EmW_Chr_02_11731939_11732129;note=score_12.5,;note=eval_0.21;colour=8
pathogen_EmW_Chr_02	Blast	Partial Trim	11750422	11750522	132	-	.	colour=2
pathogen_EmW_Chr_02	Blast	Partial Trim	11751017	11751205	254	-	.	colour=2
pathogen_EmW_Chr_02	HMMer	Partial Trim	1182255	1182439	.	+	.	ID=pathogen_EmW_Chr_02_1182255_1182439;note=score_53.5,;note=eval_9.9e-14;colour=8
pathogen_EmW_Chr_02	Blast	Partial Trim	11866996	11867189	187	-	.	colour=2
pathogen_EmW_Chr_02	Blast	Partial Trim	11867675	11867861	191	-	.	colour=2
pathogen_EmW_Chr_02	Blast	Partial Trim	11915964	11916166	231	+	.	colour=2
pathogen_EmW_Chr_02	HMMer	Partial Trim	12055949	12056132	.	+	.	ID=pathogen_EmW_Chr_02_12055949_12056132;note=score_84.8,;note=eval_3.5e-23;colour=8
pathogen_EmW_Chr_02	HMMer	Partial Trim	12111371	12111566	.	+	.	ID=pathogen_EmW_Chr_02_12111371_12111566;note=score_8.4,;note=eval_3.7;colour=8
pathogen_EmW_Chr_02	HMMer	Partial Trim	12356011	12356184	.	+	.	ID=pathogen_EmW_Chr_02_12356011_12356184;note=score_146.7,;note=eval_8.4e-42;colour=8
pathogen_EmW_Chr_02	HMMer	Partial Trim	12377284	12377478	.	+	.	ID=pathogen_EmW_Chr_02_12377284_12377478;note=score_250.4,;note=eval_5e-73;colour=8
pathogen_EmW_Chr_02	Blast	Partial Trim	12378063	12378258	250	+	.	colour=2
pathogen_EmW_Chr_02	HMMer	Partial Trim	12434801	12434997	.	+	.	ID=pathogen_EmW_Chr_02_12434801_12434997;note=score_239.0,;note=eval_1.4e-69;colour=8
pathogen_EmW_Chr_02	HMMer	Partial Trim	12462468	12462549	.	-	.	ID=pathogen_EmW_Chr_02_12462468_12462549;note=score_10.2,;note=eval_1.1;colour=8
pathogen_EmW_Chr_02	Blast	Partial Trim	12485111	12485307	246	+	.	colour=2
pathogen_EmW_Chr_02	HMMer	Partial Trim	12485901	12486097	.	+	.	ID=pathogen_EmW_Chr_02_12485901_12486097;note=score_250.5,;note=eval_4.9e-73;colour=8
pathogen_EmW_Chr_02	HMMer	Partial Trim	12667667	12667861	.	+	.	ID=pathogen_EmW_Chr_02_12667667_12667861;note=score_102.2,;note=eval_2.1e-28;colour=8
pathogen_EmW_Chr_02	Blast	Partial Trim	12668139	12668333	222	+	.	colour=2
pathogen_EmW_Chr_02	HMMer	Partial Trim	12668913	12669088	.	+	.	ID=pathogen_EmW_Chr_02_12668913_12669088;note=score_234.0,;note=eval_4.4e-68;colour=8
pathogen_EmW_Chr_02	Blast	Partial Trim	12754001	12754145	165	+	.	colour=2
pathogen_EmW_Chr_02	Blast	Partial Trim	12768815	12769008	213	+	.	colour=2
pathogen_EmW_Chr_02	Blast	Partial Trim	12859291	12859485	228	-	.	colour=2
pathogen_EmW_Chr_02	HMMer	Partial Trim	12930724	12930864	.	+	.	ID=pathogen_EmW_Chr_02_12930724_12930864;note=score_134.2,;note=eval_4.7e-38;colour=8
pathogen_EmW_Chr_02	HMMer	Partial Trim	1293922	1294116	.	+	.	ID=pathogen_EmW_Chr_02_1293922_1294116;note=score_241.4,;note=eval_2.6e-70;colour=8
pathogen_EmW_Chr_02	HMMer	Partial Trim	13192171	13192274	.	-	.	ID=pathogen_EmW_Chr_02_13192171_13192274;note=score_20.1,;note=eval_0.0011;colour=8
pathogen_EmW_Chr_02	HMMer	Partial Trim	13192376	13192495	.	-	.	ID=pathogen_EmW_Chr_02_13192376_13192495;note=score_71.6,;note=eval_3.4e-19;colour=8
pathogen_EmW_Chr_02	HMMer	Partial Trim	13260735	13260900	.	+	.	ID=pathogen_EmW_Chr_02_13260735_13260900;note=score_134.5,;note=eval_3.9e-38;colour=8
pathogen_EmW_Chr_02	Blast	Partial Trim	13275300	13275496	189	-	.	colour=2
pathogen_EmW_Chr_02	Blast	Partial Trim	13276091	13276287	152	-	.	colour=2
pathogen_EmW_Chr_02	HMMer	Partial Trim	13309316	13309486	.	+	.	ID=pathogen_EmW_Chr_02_13309316_13309486;note=score_26.0,;note=eval_1.9e-05;colour=8
pathogen_EmW_Chr_02	Blast	Partial Trim	13310206	13310401	167	-	.	colour=2
pathogen_EmW_Chr_02	HMMer	Partial Trim	13373922	13374129	.	+	.	ID=pathogen_EmW_Chr_02_13373922_13374129;note=score_287.3,;note=eval_4.1e-84;colour=8
pathogen_EmW_Chr_02	Blast	Partial Trim	13375646	13375838	246	-	.	colour=2
pathogen_EmW_Chr_02	HMMer	Partial Trim	13485899	13486087	.	+	.	ID=pathogen_EmW_Chr_02_13485899_13486087;note=score_100.3,;note=eval_7.6e-28;colour=8
pathogen_EmW_Chr_02	HMMer	Partial Trim	13486734	13486914	.	+	.	ID=pathogen_EmW_Chr_02_13486734_13486914;note=score_83.2,;note=eval_1.1e-22;colour=8
pathogen_EmW_Chr_02	HMMer	Partial Trim	13736306	13736530	.	+	.	ID=pathogen_EmW_Chr_02_13736306_13736530;note=score_139.0,;note=eval_1.8e-39;colour=8
pathogen_EmW_Chr_02	Blast	Partial Trim	13860338	13860536	292	-	.	colour=2
pathogen_EmW_Chr_02	Blast	Partial Trim	13861093	13861258	195	-	.	colour=2
pathogen_EmW_Chr_02	Blast	Partial Trim	13981341	13981542	261	+	.	colour=2
pathogen_EmW_Chr_02	HMMer	Partial Trim	14018066	14018282	.	+	.	ID=pathogen_EmW_Chr_02_14018066_14018282;note=score_255.0,;note=eval_2.1e-74;colour=8
pathogen_EmW_Chr_02	Blast	Partial Trim	14018840	14019037	285	+	.	colour=2
pathogen_EmW_Chr_02	Blast	Partial Trim	14085012	14085206	274	+	.	colour=2
pathogen_EmW_Chr_02	HMMer	Partial Trim	14086459	14086651	.	+	.	ID=pathogen_EmW_Chr_02_14086459_14086651;note=score_249.6,;note=eval_9e-73;colour=8
pathogen_EmW_Chr_02	Blast	Partial Trim	14087100	14087247	182	-	.	colour=2
pathogen_EmW_Chr_02	HMMer	Partial Trim	1436452	1436637	.	+	.	ID=pathogen_EmW_Chr_02_1436452_1436637;note=score_36.4,;note=eval_1.3e-08;colour=8
pathogen_EmW_Chr_02	HMMer	Partial Trim	1437442	1437623	.	+	.	ID=pathogen_EmW_Chr_02_1437442_1437623;note=score_136.9,;note=eval_7.7e-39;colour=8
pathogen_EmW_Chr_02	HMMer	Partial Trim	14490059	14490227	.	+	.	ID=pathogen_EmW_Chr_02_14490059_14490227;note=score_109.9,;note=eval_1e-30;colour=8
pathogen_EmW_Chr_02	HMMer	Partial Trim	14497697	14497865	.	+	.	ID=pathogen_EmW_Chr_02_14497697_14497865;note=score_109.9,;note=eval_1e-30;colour=8
pathogen_EmW_Chr_02	Blast	Partial Trim	14552862	14553058	224	-	.	colour=2
pathogen_EmW_Chr_02	HMMer	Partial Trim	14568802	14568994	.	+	.	ID=pathogen_EmW_Chr_02_14568802_14568994;note=score_52.0,;note=eval_2.6e-13;colour=8
pathogen_EmW_Chr_02	HMMer	Partial Trim	14644564	14644736	.	+	.	ID=pathogen_EmW_Chr_02_14644564_14644736;note=score_198.0,;note=eval_3e-57;colour=8
pathogen_EmW_Chr_02	HMMer	Partial Trim	14644935	14645127	.	+	.	ID=pathogen_EmW_Chr_02_14644935_14645127;note=score_61.8,;note=eval_3e-16;colour=8
pathogen_EmW_Chr_02	HMMer	Partial Trim	14777345	14777539	.	+	.	ID=pathogen_EmW_Chr_02_14777345_14777539;note=score_15.7,;note=eval_0.023;colour=8
pathogen_EmW_Chr_02	HMMer	Partial Trim	14816703	14816897	.	+	.	ID=pathogen_EmW_Chr_02_14816703_14816897;note=score_18.5,;note=eval_0.0034;colour=8
pathogen_EmW_Chr_02	HMMer	Partial Trim	14896990	14897057	.	-	.	ID=pathogen_EmW_Chr_02_14896990_14897057;note=score_19.8,;note=eval_0.0014;colour=8
pathogen_EmW_Chr_02	HMMer	Partial Trim	14922735	14922912	.	+	.	ID=pathogen_EmW_Chr_02_14922735_14922912;note=score_194.6,;note=eval_3.2e-56;colour=8
pathogen_EmW_Chr_02	HMMer	Partial Trim	14923390	14923570	.	+	.	ID=pathogen_EmW_Chr_02_14923390_14923570;note=score_254.7,;note=eval_2.6e-74;colour=8
pathogen_EmW_Chr_02	HMMer	Partial Trim	15044483	15044677	.	+	.	ID=pathogen_EmW_Chr_02_15044483_15044677;note=score_229.3,;note=eval_1.2e-66;colour=8
pathogen_EmW_Chr_02	Blast	Partial Trim	15243008	15243192	231	-	.	colour=2
pathogen_EmW_Chr_02	Blast	Partial Trim	15318549	15318748	237	+	.	colour=2
pathogen_EmW_Chr_02	HMMer	Partial Trim	15359022	15359196	.	+	.	ID=pathogen_EmW_Chr_02_15359022_15359196;note=score_7.3,;note=eval_7.8;colour=8
pathogen_EmW_Chr_02	HMMer	Partial Trim	15504776	15504941	.	+	.	ID=pathogen_EmW_Chr_02_15504776_15504941;note=score_87.7,;note=eval_4.8e-24;colour=8
pathogen_EmW_Chr_02	Blast	Partial Trim	15507775	15507969	219	+	.	colour=2
pathogen_EmW_Chr_02	HMMer	Partial Trim	15678457	15678649	.	+	.	ID=pathogen_EmW_Chr_02_15678457_15678649;note=score_12.8,;note=eval_0.17;colour=8
pathogen_EmW_Chr_02	Blast	Partial Trim	15688624	15688805	104	-	.	colour=2
pathogen_EmW_Chr_02	Blast	Partial Trim	15689376	15689573	219	-	.	colour=2
pathogen_EmW_Chr_02	HMMer	Partial Trim	15703991	15704189	.	+	.	ID=pathogen_EmW_Chr_02_15703991_15704189;note=score_223.4,;note=eval_6.8e-65;colour=8
pathogen_EmW_Chr_02	HMMer	Partial Trim	15704746	15704951	.	+	.	ID=pathogen_EmW_Chr_02_15704746_15704951;note=score_179.8,;note=eval_8.9e-52;colour=8
pathogen_EmW_Chr_02	Blast	Partial Trim	15759813	15760010	307	+	.	colour=2
pathogen_EmW_Chr_02	Blast	Partial Trim	15766657	15766838	283	+	.	colour=2
pathogen_EmW_Chr_02	HMMer	Partial Trim	15769679	15769868	.	+	.	ID=pathogen_EmW_Chr_02_15769679_15769868;note=score_8.4,;note=eval_3.6;colour=8
pathogen_EmW_Chr_02	HMMer	Partial Trim	1577697	1577891	.	+	.	ID=pathogen_EmW_Chr_02_1577697_1577891;note=score_190.7,;note=eval_4.9e-55;colour=8
pathogen_EmW_Chr_02	HMMer	Partial Trim	15832061	15832167	.	-	.	ID=pathogen_EmW_Chr_02_15832061_15832167;note=score_6.2,;note=eval_16;colour=8
pathogen_EmW_Chr_02	HMMer	Partial Trim	15943548	15943684	.	+	.	ID=pathogen_EmW_Chr_02_15943548_15943684;note=score_32.5,;note=eval_2e-07;colour=8
pathogen_EmW_Chr_02	HMMer	Partial Trim	16005083	16005163	.	-	.	ID=pathogen_EmW_Chr_02_16005083_16005163;note=score_16.3,;note=eval_0.015;colour=8
pathogen_EmW_Chr_02	HMMer	Partial Trim	16033350	16033509	.	+	.	ID=pathogen_EmW_Chr_02_16033350_16033509;note=score_100.7,;note=eval_5.8e-28;colour=8
pathogen_EmW_Chr_02	Blast	Partial Trim	16034184	16034380	279	+	.	colour=2
pathogen_EmW_Chr_02	HMMer	Partial Trim	16042965	16043046	.	-	.	ID=pathogen_EmW_Chr_02_16042965_16043046;note=score_10.2,;note=eval_1.1;colour=8
pathogen_EmW_Chr_02	HMMer	Partial Trim	16076920	16077094	.	+	.	ID=pathogen_EmW_Chr_02_16076920_16077094;note=score_54.7,;note=eval_4e-14;colour=8
pathogen_EmW_Chr_02	Blast	Partial Trim	16103283	16103479	241	-	.	colour=2
pathogen_EmW_Chr_02	Blast	Partial Trim	16104069	16104220	176	-	.	colour=2
pathogen_EmW_Chr_02	HMMer	Partial Trim	16211454	16211555	.	-	.	ID=pathogen_EmW_Chr_02_16211454_16211555;note=score_30.1,;note=eval_1e-06;colour=8
pathogen_EmW_Chr_02	HMMer	Partial Trim	16211709	16211899	.	+	.	ID=pathogen_EmW_Chr_02_16211709_16211899;note=score_51.1,;note=eval_4.9e-13;colour=8
pathogen_EmW_Chr_02	HMMer	Partial Trim	16437328	16437512	.	+	.	ID=pathogen_EmW_Chr_02_16437328_16437512;note=score_113.7,;note=eval_7e-32;colour=8
pathogen_EmW_Chr_02	Blast	Partial Trim	16585607	16585786	158	+	.	colour=2
pathogen_EmW_Chr_02	HMMer	Partial Trim	16959863	16959957	.	-	.	ID=pathogen_EmW_Chr_02_16959863_16959957;note=score_27.6,;note=eval_5.9e-06;colour=8
pathogen_EmW_Chr_02	HMMer	Partial Trim	17007317	17007467	.	+	.	ID=pathogen_EmW_Chr_02_17007317_17007467;note=score_14.8,;note=eval_0.043;colour=8
pathogen_EmW_Chr_02	HMMer	Partial Trim	17007629	17007701	.	-	.	ID=pathogen_EmW_Chr_02_17007629_17007701;note=score_19.5,;note=eval_0.0016;colour=8
pathogen_EmW_Chr_02	Blast	Partial Trim	17045047	17045243	268	+	.	colour=2
pathogen_EmW_Chr_02	Blast	Partial Trim	17106723	17106923	248	-	.	colour=2
pathogen_EmW_Chr_02	HMMer	Partial Trim	17129675	17129753	.	-	.	ID=pathogen_EmW_Chr_02_17129675_17129753;note=score_14.9,;note=eval_0.041;colour=8
pathogen_EmW_Chr_02	HMMer	Partial Trim	17146037	17146115	.	-	.	ID=pathogen_EmW_Chr_02_17146037_17146115;note=score_14.9,;note=eval_0.041;colour=8
pathogen_EmW_Chr_02	Blast	Partial Trim	17298668	17298865	257	-	.	colour=2
pathogen_EmW_Chr_02	Blast	Partial Trim	17323850	17324006	217	-	.	colour=2
pathogen_EmW_Chr_02	HMMer	Partial Trim	17372975	17373123	.	+	.	ID=pathogen_EmW_Chr_02_17372975_17373123;note=score_132.9,;note=eval_1.2e-37;colour=8
pathogen_EmW_Chr_02	Blast	Partial Trim	17418546	17418743	263	+	.	colour=2
pathogen_EmW_Chr_02	HMMer	Partial Trim	174256	174339	.	-	.	ID=pathogen_EmW_Chr_02_174256_174339;note=score_14.0,;note=eval_0.076;colour=8
pathogen_EmW_Chr_02	HMMer	Partial Trim	1743849	1744007	.	+	.	ID=pathogen_EmW_Chr_02_1743849_1744007;note=score_113.3,;note=eval_9.4e-32;colour=8
pathogen_EmW_Chr_02	HMMer	Partial Trim	1744476	1744663	.	+	.	ID=pathogen_EmW_Chr_02_1744476_1744663;note=score_122.9,;note=eval_1.3e-34;colour=8
pathogen_EmW_Chr_02	HMMer	Partial Trim	1757927	1758090	.	+	.	ID=pathogen_EmW_Chr_02_1757927_1758090;note=score_26.1,;note=eval_1.7e-05;colour=8
pathogen_EmW_Chr_02	HMMer	Partial Trim	2279607	2279787	.	+	.	ID=pathogen_EmW_Chr_02_2279607_2279787;note=score_189.2,;note=eval_1.4e-54;colour=8
pathogen_EmW_Chr_02	Blast	Partial Trim	2360675	2360757	104	-	.	colour=2
pathogen_EmW_Chr_02	HMMer	Partial Trim	2393103	2393284	.	+	.	ID=pathogen_EmW_Chr_02_2393103_2393284;note=score_171.3,;note=eval_3.2e-49;colour=8
pathogen_EmW_Chr_02	HMMer	Partial Trim	247951	248144	.	+	.	ID=pathogen_EmW_Chr_02_247951_248144;note=score_251.1,;note=eval_3.2e-73;colour=8
pathogen_EmW_Chr_02	HMMer	Partial Trim	2657622	2657816	.	+	.	ID=pathogen_EmW_Chr_02_2657622_2657816;note=score_195.6,;note=eval_1.6e-56;colour=8
pathogen_EmW_Chr_02	Blast	Partial Trim	2679305	2679490	250	-	.	colour=2
pathogen_EmW_Chr_02	Blast	Partial Trim	2726116	2726310	263	-	.	colour=2
pathogen_EmW_Chr_02	HMMer	Partial Trim	2764071	2764266	.	+	.	ID=pathogen_EmW_Chr_02_2764071_2764266;note=score_281.6,;note=eval_2.1e-82;colour=8
pathogen_EmW_Chr_02	HMMer	Partial Trim	2764458	2764545	.	-	.	ID=pathogen_EmW_Chr_02_2764458_2764545;note=score_24.1,;note=eval_6.9e-05;colour=8
pathogen_EmW_Chr_02	HMMer	Partial Trim	281209	281402	.	+	.	ID=pathogen_EmW_Chr_02_281209_281402;note=score_264.2,;note=eval_3.6e-77;colour=8
pathogen_EmW_Chr_02	HMMer	Partial Trim	292770	292966	.	+	.	ID=pathogen_EmW_Chr_02_292770_292966;note=score_198.2,;note=eval_2.6e-57;colour=8
pathogen_EmW_Chr_02	Blast	Partial Trim	293562	293756	226	+	.	colour=2
pathogen_EmW_Chr_02	HMMer	Partial Trim	294565	294751	.	+	.	ID=pathogen_EmW_Chr_02_294565_294751;note=score_28.3,;note=eval_3.7e-06;colour=8
pathogen_EmW_Chr_02	Blast	Partial Trim	307977	308170	224	-	.	colour=2
pathogen_EmW_Chr_02	HMMer	Partial Trim	308907	308998	.	-	.	ID=pathogen_EmW_Chr_02_308907_308998;note=score_15.4,;note=eval_0.028;colour=8
pathogen_EmW_Chr_02	HMMer	Partial Trim	3095836	3096021	.	+	.	ID=pathogen_EmW_Chr_02_3095836_3096021;note=score_11.9,;note=eval_0.33;colour=8
pathogen_EmW_Chr_02	HMMer	Partial Trim	3143933	3144116	.	+	.	ID=pathogen_EmW_Chr_02_3143933_3144116;note=score_184.0,;note=eval_5.1e-53;colour=8
pathogen_EmW_Chr_02	Blast	Partial Trim	3144690	3144875	207	+	.	colour=2
pathogen_EmW_Chr_02	Blast	Partial Trim	3239976	3240171	272	+	.	colour=2
pathogen_EmW_Chr_02	HMMer	Partial Trim	3241094	3241279	.	+	.	ID=pathogen_EmW_Chr_02_3241094_3241279;note=score_153.1,;note=eval_9.8e-44;colour=8
pathogen_EmW_Chr_02	HMMer	Partial Trim	3241873	3242068	.	+	.	ID=pathogen_EmW_Chr_02_3241873_3242068;note=score_259.0,;note=eval_1.3e-75;colour=8
pathogen_EmW_Chr_02	HMMer	Partial Trim	3254158	3254332	.	+	.	ID=pathogen_EmW_Chr_02_3254158_3254332;note=score_200.3,;note=eval_6.2e-58;colour=8
pathogen_EmW_Chr_02	HMMer	Partial Trim	3257500	3257586	.	-	.	ID=pathogen_EmW_Chr_02_3257500_3257586;note=score_20.0,;note=eval_0.0011;colour=8
pathogen_EmW_Chr_02	HMMer	Partial Trim	3262562	3262734	.	+	.	ID=pathogen_EmW_Chr_02_3262562_3262734;note=score_66.2,;note=eval_1.5e-17;colour=8
pathogen_EmW_Chr_02	HMMer	Partial Trim	3272464	3272549	.	-	.	ID=pathogen_EmW_Chr_02_3272464_3272549;note=score_18.4,;note=eval_0.0036;colour=8
pathogen_EmW_Chr_02	Blast	Partial Trim	3317815	3318007	215	-	.	colour=2
pathogen_EmW_Chr_02	HMMer	Partial Trim	3385165	3385360	.	+	.	ID=pathogen_EmW_Chr_02_3385165_3385360;note=score_253.2,;note=eval_7.2e-74;colour=8
pathogen_EmW_Chr_02	HMMer	Partial Trim	3464585	3464780	.	+	.	ID=pathogen_EmW_Chr_02_3464585_3464780;note=score_235.0,;note=eval_2.2e-68;colour=8
pathogen_EmW_Chr_02	Blast	Partial Trim	3470266	3470461	211	-	.	colour=2
pathogen_EmW_Chr_02	Blast	Partial Trim	3471137	3471334	246	-	.	colour=2
pathogen_EmW_Chr_02	Blast	Partial Trim	3583486	3583629	182	-	.	colour=2
pathogen_EmW_Chr_02	HMMer	Partial Trim	3590596	3590758	.	+	.	ID=pathogen_EmW_Chr_02_3590596_3590758;note=score_164.7,;note=eval_3.2e-47;colour=8
pathogen_EmW_Chr_02	Blast	Partial Trim	3591297	3591488	183	+	.	colour=2
pathogen_EmW_Chr_02	HMMer	Partial Trim	3804244	3804313	.	-	.	ID=pathogen_EmW_Chr_02_3804244_3804313;note=score_15.7,;note=eval_0.023;colour=8
pathogen_EmW_Chr_02	HMMer	Partial Trim	3840319	3840514	.	+	.	ID=pathogen_EmW_Chr_02_3840319_3840514;note=score_286.2,;note=eval_8.8e-84;colour=8
pathogen_EmW_Chr_02	Blast	Partial Trim	3845043	3845239	169	+	.	colour=2
pathogen_EmW_Chr_02	HMMer	Partial Trim	3930052	3930227	.	+	.	ID=pathogen_EmW_Chr_02_3930052_3930227;note=score_46.5,;note=eval_1.2e-11;colour=8
pathogen_EmW_Chr_02	Blast	Partial Trim	393366	393562	255	+	.	colour=2
pathogen_EmW_Chr_02	Blast	Partial Trim	3993377	3993574	252	-	.	colour=2
pathogen_EmW_Chr_02	HMMer	Partial Trim	406174	406245	.	-	.	ID=pathogen_EmW_Chr_02_406174_406245;note=score_10.2,;note=eval_1.1;colour=8
pathogen_EmW_Chr_02	Blast	Partial Trim	4069081	4069263	178	-	.	colour=2
pathogen_EmW_Chr_02	Blast	Partial Trim	4136372	4136571	281	+	.	colour=2
pathogen_EmW_Chr_02	HMMer	Partial Trim	4154017	4154211	.	+	.	ID=pathogen_EmW_Chr_02_4154017_4154211;note=score_267.4,;note=eval_3.9e-78;colour=8
pathogen_EmW_Chr_02	HMMer	Partial Trim	4215148	4215328	.	+	.	ID=pathogen_EmW_Chr_02_4215148_4215328;note=score_75.9,;note=eval_1.7e-20;colour=8
pathogen_EmW_Chr_02	HMMer	Partial Trim	4227424	4227611	.	+	.	ID=pathogen_EmW_Chr_02_4227424_4227611;note=score_35.0,;note=eval_3.4e-08;colour=8
pathogen_EmW_Chr_02	HMMer	Partial Trim	427025	427191	.	+	.	ID=pathogen_EmW_Chr_02_427025_427191;note=score_32.1,;note=eval_2.6e-07;colour=8
pathogen_EmW_Chr_02	Blast	Partial Trim	4312924	4313129	231	+	.	colour=2
pathogen_EmW_Chr_02	Blast	Partial Trim	4326768	4326966	248	+	.	colour=2
pathogen_EmW_Chr_02	HMMer	Partial Trim	4350890	4351078	.	+	.	ID=pathogen_EmW_Chr_02_4350890_4351078;note=score_30.0,;note=eval_1.2e-06;colour=8
pathogen_EmW_Chr_02	HMMer	Partial Trim	4395779	4395966	.	+	.	ID=pathogen_EmW_Chr_02_4395779_4395966;note=score_14.0,;note=eval_0.076;colour=8
pathogen_EmW_Chr_02	Blast	Partial Trim	4406368	4406512	204	-	.	colour=2
pathogen_EmW_Chr_02	Blast	Partial Trim	4407095	4407300	226	-	.	colour=2
pathogen_EmW_Chr_02	Blast	Partial Trim	4634321	4634513	121	-	.	colour=2
pathogen_EmW_Chr_02	HMMer	Partial Trim	4635024	4635106	.	-	.	ID=pathogen_EmW_Chr_02_4635024_4635106;note=score_12.2,;note=eval_0.27;colour=8
pathogen_EmW_Chr_02	HMMer	Partial Trim	4835633	4835821	.	+	.	ID=pathogen_EmW_Chr_02_4835633_4835821;note=score_47.0,;note=eval_8.6e-12;colour=8
pathogen_EmW_Chr_02	HMMer	Partial Trim	4836530	4836719	.	+	.	ID=pathogen_EmW_Chr_02_4836530_4836719;note=score_76.1,;note=eval_1.5e-20;colour=8
pathogen_EmW_Chr_02	HMMer	Partial Trim	4941828	4941926	.	-	.	ID=pathogen_EmW_Chr_02_4941828_4941926;note=score_14.3,;note=eval_0.061;colour=8
pathogen_EmW_Chr_02	HMMer	Partial Trim	4948983	4949172	.	+	.	ID=pathogen_EmW_Chr_02_4948983_4949172;note=score_214.5,;note=eval_3.3e-62;colour=8
pathogen_EmW_Chr_02	HMMer	Partial Trim	4963269	4963436	.	+	.	ID=pathogen_EmW_Chr_02_4963269_4963436;note=score_20.0,;note=eval_0.0012;colour=8
pathogen_EmW_Chr_02	HMMer	Partial Trim	4969377	4969562	.	+	.	ID=pathogen_EmW_Chr_02_4969377_4969562;note=score_143.9,;note=eval_5.8e-41;colour=8
pathogen_EmW_Chr_02	HMMer	Partial Trim	4970284	4970466	.	+	.	ID=pathogen_EmW_Chr_02_4970284_4970466;note=score_94.4,;note=eval_4.7e-26;colour=8
pathogen_EmW_Chr_02	Blast	Partial Trim	5061950	5062145	283	+	.	colour=2
pathogen_EmW_Chr_02	HMMer	Partial Trim	5100869	5101058	.	+	.	ID=pathogen_EmW_Chr_02_5100869_5101058;note=score_41.6,;note=eval_3.7e-10;colour=8
pathogen_EmW_Chr_02	HMMer	Partial Trim	5125819	5126005	.	+	.	ID=pathogen_EmW_Chr_02_5125819_5126005;note=score_114.7,;note=eval_3.7e-32;colour=8
pathogen_EmW_Chr_02	HMMer	Partial Trim	5174995	5175184	.	+	.	ID=pathogen_EmW_Chr_02_5174995_5175184;note=score_56.1,;note=eval_1.5e-14;colour=8
pathogen_EmW_Chr_02	Blast	Partial Trim	5370294	5370492	248	+	.	colour=2
pathogen_EmW_Chr_02	HMMer	Partial Trim	5495825	5496008	.	+	.	ID=pathogen_EmW_Chr_02_5495825_5496008;note=score_22.6,;note=eval_0.0002;colour=8
pathogen_EmW_Chr_02	HMMer	Partial Trim	551487	551645	.	+	.	ID=pathogen_EmW_Chr_02_551487_551645;note=score_183.0,;note=eval_9.8e-53;colour=8
pathogen_EmW_Chr_02	HMMer	Partial Trim	5682258	5682443	.	+	.	ID=pathogen_EmW_Chr_02_5682258_5682443;note=score_29.7,;note=eval_1.4e-06;colour=8
pathogen_EmW_Chr_02	HMMer	Partial Trim	5716161	5716303	.	+	.	ID=pathogen_EmW_Chr_02_5716161_5716303;note=score_77.6,;note=eval_5.4e-21;colour=8
pathogen_EmW_Chr_02	HMMer	Partial Trim	590962	591027	.	-	.	ID=pathogen_EmW_Chr_02_590962_591027;note=score_18.0,;note=eval_0.0047;colour=8
pathogen_EmW_Chr_02	HMMer	Partial Trim	6053712	6053880	.	+	.	ID=pathogen_EmW_Chr_02_6053712_6053880;note=score_71.8,;note=eval_2.9e-19;colour=8
pathogen_EmW_Chr_02	HMMer	Partial Trim	6054588	6054772	.	+	.	ID=pathogen_EmW_Chr_02_6054588_6054772;note=score_93.3,;note=eval_1e-25;colour=8
pathogen_EmW_Chr_02	HMMer	Partial Trim	6135742	6135925	.	+	.	ID=pathogen_EmW_Chr_02_6135742_6135925;note=score_9.1,;note=eval_2.3;colour=8
pathogen_EmW_Chr_02	HMMer	Partial Trim	6282240	6282311	.	-	.	ID=pathogen_EmW_Chr_02_6282240_6282311;note=score_16.4,;note=eval_0.014;colour=8
pathogen_EmW_Chr_02	Blast	Partial Trim	6419977	6420178	250	+	.	colour=2
pathogen_EmW_Chr_02	Blast	Partial Trim	6466073	6466274	272	+	.	colour=2
pathogen_EmW_Chr_02	Blast	Partial Trim	6466708	6466906	204	-	.	colour=2
pathogen_EmW_Chr_02	Blast	Partial Trim	6580848	6581030	239	-	.	colour=2
pathogen_EmW_Chr_02	Blast	Partial Trim	658711	658842	141	-	.	colour=2
pathogen_EmW_Chr_02	Blast	Partial Trim	6627179	6627371	259	+	.	colour=2
pathogen_EmW_Chr_02	HMMer	Partial Trim	6671935	6672093	.	+	.	ID=pathogen_EmW_Chr_02_6671935_6672093;note=score_73.9,;note=eval_6.9e-20;colour=8
pathogen_EmW_Chr_02	HMMer	Partial Trim	681382	681575	.	+	.	ID=pathogen_EmW_Chr_02_681382_681575;note=score_260.2,;note=eval_5.6e-76;colour=8
pathogen_EmW_Chr_02	HMMer	Partial Trim	7021294	7021483	.	+	.	ID=pathogen_EmW_Chr_02_7021294_7021483;note=score_28.5,;note=eval_3.1e-06;colour=8
pathogen_EmW_Chr_02	HMMer	Partial Trim	7022196	7022385	.	+	.	ID=pathogen_EmW_Chr_02_7022196_7022385;note=score_16.2,;note=eval_0.017;colour=8
pathogen_EmW_Chr_02	Blast	Partial Trim	7065743	7065932	167	-	.	colour=2
pathogen_EmW_Chr_02	Blast	Partial Trim	7066533	7066728	261	-	.	colour=2
pathogen_EmW_Chr_02	HMMer	Partial Trim	7084838	7084912	.	-	.	ID=pathogen_EmW_Chr_02_7084838_7084912;note=score_19.8,;note=eval_0.0014;colour=8
pathogen_EmW_Chr_02	Blast	Partial Trim	7163716	7163907	209	-	.	colour=2
pathogen_EmW_Chr_02	HMMer	Partial Trim	7182743	7182930	.	+	.	ID=pathogen_EmW_Chr_02_7182743_7182930;note=score_115.7,;note=eval_1.8e-32;colour=8
pathogen_EmW_Chr_02	Blast	Partial Trim	7206979	7207174	213	-	.	colour=2
pathogen_EmW_Chr_02	HMMer	Partial Trim	7259343	7259531	.	+	.	ID=pathogen_EmW_Chr_02_7259343_7259531;note=score_165.9,;note=eval_1.4e-47;colour=8
pathogen_EmW_Chr_02	HMMer	Partial Trim	7393240	7393426	.	+	.	ID=pathogen_EmW_Chr_02_7393240_7393426;note=score_86.4,;note=eval_1.2e-23;colour=8
pathogen_EmW_Chr_02	Blast	Partial Trim	7428067	7428264	246	+	.	colour=2
pathogen_EmW_Chr_02	Blast	Partial Trim	7481929	7482064	122	+	.	colour=2
pathogen_EmW_Chr_02	Blast	Partial Trim	7494704	7494901	200	-	.	colour=2
pathogen_EmW_Chr_02	HMMer	Partial Trim	7523889	7524080	.	+	.	ID=pathogen_EmW_Chr_02_7523889_7524080;note=score_20.8,;note=eval_0.00068;colour=8
pathogen_EmW_Chr_02	HMMer	Partial Trim	7525399	7525586	.	+	.	ID=pathogen_EmW_Chr_02_7525399_7525586;note=score_29.8,;note=eval_1.3e-06;colour=8
pathogen_EmW_Chr_02	HMMer	Partial Trim	7526311	7526497	.	+	.	ID=pathogen_EmW_Chr_02_7526311_7526497;note=score_72.6,;note=eval_1.7e-19;colour=8
pathogen_EmW_Chr_02	HMMer	Partial Trim	7546717	7546897	.	+	.	ID=pathogen_EmW_Chr_02_7546717_7546897;note=score_9.0,;note=eval_2.4;colour=8
pathogen_EmW_Chr_02	Blast	Partial Trim	755453	755630	137	-	.	colour=2
pathogen_EmW_Chr_02	HMMer	Partial Trim	7608287	7608523	.	-	.	ID=pathogen_EmW_Chr_02_7608287_7608523;note=score_40.5,;note=eval_8e-10;colour=8
pathogen_EmW_Chr_02	HMMer	Partial Trim	7608627	7608688	.	-	.	ID=pathogen_EmW_Chr_02_7608627_7608688;note=score_25.6,;note=eval_2.4e-05;colour=8
pathogen_EmW_Chr_02	HMMer	Partial Trim	7714107	7714271	.	+	.	ID=pathogen_EmW_Chr_02_7714107_7714271;note=score_93.0,;note=eval_1.3e-25;colour=8
pathogen_EmW_Chr_02	HMMer	Partial Trim	7714971	7715151	.	+	.	ID=pathogen_EmW_Chr_02_7714971_7715151;note=score_117.3,;note=eval_5.8e-33;colour=8
pathogen_EmW_Chr_02	Blast	Partial Trim	7715541	7715668	148	-	.	colour=2
pathogen_EmW_Chr_02	Blast	Partial Trim	7764792	7764995	263	-	.	colour=2
pathogen_EmW_Chr_02	Blast	Partial Trim	7816417	7816616	265	-	.	colour=2
pathogen_EmW_Chr_02	HMMer	Partial Trim	7868605	7868793	.	+	.	ID=pathogen_EmW_Chr_02_7868605_7868793;note=score_37.9,;note=eval_4.8e-09;colour=8
pathogen_EmW_Chr_02	HMMer	Partial Trim	7935591	7935784	.	+	.	ID=pathogen_EmW_Chr_02_7935591_7935784;note=score_249.6,;note=eval_9e-73;colour=8
pathogen_EmW_Chr_02	HMMer	Partial Trim	8003459	8003649	.	+	.	ID=pathogen_EmW_Chr_02_8003459_8003649;note=score_154.5,;note=eval_3.8e-44;colour=8
pathogen_EmW_Chr_02	Blast	Partial Trim	8052942	8053140	255	-	.	colour=2
pathogen_EmW_Chr_02	HMMer	Partial Trim	8099521	8099715	.	+	.	ID=pathogen_EmW_Chr_02_8099521_8099715;note=score_243.7,;note=eval_5.5e-71;colour=8
pathogen_EmW_Chr_02	Blast	Partial Trim	8164335	8164531	237	-	.	colour=2
pathogen_EmW_Chr_02	HMMer	Partial Trim	8165545	8165734	.	+	.	ID=pathogen_EmW_Chr_02_8165545_8165734;note=score_267.7,;note=eval_3.3e-78;colour=8
pathogen_EmW_Chr_02	HMMer	Partial Trim	8246756	8246944	.	+	.	ID=pathogen_EmW_Chr_02_8246756_8246944;note=score_110.4,;note=eval_7.2e-31;colour=8
pathogen_EmW_Chr_02	HMMer	Partial Trim	8286813	8286993	.	+	.	ID=pathogen_EmW_Chr_02_8286813_8286993;note=score_121.0,;note=eval_4.7e-34;colour=8
pathogen_EmW_Chr_02	Blast	Partial Trim	830247	830442	250	-	.	colour=2
pathogen_EmW_Chr_02	Blast	Partial Trim	831037	831228	219	-	.	colour=2
pathogen_EmW_Chr_02	HMMer	Partial Trim	8371626	8371827	.	+	.	ID=pathogen_EmW_Chr_02_8371626_8371827;note=score_34.8,;note=eval_4.1e-08;colour=8
pathogen_EmW_Chr_02	Blast	Partial Trim	8444731	8444926	233	-	.	colour=2
pathogen_EmW_Chr_02	Blast	Partial Trim	8490961	8491156	261	-	.	colour=2
pathogen_EmW_Chr_02	HMMer	Partial Trim	8530868	8530973	.	-	.	ID=pathogen_EmW_Chr_02_8530868_8530973;note=score_30.0,;note=eval_1.1e-06;colour=8
pathogen_EmW_Chr_02	HMMer	Partial Trim	8533856	8534049	.	+	.	ID=pathogen_EmW_Chr_02_8533856_8534049;note=score_7.8,;note=eval_5.5;colour=8
pathogen_EmW_Chr_02	Blast	Partial Trim	8621320	8621516	285	+	.	colour=2
pathogen_EmW_Chr_02	HMMer	Partial Trim	8655359	8655539	.	+	.	ID=pathogen_EmW_Chr_02_8655359_8655539;note=score_17.3,;note=eval_0.0074;colour=8
pathogen_EmW_Chr_02	Blast	Partial Trim	8656549	8656745	263	+	.	colour=2
pathogen_EmW_Chr_02	Blast	Partial Trim	8659905	8660101	263	-	.	colour=2
pathogen_EmW_Chr_02	Blast	Partial Trim	8802750	8802945	255	-	.	colour=2
pathogen_EmW_Chr_02	HMMer	Partial Trim	9119889	9119947	.	-	.	ID=pathogen_EmW_Chr_02_9119889_9119947;note=score_11.4,;note=eval_0.45;colour=8
pathogen_EmW_Chr_02	HMMer	Partial Trim	9120627	9120707	.	-	.	ID=pathogen_EmW_Chr_02_9120627_9120707;note=score_49.0,;note=eval_2.2e-12;colour=8
pathogen_EmW_Chr_02	HMMer	Partial Trim	9158496	9158643	.	+	.	ID=pathogen_EmW_Chr_02_9158496_9158643;note=score_65.4,;note=eval_2.5e-17;colour=8
pathogen_EmW_Chr_02	HMMer	Partial Trim	9158762	9158843	.	-	.	ID=pathogen_EmW_Chr_02_9158762_9158843;note=score_12.7,;note=eval_0.19;colour=8
pathogen_EmW_Chr_02	HMMer	Partial Trim	9292824	9292907	.	-	.	ID=pathogen_EmW_Chr_02_9292824_9292907;note=score_6.0,;note=eval_19;colour=8
pathogen_EmW_Chr_02	Blast	Partial Trim	9293639	9293835	224	-	.	colour=2
pathogen_EmW_Chr_02	HMMer	Partial Trim	9342759	9342932	.	+	.	ID=pathogen_EmW_Chr_02_9342759_9342932;note=score_157.9,;note=eval_3.6e-45;colour=8
pathogen_EmW_Chr_02	HMMer	Partial Trim	9547770	9547934	.	+	.	ID=pathogen_EmW_Chr_02_9547770_9547934;note=score_8.8,;note=eval_2.7;colour=8
pathogen_EmW_Chr_02	Blast	Partial Trim	9553383	9553563	235	-	.	colour=2
pathogen_EmW_Chr_02	HMMer	Partial Trim	9576014	9576108	.	-	.	ID=pathogen_EmW_Chr_02_9576014_9576108;note=score_10.1,;note=eval_1.1;colour=8
pathogen_EmW_Chr_02	Blast	Partial Trim	9582304	9582510	239	-	.	colour=2
pathogen_EmW_Chr_02	HMMer	Partial Trim	9583111	9583288	.	+	.	ID=pathogen_EmW_Chr_02_9583111_9583288;note=score_187.9,;note=eval_3.4e-54;colour=8
pathogen_EmW_Chr_02	Blast	Partial Trim	9607076	9607281	248	+	.	colour=2
pathogen_EmW_Chr_02	HMMer	Partial Trim	9699810	9699997	.	+	.	ID=pathogen_EmW_Chr_02_9699810_9699997;note=score_14.2,;note=eval_0.066;colour=8
pathogen_EmW_Chr_02	HMMer	Partial Trim	9796008	9796190	.	+	.	ID=pathogen_EmW_Chr_02_9796008_9796190;note=score_108.6,;note=eval_2.4e-30;colour=8
pathogen_EmW_Chr_02	HMMer	Partial Trim	9823598	9823782	.	+	.	ID=pathogen_EmW_Chr_02_9823598_9823782;note=score_163.1,;note=eval_9.8e-47;colour=8
pathogen_EmW_Chr_02	Blast	Partial Trim	9824562	9824758	198	-	.	colour=2
pathogen_EmW_Chr_02	Blast	Partial Trim	9988923	9989103	220	-	.	colour=2
pathogen_EmW_Chr_02	EST	Partial Trim	3840369	3840471	191	+	.	colour=7
pathogen_EmW_Chr_02	EST	Partial Trim	3840361	3840471	206	+	.	colour=7
pathogen_EmW_Chr_02	EST	Partial Trim	13191663	13191774	207	-	.	colour=7
pathogen_EmW_Chr_02	EST	Partial Trim	7608527	7608640	211	-	.	colour=7
pathogen_EmW_Chr_02	EST	Partial Trim	7608525	7608640	215	-	.	colour=7
pathogen_EmW_Chr_02	EST	Partial Trim	9607390	9607530	261	+	.	colour=7
pathogen_EmW_Chr_02	EST	Partial Trim	8188969	8189116	274	-	.	colour=7
pathogen_EmW_Chr_02	EST	Partial Trim	9607993	9608157	305	+	.	colour=7
pathogen_EmW_Chr_02	EST	Partial Trim	13192106	13192277	318	-	.	colour=7
pathogen_EmW_Chr_02	EST	Partial Trim	8189180	8189361	337	-	.	colour=7
pathogen_EmW_Chr_02	EST	Partial Trim	13191055	13191241	346	-	.	colour=7
pathogen_EmW_Chr_02	EST	Partial Trim	9607119	9607326	385	+	.	colour=7
pathogen_EmW_Chr_02	EST	Partial Trim	4326824	4327049	418	+	.	colour=7
pathogen_EmW_Chr_02	EST	Partial Trim	4326819	4327048	425	+	.	colour=7
pathogen_EmW_Chr_02	EST	Partial Trim	4326819	4327049	427	+	.	colour=7
pathogen_EmW_Chr_02	EST	Partial Trim	4326813	4327048	436	+	.	colour=7
pathogen_EmW_Chr_02	EST	Partial Trim	7066305	7066565	483	-	.	colour=7
pathogen_EmW_Chr_02	EST	Partial Trim	13191309	13191627	590	-	.	colour=7
pathogen_EmW_Chr_02	EST	Partial Trim	3590724	3590759	67.6	+	.	colour=7
pathogen_EmW_Chr_02	EST	Partial Trim	14923492	14923531	75.0	+	.	colour=7
pathogen_EmW_Chr_02	EST	Partial Trim	3804254	3804293	75.0	-	.	colour=7
pathogen_EmW_Chr_02	EST	Partial Trim	3804254	3804293	75.0	-	.	colour=7
pathogen_EmW_Chr_02	EST	Partial Trim	3804254	3804293	75.0	-	.	colour=7
pathogen_EmW_Chr_02	EST	Partial Trim	3804254	3804293	75.0	-	.	colour=7
pathogen_EmW_Chr_02	EST	Partial Trim	3804254	3804293	75.0	-	.	colour=7
pathogen_EmW_Chr_02	EST	Partial Trim	9607122	9607530	756	+	.	colour=7
pathogen_EmW_Chr_02	EST	Partial Trim	7065787	7066222	806	-	.	colour=7
pathogen_EmW_Chr_02	EST	Partial Trim	10995390	10995855	861	+	.	colour=7
pathogen_EmW_Chr_02	EST	Partial Trim	14644606	14645075	869	+	.	colour=7
pathogen_EmW_Chr_02	EST	Partial Trim	14644606	14645086	889	+	.	colour=7
pathogen_EmW_Chr_02	EST	Partial Trim	12377329	12377859	981	+	.	colour=7
pathogen_EmW_Chr_02	EST	Partial Trim	10902620	10903160	1000	+	.	colour=7
pathogen_EmW_Chr_02	EST	Partial Trim	11867169	11867820	1205	-	.	colour=7
pathogen_EmW_Chr_02	EST	Partial Trim	13192316	13192389	137	-	.	colour=7
pathogen_EmW_Chr_02	EST	Partial Trim	9119883	9120640	1400	-	.	colour=7
pathogen_EmW_Chr_02	EST	Partial Trim	9607880	9607955	141	+	.	colour=7
pathogen_EmW_Chr_02	EST	Partial Trim	9119857	9120640	1448	-	.	colour=7
pathogen_EmW_Chr_02	EST	Partial Trim	13486241	13487089	1568	-	.	colour=7
pathogen_EmW_Chr_02	EST	Partial Trim	3840374	3840471	182	+	.	colour=7
pathogen_EmW_Chr_03	HMMer	Partial Trim	10043880	10044051	.	+	.	ID=pathogen_EmW_Chr_03_10043880_10044051;note=score_186.3,;note=eval_1e-53;colour=8
pathogen_EmW_Chr_03	HMMer	Partial Trim	10465168	10465362	.	+	.	ID=pathogen_EmW_Chr_03_10465168_10465362;note=score_250.1,;note=eval_6.2e-73;colour=8
pathogen_EmW_Chr_03	Blast	Partial Trim	10465522	10465725	257	-	.	colour=2
pathogen_EmW_Chr_03	HMMer	Partial Trim	10662035	10662140	.	-	.	ID=pathogen_EmW_Chr_03_10662035_10662140;note=score_18.1,;note=eval_0.0044;colour=8
pathogen_EmW_Chr_03	HMMer	Partial Trim	10662823	10662907	.	-	.	ID=pathogen_EmW_Chr_03_10662823_10662907;note=score_22.2,;note=eval_0.00026;colour=8
pathogen_EmW_Chr_03	HMMer	Partial Trim	10695820	10695890	.	-	.	ID=pathogen_EmW_Chr_03_10695820_10695890;note=score_23.6,;note=eval_9.7e-05;colour=8
pathogen_EmW_Chr_03	HMMer	Partial Trim	10833405	10833588	.	+	.	ID=pathogen_EmW_Chr_03_10833405_10833588;note=score_198.8,;note=eval_1.7e-57;colour=8
pathogen_EmW_Chr_03	HMMer	Partial Trim	1094498	1094699	.	+	.	ID=pathogen_EmW_Chr_03_1094498_1094699;note=score_292.3,;note=eval_1.3e-85;colour=8
pathogen_EmW_Chr_03	HMMer	Partial Trim	11077638	11077795	.	+	.	ID=pathogen_EmW_Chr_03_11077638_11077795;note=score_50.1,;note=eval_1e-12;colour=8
pathogen_EmW_Chr_03	HMMer	Partial Trim	11078607	11078807	.	+	.	ID=pathogen_EmW_Chr_03_11078607_11078807;note=score_286.1,;note=eval_8.9e-84;colour=8
pathogen_EmW_Chr_03	HMMer	Partial Trim	11082259	11082397	.	+	.	ID=pathogen_EmW_Chr_03_11082259_11082397;note=score_61.7,;note=eval_3.3e-16;colour=8
pathogen_EmW_Chr_03	HMMer	Partial Trim	11088607	11088806	.	+	.	ID=pathogen_EmW_Chr_03_11088607_11088806;note=score_214.3,;note=eval_3.7e-62;colour=8
pathogen_EmW_Chr_03	HMMer	Partial Trim	11250216	11250297	.	-	.	ID=pathogen_EmW_Chr_03_11250216_11250297;note=score_22.7,;note=eval_0.00017;colour=8
pathogen_EmW_Chr_03	Blast	Partial Trim	11709493	11709616	172	-	.	colour=2
pathogen_EmW_Chr_03	HMMer	Partial Trim	11714028	11714222	.	+	.	ID=pathogen_EmW_Chr_03_11714028_11714222;note=score_238.9,;note=eval_1.5e-69;colour=8
pathogen_EmW_Chr_03	HMMer	Partial Trim	11775848	11776041	.	+	.	ID=pathogen_EmW_Chr_03_11775848_11776041;note=score_73.3,;note=eval_1e-19;colour=8
pathogen_EmW_Chr_03	HMMer	Partial Trim	11776608	11776806	.	+	.	ID=pathogen_EmW_Chr_03_11776608_11776806;note=score_235.4,;note=eval_1.7e-68;colour=8
pathogen_EmW_Chr_03	Blast	Partial Trim	11777699	11777896	191	-	.	colour=2
pathogen_EmW_Chr_03	HMMer	Partial Trim	11839498	11839691	.	+	.	ID=pathogen_EmW_Chr_03_11839498_11839691;note=score_295.5,;note=eval_1.3e-86;colour=8
pathogen_EmW_Chr_03	HMMer	Partial Trim	11866201	11866387	.	+	.	ID=pathogen_EmW_Chr_03_11866201_11866387;note=score_160.6,;note=eval_5.4e-46;colour=8
pathogen_EmW_Chr_03	HMMer	Partial Trim	11889308	11889503	.	+	.	ID=pathogen_EmW_Chr_03_11889308_11889503;note=score_260.9,;note=eval_3.6e-76;colour=8
pathogen_EmW_Chr_03	HMMer	Partial Trim	11918610	11918785	.	+	.	ID=pathogen_EmW_Chr_03_11918610_11918785;note=score_25.0,;note=eval_3.5e-05;colour=8
pathogen_EmW_Chr_03	HMMer	Partial Trim	11978413	11978610	.	+	.	ID=pathogen_EmW_Chr_03_11978413_11978610;note=score_202.6,;note=eval_1.2e-58;colour=8
pathogen_EmW_Chr_03	HMMer	Partial Trim	11982930	11983027	.	-	.	ID=pathogen_EmW_Chr_03_11982930_11983027;note=score_28.7,;note=eval_2.7e-06;colour=8
pathogen_EmW_Chr_03	Blast	Partial Trim	12103395	12103592	224	-	.	colour=2
pathogen_EmW_Chr_03	HMMer	Partial Trim	12163464	12163651	.	+	.	ID=pathogen_EmW_Chr_03_12163464_12163651;note=score_125.8,;note=eval_1.7e-35;colour=8
pathogen_EmW_Chr_03	Blast	Partial Trim	12252925	12253116	222	-	.	colour=2
pathogen_EmW_Chr_03	HMMer	Partial Trim	12262833	12263022	.	+	.	ID=pathogen_EmW_Chr_03_12262833_12263022;note=score_16.7,;note=eval_0.011;colour=8
pathogen_EmW_Chr_03	Blast	Partial Trim	12271024	12271221	246	+	.	colour=2
pathogen_EmW_Chr_03	HMMer	Partial Trim	12272595	12272769	.	+	.	ID=pathogen_EmW_Chr_03_12272595_12272769;note=score_175.7,;note=eval_1.6e-50;colour=8
pathogen_EmW_Chr_03	Blast	Partial Trim	12840245	12840448	230	-	.	colour=2
pathogen_EmW_Chr_03	HMMer	Partial Trim	12847657	12847848	.	+	.	ID=pathogen_EmW_Chr_03_12847657_12847848;note=score_32.2,;note=eval_2.4e-07;colour=8
pathogen_EmW_Chr_03	Blast	Partial Trim	13034423	13034617	235	-	.	colour=2
pathogen_EmW_Chr_03	Blast	Partial Trim	13058833	13059035	239	-	.	colour=2
pathogen_EmW_Chr_03	Blast	Partial Trim	13105611	13105805	272	+	.	colour=2
pathogen_EmW_Chr_03	Blast	Partial Trim	13137864	13138061	302	+	.	colour=2
pathogen_EmW_Chr_03	HMMer	Partial Trim	13246482	13246678	.	+	.	ID=pathogen_EmW_Chr_03_13246482_13246678;note=score_289.2,;note=eval_1e-84;colour=8
pathogen_EmW_Chr_03	HMMer	Partial Trim	13247274	13247466	.	+	.	ID=pathogen_EmW_Chr_03_13247274_13247466;note=score_264.4,;note=eval_3.1e-77;colour=8
pathogen_EmW_Chr_03	HMMer	Partial Trim	13260192	13260261	.	-	.	ID=pathogen_EmW_Chr_03_13260192_13260261;note=score_6.3,;note=eval_16;colour=8
pathogen_EmW_Chr_03	HMMer	Partial Trim	13263950	13264085	.	-	.	ID=pathogen_EmW_Chr_03_13263950_13264085;note=score_10.8,;note=eval_0.66;colour=8
pathogen_EmW_Chr_03	Blast	Partial Trim	13484037	13484231	274	-	.	colour=2
pathogen_EmW_Chr_03	HMMer	Partial Trim	13493985	13494163	.	+	.	ID=pathogen_EmW_Chr_03_13493985_13494163;note=score_225.8,;note=eval_1.3e-65;colour=8
pathogen_EmW_Chr_03	Blast	Partial Trim	13541247	13541445	183	+	.	colour=2
pathogen_EmW_Chr_03	Blast	Partial Trim	13542037	13542234	324	+	.	colour=2
pathogen_EmW_Chr_03	HMMer	Partial Trim	13593292	13593487	.	+	.	ID=pathogen_EmW_Chr_03_13593292_13593487;note=score_169.2,;note=eval_1.4e-48;colour=8
pathogen_EmW_Chr_03	Blast	Partial Trim	13610154	13610353	231	+	.	colour=2
pathogen_EmW_Chr_03	Blast	Partial Trim	13669757	13669952	233	-	.	colour=2
pathogen_EmW_Chr_03	Blast	Partial Trim	13689548	13689743	233	+	.	colour=2
pathogen_EmW_Chr_03	Blast	Partial Trim	13797935	13798126	270	-	.	colour=2
pathogen_EmW_Chr_03	Blast	Partial Trim	13859204	13859404	283	-	.	colour=2
pathogen_EmW_Chr_03	Blast	Partial Trim	13859982	13860177	255	-	.	colour=2
pathogen_EmW_Chr_03	HMMer	Partial Trim	13869708	13869895	.	+	.	ID=pathogen_EmW_Chr_03_13869708_13869895;note=score_83.1,;note=eval_1.1e-22;colour=8
pathogen_EmW_Chr_03	Blast	Partial Trim	13870930	13871114	202	+	.	colour=2
pathogen_EmW_Chr_03	HMMer	Partial Trim	13898239	13898421	.	+	.	ID=pathogen_EmW_Chr_03_13898239_13898421;note=score_109.6,;note=eval_1.2e-30;colour=8
pathogen_EmW_Chr_03	HMMer	Partial Trim	13899150	13899336	.	+	.	ID=pathogen_EmW_Chr_03_13899150_13899336;note=score_92.5,;note=eval_1.7e-25;colour=8
pathogen_EmW_Chr_03	HMMer	Partial Trim	13943168	13943361	.	+	.	ID=pathogen_EmW_Chr_03_13943168_13943361;note=score_276.4,;note=eval_7.4e-81;colour=8
pathogen_EmW_Chr_03	HMMer	Partial Trim	14089161	14089347	.	+	.	ID=pathogen_EmW_Chr_03_14089161_14089347;note=score_167.2,;note=eval_5.7e-48;colour=8
pathogen_EmW_Chr_03	Blast	Partial Trim	14095753	14095947	189	-	.	colour=2
pathogen_EmW_Chr_03	HMMer	Partial Trim	14191086	14191279	.	+	.	ID=pathogen_EmW_Chr_03_14191086_14191279;note=score_13.4,;note=eval_0.11;colour=8
pathogen_EmW_Chr_03	Blast	Partial Trim	14231732	14231927	178	-	.	colour=2
pathogen_EmW_Chr_03	Blast	Partial Trim	14254909	14255104	276	-	.	colour=2
pathogen_EmW_Chr_03	Blast	Partial Trim	14281545	14281727	174	-	.	colour=2
pathogen_EmW_Chr_03	Blast	Partial Trim	14323819	14324019	228	+	.	colour=2
pathogen_EmW_Chr_03	Blast	Partial Trim	14351857	14352053	230	+	.	colour=2
pathogen_EmW_Chr_03	HMMer	Partial Trim	14356379	14356564	.	+	.	ID=pathogen_EmW_Chr_03_14356379_14356564;note=score_44.8,;note=eval_3.9e-11;colour=8
pathogen_EmW_Chr_03	HMMer	Partial Trim	1581228	1581316	.	-	.	ID=pathogen_EmW_Chr_03_1581228_1581316;note=score_14.3,;note=eval_0.06;colour=8
pathogen_EmW_Chr_03	Blast	Partial Trim	1602984	1603180	196	-	.	colour=2
pathogen_EmW_Chr_03	HMMer	Partial Trim	1644686	1644874	.	+	.	ID=pathogen_EmW_Chr_03_1644686_1644874;note=score_88.0,;note=eval_4e-24;colour=8
pathogen_EmW_Chr_03	Blast	Partial Trim	1768782	1768980	226	-	.	colour=2
pathogen_EmW_Chr_03	Blast	Partial Trim	1770999	1771195	268	-	.	colour=2
pathogen_EmW_Chr_03	HMMer	Partial Trim	2018183	2018377	.	+	.	ID=pathogen_EmW_Chr_03_2018183_2018377;note=score_225.8,;note=eval_1.3e-65;colour=8
pathogen_EmW_Chr_03	HMMer	Partial Trim	2018528	2018627	.	-	.	ID=pathogen_EmW_Chr_03_2018528_2018627;note=score_11.4,;note=eval_0.45;colour=8
pathogen_EmW_Chr_03	HMMer	Partial Trim	2071323	2071518	.	+	.	ID=pathogen_EmW_Chr_03_2071323_2071518;note=score_231.2,;note=eval_3.1e-67;colour=8
pathogen_EmW_Chr_03	HMMer	Partial Trim	212165	212369	.	+	.	ID=pathogen_EmW_Chr_03_212165_212369;note=score_174.2,;note=eval_4.4e-50;colour=8
pathogen_EmW_Chr_03	Blast	Partial Trim	2202364	2202549	122	-	.	colour=2
pathogen_EmW_Chr_03	HMMer	Partial Trim	2243422	2243616	.	+	.	ID=pathogen_EmW_Chr_03_2243422_2243616;note=score_213.7,;note=eval_5.7e-62;colour=8
pathogen_EmW_Chr_03	HMMer	Partial Trim	2244446	2244640	.	+	.	ID=pathogen_EmW_Chr_03_2244446_2244640;note=score_228.9,;note=eval_1.5e-66;colour=8
pathogen_EmW_Chr_03	HMMer	Partial Trim	2300606	2300792	.	+	.	ID=pathogen_EmW_Chr_03_2300606_2300792;note=score_50.3,;note=eval_8.8e-13;colour=8
pathogen_EmW_Chr_03	HMMer	Partial Trim	2365847	2366030	.	+	.	ID=pathogen_EmW_Chr_03_2365847_2366030;note=score_17.1,;note=eval_0.0084;colour=8
pathogen_EmW_Chr_03	HMMer	Partial Trim	2399533	2399724	.	+	.	ID=pathogen_EmW_Chr_03_2399533_2399724;note=score_215.5,;note=eval_1.6e-62;colour=8
pathogen_EmW_Chr_03	HMMer	Partial Trim	2400069	2400247	.	+	.	ID=pathogen_EmW_Chr_03_2400069_2400247;note=score_31.9,;note=eval_3.1e-07;colour=8
pathogen_EmW_Chr_03	Blast	Partial Trim	2453429	2453623	230	+	.	colour=2
pathogen_EmW_Chr_03	Blast	Partial Trim	2586918	2587113	206	+	.	colour=2
pathogen_EmW_Chr_03	HMMer	Partial Trim	263463	263542	.	-	.	ID=pathogen_EmW_Chr_03_263463_263542;note=score_7.2,;note=eval_8.2;colour=8
pathogen_EmW_Chr_03	HMMer	Partial Trim	267155	267354	.	+	.	ID=pathogen_EmW_Chr_03_267155_267354;note=score_238.0,;note=eval_2.8e-69;colour=8
pathogen_EmW_Chr_03	Blast	Partial Trim	271210	271411	233	-	.	colour=2
pathogen_EmW_Chr_03	Blast	Partial Trim	2765252	2765453	233	-	.	colour=2
pathogen_EmW_Chr_03	HMMer	Partial Trim	2832371	2832477	.	-	.	ID=pathogen_EmW_Chr_03_2832371_2832477;note=score_35.6,;note=eval_2.3e-08;colour=8
pathogen_EmW_Chr_03	Blast	Partial Trim	2835102	2835297	217	-	.	colour=2
pathogen_EmW_Chr_03	HMMer	Partial Trim	2854072	2854259	.	+	.	ID=pathogen_EmW_Chr_03_2854072_2854259;note=score_234.3,;note=eval_3.7e-68;colour=8
pathogen_EmW_Chr_03	Blast	Partial Trim	2912449	2912644	283	+	.	colour=2
pathogen_EmW_Chr_03	Blast	Partial Trim	292505	292705	228	+	.	colour=2
pathogen_EmW_Chr_03	Blast	Partial Trim	292871	292963	106	-	.	colour=2
pathogen_EmW_Chr_03	HMMer	Partial Trim	294158	294330	.	+	.	ID=pathogen_EmW_Chr_03_294158_294330;note=score_134.4,;note=eval_4.3e-38;colour=8
pathogen_EmW_Chr_03	HMMer	Partial Trim	3202424	3202606	.	+	.	ID=pathogen_EmW_Chr_03_3202424_3202606;note=score_48.7,;note=eval_2.7e-12;colour=8
pathogen_EmW_Chr_03	HMMer	Partial Trim	3263653	3263825	.	+	.	ID=pathogen_EmW_Chr_03_3263653_3263825;note=score_121.2,;note=eval_4.1e-34;colour=8
pathogen_EmW_Chr_03	HMMer	Partial Trim	3263947	3264019	.	-	.	ID=pathogen_EmW_Chr_03_3263947_3264019;note=score_35.9,;note=eval_2e-08;colour=8
pathogen_EmW_Chr_03	HMMer	Partial Trim	3294404	3294597	.	+	.	ID=pathogen_EmW_Chr_03_3294404_3294597;note=score_278.5,;note=eval_1.7e-81;colour=8
pathogen_EmW_Chr_03	HMMer	Partial Trim	3327112	3327296	.	+	.	ID=pathogen_EmW_Chr_03_3327112_3327296;note=score_23.0,;note=eval_0.00014;colour=8
pathogen_EmW_Chr_03	HMMer	Partial Trim	3359595	3359771	.	+	.	ID=pathogen_EmW_Chr_03_3359595_3359771;note=score_15.5,;note=eval_0.026;colour=8
pathogen_EmW_Chr_03	HMMer	Partial Trim	3422723	3422901	.	+	.	ID=pathogen_EmW_Chr_03_3422723_3422901;note=score_7.1,;note=eval_8.9;colour=8
pathogen_EmW_Chr_03	Blast	Partial Trim	3662890	3663085	243	+	.	colour=2
pathogen_EmW_Chr_03	HMMer	Partial Trim	3700068	3700262	.	+	.	ID=pathogen_EmW_Chr_03_3700068_3700262;note=score_247.7,;note=eval_3.3e-72;colour=8
pathogen_EmW_Chr_03	HMMer	Partial Trim	3731599	3731794	.	+	.	ID=pathogen_EmW_Chr_03_3731599_3731794;note=score_273.9,;note=eval_4.2e-80;colour=8
pathogen_EmW_Chr_03	HMMer	Partial Trim	3799043	3799231	.	+	.	ID=pathogen_EmW_Chr_03_3799043_3799231;note=score_13.0,;note=eval_0.15;colour=8
pathogen_EmW_Chr_03	HMMer	Partial Trim	3814377	3814559	.	+	.	ID=pathogen_EmW_Chr_03_3814377_3814559;note=score_18.7,;note=eval_0.0029;colour=8
pathogen_EmW_Chr_03	Blast	Partial Trim	3852956	3853150	204	-	.	colour=2
pathogen_EmW_Chr_03	Blast	Partial Trim	3888045	3888237	187	+	.	colour=2
pathogen_EmW_Chr_03	HMMer	Partial Trim	3903634	3903823	.	+	.	ID=pathogen_EmW_Chr_03_3903634_3903823;note=score_229.0,;note=eval_1.4e-66;colour=8
pathogen_EmW_Chr_03	HMMer	Partial Trim	3969596	3969782	.	+	.	ID=pathogen_EmW_Chr_03_3969596_3969782;note=score_88.4,;note=eval_3e-24;colour=8
pathogen_EmW_Chr_03	Blast	Partial Trim	4044272	4044468	241	+	.	colour=2
pathogen_EmW_Chr_03	Blast	Partial Trim	4049447	4049645	237	-	.	colour=2
pathogen_EmW_Chr_03	HMMer	Partial Trim	4337353	4337439	.	-	.	ID=pathogen_EmW_Chr_03_4337353_4337439;note=score_13.7,;note=eval_0.092;colour=8
pathogen_EmW_Chr_03	HMMer	Partial Trim	4391146	4391339	.	+	.	ID=pathogen_EmW_Chr_03_4391146_4391339;note=score_7.8,;note=eval_5.5;colour=8
pathogen_EmW_Chr_03	HMMer	Partial Trim	4552335	4552521	.	+	.	ID=pathogen_EmW_Chr_03_4552335_4552521;note=score_107.1,;note=eval_6.9e-30;colour=8
pathogen_EmW_Chr_03	HMMer	Partial Trim	4600721	4600893	.	+	.	ID=pathogen_EmW_Chr_03_4600721_4600893;note=score_25.0,;note=eval_3.6e-05;colour=8
pathogen_EmW_Chr_03	HMMer	Partial Trim	4648127	4648319	.	+	.	ID=pathogen_EmW_Chr_03_4648127_4648319;note=score_14.4,;note=eval_0.057;colour=8
pathogen_EmW_Chr_03	HMMer	Partial Trim	4659180	4659364	.	+	.	ID=pathogen_EmW_Chr_03_4659180_4659364;note=score_108.7,;note=eval_2.3e-30;colour=8
pathogen_EmW_Chr_03	Blast	Partial Trim	4717136	4717331	195	+	.	colour=2
pathogen_EmW_Chr_03	HMMer	Partial Trim	4750417	4750607	.	+	.	ID=pathogen_EmW_Chr_03_4750417_4750607;note=score_25.3,;note=eval_2.9e-05;colour=8
pathogen_EmW_Chr_03	Blast	Partial Trim	4792185	4792377	243	-	.	colour=2
pathogen_EmW_Chr_03	HMMer	Partial Trim	4793108	4793174	.	-	.	ID=pathogen_EmW_Chr_03_4793108_4793174;note=score_16.7,;note=eval_0.012;colour=8
pathogen_EmW_Chr_03	HMMer	Partial Trim	4936774	4936963	.	+	.	ID=pathogen_EmW_Chr_03_4936774_4936963;note=score_161.4,;note=eval_3.2e-46;colour=8
pathogen_EmW_Chr_03	HMMer	Partial Trim	49468	49651	.	+	.	ID=pathogen_EmW_Chr_03_49468_49651;note=score_207.5,;note=eval_4.3e-60;colour=8
pathogen_EmW_Chr_03	HMMer	Partial Trim	4948996	4949071	.	-	.	ID=pathogen_EmW_Chr_03_4948996_4949071;note=score_20.1,;note=eval_0.0011;colour=8
pathogen_EmW_Chr_03	Blast	Partial Trim	4998264	4998470	217	-	.	colour=2
pathogen_EmW_Chr_03	HMMer	Partial Trim	5000773	5000959	.	+	.	ID=pathogen_EmW_Chr_03_5000773_5000959;note=score_102.5,;note=eval_1.7e-28;colour=8
pathogen_EmW_Chr_03	Blast	Partial Trim	5019701	5019899	265	-	.	colour=2
pathogen_EmW_Chr_03	Blast	Partial Trim	5041453	5041651	231	-	.	colour=2
pathogen_EmW_Chr_03	Blast	Partial Trim	5043128	5043331	241	+	.	colour=2
pathogen_EmW_Chr_03	Blast	Partial Trim	5118366	5118556	209	-	.	colour=2
pathogen_EmW_Chr_03	HMMer	Partial Trim	5119166	5119360	.	+	.	ID=pathogen_EmW_Chr_03_5119166_5119360;note=score_203.4,;note=eval_7e-59;colour=8
pathogen_EmW_Chr_03	Blast	Partial Trim	5129412	5129607	255	+	.	colour=2
pathogen_EmW_Chr_03	HMMer	Partial Trim	5147077	5147268	.	+	.	ID=pathogen_EmW_Chr_03_5147077_5147268;note=score_172.0,;note=eval_2e-49;colour=8
pathogen_EmW_Chr_03	HMMer	Partial Trim	5149751	5149940	.	+	.	ID=pathogen_EmW_Chr_03_5149751_5149940;note=score_27.2,;note=eval_7.7e-06;colour=8
pathogen_EmW_Chr_03	HMMer	Partial Trim	5195751	5195946	.	+	.	ID=pathogen_EmW_Chr_03_5195751_5195946;note=score_48.8,;note=eval_2.6e-12;colour=8
pathogen_EmW_Chr_03	HMMer	Partial Trim	5238835	5238950	.	-	.	ID=pathogen_EmW_Chr_03_5238835_5238950;note=score_10.0,;note=eval_1.2;colour=8
pathogen_EmW_Chr_03	Blast	Partial Trim	5250460	5250657	274	+	.	colour=2
pathogen_EmW_Chr_03	Blast	Partial Trim	5250789	5250929	198	-	.	colour=2
pathogen_EmW_Chr_03	Blast	Partial Trim	5442969	5443036	87.9	+	.	colour=2
pathogen_EmW_Chr_03	Blast	Partial Trim	5443242	5443438	279	-	.	colour=2
pathogen_EmW_Chr_03	HMMer	Partial Trim	5474704	5474897	.	+	.	ID=pathogen_EmW_Chr_03_5474704_5474897;note=score_184.8,;note=eval_2.8e-53;colour=8
pathogen_EmW_Chr_03	HMMer	Partial Trim	5506941	5507135	.	+	.	ID=pathogen_EmW_Chr_03_5506941_5507135;note=score_267.7,;note=eval_3.2e-78;colour=8
pathogen_EmW_Chr_03	HMMer	Partial Trim	5521730	5521807	.	-	.	ID=pathogen_EmW_Chr_03_5521730_5521807;note=score_20.5,;note=eval_0.00083;colour=8
pathogen_EmW_Chr_03	Blast	Partial Trim	5527932	5528126	233	-	.	colour=2
pathogen_EmW_Chr_03	HMMer	Partial Trim	5528588	5528783	.	+	.	ID=pathogen_EmW_Chr_03_5528588_5528783;note=score_269.5,;note=eval_9.3e-79;colour=8
pathogen_EmW_Chr_03	HMMer	Partial Trim	5529518	5529712	.	+	.	ID=pathogen_EmW_Chr_03_5529518_5529712;note=score_253.4,;note=eval_6.5e-74;colour=8
pathogen_EmW_Chr_03	Blast	Partial Trim	5771435	5771628	182	+	.	colour=2
pathogen_EmW_Chr_03	HMMer	Partial Trim	5845997	5846108	.	-	.	ID=pathogen_EmW_Chr_03_5845997_5846108;note=score_7.0,;note=eval_9.7;colour=8
pathogen_EmW_Chr_03	HMMer	Partial Trim	5867405	5867600	.	+	.	ID=pathogen_EmW_Chr_03_5867405_5867600;note=score_259.0,;note=eval_1.4e-75;colour=8
pathogen_EmW_Chr_03	HMMer	Partial Trim	5896586	5896790	.	+	.	ID=pathogen_EmW_Chr_03_5896586_5896790;note=score_276.2,;note=eval_8.5e-81;colour=8
pathogen_EmW_Chr_03	HMMer	Partial Trim	5917211	5917293	.	-	.	ID=pathogen_EmW_Chr_03_5917211_5917293;note=score_27.2,;note=eval_8e-06;colour=8
pathogen_EmW_Chr_03	HMMer	Partial Trim	5917604	5917798	.	+	.	ID=pathogen_EmW_Chr_03_5917604_5917798;note=score_196.4,;note=eval_9e-57;colour=8
pathogen_EmW_Chr_03	HMMer	Partial Trim	5918359	5918554	.	+	.	ID=pathogen_EmW_Chr_03_5918359_5918554;note=score_267.6,;note=eval_3.4e-78;colour=8
pathogen_EmW_Chr_03	HMMer	Partial Trim	5918928	5919006	.	-	.	ID=pathogen_EmW_Chr_03_5918928_5919006;note=score_19.6,;note=eval_0.0016;colour=8
pathogen_EmW_Chr_03	Blast	Partial Trim	5944405	5944600	217	+	.	colour=2
pathogen_EmW_Chr_03	Blast	Partial Trim	5992178	5992375	268	-	.	colour=2
pathogen_EmW_Chr_03	HMMer	Partial Trim	6002127	6002361	.	+	.	ID=pathogen_EmW_Chr_03_6002127_6002361;note=score_240.3,;note=eval_5.7e-70;colour=8
pathogen_EmW_Chr_03	Blast	Partial Trim	6002644	6002842	159	-	.	colour=2
pathogen_EmW_Chr_03	HMMer	Partial Trim	6080362	6080536	.	+	.	ID=pathogen_EmW_Chr_03_6080362_6080536;note=score_81.4,;note=eval_3.9e-22;colour=8
pathogen_EmW_Chr_03	HMMer	Partial Trim	6081101	6081296	.	+	.	ID=pathogen_EmW_Chr_03_6081101_6081296;note=score_205.9,;note=eval_1.3e-59;colour=8
pathogen_EmW_Chr_03	HMMer	Partial Trim	6216021	6216210	.	+	.	ID=pathogen_EmW_Chr_03_6216021_6216210;note=score_59.9,;note=eval_1.1e-15;colour=8
pathogen_EmW_Chr_03	Blast	Partial Trim	6223855	6224049	272	-	.	colour=2
pathogen_EmW_Chr_03	HMMer	Partial Trim	6296713	6296905	.	+	.	ID=pathogen_EmW_Chr_03_6296713_6296905;note=score_285.6,;note=eval_1.3e-83;colour=8
pathogen_EmW_Chr_03	Blast	Partial Trim	6421773	6421967	222	+	.	colour=2
pathogen_EmW_Chr_03	Blast	Partial Trim	6753043	6753241	148	-	.	colour=2
pathogen_EmW_Chr_03	Blast	Partial Trim	6859165	6859352	243	+	.	colour=2
pathogen_EmW_Chr_03	HMMer	Partial Trim	6929559	6929625	.	-	.	ID=pathogen_EmW_Chr_03_6929559_6929625;note=score_9.8,;note=eval_1.3;colour=8
pathogen_EmW_Chr_03	HMMer	Partial Trim	7000059	7000224	.	+	.	ID=pathogen_EmW_Chr_03_7000059_7000224;note=score_127.4,;note=eval_5.6e-36;colour=8
pathogen_EmW_Chr_03	HMMer	Partial Trim	7000414	7000608	.	+	.	ID=pathogen_EmW_Chr_03_7000414_7000608;note=score_212.1,;note=eval_1.8e-61;colour=8
pathogen_EmW_Chr_03	Blast	Partial Trim	7056	7249	263	-	.	colour=2
pathogen_EmW_Chr_03	HMMer	Partial Trim	7187949	7188131	.	+	.	ID=pathogen_EmW_Chr_03_7187949_7188131;note=score_26.0,;note=eval_1.8e-05;colour=8
pathogen_EmW_Chr_03	Blast	Partial Trim	7200821	7201030	219	+	.	colour=2
pathogen_EmW_Chr_03	HMMer	Partial Trim	7270181	7270373	.	+	.	ID=pathogen_EmW_Chr_03_7270181_7270373;note=score_273.9,;note=eval_4.3e-80;colour=8
pathogen_EmW_Chr_03	HMMer	Partial Trim	7328766	7328840	.	-	.	ID=pathogen_EmW_Chr_03_7328766_7328840;note=score_23.5,;note=eval_0.00011;colour=8
pathogen_EmW_Chr_03	HMMer	Partial Trim	7331333	7331525	.	+	.	ID=pathogen_EmW_Chr_03_7331333_7331525;note=score_27.3,;note=eval_7.1e-06;colour=8
pathogen_EmW_Chr_03	HMMer	Partial Trim	7350850	7351046	.	+	.	ID=pathogen_EmW_Chr_03_7350850_7351046;note=score_204.2,;note=eval_4e-59;colour=8
pathogen_EmW_Chr_03	HMMer	Partial Trim	7433560	7433752	.	+	.	ID=pathogen_EmW_Chr_03_7433560_7433752;note=score_73.1,;note=eval_1.2e-19;colour=8
pathogen_EmW_Chr_03	Blast	Partial Trim	7483561	7483758	268	+	.	colour=2
pathogen_EmW_Chr_03	HMMer	Partial Trim	7623740	7623835	.	-	.	ID=pathogen_EmW_Chr_03_7623740_7623835;note=score_15.4,;note=eval_0.028;colour=8
pathogen_EmW_Chr_03	HMMer	Partial Trim	7665312	7665508	.	+	.	ID=pathogen_EmW_Chr_03_7665312_7665508;note=score_265.2,;note=eval_1.8e-77;colour=8
pathogen_EmW_Chr_03	HMMer	Partial Trim	7676684	7676873	.	+	.	ID=pathogen_EmW_Chr_03_7676684_7676873;note=score_14.4,;note=eval_0.058;colour=8
pathogen_EmW_Chr_03	HMMer	Partial Trim	7747889	7748077	.	+	.	ID=pathogen_EmW_Chr_03_7747889_7748077;note=score_122.0,;note=eval_2.3e-34;colour=8
pathogen_EmW_Chr_03	HMMer	Partial Trim	7836158	7836350	.	+	.	ID=pathogen_EmW_Chr_03_7836158_7836350;note=score_41.2,;note=eval_4.7e-10;colour=8
pathogen_EmW_Chr_03	Blast	Partial Trim	7981430	7981626	296	-	.	colour=2
pathogen_EmW_Chr_03	Blast	Partial Trim	7991435	7991624	268	-	.	colour=2
pathogen_EmW_Chr_03	HMMer	Partial Trim	8083190	8083381	.	+	.	ID=pathogen_EmW_Chr_03_8083190_8083381;note=score_35.3,;note=eval_2.9e-08;colour=8
pathogen_EmW_Chr_03	HMMer	Partial Trim	8101576	8101773	.	+	.	ID=pathogen_EmW_Chr_03_8101576_8101773;note=score_206.2,;note=eval_1e-59;colour=8
pathogen_EmW_Chr_03	HMMer	Partial Trim	8106514	8106707	.	+	.	ID=pathogen_EmW_Chr_03_8106514_8106707;note=score_272.4,;note=eval_1.2e-79;colour=8
pathogen_EmW_Chr_03	HMMer	Partial Trim	8122867	8123102	.	+	.	ID=pathogen_EmW_Chr_03_8122867_8123102;note=score_291.8,;note=eval_1.8e-85;colour=8
pathogen_EmW_Chr_03	HMMer	Partial Trim	8135143	8135311	.	+	.	ID=pathogen_EmW_Chr_03_8135143_8135311;note=score_211.5,;note=eval_2.7e-61;colour=8
pathogen_EmW_Chr_03	HMMer	Partial Trim	8446269	8446340	.	-	.	ID=pathogen_EmW_Chr_03_8446269_8446340;note=score_28.6,;note=eval_3e-06;colour=8
pathogen_EmW_Chr_03	Blast	Partial Trim	8483314	8483509	261	-	.	colour=2
pathogen_EmW_Chr_03	HMMer	Partial Trim	852423	852525	.	-	.	ID=pathogen_EmW_Chr_03_852423_852525;note=score_68.6,;note=eval_2.8e-18;colour=8
pathogen_EmW_Chr_03	HMMer	Partial Trim	853310	853391	.	-	.	ID=pathogen_EmW_Chr_03_853310_853391;note=score_25.0,;note=eval_3.5e-05;colour=8
pathogen_EmW_Chr_03	HMMer	Partial Trim	854587	854769	.	+	.	ID=pathogen_EmW_Chr_03_854587_854769;note=score_174.9,;note=eval_2.8e-50;colour=8
pathogen_EmW_Chr_03	Blast	Partial Trim	8577526	8577723	302	+	.	colour=2
pathogen_EmW_Chr_03	Blast	Partial Trim	8701897	8702091	195	+	.	colour=2
pathogen_EmW_Chr_03	Blast	Partial Trim	8704925	8705042	115	-	.	colour=2
pathogen_EmW_Chr_03	Blast	Partial Trim	8769840	8770024	189	-	.	colour=2
pathogen_EmW_Chr_03	HMMer	Partial Trim	8881046	8881121	.	-	.	ID=pathogen_EmW_Chr_03_8881046_8881121;note=score_28.3,;note=eval_3.6e-06;colour=8
pathogen_EmW_Chr_03	HMMer	Partial Trim	8904826	8905048	.	+	.	ID=pathogen_EmW_Chr_03_8904826_8905048;note=score_253.5,;note=eval_6.1e-74;colour=8
pathogen_EmW_Chr_03	HMMer	Partial Trim	8906306	8906496	.	+	.	ID=pathogen_EmW_Chr_03_8906306_8906496;note=score_234.3,;note=eval_3.5e-68;colour=8
pathogen_EmW_Chr_03	HMMer	Partial Trim	8946653	8946823	.	+	.	ID=pathogen_EmW_Chr_03_8946653_8946823;note=score_20.0,;note=eval_0.0012;colour=8
pathogen_EmW_Chr_03	Blast	Partial Trim	8994169	8994366	268	-	.	colour=2
pathogen_EmW_Chr_03	HMMer	Partial Trim	9048006	9048183	.	+	.	ID=pathogen_EmW_Chr_03_9048006_9048183;note=score_140.4,;note=eval_6.4e-40;colour=8
pathogen_EmW_Chr_03	Blast	Partial Trim	9056943	9057087	135	+	.	colour=2
pathogen_EmW_Chr_03	HMMer	Partial Trim	9061178	9061365	.	+	.	ID=pathogen_EmW_Chr_03_9061178_9061365;note=score_131.7,;note=eval_2.8e-37;colour=8
pathogen_EmW_Chr_03	HMMer	Partial Trim	9064787	9064977	.	+	.	ID=pathogen_EmW_Chr_03_9064787_9064977;note=score_240.7,;note=eval_4.4e-70;colour=8
pathogen_EmW_Chr_03	HMMer	Partial Trim	90652	90836	.	+	.	ID=pathogen_EmW_Chr_03_90652_90836;note=score_165.8,;note=eval_1.5e-47;colour=8
pathogen_EmW_Chr_03	HMMer	Partial Trim	9065462	9065652	.	+	.	ID=pathogen_EmW_Chr_03_9065462_9065652;note=score_256.4,;note=eval_8.1e-75;colour=8
pathogen_EmW_Chr_03	Blast	Partial Trim	9136348	9136545	246	-	.	colour=2
pathogen_EmW_Chr_03	HMMer	Partial Trim	9146003	9146109	.	-	.	ID=pathogen_EmW_Chr_03_9146003_9146109;note=score_6.0,;note=eval_19;colour=8
pathogen_EmW_Chr_03	HMMer	Partial Trim	9191003	9191179	.	+	.	ID=pathogen_EmW_Chr_03_9191003_9191179;note=score_29.0,;note=eval_2.3e-06;colour=8
pathogen_EmW_Chr_03	HMMer	Partial Trim	9441786	9441971	.	+	.	ID=pathogen_EmW_Chr_03_9441786_9441971;note=score_187.8,;note=eval_3.5e-54;colour=8
pathogen_EmW_Chr_03	HMMer	Partial Trim	9442683	9442869	.	+	.	ID=pathogen_EmW_Chr_03_9442683_9442869;note=score_93.2,;note=eval_1.1e-25;colour=8
pathogen_EmW_Chr_03	Blast	Partial Trim	9611393	9611585	139	-	.	colour=2
pathogen_EmW_Chr_03	Blast	Partial Trim	9702110	9702307	263	+	.	colour=2
pathogen_EmW_Chr_03	HMMer	Partial Trim	9702900	9703095	.	+	.	ID=pathogen_EmW_Chr_03_9702900_9703095;note=score_293.3,;note=eval_6.3e-86;colour=8
pathogen_EmW_Chr_03	HMMer	Partial Trim	9764555	9764750	.	+	.	ID=pathogen_EmW_Chr_03_9764555_9764750;note=score_8.0,;note=eval_4.6;colour=8
pathogen_EmW_Chr_03	Blast	Partial Trim	9786265	9786446	215	+	.	colour=2
pathogen_EmW_Chr_03	HMMer	Partial Trim	9817927	9818125	.	+	.	ID=pathogen_EmW_Chr_03_9817927_9818125;note=score_135.2,;note=eval_2.4e-38;colour=8
pathogen_EmW_Chr_03	HMMer	Partial Trim	9818608	9818801	.	+	.	ID=pathogen_EmW_Chr_03_9818608_9818801;note=score_232.6,;note=eval_1.2e-67;colour=8
pathogen_EmW_Chr_03	HMMer	Partial Trim	9827771	9827967	.	+	.	ID=pathogen_EmW_Chr_03_9827771_9827967;note=score_259.6,;note=eval_8.5e-76;colour=8
pathogen_EmW_Chr_03	EST	Partial Trim	5019745	5019856	207	-	.	colour=7
pathogen_EmW_Chr_03	EST	Partial Trim	5019744	5019856	209	-	.	colour=7
pathogen_EmW_Chr_03	EST	Partial Trim	1094451	1094570	222	-	.	colour=7
pathogen_EmW_Chr_03	EST	Partial Trim	5018517	5018637	224	-	.	colour=7
pathogen_EmW_Chr_03	EST	Partial Trim	14231521	14231649	239	-	.	colour=7
pathogen_EmW_Chr_03	EST	Partial Trim	9702619	9702761	265	+	.	colour=7
pathogen_EmW_Chr_03	EST	Partial Trim	5019701	5019854	285	-	.	colour=7
pathogen_EmW_Chr_03	EST	Partial Trim	14231720	14231878	294	-	.	colour=7
pathogen_EmW_Chr_03	EST	Partial Trim	5019686	5019856	316	-	.	colour=7
pathogen_EmW_Chr_03	EST	Partial Trim	5018803	5018994	355	-	.	colour=7
pathogen_EmW_Chr_03	EST	Partial Trim	5018803	5018995	357	-	.	colour=7
pathogen_EmW_Chr_03	EST	Partial Trim	5018438	5018637	370	-	.	colour=7
pathogen_EmW_Chr_03	EST	Partial Trim	9702619	9702879	483	+	.	colour=7
pathogen_EmW_Chr_03	EST	Partial Trim	9702213	9702536	599	+	.	colour=7
pathogen_EmW_Chr_03	EST	Partial Trim	9702619	9702962	636	+	.	colour=7
pathogen_EmW_Chr_03	EST	Partial Trim	1094055	1094412	662	-	.	colour=7
pathogen_EmW_Chr_03	EST	Partial Trim	9702162	9702536	693	+	.	colour=7
pathogen_EmW_Chr_03	EST	Partial Trim	9702153	9702536	710	+	.	colour=7
pathogen_EmW_Chr_03	EST	Partial Trim	271232	271270	73.1	-	.	colour=7
pathogen_EmW_Chr_03	EST	Partial Trim	12718184	12718230	87.9	-	.	colour=7
pathogen_EmW_Chr_03	EST	Partial Trim	12719910	12719965	104	-	.	colour=7
pathogen_EmW_Chr_03	EST	Partial Trim	14230880	14231469	1090	-	.	colour=7
pathogen_EmW_Chr_03	EST	Partial Trim	4792460	4793115	1212	-	.	colour=7
pathogen_EmW_Chr_03	EST	Partial Trim	13898324	13899012	1273	+	.	colour=7
pathogen_EmW_Chr_03	EST	Partial Trim	13898324	13899035	1315	+	.	colour=7
pathogen_EmW_Chr_03	EST	Partial Trim	12718267	12719022	1397	-	.	colour=7
pathogen_EmW_Chr_03	EST	Partial Trim	8994212	8994296	158	-	.	colour=7
pathogen_EmW_Chr_04	HMMer	Partial Trim	10154229	10154417	.	+	.	ID=pathogen_EmW_Chr_04_10154229_10154417;note=score_36.3,;note=eval_1.4e-08;colour=8
pathogen_EmW_Chr_04	HMMer	Partial Trim	10155092	10155277	.	+	.	ID=pathogen_EmW_Chr_04_10155092_10155277;note=score_70.3,;note=eval_8.4e-19;colour=8
pathogen_EmW_Chr_04	Blast	Partial Trim	1018743	1018938	270	-	.	colour=2
pathogen_EmW_Chr_04	HMMer	Partial Trim	10350189	10350374	.	+	.	ID=pathogen_EmW_Chr_04_10350189_10350374;note=score_98.3,;note=eval_3.2e-27;colour=8
pathogen_EmW_Chr_04	HMMer	Partial Trim	10469287	10469468	.	+	.	ID=pathogen_EmW_Chr_04_10469287_10469468;note=score_6.5,;note=eval_13;colour=8
pathogen_EmW_Chr_04	Blast	Partial Trim	10483933	10484122	217	-	.	colour=2
pathogen_EmW_Chr_04	Blast	Partial Trim	10613250	10613440	163	-	.	colour=2
pathogen_EmW_Chr_04	Blast	Partial Trim	10776816	10777012	257	+	.	colour=2
pathogen_EmW_Chr_04	HMMer	Partial Trim	10842808	10843003	.	+	.	ID=pathogen_EmW_Chr_04_10842808_10843003;note=score_8.4,;note=eval_3.5;colour=8
pathogen_EmW_Chr_04	HMMer	Partial Trim	10874411	10874486	.	-	.	ID=pathogen_EmW_Chr_04_10874411_10874486;note=score_20.3,;note=eval_0.00094;colour=8
pathogen_EmW_Chr_04	HMMer	Partial Trim	10921337	10921472	.	+	.	ID=pathogen_EmW_Chr_04_10921337_10921472;note=score_15.4,;note=eval_0.028;colour=8
pathogen_EmW_Chr_04	HMMer	Partial Trim	11045747	11045941	.	+	.	ID=pathogen_EmW_Chr_04_11045747_11045941;note=score_42.4,;note=eval_2e-10;colour=8
pathogen_EmW_Chr_04	HMMer	Partial Trim	11196052	11196230	.	+	.	ID=pathogen_EmW_Chr_04_11196052_11196230;note=score_52.9,;note=eval_1.5e-13;colour=8
pathogen_EmW_Chr_04	HMMer	Partial Trim	11220798	11220986	.	+	.	ID=pathogen_EmW_Chr_04_11220798_11220986;note=score_16.3,;note=eval_0.015;colour=8
pathogen_EmW_Chr_04	HMMer	Partial Trim	11405988	11406182	.	+	.	ID=pathogen_EmW_Chr_04_11405988_11406182;note=score_234.2,;note=eval_3.9e-68;colour=8
pathogen_EmW_Chr_04	HMMer	Partial Trim	11414762	11414958	.	+	.	ID=pathogen_EmW_Chr_04_11414762_11414958;note=score_299.6,;note=eval_7.8e-88;colour=8
pathogen_EmW_Chr_04	Blast	Partial Trim	11713326	11713522	169	+	.	colour=2
pathogen_EmW_Chr_04	Blast	Partial Trim	11728031	11728144	145	+	.	colour=2
pathogen_EmW_Chr_04	HMMer	Partial Trim	12063604	12063682	.	-	.	ID=pathogen_EmW_Chr_04_12063604_12063682;note=score_18.4,;note=eval_0.0035;colour=8
pathogen_EmW_Chr_04	Blast	Partial Trim	12110018	12110216	211	-	.	colour=2
pathogen_EmW_Chr_04	HMMer	Partial Trim	12112170	12112273	.	-	.	ID=pathogen_EmW_Chr_04_12112170_12112273;note=score_9.1,;note=eval_2.2;colour=8
pathogen_EmW_Chr_04	HMMer	Partial Trim	12120162	12120347	.	+	.	ID=pathogen_EmW_Chr_04_12120162_12120347;note=score_16.4,;note=eval_0.014;colour=8
pathogen_EmW_Chr_04	HMMer	Partial Trim	12134482	12134564	.	-	.	ID=pathogen_EmW_Chr_04_12134482_12134564;note=score_28.2,;note=eval_4e-06;colour=8
pathogen_EmW_Chr_04	HMMer	Partial Trim	12155627	12155705	.	-	.	ID=pathogen_EmW_Chr_04_12155627_12155705;note=score_14.4,;note=eval_0.055;colour=8
pathogen_EmW_Chr_04	HMMer	Partial Trim	12175390	12175576	.	+	.	ID=pathogen_EmW_Chr_04_12175390_12175576;note=score_168.8,;note=eval_1.9e-48;colour=8
pathogen_EmW_Chr_04	HMMer	Partial Trim	12216942	12217128	.	+	.	ID=pathogen_EmW_Chr_04_12216942_12217128;note=score_145.9,;note=eval_1.4e-41;colour=8
pathogen_EmW_Chr_04	HMMer	Partial Trim	12225287	12225479	.	+	.	ID=pathogen_EmW_Chr_04_12225287_12225479;note=score_247.4,;note=eval_4e-72;colour=8
pathogen_EmW_Chr_04	HMMer	Partial Trim	12231990	12232177	.	+	.	ID=pathogen_EmW_Chr_04_12231990_12232177;note=score_72.3,;note=eval_2.1e-19;colour=8
pathogen_EmW_Chr_04	HMMer	Partial Trim	12252399	12252559	.	+	.	ID=pathogen_EmW_Chr_04_12252399_12252559;note=score_23.6,;note=eval_9.3e-05;colour=8
pathogen_EmW_Chr_04	HMMer	Partial Trim	12284197	12284386	.	+	.	ID=pathogen_EmW_Chr_04_12284197_12284386;note=score_28.3,;note=eval_3.8e-06;colour=8
pathogen_EmW_Chr_04	Blast	Partial Trim	12340377	12340553	161	-	.	colour=2
pathogen_EmW_Chr_04	Blast	Partial Trim	1237209	1237269	73.1	-	.	colour=2
pathogen_EmW_Chr_04	Blast	Partial Trim	12383016	12383211	278	-	.	colour=2
pathogen_EmW_Chr_04	HMMer	Partial Trim	12407146	12407338	.	+	.	ID=pathogen_EmW_Chr_04_12407146_12407338;note=score_13.5,;note=eval_0.1;colour=8
pathogen_EmW_Chr_04	HMMer	Partial Trim	12489032	12489216	.	+	.	ID=pathogen_EmW_Chr_04_12489032_12489216;note=score_206.3,;note=eval_9.6e-60;colour=8
pathogen_EmW_Chr_04	HMMer	Partial Trim	1251079	1251274	.	+	.	ID=pathogen_EmW_Chr_04_1251079_1251274;note=score_212.4,;note=eval_1.4e-61;colour=8
pathogen_EmW_Chr_04	HMMer	Partial Trim	1251589	1251751	.	+	.	ID=pathogen_EmW_Chr_04_1251589_1251751;note=score_7.5,;note=eval_6.9;colour=8
pathogen_EmW_Chr_04	Blast	Partial Trim	12653973	12654170	185	-	.	colour=2
pathogen_EmW_Chr_04	Blast	Partial Trim	12696195	12696392	224	+	.	colour=2
pathogen_EmW_Chr_04	HMMer	Partial Trim	12721883	12721957	.	-	.	ID=pathogen_EmW_Chr_04_12721883_12721957;note=score_10.5,;note=eval_0.84;colour=8
pathogen_EmW_Chr_04	HMMer	Partial Trim	12738074	12738206	.	+	.	ID=pathogen_EmW_Chr_04_12738074_12738206;note=score_83.6,;note=eval_8.1e-23;colour=8
pathogen_EmW_Chr_04	HMMer	Partial Trim	12740055	12740251	.	+	.	ID=pathogen_EmW_Chr_04_12740055_12740251;note=score_254.9,;note=eval_2.3e-74;colour=8
pathogen_EmW_Chr_04	HMMer	Partial Trim	12777807	12777881	.	-	.	ID=pathogen_EmW_Chr_04_12777807_12777881;note=score_8.0,;note=eval_4.7;colour=8
pathogen_EmW_Chr_04	HMMer	Partial Trim	12792460	12792653	.	+	.	ID=pathogen_EmW_Chr_04_12792460_12792653;note=score_187.6,;note=eval_4.2e-54;colour=8
pathogen_EmW_Chr_04	Blast	Partial Trim	12801426	12801615	244	+	.	colour=2
pathogen_EmW_Chr_04	Blast	Partial Trim	12851409	12851606	263	-	.	colour=2
pathogen_EmW_Chr_04	HMMer	Partial Trim	13024589	13024775	.	+	.	ID=pathogen_EmW_Chr_04_13024589_13024775;note=score_196.1,;note=eval_1.1e-56;colour=8
pathogen_EmW_Chr_04	HMMer	Partial Trim	13042143	13042222	.	-	.	ID=pathogen_EmW_Chr_04_13042143_13042222;note=score_17.2,;note=eval_0.008;colour=8
pathogen_EmW_Chr_04	HMMer	Partial Trim	13042650	13042846	.	+	.	ID=pathogen_EmW_Chr_04_13042650_13042846;note=score_160.9,;note=eval_4.3e-46;colour=8
pathogen_EmW_Chr_04	HMMer	Partial Trim	1308606	1308816	.	+	.	ID=pathogen_EmW_Chr_04_1308606_1308816;note=score_207.7,;note=eval_3.7e-60;colour=8
pathogen_EmW_Chr_04	HMMer	Partial Trim	13108364	13108553	.	+	.	ID=pathogen_EmW_Chr_04_13108364_13108553;note=score_154.3,;note=eval_4.4e-44;colour=8
pathogen_EmW_Chr_04	HMMer	Partial Trim	13136305	13136502	.	+	.	ID=pathogen_EmW_Chr_04_13136305_13136502;note=score_244.5,;note=eval_3.1e-71;colour=8
pathogen_EmW_Chr_04	Blast	Partial Trim	13168262	13168457	255	+	.	colour=2
pathogen_EmW_Chr_04	Blast	Partial Trim	13233006	13233199	254	+	.	colour=2
pathogen_EmW_Chr_04	HMMer	Partial Trim	13288697	13288801	.	-	.	ID=pathogen_EmW_Chr_04_13288697_13288801;note=score_7.6,;note=eval_6.2;colour=8
pathogen_EmW_Chr_04	HMMer	Partial Trim	13315868	13315944	.	-	.	ID=pathogen_EmW_Chr_04_13315868_13315944;note=score_20.0,;note=eval_0.0012;colour=8
pathogen_EmW_Chr_04	HMMer	Partial Trim	13340489	13340684	.	+	.	ID=pathogen_EmW_Chr_04_13340489_13340684;note=score_297.3,;note=eval_3.9e-87;colour=8
pathogen_EmW_Chr_04	Blast	Partial Trim	13361840	13362040	195	-	.	colour=2
pathogen_EmW_Chr_04	HMMer	Partial Trim	13474764	13474945	.	+	.	ID=pathogen_EmW_Chr_04_13474764_13474945;note=score_113.1,;note=eval_1.1e-31;colour=8
pathogen_EmW_Chr_04	HMMer	Partial Trim	13549090	13549286	.	+	.	ID=pathogen_EmW_Chr_04_13549090_13549286;note=score_150.7,;note=eval_5.2e-43;colour=8
pathogen_EmW_Chr_04	Blast	Partial Trim	13720353	13720497	209	+	.	colour=2
pathogen_EmW_Chr_04	Blast	Partial Trim	1394005	1394197	217	-	.	colour=2
pathogen_EmW_Chr_04	HMMer	Partial Trim	1394930	1395002	.	-	.	ID=pathogen_EmW_Chr_04_1394930_1395002;note=score_6.9,;note=eval_10;colour=8
pathogen_EmW_Chr_04	HMMer	Partial Trim	1827498	1827665	.	+	.	ID=pathogen_EmW_Chr_04_1827498_1827665;note=score_9.9,;note=eval_1.2;colour=8
pathogen_EmW_Chr_04	HMMer	Partial Trim	1828310	1828500	.	+	.	ID=pathogen_EmW_Chr_04_1828310_1828500;note=score_15.2,;note=eval_0.033;colour=8
pathogen_EmW_Chr_04	HMMer	Partial Trim	2013629	2013828	.	+	.	ID=pathogen_EmW_Chr_04_2013629_2013828;note=score_263.2,;note=eval_7.1e-77;colour=8
pathogen_EmW_Chr_04	HMMer	Partial Trim	2242913	2243107	.	+	.	ID=pathogen_EmW_Chr_04_2242913_2243107;note=score_256.8,;note=eval_6.1e-75;colour=8
pathogen_EmW_Chr_04	Blast	Partial Trim	2816441	2816619	185	-	.	colour=2
pathogen_EmW_Chr_04	HMMer	Partial Trim	2877833	2878021	.	+	.	ID=pathogen_EmW_Chr_04_2877833_2878021;note=score_8.1,;note=eval_4.4;colour=8
pathogen_EmW_Chr_04	HMMer	Partial Trim	2915542	2915705	.	+	.	ID=pathogen_EmW_Chr_04_2915542_2915705;note=score_100.6,;note=eval_6.3e-28;colour=8
pathogen_EmW_Chr_04	HMMer	Partial Trim	2915828	2915899	.	-	.	ID=pathogen_EmW_Chr_04_2915828_2915899;note=score_17.6,;note=eval_0.0062;colour=8
pathogen_EmW_Chr_04	HMMer	Partial Trim	3001012	3001094	.	-	.	ID=pathogen_EmW_Chr_04_3001012_3001094;note=score_6.6,;note=eval_12;colour=8
pathogen_EmW_Chr_04	Blast	Partial Trim	3001966	3002160	250	+	.	colour=2
pathogen_EmW_Chr_04	HMMer	Partial Trim	3002756	3002949	.	+	.	ID=pathogen_EmW_Chr_04_3002756_3002949;note=score_234.3,;note=eval_3.5e-68;colour=8
pathogen_EmW_Chr_04	Blast	Partial Trim	3077127	3077328	239	+	.	colour=2
pathogen_EmW_Chr_04	HMMer	Partial Trim	3081747	3081914	.	+	.	ID=pathogen_EmW_Chr_04_3081747_3081914;note=score_39.8,;note=eval_1.2e-09;colour=8
pathogen_EmW_Chr_04	HMMer	Partial Trim	3240139	3240228	.	-	.	ID=pathogen_EmW_Chr_04_3240139_3240228;note=score_6.9,;note=eval_10;colour=8
pathogen_EmW_Chr_04	Blast	Partial Trim	3240875	3241065	224	-	.	colour=2
pathogen_EmW_Chr_04	Blast	Partial Trim	3280428	3280624	191	+	.	colour=2
pathogen_EmW_Chr_04	HMMer	Partial Trim	3437176	3437257	.	-	.	ID=pathogen_EmW_Chr_04_3437176_3437257;note=score_14.3,;note=eval_0.058;colour=8
pathogen_EmW_Chr_04	HMMer	Partial Trim	3668546	3668628	.	-	.	ID=pathogen_EmW_Chr_04_3668546_3668628;note=score_6.7,;note=eval_12;colour=8
pathogen_EmW_Chr_04	Blast	Partial Trim	3883170	3883369	254	-	.	colour=2
pathogen_EmW_Chr_04	HMMer	Partial Trim	3883620	3883804	.	+	.	ID=pathogen_EmW_Chr_04_3883620_3883804;note=score_78.9,;note=eval_2.1e-21;colour=8
pathogen_EmW_Chr_04	HMMer	Partial Trim	3957245	3957424	.	+	.	ID=pathogen_EmW_Chr_04_3957245_3957424;note=score_20.7,;note=eval_0.0007;colour=8
pathogen_EmW_Chr_04	HMMer	Partial Trim	4020256	4020435	.	+	.	ID=pathogen_EmW_Chr_04_4020256_4020435;note=score_183.6,;note=eval_6.4e-53;colour=8
pathogen_EmW_Chr_04	HMMer	Partial Trim	4098174	4098352	.	+	.	ID=pathogen_EmW_Chr_04_4098174_4098352;note=score_74.0,;note=eval_6.5e-20;colour=8
pathogen_EmW_Chr_04	HMMer	Partial Trim	4195128	4195314	.	+	.	ID=pathogen_EmW_Chr_04_4195128_4195314;note=score_163.0,;note=eval_1.1e-46;colour=8
pathogen_EmW_Chr_04	Blast	Partial Trim	4263443	4263627	207	-	.	colour=2
pathogen_EmW_Chr_04	HMMer	Partial Trim	4408763	4408949	.	+	.	ID=pathogen_EmW_Chr_04_4408763_4408949;note=score_165.2,;note=eval_2.3e-47;colour=8
pathogen_EmW_Chr_04	Blast	Partial Trim	4432781	4432976	195	-	.	colour=2
pathogen_EmW_Chr_04	Blast	Partial Trim	4433396	4433582	226	+	.	colour=2
pathogen_EmW_Chr_04	HMMer	Partial Trim	4511627	4511821	.	+	.	ID=pathogen_EmW_Chr_04_4511627_4511821;note=score_17.8,;note=eval_0.0052;colour=8
pathogen_EmW_Chr_04	Blast	Partial Trim	4535188	4535315	204	+	.	colour=2
pathogen_EmW_Chr_04	HMMer	Partial Trim	4540497	4540685	.	+	.	ID=pathogen_EmW_Chr_04_4540497_4540685;note=score_239.3,;note=eval_1.1e-69;colour=8
pathogen_EmW_Chr_04	HMMer	Partial Trim	4578603	4578785	.	+	.	ID=pathogen_EmW_Chr_04_4578603_4578785;note=score_196.2,;note=eval_1.1e-56;colour=8
pathogen_EmW_Chr_04	HMMer	Partial Trim	4580156	4580349	.	+	.	ID=pathogen_EmW_Chr_04_4580156_4580349;note=score_245.3,;note=eval_1.7e-71;colour=8
pathogen_EmW_Chr_04	HMMer	Partial Trim	4599851	4600041	.	+	.	ID=pathogen_EmW_Chr_04_4599851_4600041;note=score_8.2,;note=eval_4.1;colour=8
pathogen_EmW_Chr_04	HMMer	Partial Trim	4717124	4717300	.	+	.	ID=pathogen_EmW_Chr_04_4717124_4717300;note=score_146.9,;note=eval_7.1e-42;colour=8
pathogen_EmW_Chr_04	Blast	Partial Trim	4770918	4771102	202	-	.	colour=2
pathogen_EmW_Chr_04	HMMer	Partial Trim	4774600	4774803	.	+	.	ID=pathogen_EmW_Chr_04_4774600_4774803;note=score_280.5,;note=eval_4.3e-82;colour=8
pathogen_EmW_Chr_04	HMMer	Partial Trim	4835419	4835614	.	+	.	ID=pathogen_EmW_Chr_04_4835419_4835614;note=score_216.2,;note=eval_1e-62;colour=8
pathogen_EmW_Chr_04	HMMer	Partial Trim	4836212	4836408	.	+	.	ID=pathogen_EmW_Chr_04_4836212_4836408;note=score_202.8,;note=eval_1.1e-58;colour=8
pathogen_EmW_Chr_04	HMMer	Partial Trim	4876801	4876996	.	+	.	ID=pathogen_EmW_Chr_04_4876801_4876996;note=score_293.2,;note=eval_6.8e-86;colour=8
pathogen_EmW_Chr_04	Blast	Partial Trim	4932953	4933137	180	-	.	colour=2
pathogen_EmW_Chr_04	HMMer	Partial Trim	4960126	4960329	.	+	.	ID=pathogen_EmW_Chr_04_4960126_4960329;note=score_18.6,;note=eval_0.0031;colour=8
pathogen_EmW_Chr_04	HMMer	Partial Trim	5099180	5099279	.	-	.	ID=pathogen_EmW_Chr_04_5099180_5099279;note=score_6.3,;note=eval_15;colour=8
pathogen_EmW_Chr_04	HMMer	Partial Trim	5146565	5146730	.	+	.	ID=pathogen_EmW_Chr_04_5146565_5146730;note=score_12.1,;note=eval_0.27;colour=8
pathogen_EmW_Chr_04	HMMer	Partial Trim	5147898	5148097	.	+	.	ID=pathogen_EmW_Chr_04_5147898_5148097;note=score_250.0,;note=eval_6.7e-73;colour=8
pathogen_EmW_Chr_04	HMMer	Partial Trim	5208403	5208581	.	+	.	ID=pathogen_EmW_Chr_04_5208403_5208581;note=score_90.0,;note=eval_9.8e-25;colour=8
pathogen_EmW_Chr_04	Blast	Partial Trim	5230467	5230662	217	+	.	colour=2
pathogen_EmW_Chr_04	Blast	Partial Trim	5289486	5289630	209	-	.	colour=2
pathogen_EmW_Chr_04	HMMer	Partial Trim	5348795	5348860	.	-	.	ID=pathogen_EmW_Chr_04_5348795_5348860;note=score_27.2,;note=eval_8.1e-06;colour=8
pathogen_EmW_Chr_04	HMMer	Partial Trim	5435561	5435754	.	+	.	ID=pathogen_EmW_Chr_04_5435561_5435754;note=score_191.1,;note=eval_3.5e-55;colour=8
pathogen_EmW_Chr_04	HMMer	Partial Trim	5538502	5538697	.	+	.	ID=pathogen_EmW_Chr_04_5538502_5538697;note=score_27.8,;note=eval_5.2e-06;colour=8
pathogen_EmW_Chr_04	HMMer	Partial Trim	5583708	5583893	.	+	.	ID=pathogen_EmW_Chr_04_5583708_5583893;note=score_152.6,;note=eval_1.4e-43;colour=8
pathogen_EmW_Chr_04	HMMer	Partial Trim	5681706	5681901	.	+	.	ID=pathogen_EmW_Chr_04_5681706_5681901;note=score_222.8,;note=eval_1e-64;colour=8
pathogen_EmW_Chr_04	Blast	Partial Trim	5682451	5682643	172	+	.	colour=2
pathogen_EmW_Chr_04	HMMer	Partial Trim	5854388	5854575	.	+	.	ID=pathogen_EmW_Chr_04_5854388_5854575;note=score_84.3,;note=eval_5e-23;colour=8
pathogen_EmW_Chr_04	Blast	Partial Trim	5943873	5944070	213	+	.	colour=2
pathogen_EmW_Chr_04	HMMer	Partial Trim	5973582	5973750	.	+	.	ID=pathogen_EmW_Chr_04_5973582_5973750;note=score_11.4,;note=eval_0.43;colour=8
pathogen_EmW_Chr_04	HMMer	Partial Trim	6037821	6038003	.	+	.	ID=pathogen_EmW_Chr_04_6037821_6038003;note=score_80.1,;note=eval_9.6e-22;colour=8
pathogen_EmW_Chr_04	HMMer	Partial Trim	6038652	6038838	.	+	.	ID=pathogen_EmW_Chr_04_6038652_6038838;note=score_43.7,;note=eval_8.6e-11;colour=8
pathogen_EmW_Chr_04	Blast	Partial Trim	6067802	6067857	76.8	-	.	colour=2
pathogen_EmW_Chr_04	Blast	Partial Trim	6241150	6241347	257	-	.	colour=2
pathogen_EmW_Chr_04	HMMer	Partial Trim	6307869	6308060	.	+	.	ID=pathogen_EmW_Chr_04_6307869_6308060;note=score_29.7,;note=eval_1.4e-06;colour=8
pathogen_EmW_Chr_04	HMMer	Partial Trim	6396076	6396260	.	+	.	ID=pathogen_EmW_Chr_04_6396076_6396260;note=score_186.9,;note=eval_6.6e-54;colour=8
pathogen_EmW_Chr_04	Blast	Partial Trim	6421726	6421921	172	+	.	colour=2
pathogen_EmW_Chr_04	HMMer	Partial Trim	6516865	6517050	.	+	.	ID=pathogen_EmW_Chr_04_6516865_6517050;note=score_19.6,;note=eval_0.0016;colour=8
pathogen_EmW_Chr_04	HMMer	Partial Trim	655964	656151	.	+	.	ID=pathogen_EmW_Chr_04_655964_656151;note=score_27.5,;note=eval_6.3e-06;colour=8
pathogen_EmW_Chr_04	Blast	Partial Trim	6585949	6586090	182	-	.	colour=2
pathogen_EmW_Chr_04	HMMer	Partial Trim	6586456	6586643	.	+	.	ID=pathogen_EmW_Chr_04_6586456_6586643;note=score_198.1,;note=eval_2.9e-57;colour=8
pathogen_EmW_Chr_04	Blast	Partial Trim	6618107	6618297	202	-	.	colour=2
pathogen_EmW_Chr_04	HMMer	Partial Trim	6619045	6619211	.	+	.	ID=pathogen_EmW_Chr_04_6619045_6619211;note=score_122.0,;note=eval_2.2e-34;colour=8
pathogen_EmW_Chr_04	HMMer	Partial Trim	6803038	6803158	.	+	.	ID=pathogen_EmW_Chr_04_6803038_6803158;note=score_62.1,;note=eval_2.4e-16;colour=8
pathogen_EmW_Chr_04	HMMer	Partial Trim	6809804	6809874	.	-	.	ID=pathogen_EmW_Chr_04_6809804_6809874;note=score_15.6,;note=eval_0.024;colour=8
pathogen_EmW_Chr_04	Blast	Partial Trim	6843248	6843318	75.0	-	.	colour=2
pathogen_EmW_Chr_04	HMMer	Partial Trim	6974842	6975040	.	+	.	ID=pathogen_EmW_Chr_04_6974842_6975040;note=score_230.4,;note=eval_5.4e-67;colour=8
pathogen_EmW_Chr_04	HMMer	Partial Trim	7078980	7079175	.	+	.	ID=pathogen_EmW_Chr_04_7078980_7079175;note=score_8.0,;note=eval_4.7;colour=8
pathogen_EmW_Chr_04	HMMer	Partial Trim	7130092	7130285	.	+	.	ID=pathogen_EmW_Chr_04_7130092_7130285;note=score_32.4,;note=eval_2.1e-07;colour=8
pathogen_EmW_Chr_04	Blast	Partial Trim	7202686	7202880	300	+	.	colour=2
pathogen_EmW_Chr_04	Blast	Partial Trim	7252123	7252320	241	+	.	colour=2
pathogen_EmW_Chr_04	HMMer	Partial Trim	7258258	7258413	.	+	.	ID=pathogen_EmW_Chr_04_7258258_7258413;note=score_136.0,;note=eval_1.4e-38;colour=8
pathogen_EmW_Chr_04	Blast	Partial Trim	7296140	7296351	230	+	.	colour=2
pathogen_EmW_Chr_04	HMMer	Partial Trim	733547	733737	.	+	.	ID=pathogen_EmW_Chr_04_733547_733737;note=score_78.6,;note=eval_2.6e-21;colour=8
pathogen_EmW_Chr_04	Blast	Partial Trim	7433719	7433909	196	+	.	colour=2
pathogen_EmW_Chr_04	HMMer	Partial Trim	7449473	7449545	.	-	.	ID=pathogen_EmW_Chr_04_7449473_7449545;note=score_13.0,;note=eval_0.15;colour=8
pathogen_EmW_Chr_04	Blast	Partial Trim	7508944	7509132	145	+	.	colour=2
pathogen_EmW_Chr_04	HMMer	Partial Trim	7515082	7515274	.	+	.	ID=pathogen_EmW_Chr_04_7515082_7515274;note=score_82.1,;note=eval_2.4e-22;colour=8
pathogen_EmW_Chr_04	HMMer	Partial Trim	7535635	7535783	.	+	.	ID=pathogen_EmW_Chr_04_7535635_7535783;note=score_117.3,;note=eval_6.1e-33;colour=8
pathogen_EmW_Chr_04	HMMer	Partial Trim	7660769	7660943	.	+	.	ID=pathogen_EmW_Chr_04_7660769_7660943;note=score_57.1,;note=eval_7.9e-15;colour=8
pathogen_EmW_Chr_04	HMMer	Partial Trim	7661574	7661755	.	+	.	ID=pathogen_EmW_Chr_04_7661574_7661755;note=score_39.7,;note=eval_1.4e-09;colour=8
pathogen_EmW_Chr_04	Blast	Partial Trim	7666137	7666328	202	+	.	colour=2
pathogen_EmW_Chr_04	Blast	Partial Trim	7750703	7750900	252	+	.	colour=2
pathogen_EmW_Chr_04	HMMer	Partial Trim	7800814	7800896	.	-	.	ID=pathogen_EmW_Chr_04_7800814_7800896;note=score_9.6,;note=eval_1.6;colour=8
pathogen_EmW_Chr_04	HMMer	Partial Trim	7817002	7817196	.	+	.	ID=pathogen_EmW_Chr_04_7817002_7817196;note=score_141.5,;note=eval_3e-40;colour=8
pathogen_EmW_Chr_04	HMMer	Partial Trim	789300	789499	.	+	.	ID=pathogen_EmW_Chr_04_789300_789499;note=score_258.8,;note=eval_1.5e-75;colour=8
pathogen_EmW_Chr_04	HMMer	Partial Trim	7910044	7910238	.	+	.	ID=pathogen_EmW_Chr_04_7910044_7910238;note=score_198.1,;note=eval_2.8e-57;colour=8
pathogen_EmW_Chr_04	HMMer	Partial Trim	8011169	8011339	.	+	.	ID=pathogen_EmW_Chr_04_8011169_8011339;note=score_70.8,;note=eval_6e-19;colour=8
pathogen_EmW_Chr_04	HMMer	Partial Trim	8018529	8018715	.	+	.	ID=pathogen_EmW_Chr_04_8018529_8018715;note=score_130.4,;note=eval_6.6e-37;colour=8
pathogen_EmW_Chr_04	HMMer	Partial Trim	8019425	8019599	.	+	.	ID=pathogen_EmW_Chr_04_8019425_8019599;note=score_80.6,;note=eval_6.5e-22;colour=8
pathogen_EmW_Chr_04	Blast	Partial Trim	8043534	8043737	174	+	.	colour=2
pathogen_EmW_Chr_04	Blast	Partial Trim	8049381	8049577	206	+	.	colour=2
pathogen_EmW_Chr_04	HMMer	Partial Trim	8123413	8123482	.	-	.	ID=pathogen_EmW_Chr_04_8123413_8123482;note=score_9.0,;note=eval_2.3;colour=8
pathogen_EmW_Chr_04	HMMer	Partial Trim	8179329	8179523	.	+	.	ID=pathogen_EmW_Chr_04_8179329_8179523;note=score_226.7,;note=eval_7.2e-66;colour=8
pathogen_EmW_Chr_04	HMMer	Partial Trim	8216852	8217043	.	+	.	ID=pathogen_EmW_Chr_04_8216852_8217043;note=score_225.4,;note=eval_1.7e-65;colour=8
pathogen_EmW_Chr_04	HMMer	Partial Trim	8242617	8242812	.	+	.	ID=pathogen_EmW_Chr_04_8242617_8242812;note=score_293.4,;note=eval_6e-86;colour=8
pathogen_EmW_Chr_04	Blast	Partial Trim	8243394	8243595	250	+	.	colour=2
pathogen_EmW_Chr_04	HMMer	Partial Trim	8309308	8309486	.	+	.	ID=pathogen_EmW_Chr_04_8309308_8309486;note=score_138.4,;note=eval_2.7e-39;colour=8
pathogen_EmW_Chr_04	HMMer	Partial Trim	8326865	8327036	.	+	.	ID=pathogen_EmW_Chr_04_8326865_8327036;note=score_35.1,;note=eval_3.4e-08;colour=8
pathogen_EmW_Chr_04	HMMer	Partial Trim	8363208	8363384	.	+	.	ID=pathogen_EmW_Chr_04_8363208_8363384;note=score_201.6,;note=eval_2.6e-58;colour=8
pathogen_EmW_Chr_04	Blast	Partial Trim	8394178	8394370	209	-	.	colour=2
pathogen_EmW_Chr_04	HMMer	Partial Trim	8447118	8447268	.	+	.	ID=pathogen_EmW_Chr_04_8447118_8447268;note=score_25.8,;note=eval_2.1e-05;colour=8
pathogen_EmW_Chr_04	HMMer	Partial Trim	8469839	8470034	.	+	.	ID=pathogen_EmW_Chr_04_8469839_8470034;note=score_237.2,;note=eval_4.8e-69;colour=8
pathogen_EmW_Chr_04	HMMer	Partial Trim	8500385	8500571	.	+	.	ID=pathogen_EmW_Chr_04_8500385_8500571;note=score_124.7,;note=eval_3.4e-35;colour=8
pathogen_EmW_Chr_04	HMMer	Partial Trim	8501242	8501405	.	+	.	ID=pathogen_EmW_Chr_04_8501242_8501405;note=score_60.9,;note=eval_5.7e-16;colour=8
pathogen_EmW_Chr_04	HMMer	Partial Trim	8512006	8512077	.	-	.	ID=pathogen_EmW_Chr_04_8512006_8512077;note=score_8.0,;note=eval_4.7;colour=8
pathogen_EmW_Chr_04	HMMer	Partial Trim	8512191	8512382	.	+	.	ID=pathogen_EmW_Chr_04_8512191_8512382;note=score_178.6,;note=eval_2.1e-51;colour=8
pathogen_EmW_Chr_04	Blast	Partial Trim	8708149	8708329	202	+	.	colour=2
pathogen_EmW_Chr_04	HMMer	Partial Trim	8917870	8918063	.	+	.	ID=pathogen_EmW_Chr_04_8917870_8918063;note=score_26.6,;note=eval_1.2e-05;colour=8
pathogen_EmW_Chr_04	Blast	Partial Trim	9010029	9010227	292	-	.	colour=2
pathogen_EmW_Chr_04	Blast	Partial Trim	9010581	9010773	187	-	.	colour=2
pathogen_EmW_Chr_04	HMMer	Partial Trim	9010915	9011063	.	+	.	ID=pathogen_EmW_Chr_04_9010915_9011063;note=score_19.2,;note=eval_0.002;colour=8
pathogen_EmW_Chr_04	Blast	Partial Trim	9011857	9012052	283	+	.	colour=2
pathogen_EmW_Chr_04	HMMer	Partial Trim	9048982	9049175	.	+	.	ID=pathogen_EmW_Chr_04_9048982_9049175;note=score_10.5,;note=eval_0.83;colour=8
pathogen_EmW_Chr_04	Blast	Partial Trim	9065875	9066071	279	+	.	colour=2
pathogen_EmW_Chr_04	HMMer	Partial Trim	9165620	9165813	.	+	.	ID=pathogen_EmW_Chr_04_9165620_9165813;note=score_45.1,;note=eval_3.2e-11;colour=8
pathogen_EmW_Chr_04	Blast	Partial Trim	9198826	9199003	193	+	.	colour=2
pathogen_EmW_Chr_04	HMMer	Partial Trim	9244564	9244745	.	+	.	ID=pathogen_EmW_Chr_04_9244564_9244745;note=score_13.8,;note=eval_0.084;colour=8
pathogen_EmW_Chr_04	HMMer	Partial Trim	9467923	9468114	.	+	.	ID=pathogen_EmW_Chr_04_9467923_9468114;note=score_23.7,;note=eval_8.9e-05;colour=8
pathogen_EmW_Chr_04	HMMer	Partial Trim	9527032	9527224	.	+	.	ID=pathogen_EmW_Chr_04_9527032_9527224;note=score_8.2,;note=eval_4.1;colour=8
pathogen_EmW_Chr_04	HMMer	Partial Trim	9539952	9540032	.	-	.	ID=pathogen_EmW_Chr_04_9539952_9540032;note=score_14.0,;note=eval_0.076;colour=8
pathogen_EmW_Chr_04	HMMer	Partial Trim	9569131	9569313	.	+	.	ID=pathogen_EmW_Chr_04_9569131_9569313;note=score_11.0,;note=eval_0.59;colour=8
pathogen_EmW_Chr_04	HMMer	Partial Trim	9588245	9588411	.	+	.	ID=pathogen_EmW_Chr_04_9588245_9588411;note=score_85.7,;note=eval_1.9e-23;colour=8
pathogen_EmW_Chr_04	Blast	Partial Trim	9759867	9760059	265	+	.	colour=2
pathogen_EmW_Chr_04	EST	Partial Trim	10776867	10776971	195	+	.	colour=7
pathogen_EmW_Chr_04	EST	Partial Trim	10776859	10776971	209	+	.	colour=7
pathogen_EmW_Chr_04	EST	Partial Trim	10476312	10476428	217	-	.	colour=7
pathogen_EmW_Chr_04	EST	Partial Trim	10474534	10474656	228	-	.	colour=7
pathogen_EmW_Chr_04	EST	Partial Trim	10481164	10481323	296	-	.	colour=7
pathogen_EmW_Chr_04	EST	Partial Trim	10481164	10481330	309	-	.	colour=7
pathogen_EmW_Chr_04	EST	Partial Trim	10483899	10484071	320	-	.	colour=7
pathogen_EmW_Chr_04	EST	Partial Trim	10483899	10484079	335	-	.	colour=7
pathogen_EmW_Chr_04	EST	Partial Trim	10483867	10484079	394	-	.	colour=7
pathogen_EmW_Chr_04	EST	Partial Trim	10478083	10478303	409	-	.	colour=7
pathogen_EmW_Chr_04	EST	Partial Trim	12134309	12134552	451	-	.	colour=7
pathogen_EmW_Chr_04	EST	Partial Trim	12134292	12134552	483	-	.	colour=7
pathogen_EmW_Chr_04	EST	Partial Trim	12134292	12134553	484	-	.	colour=7
pathogen_EmW_Chr_04	EST	Partial Trim	12134292	12134559	496	-	.	colour=7
pathogen_EmW_Chr_04	EST	Partial Trim	12134293	12134560	496	-	.	colour=7
pathogen_EmW_Chr_04	EST	Partial Trim	12134292	12134560	497	-	.	colour=7
pathogen_EmW_Chr_04	EST	Partial Trim	12134296	12134567	503	-	.	colour=7
pathogen_EmW_Chr_04	EST	Partial Trim	12134295	12134567	505	-	.	colour=7
pathogen_EmW_Chr_04	EST	Partial Trim	12134292	12134565	507	-	.	colour=7
pathogen_EmW_Chr_04	EST	Partial Trim	12134292	12134567	510	-	.	colour=7
pathogen_EmW_Chr_04	EST	Partial Trim	12134292	12134570	516	-	.	colour=7
pathogen_EmW_Chr_04	EST	Partial Trim	7296243	7296284	78.7	+	.	colour=7
pathogen_EmW_Chr_04	EST	Partial Trim	10474583	10474656	137	-	.	colour=7
pathogen_EmW_Chr_05	HMMer	Partial Trim	10095273	10095462	.	+	.	ID=pathogen_EmW_Chr_05_10095273_10095462;note=score_14.0,;note=eval_0.077;colour=8
pathogen_EmW_Chr_05	HMMer	Partial Trim	10126310	10126505	.	+	.	ID=pathogen_EmW_Chr_05_10126310_10126505;note=score_246.8,;note=eval_6.1e-72;colour=8
pathogen_EmW_Chr_05	HMMer	Partial Trim	10139536	10139730	.	+	.	ID=pathogen_EmW_Chr_05_10139536_10139730;note=score_167.4,;note=eval_4.8e-48;colour=8
pathogen_EmW_Chr_05	Blast	Partial Trim	10182739	10182882	209	-	.	colour=2
pathogen_EmW_Chr_05	HMMer	Partial Trim	10277115	10277305	.	+	.	ID=pathogen_EmW_Chr_05_10277115_10277305;note=score_9.5,;note=eval_1.7;colour=8
pathogen_EmW_Chr_05	HMMer	Partial Trim	10294980	10295170	.	+	.	ID=pathogen_EmW_Chr_05_10294980_10295170;note=score_197.0,;note=eval_5.9e-57;colour=8
pathogen_EmW_Chr_05	HMMer	Partial Trim	10353527	10353719	.	+	.	ID=pathogen_EmW_Chr_05_10353527_10353719;note=score_235.7,;note=eval_1.4e-68;colour=8
pathogen_EmW_Chr_05	Blast	Partial Trim	10568554	10568746	165	-	.	colour=2
pathogen_EmW_Chr_05	HMMer	Partial Trim	10585751	10585942	.	+	.	ID=pathogen_EmW_Chr_05_10585751_10585942;note=score_210.0,;note=eval_7.6e-61;colour=8
pathogen_EmW_Chr_05	Blast	Partial Trim	10592252	10592448	257	-	.	colour=2
pathogen_EmW_Chr_05	Blast	Partial Trim	10593003	10593197	237	-	.	colour=2
pathogen_EmW_Chr_05	HMMer	Partial Trim	10602599	10602785	.	+	.	ID=pathogen_EmW_Chr_05_10602599_10602785;note=score_34.1,;note=eval_6.5e-08;colour=8
pathogen_EmW_Chr_05	HMMer	Partial Trim	10603420	10603590	.	+	.	ID=pathogen_EmW_Chr_05_10603420_10603590;note=score_159.0,;note=eval_1.7e-45;colour=8
pathogen_EmW_Chr_05	HMMer	Partial Trim	10604137	10604212	.	-	.	ID=pathogen_EmW_Chr_05_10604137_10604212;note=score_9.5,;note=eval_1.6;colour=8
pathogen_EmW_Chr_05	Blast	Partial Trim	10615713	10615909	252	-	.	colour=2
pathogen_EmW_Chr_05	Blast	Partial Trim	10616464	10616658	248	-	.	colour=2
pathogen_EmW_Chr_05	HMMer	Partial Trim	10620321	10620484	.	+	.	ID=pathogen_EmW_Chr_05_10620321_10620484;note=score_32.4,;note=eval_2.2e-07;colour=8
pathogen_EmW_Chr_05	HMMer	Partial Trim	10625212	10625288	.	-	.	ID=pathogen_EmW_Chr_05_10625212_10625288;note=score_12.0,;note=eval_0.29;colour=8
pathogen_EmW_Chr_05	HMMer	Partial Trim	10633639	10633832	.	+	.	ID=pathogen_EmW_Chr_05_10633639_10633832;note=score_103.8,;note=eval_6.7e-29;colour=8
pathogen_EmW_Chr_05	HMMer	Partial Trim	10640324	10640516	.	+	.	ID=pathogen_EmW_Chr_05_10640324_10640516;note=score_260.3,;note=eval_5.5e-76;colour=8
pathogen_EmW_Chr_05	HMMer	Partial Trim	10669874	10670043	.	+	.	ID=pathogen_EmW_Chr_05_10669874_10670043;note=score_15.4,;note=eval_0.027;colour=8
pathogen_EmW_Chr_05	Blast	Partial Trim	10694269	10694466	274	+	.	colour=2
pathogen_EmW_Chr_05	Blast	Partial Trim	10708245	10708441	241	+	.	colour=2
pathogen_EmW_Chr_05	Blast	Partial Trim	10797180	10797376	207	-	.	colour=2
pathogen_EmW_Chr_05	Blast	Partial Trim	10876464	10876561	91.6	-	.	colour=2
pathogen_EmW_Chr_05	Blast	Partial Trim	10900521	10900716	206	+	.	colour=2
pathogen_EmW_Chr_05	Blast	Partial Trim	11029063	11029258	206	-	.	colour=2
pathogen_EmW_Chr_05	HMMer	Partial Trim	11171941	11172127	.	+	.	ID=pathogen_EmW_Chr_05_11171941_11172127;note=score_148.8,;note=eval_1.9e-42;colour=8
pathogen_EmW_Chr_05	HMMer	Partial Trim	11263310	11263380	.	-	.	ID=pathogen_EmW_Chr_05_11263310_11263380;note=score_8.3,;note=eval_3.8;colour=8
pathogen_EmW_Chr_05	Blast	Partial Trim	11269803	11270000	274	+	.	colour=2
pathogen_EmW_Chr_05	HMMer	Partial Trim	11270871	11270954	.	-	.	ID=pathogen_EmW_Chr_05_11270871_11270954;note=score_7.5,;note=eval_6.5;colour=8
pathogen_EmW_Chr_05	Blast	Partial Trim	11367329	11367518	235	-	.	colour=2
pathogen_EmW_Chr_05	HMMer	Partial Trim	11368967	11369157	.	+	.	ID=pathogen_EmW_Chr_05_11368967_11369157;note=score_50.1,;note=eval_1e-12;colour=8
pathogen_EmW_Chr_05	HMMer	Partial Trim	11378314	11378505	.	+	.	ID=pathogen_EmW_Chr_05_11378314_11378505;note=score_174.6,;note=eval_3.4e-50;colour=8
pathogen_EmW_Chr_05	Blast	Partial Trim	11412343	11412538	239	+	.	colour=2
pathogen_EmW_Chr_05	Blast	Partial Trim	11437699	11437894	183	+	.	colour=2
pathogen_EmW_Chr_05	HMMer	Partial Trim	11650014	11650200	.	+	.	ID=pathogen_EmW_Chr_05_11650014_11650200;note=score_134.3,;note=eval_4.5e-38;colour=8
pathogen_EmW_Chr_05	Blast	Partial Trim	11718765	11718960	211	-	.	colour=2
pathogen_EmW_Chr_05	HMMer	Partial Trim	1301882	1302008	.	-	.	ID=pathogen_EmW_Chr_05_1301882_1302008;note=score_25.2,;note=eval_3.1e-05;colour=8
pathogen_EmW_Chr_05	HMMer	Partial Trim	1465594	1465786	.	+	.	ID=pathogen_EmW_Chr_05_1465594_1465786;note=score_195.0,;note=eval_2.4e-56;colour=8
pathogen_EmW_Chr_05	HMMer	Partial Trim	1487121	1487313	.	+	.	ID=pathogen_EmW_Chr_05_1487121_1487313;note=score_195.0,;note=eval_2.4e-56;colour=8
pathogen_EmW_Chr_05	HMMer	Partial Trim	1519423	1519581	.	+	.	ID=pathogen_EmW_Chr_05_1519423_1519581;note=score_38.1,;note=eval_4.2e-09;colour=8
pathogen_EmW_Chr_05	Blast	Partial Trim	1550863	1551058	206	-	.	colour=2
pathogen_EmW_Chr_05	HMMer	Partial Trim	1565422	1565614	.	+	.	ID=pathogen_EmW_Chr_05_1565422_1565614;note=score_34.6,;note=eval_4.6e-08;colour=8
pathogen_EmW_Chr_05	HMMer	Partial Trim	1719586	1719788	.	+	.	ID=pathogen_EmW_Chr_05_1719586_1719788;note=score_50.8,;note=eval_6.1e-13;colour=8
pathogen_EmW_Chr_05	Blast	Partial Trim	1738326	1738521	261	-	.	colour=2
pathogen_EmW_Chr_05	HMMer	Partial Trim	1752134	1752329	.	+	.	ID=pathogen_EmW_Chr_05_1752134_1752329;note=score_268.8,;note=eval_1.5e-78;colour=8
pathogen_EmW_Chr_05	Blast	Partial Trim	1762111	1762308	263	-	.	colour=2
pathogen_EmW_Chr_05	Blast	Partial Trim	1762891	1763088	296	-	.	colour=2
pathogen_EmW_Chr_05	Blast	Partial Trim	1962676	1962871	209	-	.	colour=2
pathogen_EmW_Chr_05	Blast	Partial Trim	1989408	1989602	187	-	.	colour=2
pathogen_EmW_Chr_05	HMMer	Partial Trim	1997856	1998044	.	+	.	ID=pathogen_EmW_Chr_05_1997856_1998044;note=score_26.9,;note=eval_9.6e-06;colour=8
pathogen_EmW_Chr_05	HMMer	Partial Trim	2026507	2026692	.	+	.	ID=pathogen_EmW_Chr_05_2026507_2026692;note=score_19.7,;note=eval_0.0014;colour=8
pathogen_EmW_Chr_05	HMMer	Partial Trim	2027413	2027609	.	+	.	ID=pathogen_EmW_Chr_05_2027413_2027609;note=score_79.0,;note=eval_2e-21;colour=8
pathogen_EmW_Chr_05	Blast	Partial Trim	2049518	2049713	250	+	.	colour=2
pathogen_EmW_Chr_05	Blast	Partial Trim	2085322	2085518	252	-	.	colour=2
pathogen_EmW_Chr_05	HMMer	Partial Trim	211230	211327	.	-	.	ID=pathogen_EmW_Chr_05_211230_211327;note=score_34.5,;note=eval_5e-08;colour=8
pathogen_EmW_Chr_05	Blast	Partial Trim	2214554	2214750	235	-	.	colour=2
pathogen_EmW_Chr_05	HMMer	Partial Trim	2512931	2513127	.	+	.	ID=pathogen_EmW_Chr_05_2512931_2513127;note=score_219.7,;note=eval_8.9e-64;colour=8
pathogen_EmW_Chr_05	Blast	Partial Trim	2553800	2553996	224	-	.	colour=2
pathogen_EmW_Chr_05	HMMer	Partial Trim	2761890	2762082	.	+	.	ID=pathogen_EmW_Chr_05_2761890_2762082;note=score_185.5,;note=eval_1.8e-53;colour=8
pathogen_EmW_Chr_05	Blast	Partial Trim	2762664	2762861	324	+	.	colour=2
pathogen_EmW_Chr_05	HMMer	Partial Trim	2763289	2763458	.	+	.	ID=pathogen_EmW_Chr_05_2763289_2763458;note=score_140.7,;note=eval_5.5e-40;colour=8
pathogen_EmW_Chr_05	Blast	Partial Trim	2842605	2842786	195	+	.	colour=2
pathogen_EmW_Chr_05	HMMer	Partial Trim	2928493	2928687	.	+	.	ID=pathogen_EmW_Chr_05_2928493_2928687;note=score_222.2,;note=eval_1.6e-64;colour=8
pathogen_EmW_Chr_05	HMMer	Partial Trim	2929267	2929401	.	+	.	ID=pathogen_EmW_Chr_05_2929267_2929401;note=score_60.8,;note=eval_6.1e-16;colour=8
pathogen_EmW_Chr_05	HMMer	Partial Trim	2954584	2954777	.	+	.	ID=pathogen_EmW_Chr_05_2954584_2954777;note=score_17.1,;note=eval_0.0087;colour=8
pathogen_EmW_Chr_05	Blast	Partial Trim	3164232	3164420	268	+	.	colour=2
pathogen_EmW_Chr_05	HMMer	Partial Trim	3164574	3164742	.	+	.	ID=pathogen_EmW_Chr_05_3164574_3164742;note=score_60.3,;note=eval_8.5e-16;colour=8
pathogen_EmW_Chr_05	HMMer	Partial Trim	324043	324235	.	+	.	ID=pathogen_EmW_Chr_05_324043_324235;note=score_214.4,;note=eval_3.6e-62;colour=8
pathogen_EmW_Chr_05	HMMer	Partial Trim	3244786	3244978	.	+	.	ID=pathogen_EmW_Chr_05_3244786_3244978;note=score_35.2,;note=eval_3.1e-08;colour=8
pathogen_EmW_Chr_05	HMMer	Partial Trim	3383022	3383211	.	+	.	ID=pathogen_EmW_Chr_05_3383022_3383211;note=score_188.8,;note=eval_1.7e-54;colour=8
pathogen_EmW_Chr_05	HMMer	Partial Trim	3533083	3533269	.	+	.	ID=pathogen_EmW_Chr_05_3533083_3533269;note=score_14.9,;note=eval_0.04;colour=8
pathogen_EmW_Chr_05	Blast	Partial Trim	3548182	3548378	246	+	.	colour=2
pathogen_EmW_Chr_05	Blast	Partial Trim	3589610	3589788	122	+	.	colour=2
pathogen_EmW_Chr_05	Blast	Partial Trim	3590157	3590350	191	-	.	colour=2
pathogen_EmW_Chr_05	Blast	Partial Trim	3590983	3591175	191	+	.	colour=2
pathogen_EmW_Chr_05	HMMer	Partial Trim	3947629	3947760	.	-	.	ID=pathogen_EmW_Chr_05_3947629_3947760;note=score_26.0,;note=eval_1.8e-05;colour=8
pathogen_EmW_Chr_05	HMMer	Partial Trim	3947862	3947938	.	-	.	ID=pathogen_EmW_Chr_05_3947862_3947938;note=score_21.7,;note=eval_0.00036;colour=8
pathogen_EmW_Chr_05	HMMer	Partial Trim	3948624	3948810	.	+	.	ID=pathogen_EmW_Chr_05_3948624_3948810;note=score_141.4,;note=eval_3.3e-40;colour=8
pathogen_EmW_Chr_05	HMMer	Partial Trim	3974409	3974583	.	+	.	ID=pathogen_EmW_Chr_05_3974409_3974583;note=score_60.0,;note=eval_1e-15;colour=8
pathogen_EmW_Chr_05	HMMer	Partial Trim	4093888	4094097	.	+	.	ID=pathogen_EmW_Chr_05_4093888_4094097;note=score_171.2,;note=eval_3.6e-49;colour=8
pathogen_EmW_Chr_05	HMMer	Partial Trim	4094792	4094959	.	+	.	ID=pathogen_EmW_Chr_05_4094792_4094959;note=score_27.7,;note=eval_5.4e-06;colour=8
pathogen_EmW_Chr_05	HMMer	Partial Trim	4192560	4192751	.	+	.	ID=pathogen_EmW_Chr_05_4192560_4192751;note=score_17.4,;note=eval_0.007;colour=8
pathogen_EmW_Chr_05	Blast	Partial Trim	421536	421736	267	+	.	colour=2
pathogen_EmW_Chr_05	HMMer	Partial Trim	4266453	4266641	.	+	.	ID=pathogen_EmW_Chr_05_4266453_4266641;note=score_64.6,;note=eval_4.4e-17;colour=8
pathogen_EmW_Chr_05	HMMer	Partial Trim	4267215	4267343	.	+	.	ID=pathogen_EmW_Chr_05_4267215_4267343;note=score_84.9,;note=eval_3.3e-23;colour=8
pathogen_EmW_Chr_05	HMMer	Partial Trim	4267495	4267680	.	+	.	ID=pathogen_EmW_Chr_05_4267495_4267680;note=score_19.4,;note=eval_0.0018;colour=8
pathogen_EmW_Chr_05	HMMer	Partial Trim	4319654	4319822	.	+	.	ID=pathogen_EmW_Chr_05_4319654_4319822;note=score_10.8,;note=eval_0.66;colour=8
pathogen_EmW_Chr_05	HMMer	Partial Trim	4328257	4328453	.	+	.	ID=pathogen_EmW_Chr_05_4328257_4328453;note=score_209.9,;note=eval_7.7e-61;colour=8
pathogen_EmW_Chr_05	HMMer	Partial Trim	4424059	4424252	.	+	.	ID=pathogen_EmW_Chr_05_4424059_4424252;note=score_44.5,;note=eval_4.9e-11;colour=8
pathogen_EmW_Chr_05	Blast	Partial Trim	4449214	4449396	235	-	.	colour=2
pathogen_EmW_Chr_05	HMMer	Partial Trim	4518136	4518328	.	+	.	ID=pathogen_EmW_Chr_05_4518136_4518328;note=score_214.9,;note=eval_2.5e-62;colour=8
pathogen_EmW_Chr_05	Blast	Partial Trim	4573387	4573583	285	+	.	colour=2
pathogen_EmW_Chr_05	HMMer	Partial Trim	4614212	4614376	.	+	.	ID=pathogen_EmW_Chr_05_4614212_4614376;note=score_10.7,;note=eval_0.74;colour=8
pathogen_EmW_Chr_05	HMMer	Partial Trim	4631688	4631876	.	+	.	ID=pathogen_EmW_Chr_05_4631688_4631876;note=score_8.2,;note=eval_4.1;colour=8
pathogen_EmW_Chr_05	HMMer	Partial Trim	4738079	4738266	.	+	.	ID=pathogen_EmW_Chr_05_4738079_4738266;note=score_7.2,;note=eval_8;colour=8
pathogen_EmW_Chr_05	Blast	Partial Trim	4769518	4769713	267	+	.	colour=2
pathogen_EmW_Chr_05	HMMer	Partial Trim	4796484	4796682	.	+	.	ID=pathogen_EmW_Chr_05_4796484_4796682;note=score_20.6,;note=eval_0.00076;colour=8
pathogen_EmW_Chr_05	Blast	Partial Trim	4829912	4830109	307	-	.	colour=2
pathogen_EmW_Chr_05	HMMer	Partial Trim	4836730	4836914	.	+	.	ID=pathogen_EmW_Chr_05_4836730_4836914;note=score_42.3,;note=eval_2.2e-10;colour=8
pathogen_EmW_Chr_05	Blast	Partial Trim	4866668	4866867	226	-	.	colour=2
pathogen_EmW_Chr_05	Blast	Partial Trim	4879848	4880045	180	-	.	colour=2
pathogen_EmW_Chr_05	HMMer	Partial Trim	4902890	4903082	.	+	.	ID=pathogen_EmW_Chr_05_4902890_4903082;note=score_194.2,;note=eval_4.2e-56;colour=8
pathogen_EmW_Chr_05	HMMer	Partial Trim	5176604	5176800	.	+	.	ID=pathogen_EmW_Chr_05_5176604_5176800;note=score_261.7,;note=eval_2e-76;colour=8
pathogen_EmW_Chr_05	HMMer	Partial Trim	5282791	5282980	.	+	.	ID=pathogen_EmW_Chr_05_5282791_5282980;note=score_88.8,;note=eval_2.3e-24;colour=8
pathogen_EmW_Chr_05	HMMer	Partial Trim	5313655	5313846	.	+	.	ID=pathogen_EmW_Chr_05_5313655_5313846;note=score_16.0,;note=eval_0.019;colour=8
pathogen_EmW_Chr_05	HMMer	Partial Trim	5390762	5390939	.	-	.	ID=pathogen_EmW_Chr_05_5390762_5390939;note=score_17.1,;note=eval_0.0084;colour=8
pathogen_EmW_Chr_05	HMMer	Partial Trim	5391039	5391188	.	-	.	ID=pathogen_EmW_Chr_05_5391039_5391188;note=score_12.4,;note=eval_0.23;colour=8
pathogen_EmW_Chr_05	HMMer	Partial Trim	5397850	5398046	.	+	.	ID=pathogen_EmW_Chr_05_5397850_5398046;note=score_242.7,;note=eval_1e-70;colour=8
pathogen_EmW_Chr_05	HMMer	Partial Trim	5463138	5463372	.	+	.	ID=pathogen_EmW_Chr_05_5463138_5463372;note=score_297.7,;note=eval_3e-87;colour=8
pathogen_EmW_Chr_05	Blast	Partial Trim	5589736	5589899	198	+	.	colour=2
pathogen_EmW_Chr_05	HMMer	Partial Trim	5590390	5590585	.	+	.	ID=pathogen_EmW_Chr_05_5590390_5590585;note=score_262.4,;note=eval_1.3e-76;colour=8
pathogen_EmW_Chr_05	HMMer	Partial Trim	5764447	5764640	.	+	.	ID=pathogen_EmW_Chr_05_5764447_5764640;note=score_214.8,;note=eval_2.7e-62;colour=8
pathogen_EmW_Chr_05	Blast	Partial Trim	5766113	5766311	276	-	.	colour=2
pathogen_EmW_Chr_05	HMMer	Partial Trim	5784056	5784241	.	+	.	ID=pathogen_EmW_Chr_05_5784056_5784241;note=score_234.2,;note=eval_3.9e-68;colour=8
pathogen_EmW_Chr_05	HMMer	Partial Trim	5804867	5805059	.	+	.	ID=pathogen_EmW_Chr_05_5804867_5805059;note=score_78.0,;note=eval_3.9e-21;colour=8
pathogen_EmW_Chr_05	Blast	Partial Trim	5874943	5875140	296	-	.	colour=2
pathogen_EmW_Chr_05	Blast	Partial Trim	5888666	5888863	291	+	.	colour=2
pathogen_EmW_Chr_05	HMMer	Partial Trim	5919420	5919587	.	+	.	ID=pathogen_EmW_Chr_05_5919420_5919587;note=score_8.8,;note=eval_2.8;colour=8
pathogen_EmW_Chr_05	HMMer	Partial Trim	5961123	5961310	.	+	.	ID=pathogen_EmW_Chr_05_5961123_5961310;note=score_15.6,;note=eval_0.025;colour=8
pathogen_EmW_Chr_05	HMMer	Partial Trim	6041750	6041930	.	+	.	ID=pathogen_EmW_Chr_05_6041750_6041930;note=score_6.7,;note=eval_11;colour=8
pathogen_EmW_Chr_05	HMMer	Partial Trim	6042641	6042832	.	+	.	ID=pathogen_EmW_Chr_05_6042641_6042832;note=score_26.6,;note=eval_1.2e-05;colour=8
pathogen_EmW_Chr_05	HMMer	Partial Trim	6048567	6048742	.	+	.	ID=pathogen_EmW_Chr_05_6048567_6048742;note=score_11.9,;note=eval_0.31;colour=8
pathogen_EmW_Chr_05	HMMer	Partial Trim	604881	605074	.	+	.	ID=pathogen_EmW_Chr_05_604881_605074;note=score_273.8,;note=eval_4.7e-80;colour=8
pathogen_EmW_Chr_05	Blast	Partial Trim	6080986	6081185	254	-	.	colour=2
pathogen_EmW_Chr_05	Blast	Partial Trim	6100914	6101104	279	-	.	colour=2
pathogen_EmW_Chr_05	Blast	Partial Trim	6103906	6104101	217	-	.	colour=2
pathogen_EmW_Chr_05	Blast	Partial Trim	6179811	6180006	267	+	.	colour=2
pathogen_EmW_Chr_05	HMMer	Partial Trim	6208538	6208733	.	+	.	ID=pathogen_EmW_Chr_05_6208538_6208733;note=score_301.5,;note=eval_2.1e-88;colour=8
pathogen_EmW_Chr_05	Blast	Partial Trim	6359287	6359494	195	-	.	colour=2
pathogen_EmW_Chr_05	HMMer	Partial Trim	6363590	6363786	.	+	.	ID=pathogen_EmW_Chr_05_6363590_6363786;note=score_243.8,;note=eval_5.1e-71;colour=8
pathogen_EmW_Chr_05	HMMer	Partial Trim	6418272	6418347	.	-	.	ID=pathogen_EmW_Chr_05_6418272_6418347;note=score_19.0,;note=eval_0.0024;colour=8
pathogen_EmW_Chr_05	HMMer	Partial Trim	6454197	6454338	.	+	.	ID=pathogen_EmW_Chr_05_6454197_6454338;note=score_109.8,;note=eval_1.1e-30;colour=8
pathogen_EmW_Chr_05	Blast	Partial Trim	6454932	6455129	257	+	.	colour=2
pathogen_EmW_Chr_05	HMMer	Partial Trim	6456442	6456517	.	-	.	ID=pathogen_EmW_Chr_05_6456442_6456517;note=score_7.2,;note=eval_8.2;colour=8
pathogen_EmW_Chr_05	Blast	Partial Trim	6988100	6988297	279	-	.	colour=2
pathogen_EmW_Chr_05	HMMer	Partial Trim	7015747	7015941	.	+	.	ID=pathogen_EmW_Chr_05_7015747_7015941;note=score_26.0,;note=eval_1.8e-05;colour=8
pathogen_EmW_Chr_05	HMMer	Partial Trim	7452912	7452983	.	-	.	ID=pathogen_EmW_Chr_05_7452912_7452983;note=score_8.0,;note=eval_4.8;colour=8
pathogen_EmW_Chr_05	Blast	Partial Trim	7582624	7582816	243	-	.	colour=2
pathogen_EmW_Chr_05	HMMer	Partial Trim	7635759	7635841	.	-	.	ID=pathogen_EmW_Chr_05_7635759_7635841;note=score_15.7,;note=eval_0.023;colour=8
pathogen_EmW_Chr_05	HMMer	Partial Trim	7733466	7733652	.	+	.	ID=pathogen_EmW_Chr_05_7733466_7733652;note=score_248.7,;note=eval_1.6e-72;colour=8
pathogen_EmW_Chr_05	HMMer	Partial Trim	7749614	7749681	.	-	.	ID=pathogen_EmW_Chr_05_7749614_7749681;note=score_24.5,;note=eval_5e-05;colour=8
pathogen_EmW_Chr_05	HMMer	Partial Trim	7860000	7860195	.	+	.	ID=pathogen_EmW_Chr_05_7860000_7860195;note=score_194.5,;note=eval_3.5e-56;colour=8
pathogen_EmW_Chr_05	HMMer	Partial Trim	8020749	8020943	.	+	.	ID=pathogen_EmW_Chr_05_8020749_8020943;note=score_240.8,;note=eval_4.1e-70;colour=8
pathogen_EmW_Chr_05	HMMer	Partial Trim	8021541	8021735	.	+	.	ID=pathogen_EmW_Chr_05_8021541_8021735;note=score_251.8,;note=eval_1.9e-73;colour=8
pathogen_EmW_Chr_05	HMMer	Partial Trim	803005	803118	.	-	.	ID=pathogen_EmW_Chr_05_803005_803118;note=score_14.3,;note=eval_0.061;colour=8
pathogen_EmW_Chr_05	HMMer	Partial Trim	8209574	8209673	.	-	.	ID=pathogen_EmW_Chr_05_8209574_8209673;note=score_25.3,;note=eval_2.9e-05;colour=8
pathogen_EmW_Chr_05	Blast	Partial Trim	826932	827126	244	+	.	colour=2
pathogen_EmW_Chr_05	Blast	Partial Trim	8476418	8476615	207	-	.	colour=2
pathogen_EmW_Chr_05	HMMer	Partial Trim	8730881	8730971	.	-	.	ID=pathogen_EmW_Chr_05_8730881_8730971;note=score_18.6,;note=eval_0.003;colour=8
pathogen_EmW_Chr_05	HMMer	Partial Trim	8882439	8882635	.	+	.	ID=pathogen_EmW_Chr_05_8882439_8882635;note=score_277.0,;note=eval_5e-81;colour=8
pathogen_EmW_Chr_05	Blast	Partial Trim	8921148	8921333	230	+	.	colour=2
pathogen_EmW_Chr_05	HMMer	Partial Trim	8921949	8922146	.	+	.	ID=pathogen_EmW_Chr_05_8921949_8922146;note=score_250.4,;note=eval_5.1e-73;colour=8
pathogen_EmW_Chr_05	Blast	Partial Trim	8932091	8932276	224	+	.	colour=2
pathogen_EmW_Chr_05	HMMer	Partial Trim	8932892	8933089	.	+	.	ID=pathogen_EmW_Chr_05_8932892_8933089;note=score_254.9,;note=eval_2.2e-74;colour=8
pathogen_EmW_Chr_05	Blast	Partial Trim	8954005	8954055	78.7	-	.	colour=2
pathogen_EmW_Chr_05	Blast	Partial Trim	8954526	8954576	78.7	-	.	colour=2
pathogen_EmW_Chr_05	Blast	Partial Trim	8969180	8969375	235	-	.	colour=2
pathogen_EmW_Chr_05	Blast	Partial Trim	8969994	8970179	230	-	.	colour=2
pathogen_EmW_Chr_05	HMMer	Partial Trim	8978189	8978384	.	+	.	ID=pathogen_EmW_Chr_05_8978189_8978384;note=score_254.0,;note=eval_4.3e-74;colour=8
pathogen_EmW_Chr_05	HMMer	Partial Trim	8978989	8979186	.	+	.	ID=pathogen_EmW_Chr_05_8978989_8979186;note=score_254.9,;note=eval_2.2e-74;colour=8
pathogen_EmW_Chr_05	Blast	Partial Trim	9003632	9003825	154	+	.	colour=2
pathogen_EmW_Chr_05	HMMer	Partial Trim	9022687	9022881	.	+	.	ID=pathogen_EmW_Chr_05_9022687_9022881;note=score_264.3,;note=eval_3.3e-77;colour=8
pathogen_EmW_Chr_05	HMMer	Partial Trim	9023262	9023432	.	+	.	ID=pathogen_EmW_Chr_05_9023262_9023432;note=score_152.0,;note=eval_2.1e-43;colour=8
pathogen_EmW_Chr_05	Blast	Partial Trim	9118067	9118260	248	-	.	colour=2
pathogen_EmW_Chr_05	HMMer	Partial Trim	9118392	9118566	.	+	.	ID=pathogen_EmW_Chr_05_9118392_9118566;note=score_78.0,;note=eval_4e-21;colour=8
pathogen_EmW_Chr_05	HMMer	Partial Trim	9126569	9126764	.	+	.	ID=pathogen_EmW_Chr_05_9126569_9126764;note=score_293.0,;note=eval_7.8e-86;colour=8
pathogen_EmW_Chr_05	Blast	Partial Trim	9180543	9180736	154	-	.	colour=2
pathogen_EmW_Chr_05	HMMer	Partial Trim	9224702	9224891	.	+	.	ID=pathogen_EmW_Chr_05_9224702_9224891;note=score_8.1,;note=eval_4.3;colour=8
pathogen_EmW_Chr_05	Blast	Partial Trim	9260100	9260297	230	+	.	colour=2
pathogen_EmW_Chr_05	Blast	Partial Trim	9316986	9317183	279	-	.	colour=2
pathogen_EmW_Chr_05	Blast	Partial Trim	9318920	9319117	257	+	.	colour=2
pathogen_EmW_Chr_05	Blast	Partial Trim	9422008	9422214	222	+	.	colour=2
pathogen_EmW_Chr_05	Blast	Partial Trim	943946	944142	263	-	.	colour=2
pathogen_EmW_Chr_05	Blast	Partial Trim	957240	957436	241	-	.	colour=2
pathogen_EmW_Chr_05	HMMer	Partial Trim	9672281	9672360	.	-	.	ID=pathogen_EmW_Chr_05_9672281_9672360;note=score_18.2,;note=eval_0.0042;colour=8
pathogen_EmW_Chr_05	HMMer	Partial Trim	9701259	9701448	.	+	.	ID=pathogen_EmW_Chr_05_9701259_9701448;note=score_22.1,;note=eval_0.00028;colour=8
pathogen_EmW_Chr_05	HMMer	Partial Trim	9851129	9851203	.	-	.	ID=pathogen_EmW_Chr_05_9851129_9851203;note=score_22.6,;note=eval_0.00019;colour=8
pathogen_EmW_Chr_05	HMMer	Partial Trim	9912372	9912535	.	+	.	ID=pathogen_EmW_Chr_05_9912372_9912535;note=score_135.2,;note=eval_2.5e-38;colour=8
pathogen_EmW_Chr_05	HMMer	Partial Trim	997831	998024	.	+	.	ID=pathogen_EmW_Chr_05_997831_998024;note=score_202.4,;note=eval_1.4e-58;colour=8
pathogen_EmW_Chr_05	HMMer	Partial Trim	998762	998848	.	-	.	ID=pathogen_EmW_Chr_05_998762_998848;note=score_15.9,;note=eval_0.02;colour=8
pathogen_EmW_Chr_05	EST	Partial Trim	6179854	6180151	551	+	.	colour=7
pathogen_EmW_Chr_05	EST	Partial Trim	8020791	8021100	573	+	.	colour=7
pathogen_EmW_Chr_05	EST	Partial Trim	4866400	4866715	584	-	.	colour=7
pathogen_EmW_Chr_05	EST	Partial Trim	8021331	8021683	652	+	.	colour=7
pathogen_EmW_Chr_05	EST	Partial Trim	8801983	8802338	658	-	.	colour=7
pathogen_EmW_Chr_05	EST	Partial Trim	4093936	4094323	717	+	.	colour=7
pathogen_EmW_Chr_05	EST	Partial Trim	4094424	4094814	723	+	.	colour=7
pathogen_EmW_Chr_06	HMMer	Partial Trim	1001284	1001457	.	+	.	ID=pathogen_EmW_Chr_06_1001284_1001457;note=score_214.8,;note=eval_2.7e-62;colour=8
pathogen_EmW_Chr_06	HMMer	Partial Trim	1093857	1094048	.	+	.	ID=pathogen_EmW_Chr_06_1093857_1094048;note=score_203.3,;note=eval_7.8e-59;colour=8
pathogen_EmW_Chr_06	Blast	Partial Trim	1094623	1094799	174	+	.	colour=2
pathogen_EmW_Chr_06	Blast	Partial Trim	1158377	1158574	257	+	.	colour=2
pathogen_EmW_Chr_06	Blast	Partial Trim	1159144	1159341	246	+	.	colour=2
pathogen_EmW_Chr_06	Blast	Partial Trim	1172209	1172400	167	-	.	colour=2
pathogen_EmW_Chr_06	HMMer	Partial Trim	1174518	1174592	.	-	.	ID=pathogen_EmW_Chr_06_1174518_1174592;note=score_7.5,;note=eval_6.5;colour=8
pathogen_EmW_Chr_06	Blast	Partial Trim	1182281	1182472	267	-	.	colour=2
pathogen_EmW_Chr_06	HMMer	Partial Trim	1193756	1193947	.	+	.	ID=pathogen_EmW_Chr_06_1193756_1193947;note=score_227.4,;note=eval_4.2e-66;colour=8
pathogen_EmW_Chr_06	Blast	Partial Trim	1194542	1194738	202	+	.	colour=2
pathogen_EmW_Chr_06	Blast	Partial Trim	1227498	1227673	206	+	.	colour=2
pathogen_EmW_Chr_06	HMMer	Partial Trim	1232124	1232307	.	+	.	ID=pathogen_EmW_Chr_06_1232124_1232307;note=score_136.0,;note=eval_1.4e-38;colour=8
pathogen_EmW_Chr_06	HMMer	Partial Trim	1248155	1248340	.	+	.	ID=pathogen_EmW_Chr_06_1248155_1248340;note=score_93.4,;note=eval_9.1e-26;colour=8
pathogen_EmW_Chr_06	HMMer	Partial Trim	1248549	1248661	.	-	.	ID=pathogen_EmW_Chr_06_1248549_1248661;note=score_10.3,;note=eval_0.95;colour=8
pathogen_EmW_Chr_06	HMMer	Partial Trim	1298946	1299124	.	+	.	ID=pathogen_EmW_Chr_06_1298946_1299124;note=score_14.1,;note=eval_0.067;colour=8
pathogen_EmW_Chr_06	HMMer	Partial Trim	1463092	1463288	.	+	.	ID=pathogen_EmW_Chr_06_1463092_1463288;note=score_261.9,;note=eval_1.8e-76;colour=8
pathogen_EmW_Chr_06	HMMer	Partial Trim	1646494	1646689	.	+	.	ID=pathogen_EmW_Chr_06_1646494_1646689;note=score_293.9,;note=eval_4.2e-86;colour=8
pathogen_EmW_Chr_06	HMMer	Partial Trim	1653960	1654157	.	+	.	ID=pathogen_EmW_Chr_06_1653960_1654157;note=score_205.4,;note=eval_1.8e-59;colour=8
pathogen_EmW_Chr_06	HMMer	Partial Trim	1783709	1783904	.	+	.	ID=pathogen_EmW_Chr_06_1783709_1783904;note=score_192.4,;note=eval_1.5e-55;colour=8
pathogen_EmW_Chr_06	HMMer	Partial Trim	2068481	2068672	.	+	.	ID=pathogen_EmW_Chr_06_2068481_2068672;note=score_161.8,;note=eval_2.5e-46;colour=8
pathogen_EmW_Chr_06	Blast	Partial Trim	21828	22024	239	-	.	colour=2
pathogen_EmW_Chr_06	HMMer	Partial Trim	2200929	2201082	.	+	.	ID=pathogen_EmW_Chr_06_2200929_2201082;note=score_17.0,;note=eval_0.0093;colour=8
pathogen_EmW_Chr_06	Blast	Partial Trim	2267909	2268105	252	-	.	colour=2
pathogen_EmW_Chr_06	HMMer	Partial Trim	2278040	2278122	.	-	.	ID=pathogen_EmW_Chr_06_2278040_2278122;note=score_7.8,;note=eval_5.6;colour=8
pathogen_EmW_Chr_06	HMMer	Partial Trim	2328696	2328777	.	-	.	ID=pathogen_EmW_Chr_06_2328696_2328777;note=score_23.3,;note=eval_0.00012;colour=8
pathogen_EmW_Chr_06	Blast	Partial Trim	2417805	2417998	254	-	.	colour=2
pathogen_EmW_Chr_06	HMMer	Partial Trim	2544314	2544489	.	+	.	ID=pathogen_EmW_Chr_06_2544314_2544489;note=score_11.7,;note=eval_0.37;colour=8
pathogen_EmW_Chr_06	HMMer	Partial Trim	2547290	2547358	.	-	.	ID=pathogen_EmW_Chr_06_2547290_2547358;note=score_9.0,;note=eval_2.4;colour=8
pathogen_EmW_Chr_06	HMMer	Partial Trim	2608624	2608821	.	+	.	ID=pathogen_EmW_Chr_06_2608624_2608821;note=score_290.2,;note=eval_5.3e-85;colour=8
pathogen_EmW_Chr_06	HMMer	Partial Trim	2764761	2764952	.	+	.	ID=pathogen_EmW_Chr_06_2764761_2764952;note=score_176.2,;note=eval_1.1e-50;colour=8
pathogen_EmW_Chr_06	HMMer	Partial Trim	2808153	2808347	.	+	.	ID=pathogen_EmW_Chr_06_2808153_2808347;note=score_250.5,;note=eval_4.6e-73;colour=8
pathogen_EmW_Chr_06	HMMer	Partial Trim	2907561	2907753	.	+	.	ID=pathogen_EmW_Chr_06_2907561_2907753;note=score_57.4,;note=eval_6.5e-15;colour=8
pathogen_EmW_Chr_06	HMMer	Partial Trim	2932802	2932906	.	-	.	ID=pathogen_EmW_Chr_06_2932802_2932906;note=score_32.7,;note=eval_1.7e-07;colour=8
pathogen_EmW_Chr_06	HMMer	Partial Trim	2978334	2978519	.	+	.	ID=pathogen_EmW_Chr_06_2978334_2978519;note=score_69.7,;note=eval_1.3e-18;colour=8
pathogen_EmW_Chr_06	Blast	Partial Trim	302426	302622	224	-	.	colour=2
pathogen_EmW_Chr_06	HMMer	Partial Trim	303271	303347	.	-	.	ID=pathogen_EmW_Chr_06_303271_303347;note=score_29.3,;note=eval_1.8e-06;colour=8
pathogen_EmW_Chr_06	HMMer	Partial Trim	3065093	3065284	.	+	.	ID=pathogen_EmW_Chr_06_3065093_3065284;note=score_221.3,;note=eval_2.8e-64;colour=8
pathogen_EmW_Chr_06	Blast	Partial Trim	3078996	3079189	248	-	.	colour=2
pathogen_EmW_Chr_06	HMMer	Partial Trim	3097538	3097722	.	+	.	ID=pathogen_EmW_Chr_06_3097538_3097722;note=score_171.3,;note=eval_3.4e-49;colour=8
pathogen_EmW_Chr_06	Blast	Partial Trim	3336554	3336749	228	-	.	colour=2
pathogen_EmW_Chr_06	Blast	Partial Trim	3382392	3382584	154	+	.	colour=2
pathogen_EmW_Chr_06	Blast	Partial Trim	3382708	3382892	230	-	.	colour=2
pathogen_EmW_Chr_06	HMMer	Partial Trim	3400093	3400286	.	+	.	ID=pathogen_EmW_Chr_06_3400093_3400286;note=score_11.4,;note=eval_0.44;colour=8
pathogen_EmW_Chr_06	HMMer	Partial Trim	3421012	3421202	.	+	.	ID=pathogen_EmW_Chr_06_3421012_3421202;note=score_145.8,;note=eval_1.6e-41;colour=8
pathogen_EmW_Chr_06	HMMer	Partial Trim	3431253	3431458	.	+	.	ID=pathogen_EmW_Chr_06_3431253_3431458;note=score_20.6,;note=eval_0.00076;colour=8
pathogen_EmW_Chr_06	Blast	Partial Trim	344893	344997	97.1	-	.	colour=2
pathogen_EmW_Chr_06	HMMer	Partial Trim	349171	349323	.	+	.	ID=pathogen_EmW_Chr_06_349171_349323;note=score_11.3,;note=eval_0.48;colour=8
pathogen_EmW_Chr_06	HMMer	Partial Trim	349993	350182	.	+	.	ID=pathogen_EmW_Chr_06_349993_350182;note=score_31.9,;note=eval_2.9e-07;colour=8
pathogen_EmW_Chr_06	HMMer	Partial Trim	3679284	3679477	.	+	.	ID=pathogen_EmW_Chr_06_3679284_3679477;note=score_7.8,;note=eval_5.3;colour=8
pathogen_EmW_Chr_06	HMMer	Partial Trim	3680184	3680378	.	+	.	ID=pathogen_EmW_Chr_06_3680184_3680378;note=score_34.2,;note=eval_6.2e-08;colour=8
pathogen_EmW_Chr_06	HMMer	Partial Trim	3935477	3935537	.	-	.	ID=pathogen_EmW_Chr_06_3935477_3935537;note=score_17.7,;note=eval_0.0056;colour=8
pathogen_EmW_Chr_06	HMMer	Partial Trim	4024964	4025154	.	+	.	ID=pathogen_EmW_Chr_06_4024964_4025154;note=score_260.3,;note=eval_5.4e-76;colour=8
pathogen_EmW_Chr_06	Blast	Partial Trim	4035838	4036033	217	+	.	colour=2
pathogen_EmW_Chr_06	Blast	Partial Trim	4073968	4074166	276	+	.	colour=2
pathogen_EmW_Chr_06	Blast	Partial Trim	4074726	4074933	255	+	.	colour=2
pathogen_EmW_Chr_06	HMMer	Partial Trim	4081565	4081718	.	+	.	ID=pathogen_EmW_Chr_06_4081565_4081718;note=score_7.4,;note=eval_7.3;colour=8
pathogen_EmW_Chr_06	Blast	Partial Trim	4082320	4082516	224	+	.	colour=2
pathogen_EmW_Chr_06	HMMer	Partial Trim	4169115	4169196	.	-	.	ID=pathogen_EmW_Chr_06_4169115_4169196;note=score_10.3,;note=eval_0.99;colour=8
pathogen_EmW_Chr_06	Blast	Partial Trim	4170235	4170428	243	+	.	colour=2
pathogen_EmW_Chr_06	HMMer	Partial Trim	4251273	4251347	.	-	.	ID=pathogen_EmW_Chr_06_4251273_4251347;note=score_18.2,;note=eval_0.0041;colour=8
pathogen_EmW_Chr_06	Blast	Partial Trim	4280804	4280984	134	+	.	colour=2
pathogen_EmW_Chr_06	HMMer	Partial Trim	4289118	4289308	.	+	.	ID=pathogen_EmW_Chr_06_4289118_4289308;note=score_11.6,;note=eval_0.39;colour=8
pathogen_EmW_Chr_06	HMMer	Partial Trim	4306147	4306332	.	+	.	ID=pathogen_EmW_Chr_06_4306147_4306332;note=score_222.9,;note=eval_9.8e-65;colour=8
pathogen_EmW_Chr_06	HMMer	Partial Trim	4309640	4309815	.	+	.	ID=pathogen_EmW_Chr_06_4309640_4309815;note=score_175.0,;note=eval_2.6e-50;colour=8
pathogen_EmW_Chr_06	Blast	Partial Trim	4340153	4340346	270	+	.	colour=2
pathogen_EmW_Chr_06	HMMer	Partial Trim	4357200	4357368	.	+	.	ID=pathogen_EmW_Chr_06_4357200_4357368;note=score_6.6,;note=eval_12;colour=8
pathogen_EmW_Chr_06	HMMer	Partial Trim	4368048	4368228	.	+	.	ID=pathogen_EmW_Chr_06_4368048_4368228;note=score_78.1,;note=eval_3.9e-21;colour=8
pathogen_EmW_Chr_06	Blast	Partial Trim	4539116	4539306	248	+	.	colour=2
pathogen_EmW_Chr_06	HMMer	Partial Trim	4543451	4543528	.	-	.	ID=pathogen_EmW_Chr_06_4543451_4543528;note=score_11.7,;note=eval_0.36;colour=8
pathogen_EmW_Chr_06	Blast	Partial Trim	4555433	4555521	115	+	.	colour=2
pathogen_EmW_Chr_06	HMMer	Partial Trim	4618733	4618919	.	+	.	ID=pathogen_EmW_Chr_06_4618733_4618919;note=score_91.5,;note=eval_3.5e-25;colour=8
pathogen_EmW_Chr_06	HMMer	Partial Trim	4697254	4697447	.	+	.	ID=pathogen_EmW_Chr_06_4697254_4697447;note=score_265.9,;note=eval_1.1e-77;colour=8
pathogen_EmW_Chr_06	HMMer	Partial Trim	4721157	4721347	.	+	.	ID=pathogen_EmW_Chr_06_4721157_4721347;note=score_34.4,;note=eval_5.4e-08;colour=8
pathogen_EmW_Chr_06	HMMer	Partial Trim	4902311	4902462	.	+	.	ID=pathogen_EmW_Chr_06_4902311_4902462;note=score_88.1,;note=eval_3.7e-24;colour=8
pathogen_EmW_Chr_06	Blast	Partial Trim	4965136	4965334	276	+	.	colour=2
pathogen_EmW_Chr_06	Blast	Partial Trim	4997789	4997984	228	-	.	colour=2
pathogen_EmW_Chr_06	HMMer	Partial Trim	5015732	5015831	.	-	.	ID=pathogen_EmW_Chr_06_5015732_5015831;note=score_23.5,;note=eval_0.0001;colour=8
pathogen_EmW_Chr_06	Blast	Partial Trim	511526	511756	158	-	.	colour=2
pathogen_EmW_Chr_06	Blast	Partial Trim	5156232	5156428	254	-	.	colour=2
pathogen_EmW_Chr_06	HMMer	Partial Trim	5742611	5742803	.	+	.	ID=pathogen_EmW_Chr_06_5742611_5742803;note=score_13.1,;note=eval_0.14;colour=8
pathogen_EmW_Chr_06	Blast	Partial Trim	5814074	5814271	274	+	.	colour=2
pathogen_EmW_Chr_06	Blast	Partial Trim	5915042	5915241	292	-	.	colour=2
pathogen_EmW_Chr_06	Blast	Partial Trim	5931723	5931918	176	+	.	colour=2
pathogen_EmW_Chr_06	HMMer	Partial Trim	6116743	6116920	.	+	.	ID=pathogen_EmW_Chr_06_6116743_6116920;note=score_16.4,;note=eval_0.014;colour=8
pathogen_EmW_Chr_06	HMMer	Partial Trim	612340	612528	.	+	.	ID=pathogen_EmW_Chr_06_612340_612528;note=score_166.0,;note=eval_1.3e-47;colour=8
pathogen_EmW_Chr_06	HMMer	Partial Trim	6145593	6145779	.	+	.	ID=pathogen_EmW_Chr_06_6145593_6145779;note=score_26.9,;note=eval_1e-05;colour=8
pathogen_EmW_Chr_06	HMMer	Partial Trim	6258152	6258332	.	+	.	ID=pathogen_EmW_Chr_06_6258152_6258332;note=score_194.2,;note=eval_4.3e-56;colour=8
pathogen_EmW_Chr_06	HMMer	Partial Trim	6279451	6279644	.	+	.	ID=pathogen_EmW_Chr_06_6279451_6279644;note=score_194.8,;note=eval_2.7e-56;colour=8
pathogen_EmW_Chr_06	HMMer	Partial Trim	6356358	6356481	.	+	.	ID=pathogen_EmW_Chr_06_6356358_6356481;note=score_76.1,;note=eval_1.5e-20;colour=8
pathogen_EmW_Chr_06	Blast	Partial Trim	6357077	6357272	233	+	.	colour=2
pathogen_EmW_Chr_06	Blast	Partial Trim	6410029	6410223	226	-	.	colour=2
pathogen_EmW_Chr_06	Blast	Partial Trim	6469716	6469924	176	+	.	colour=2
pathogen_EmW_Chr_06	HMMer	Partial Trim	6550	6745	.	+	.	ID=pathogen_EmW_Chr_06_6550_6745;note=score_283.4,;note=eval_6.1e-83;colour=8
pathogen_EmW_Chr_06	HMMer	Partial Trim	663876	664047	.	+	.	ID=pathogen_EmW_Chr_06_663876_664047;note=score_209.9,;note=eval_8.2e-61;colour=8
pathogen_EmW_Chr_06	HMMer	Partial Trim	6823919	6824113	.	+	.	ID=pathogen_EmW_Chr_06_6823919_6824113;note=score_220.3,;note=eval_5.8e-64;colour=8
pathogen_EmW_Chr_06	HMMer	Partial Trim	6847339	6847531	.	+	.	ID=pathogen_EmW_Chr_06_6847339_6847531;note=score_170.2,;note=eval_7.3e-49;colour=8
pathogen_EmW_Chr_06	HMMer	Partial Trim	6971850	6972040	.	+	.	ID=pathogen_EmW_Chr_06_6971850_6972040;note=score_20.9,;note=eval_0.00061;colour=8
pathogen_EmW_Chr_06	HMMer	Partial Trim	7140241	7140435	.	+	.	ID=pathogen_EmW_Chr_06_7140241_7140435;note=score_214.8,;note=eval_2.6e-62;colour=8
pathogen_EmW_Chr_06	HMMer	Partial Trim	7171225	7171418	.	+	.	ID=pathogen_EmW_Chr_06_7171225_7171418;note=score_213.4,;note=eval_7.2e-62;colour=8
pathogen_EmW_Chr_06	Blast	Partial Trim	7184558	7184754	204	+	.	colour=2
pathogen_EmW_Chr_06	HMMer	Partial Trim	727278	727449	.	+	.	ID=pathogen_EmW_Chr_06_727278_727449;note=score_108.2,;note=eval_3.3e-30;colour=8
pathogen_EmW_Chr_06	HMMer	Partial Trim	7771	7956	.	+	.	ID=pathogen_EmW_Chr_06_7771_7956;note=score_111.1,;note=eval_4.5e-31;colour=8
pathogen_EmW_Chr_06	HMMer	Partial Trim	784655	784852	.	+	.	ID=pathogen_EmW_Chr_06_784655_784852;note=score_274.7,;note=eval_2.5e-80;colour=8
pathogen_EmW_Chr_06	Blast	Partial Trim	78941	79135	244	-	.	colour=2
pathogen_EmW_Chr_06	HMMer	Partial Trim	807130	807322	.	+	.	ID=pathogen_EmW_Chr_06_807130_807322;note=score_272.0,;note=eval_1.6e-79;colour=8
pathogen_EmW_Chr_06	HMMer	Partial Trim	919561	919753	.	-	.	ID=pathogen_EmW_Chr_06_919561_919753;note=score_25.9,;note=eval_1.9e-05;colour=8
pathogen_EmW_Chr_06	HMMer	Partial Trim	919857	919928	.	-	.	ID=pathogen_EmW_Chr_06_919857_919928;note=score_30.6,;note=eval_7.2e-07;colour=8
pathogen_EmW_Chr_06	HMMer	Partial Trim	951353	951519	.	+	.	ID=pathogen_EmW_Chr_06_951353_951519;note=score_37.4,;note=eval_6.7e-09;colour=8
pathogen_EmW_Chr_06	HMMer	Partial Trim	992580	992670	.	-	.	ID=pathogen_EmW_Chr_06_992580_992670;note=score_8.7,;note=eval_2.8;colour=8
pathogen_EmW_Chr_06	HMMer	Partial Trim	992770	992895	.	-	.	ID=pathogen_EmW_Chr_06_992770_992895;note=score_26.0,;note=eval_1.8e-05;colour=8
pathogen_EmW_Chr_06	EST	Partial Trim	807174	807279	196	+	.	colour=7
pathogen_EmW_Chr_06	EST	Partial Trim	1227541	1227651	206	+	.	colour=7
pathogen_EmW_Chr_06	EST	Partial Trim	4965179	4965291	209	+	.	colour=7
pathogen_EmW_Chr_06	EST	Partial Trim	807206	807330	231	+	.	colour=7
pathogen_EmW_Chr_06	EST	Partial Trim	808427	808683	475	+	.	colour=7
pathogen_EmW_Chr_06	EST	Partial Trim	808427	808691	490	+	.	colour=7
pathogen_EmW_Chr_06	EST	Partial Trim	302500	303361	1592	-	.	colour=7
pathogen_EmW_Chr_07	HMMer	Partial Trim	1895542	1895728	.	+	.	ID=pathogen_EmW_Chr_07_1895542_1895728;note=score_47.9,;note=eval_4.6e-12;colour=8
pathogen_EmW_Chr_07	HMMer	Partial Trim	1930798	1930989	.	+	.	ID=pathogen_EmW_Chr_07_1930798_1930989;note=score_207.1,;note=eval_5.5e-60;colour=8
pathogen_EmW_Chr_07	HMMer	Partial Trim	2123532	2123716	.	+	.	ID=pathogen_EmW_Chr_07_2123532_2123716;note=score_168.1,;note=eval_3e-48;colour=8
pathogen_EmW_Chr_07	HMMer	Partial Trim	2154245	2154315	.	-	.	ID=pathogen_EmW_Chr_07_2154245_2154315;note=score_11.3,;note=eval_0.47;colour=8
pathogen_EmW_Chr_07	HMMer	Partial Trim	2331975	2332161	.	+	.	ID=pathogen_EmW_Chr_07_2331975_2332161;note=score_183.0,;note=eval_9.9e-53;colour=8
pathogen_EmW_Chr_07	HMMer	Partial Trim	2425244	2425428	.	+	.	ID=pathogen_EmW_Chr_07_2425244_2425428;note=score_6.2,;note=eval_16;colour=8
pathogen_EmW_Chr_07	HMMer	Partial Trim	2462736	2462833	.	-	.	ID=pathogen_EmW_Chr_07_2462736_2462833;note=score_12.8,;note=eval_0.17;colour=8
pathogen_EmW_Chr_07	Blast	Partial Trim	24647	24841	183	-	.	colour=2
pathogen_EmW_Chr_07	Blast	Partial Trim	2495671	2495776	163	-	.	colour=2
pathogen_EmW_Chr_07	HMMer	Partial Trim	2861357	2861531	.	+	.	ID=pathogen_EmW_Chr_07_2861357_2861531;note=score_27.0,;note=eval_9.1e-06;colour=8
pathogen_EmW_Chr_07	HMMer	Partial Trim	2974564	2974756	.	+	.	ID=pathogen_EmW_Chr_07_2974564_2974756;note=score_140.4,;note=eval_6.4e-40;colour=8
pathogen_EmW_Chr_07	HMMer	Partial Trim	3015326	3015512	.	+	.	ID=pathogen_EmW_Chr_07_3015326_3015512;note=score_124.8,;note=eval_3.4e-35;colour=8
pathogen_EmW_Chr_07	HMMer	Partial Trim	3061146	3061287	.	+	.	ID=pathogen_EmW_Chr_07_3061146_3061287;note=score_6.5,;note=eval_13;colour=8
pathogen_EmW_Chr_07	HMMer	Partial Trim	3069957	3070150	.	+	.	ID=pathogen_EmW_Chr_07_3069957_3070150;note=score_237.9,;note=eval_2.9e-69;colour=8
pathogen_EmW_Chr_07	Blast	Partial Trim	3151577	3151760	204	-	.	colour=2
pathogen_EmW_Chr_07	HMMer	Partial Trim	3152315	3152397	.	-	.	ID=pathogen_EmW_Chr_07_3152315_3152397;note=score_10.1,;note=eval_1.1;colour=8
pathogen_EmW_Chr_07	HMMer	Partial Trim	3162154	3162342	.	+	.	ID=pathogen_EmW_Chr_07_3162154_3162342;note=score_230.0,;note=eval_7.1e-67;colour=8
pathogen_EmW_Chr_07	HMMer	Partial Trim	3195026	3195210	.	+	.	ID=pathogen_EmW_Chr_07_3195026_3195210;note=score_131.5,;note=eval_3.2e-37;colour=8
pathogen_EmW_Chr_07	HMMer	Partial Trim	3276947	3277133	.	+	.	ID=pathogen_EmW_Chr_07_3276947_3277133;note=score_130.7,;note=eval_5.3e-37;colour=8
pathogen_EmW_Chr_07	HMMer	Partial Trim	3285328	3285409	.	-	.	ID=pathogen_EmW_Chr_07_3285328_3285409;note=score_11.4,;note=eval_0.46;colour=8
pathogen_EmW_Chr_07	HMMer	Partial Trim	3312994	3313162	.	+	.	ID=pathogen_EmW_Chr_07_3312994_3313162;note=score_191.6,;note=eval_2.6e-55;colour=8
pathogen_EmW_Chr_07	HMMer	Partial Trim	3379811	3379986	.	+	.	ID=pathogen_EmW_Chr_07_3379811_3379986;note=score_6.1,;note=eval_17;colour=8
pathogen_EmW_Chr_07	HMMer	Partial Trim	3383970	3384165	.	+	.	ID=pathogen_EmW_Chr_07_3383970_3384165;note=score_287.0,;note=eval_4.8e-84;colour=8
pathogen_EmW_Chr_07	Blast	Partial Trim	3431868	3432046	237	-	.	colour=2
pathogen_EmW_Chr_07	Blast	Partial Trim	3432641	3432836	243	-	.	colour=2
pathogen_EmW_Chr_07	HMMer	Partial Trim	3447409	3447490	.	-	.	ID=pathogen_EmW_Chr_07_3447409_3447490;note=score_31.2,;note=eval_5e-07;colour=8
pathogen_EmW_Chr_07	Blast	Partial Trim	3475438	3475593	187	-	.	colour=2
pathogen_EmW_Chr_07	Blast	Partial Trim	3476191	3476384	207	-	.	colour=2
pathogen_EmW_Chr_07	Blast	Partial Trim	3512781	3512971	237	-	.	colour=2
pathogen_EmW_Chr_07	Blast	Partial Trim	3513566	3513763	246	-	.	colour=2
pathogen_EmW_Chr_07	HMMer	Partial Trim	3557477	3557667	.	+	.	ID=pathogen_EmW_Chr_07_3557477_3557667;note=score_8.2,;note=eval_4.2;colour=8
pathogen_EmW_Chr_07	HMMer	Partial Trim	357728	357810	.	-	.	ID=pathogen_EmW_Chr_07_357728_357810;note=score_8.0,;note=eval_4.8;colour=8
pathogen_EmW_Chr_07	HMMer	Partial Trim	35867	36060	.	+	.	ID=pathogen_EmW_Chr_07_35867_36060;note=score_206.4,;note=eval_9.1e-60;colour=8
pathogen_EmW_Chr_07	HMMer	Partial Trim	3810145	3810339	.	+	.	ID=pathogen_EmW_Chr_07_3810145_3810339;note=score_259.4,;note=eval_1e-75;colour=8
pathogen_EmW_Chr_07	Blast	Partial Trim	3902842	3903036	268	-	.	colour=2
pathogen_EmW_Chr_07	HMMer	Partial Trim	3911158	3911328	.	+	.	ID=pathogen_EmW_Chr_07_3911158_3911328;note=score_107.6,;note=eval_5e-30;colour=8
pathogen_EmW_Chr_07	Blast	Partial Trim	3911925	3912122	279	+	.	colour=2
pathogen_EmW_Chr_07	Blast	Partial Trim	4040822	4041019	279	-	.	colour=2
pathogen_EmW_Chr_07	HMMer	Partial Trim	4056454	4056647	.	+	.	ID=pathogen_EmW_Chr_07_4056454_4056647;note=score_271.0,;note=eval_3.2e-79;colour=8
pathogen_EmW_Chr_07	Blast	Partial Trim	4103974	4104167	193	-	.	colour=2
pathogen_EmW_Chr_07	Blast	Partial Trim	413019	413219	261	-	.	colour=2
pathogen_EmW_Chr_07	Blast	Partial Trim	413815	413987	141	-	.	colour=2
pathogen_EmW_Chr_07	Blast	Partial Trim	4233098	4233163	84.2	-	.	colour=2
pathogen_EmW_Chr_07	HMMer	Partial Trim	4233585	4233774	.	+	.	ID=pathogen_EmW_Chr_07_4233585_4233774;note=score_224.4,;note=eval_3.5e-65;colour=8
pathogen_EmW_Chr_07	HMMer	Partial Trim	4238508	4238699	.	+	.	ID=pathogen_EmW_Chr_07_4238508_4238699;note=score_208.6,;note=eval_2e-60;colour=8
pathogen_EmW_Chr_07	Blast	Partial Trim	4249455	4249653	281	+	.	colour=2
pathogen_EmW_Chr_07	HMMer	Partial Trim	434654	434729	.	-	.	ID=pathogen_EmW_Chr_07_434654_434729;note=score_14.3,;note=eval_0.062;colour=8
pathogen_EmW_Chr_07	HMMer	Partial Trim	4383099	4383292	.	+	.	ID=pathogen_EmW_Chr_07_4383099_4383292;note=score_234.0,;note=eval_4.5e-68;colour=8
pathogen_EmW_Chr_07	Blast	Partial Trim	4407942	4408129	209	-	.	colour=2
pathogen_EmW_Chr_07	HMMer	Partial Trim	4408857	4408948	.	-	.	ID=pathogen_EmW_Chr_07_4408857_4408948;note=score_19.6,;note=eval_0.0015;colour=8
pathogen_EmW_Chr_07	HMMer	Partial Trim	4630077	4630273	.	+	.	ID=pathogen_EmW_Chr_07_4630077_4630273;note=score_295.1,;note=eval_1.7e-86;colour=8
pathogen_EmW_Chr_07	HMMer	Partial Trim	4924103	4924291	.	+	.	ID=pathogen_EmW_Chr_07_4924103_4924291;note=score_197.7,;note=eval_3.8e-57;colour=8
pathogen_EmW_Chr_07	Blast	Partial Trim	4938762	4938958	241	-	.	colour=2
pathogen_EmW_Chr_07	Blast	Partial Trim	501029	501225	228	-	.	colour=2
pathogen_EmW_Chr_07	HMMer	Partial Trim	5011769	5011961	.	+	.	ID=pathogen_EmW_Chr_07_5011769_5011961;note=score_209.5,;note=eval_1.1e-60;colour=8
pathogen_EmW_Chr_07	Blast	Partial Trim	5012316	5012508	193	-	.	colour=2
pathogen_EmW_Chr_07	Blast	Partial Trim	502433	502594	228	-	.	colour=2
pathogen_EmW_Chr_07	HMMer	Partial Trim	507309	507450	.	+	.	ID=pathogen_EmW_Chr_07_507309_507450;note=score_11.9,;note=eval_0.31;colour=8
pathogen_EmW_Chr_07	HMMer	Partial Trim	5129365	5129554	.	+	.	ID=pathogen_EmW_Chr_07_5129365_5129554;note=score_20.9,;note=eval_0.00061;colour=8
pathogen_EmW_Chr_07	Blast	Partial Trim	5135598	5135793	189	-	.	colour=2
pathogen_EmW_Chr_07	HMMer	Partial Trim	5197044	5197195	.	+	.	ID=pathogen_EmW_Chr_07_5197044_5197195;note=score_9.6,;note=eval_1.6;colour=8
pathogen_EmW_Chr_07	HMMer	Partial Trim	5288593	5288769	.	+	.	ID=pathogen_EmW_Chr_07_5288593_5288769;note=score_99.6,;note=eval_1.3e-27;colour=8
pathogen_EmW_Chr_07	Blast	Partial Trim	5331840	5332037	291	+	.	colour=2
pathogen_EmW_Chr_07	Blast	Partial Trim	5333636	5333763	145	-	.	colour=2
pathogen_EmW_Chr_07	HMMer	Partial Trim	547591	547780	.	+	.	ID=pathogen_EmW_Chr_07_547591_547780;note=score_68.4,;note=eval_3.2e-18;colour=8
pathogen_EmW_Chr_07	HMMer	Partial Trim	558487	558670	.	+	.	ID=pathogen_EmW_Chr_07_558487_558670;note=score_69.9,;note=eval_1.1e-18;colour=8
pathogen_EmW_Chr_07	HMMer	Partial Trim	583112	583287	.	+	.	ID=pathogen_EmW_Chr_07_583112_583287;note=score_85.9,;note=eval_1.7e-23;colour=8
pathogen_EmW_Chr_07	HMMer	Partial Trim	613910	614103	.	+	.	ID=pathogen_EmW_Chr_07_613910_614103;note=score_24.5,;note=eval_5.1e-05;colour=8
pathogen_EmW_Chr_07	Blast	Partial Trim	6162910	6163104	233	-	.	colour=2
pathogen_EmW_Chr_07	Blast	Partial Trim	6220881	6221075	259	-	.	colour=2
pathogen_EmW_Chr_07	Blast	Partial Trim	6318662	6318858	185	+	.	colour=2
pathogen_EmW_Chr_07	Blast	Partial Trim	6320989	6321176	219	+	.	colour=2
pathogen_EmW_Chr_07	HMMer	Partial Trim	6455193	6455363	.	+	.	ID=pathogen_EmW_Chr_07_6455193_6455363;note=score_160.6,;note=eval_5.6e-46;colour=8
pathogen_EmW_Chr_07	HMMer	Partial Trim	6491405	6491597	.	+	.	ID=pathogen_EmW_Chr_07_6491405_6491597;note=score_140.3,;note=eval_6.9e-40;colour=8
pathogen_EmW_Chr_07	HMMer	Partial Trim	6626370	6626482	.	-	.	ID=pathogen_EmW_Chr_07_6626370_6626482;note=score_37.4,;note=eval_6.7e-09;colour=8
pathogen_EmW_Chr_07	Blast	Partial Trim	6638225	6638424	254	+	.	colour=2
pathogen_EmW_Chr_07	HMMer	Partial Trim	6687200	6687391	.	+	.	ID=pathogen_EmW_Chr_07_6687200_6687391;note=score_214.8,;note=eval_2.7e-62;colour=8
pathogen_EmW_Chr_07	HMMer	Partial Trim	6832433	6832627	.	+	.	ID=pathogen_EmW_Chr_07_6832433_6832627;note=score_216.8,;note=eval_6.5e-63;colour=8
pathogen_EmW_Chr_07	HMMer	Partial Trim	6833175	6833370	.	+	.	ID=pathogen_EmW_Chr_07_6833175_6833370;note=score_218.2,;note=eval_2.5e-63;colour=8
pathogen_EmW_Chr_07	HMMer	Partial Trim	6950342	6950539	.	+	.	ID=pathogen_EmW_Chr_07_6950342_6950539;note=score_112.3,;note=eval_2e-31;colour=8
pathogen_EmW_Chr_07	HMMer	Partial Trim	7021427	7021605	.	+	.	ID=pathogen_EmW_Chr_07_7021427_7021605;note=score_149.8,;note=eval_9.8e-43;colour=8
pathogen_EmW_Chr_07	Blast	Partial Trim	7022086	7022284	287	-	.	colour=2
pathogen_EmW_Chr_07	HMMer	Partial Trim	7075374	7075459	.	-	.	ID=pathogen_EmW_Chr_07_7075374_7075459;note=score_7.4,;note=eval_7;colour=8
pathogen_EmW_Chr_07	HMMer	Partial Trim	7133970	7134056	.	-	.	ID=pathogen_EmW_Chr_07_7133970_7134056;note=score_7.8,;note=eval_5.3;colour=8
pathogen_EmW_Chr_07	HMMer	Partial Trim	7134671	7134753	.	-	.	ID=pathogen_EmW_Chr_07_7134671_7134753;note=score_24.4,;note=eval_5.6e-05;colour=8
pathogen_EmW_Chr_07	HMMer	Partial Trim	7159177	7159355	.	+	.	ID=pathogen_EmW_Chr_07_7159177_7159355;note=score_56.7,;note=eval_1.1e-14;colour=8
pathogen_EmW_Chr_07	HMMer	Partial Trim	7304247	7304439	.	+	.	ID=pathogen_EmW_Chr_07_7304247_7304439;note=score_252.5,;note=eval_1.2e-73;colour=8
pathogen_EmW_Chr_07	HMMer	Partial Trim	7305608	7305771	.	+	.	ID=pathogen_EmW_Chr_07_7305608_7305771;note=score_25.9,;note=eval_2e-05;colour=8
pathogen_EmW_Chr_07	HMMer	Partial Trim	7365923	7366011	.	-	.	ID=pathogen_EmW_Chr_07_7365923_7366011;note=score_24.9,;note=eval_3.8e-05;colour=8
pathogen_EmW_Chr_07	HMMer	Partial Trim	7368681	7368864	.	+	.	ID=pathogen_EmW_Chr_07_7368681_7368864;note=score_211.9,;note=eval_1.9e-61;colour=8
pathogen_EmW_Chr_07	Blast	Partial Trim	7427892	7428089	263	-	.	colour=2
pathogen_EmW_Chr_07	Blast	Partial Trim	84061	84164	134	-	.	colour=2
pathogen_EmW_Chr_07	HMMer	Partial Trim	910454	910630	.	+	.	ID=pathogen_EmW_Chr_07_910454_910630;note=score_22.0,;note=eval_0.0003;colour=8
pathogen_EmW_Chr_07	HMMer	Partial Trim	910773	910848	.	-	.	ID=pathogen_EmW_Chr_07_910773_910848;note=score_16.8,;note=eval_0.011;colour=8
pathogen_EmW_Chr_07	Blast	Partial Trim	927695	927891	224	+	.	colour=2
pathogen_EmW_Chr_07	EST	Partial Trim	84088	84197	204	-	.	colour=7
pathogen_EmW_Chr_07	EST	Partial Trim	4239604	4239732	239	+	.	colour=7
pathogen_EmW_Chr_07	EST	Partial Trim	80314	80445	244	-	.	colour=7
pathogen_EmW_Chr_07	EST	Partial Trim	80310	80445	252	-	.	colour=7
pathogen_EmW_Chr_07	EST	Partial Trim	4239066	4239209	267	+	.	colour=7
pathogen_EmW_Chr_07	EST	Partial Trim	4239249	4239463	398	+	.	colour=7
pathogen_EmW_Chr_07	EST	Partial Trim	4233638	4233886	460	-	.	colour=7
pathogen_EmW_Chr_07	EST	Partial Trim	4238547	4238804	477	+	.	colour=7
pathogen_EmW_Chr_07	EST	Partial Trim	83105	83365	483	-	.	colour=7
pathogen_EmW_Chr_07	EST	Partial Trim	83812	84197	713	-	.	colour=7
pathogen_EmW_Chr_07	EST	Partial Trim	80405	80445	76.8	-	.	colour=7
pathogen_EmW_Chr_07	EST	Partial Trim	82866	83365	924	-	.	colour=7
pathogen_EmW_Chr_07	EST	Partial Trim	3431948	3432512	1044	-	.	colour=7
pathogen_EmW_Chr_07	EST	Partial Trim	4238963	4239022	111	+	.	colour=7
pathogen_EmW_Chr_07	EST	Partial Trim	4233130	4233205	141	-	.	colour=7
pathogen_EmW_Chr_07	EST	Partial Trim	3313037	3313120	156	+	.	colour=7
pathogen_EmW_Chr_07	EST	Partial Trim	2495646	2495733	163	-	.	colour=7
pathogen_EmW_Chr_08	HMMer	Partial Trim	1082770	1082847	.	-	.	ID=pathogen_EmW_Chr_08_1082770_1082847;note=score_17.2,;note=eval_0.0079;colour=8
pathogen_EmW_Chr_08	HMMer	Partial Trim	1110958	1111144	.	+	.	ID=pathogen_EmW_Chr_08_1110958_1111144;note=score_219.1,;note=eval_1.3e-63;colour=8
pathogen_EmW_Chr_08	HMMer	Partial Trim	1283586	1283772	.	+	.	ID=pathogen_EmW_Chr_08_1283586_1283772;note=score_99.9,;note=eval_1e-27;colour=8
pathogen_EmW_Chr_08	Blast	Partial Trim	1544167	1544361	211	-	.	colour=2
pathogen_EmW_Chr_08	Blast	Partial Trim	1669118	1669322	231	+	.	colour=2
pathogen_EmW_Chr_08	Blast	Partial Trim	1740791	1740985	257	+	.	colour=2
pathogen_EmW_Chr_08	HMMer	Partial Trim	183338	183516	.	+	.	ID=pathogen_EmW_Chr_08_183338_183516;note=score_197.2,;note=eval_5.2e-57;colour=8
pathogen_EmW_Chr_08	Blast	Partial Trim	187761	187960	243	-	.	colour=2
pathogen_EmW_Chr_08	HMMer	Partial Trim	1897836	1898028	.	+	.	ID=pathogen_EmW_Chr_08_1897836_1898028;note=score_27.0,;note=eval_8.9e-06;colour=8
pathogen_EmW_Chr_08	Blast	Partial Trim	2087768	2087889	147	-	.	colour=2
pathogen_EmW_Chr_08	HMMer	Partial Trim	2175145	2175329	.	+	.	ID=pathogen_EmW_Chr_08_2175145_2175329;note=score_61.1,;note=eval_4.8e-16;colour=8
pathogen_EmW_Chr_08	HMMer	Partial Trim	2176061	2176240	.	+	.	ID=pathogen_EmW_Chr_08_2176061_2176240;note=score_11.8,;note=eval_0.34;colour=8
pathogen_EmW_Chr_08	HMMer	Partial Trim	2241390	2241575	.	+	.	ID=pathogen_EmW_Chr_08_2241390_2241575;note=score_104.2,;note=eval_5.4e-29;colour=8
pathogen_EmW_Chr_08	HMMer	Partial Trim	2242233	2242426	.	+	.	ID=pathogen_EmW_Chr_08_2242233_2242426;note=score_187.2,;note=eval_5.3e-54;colour=8
pathogen_EmW_Chr_08	Blast	Partial Trim	2242551	2242746	228	-	.	colour=2
pathogen_EmW_Chr_08	Blast	Partial Trim	2275265	2275460	222	+	.	colour=2
pathogen_EmW_Chr_08	HMMer	Partial Trim	2275653	2275756	.	-	.	ID=pathogen_EmW_Chr_08_2275653_2275756;note=score_15.9,;note=eval_0.02;colour=8
pathogen_EmW_Chr_08	HMMer	Partial Trim	2411882	2412081	.	+	.	ID=pathogen_EmW_Chr_08_2411882_2412081;note=score_24.2,;note=eval_6.1e-05;colour=8
pathogen_EmW_Chr_08	HMMer	Partial Trim	2634030	2634204	.	+	.	ID=pathogen_EmW_Chr_08_2634030_2634204;note=score_12.4,;note=eval_0.22;colour=8
pathogen_EmW_Chr_08	Blast	Partial Trim	2716002	2716146	193	+	.	colour=2
pathogen_EmW_Chr_08	Blast	Partial Trim	2743826	2743983	171	-	.	colour=2
pathogen_EmW_Chr_08	Blast	Partial Trim	2775466	2775662	285	-	.	colour=2
pathogen_EmW_Chr_08	Blast	Partial Trim	2802567	2802761	283	+	.	colour=2
pathogen_EmW_Chr_08	HMMer	Partial Trim	281807	281889	.	-	.	ID=pathogen_EmW_Chr_08_281807_281889;note=score_17.0,;note=eval_0.0095;colour=8
pathogen_EmW_Chr_08	Blast	Partial Trim	2861688	2861883	217	+	.	colour=2
pathogen_EmW_Chr_08	Blast	Partial Trim	286956	287153	134	-	.	colour=2
pathogen_EmW_Chr_08	HMMer	Partial Trim	2936483	2936653	.	+	.	ID=pathogen_EmW_Chr_08_2936483_2936653;note=score_8.1,;note=eval_4.6;colour=8
pathogen_EmW_Chr_08	Blast	Partial Trim	2989819	2990021	174	+	.	colour=2
pathogen_EmW_Chr_08	Blast	Partial Trim	3347691	3347888	252	+	.	colour=2
pathogen_EmW_Chr_08	HMMer	Partial Trim	3354324	3354396	.	-	.	ID=pathogen_EmW_Chr_08_3354324_3354396;note=score_7.5,;note=eval_6.9;colour=8
pathogen_EmW_Chr_08	Blast	Partial Trim	3399254	3399450	219	+	.	colour=2
pathogen_EmW_Chr_08	HMMer	Partial Trim	3566090	3566280	.	+	.	ID=pathogen_EmW_Chr_08_3566090_3566280;note=score_198.3,;note=eval_2.5e-57;colour=8
pathogen_EmW_Chr_08	HMMer	Partial Trim	3574507	3574690	.	+	.	ID=pathogen_EmW_Chr_08_3574507_3574690;note=score_166.0,;note=eval_1.3e-47;colour=8
pathogen_EmW_Chr_08	HMMer	Partial Trim	3626548	3626731	.	+	.	ID=pathogen_EmW_Chr_08_3626548_3626731;note=score_96.5,;note=eval_1.1e-26;colour=8
pathogen_EmW_Chr_08	HMMer	Partial Trim	3627451	3627638	.	+	.	ID=pathogen_EmW_Chr_08_3627451_3627638;note=score_110.7,;note=eval_5.6e-31;colour=8
pathogen_EmW_Chr_08	HMMer	Partial Trim	3683167	3683360	.	+	.	ID=pathogen_EmW_Chr_08_3683167_3683360;note=score_262.9,;note=eval_8.9e-77;colour=8
pathogen_EmW_Chr_08	Blast	Partial Trim	3683530	3683722	154	-	.	colour=2
pathogen_EmW_Chr_08	Blast	Partial Trim	3713577	3713774	241	+	.	colour=2
pathogen_EmW_Chr_08	Blast	Partial Trim	3726616	3726814	263	+	.	colour=2
pathogen_EmW_Chr_08	Blast	Partial Trim	3888877	3889056	228	-	.	colour=2
pathogen_EmW_Chr_08	Blast	Partial Trim	3889562	3889707	178	-	.	colour=2
pathogen_EmW_Chr_08	HMMer	Partial Trim	3892191	3892352	.	+	.	ID=pathogen_EmW_Chr_08_3892191_3892352;note=score_16.2,;note=eval_0.016;colour=8
pathogen_EmW_Chr_08	Blast	Partial Trim	3954084	3954276	261	-	.	colour=2
pathogen_EmW_Chr_08	HMMer	Partial Trim	3954862	3954934	.	-	.	ID=pathogen_EmW_Chr_08_3954862_3954934;note=score_20.2,;note=eval_0.001;colour=8
pathogen_EmW_Chr_08	HMMer	Partial Trim	3960216	3960408	.	+	.	ID=pathogen_EmW_Chr_08_3960216_3960408;note=score_267.1,;note=eval_4.8e-78;colour=8
pathogen_EmW_Chr_08	Blast	Partial Trim	3960856	3961051	261	+	.	colour=2
pathogen_EmW_Chr_08	HMMer	Partial Trim	3963578	3963770	.	+	.	ID=pathogen_EmW_Chr_08_3963578_3963770;note=score_284.9,;note=eval_2.1e-83;colour=8
pathogen_EmW_Chr_08	Blast	Partial Trim	4066691	4066897	217	+	.	colour=2
pathogen_EmW_Chr_08	HMMer	Partial Trim	4284740	4284933	.	+	.	ID=pathogen_EmW_Chr_08_4284740_4284933;note=score_284.9,;note=eval_2.1e-83;colour=8
pathogen_EmW_Chr_08	Blast	Partial Trim	4836397	4836538	213	-	.	colour=2
pathogen_EmW_Chr_08	HMMer	Partial Trim	4891667	4891853	.	+	.	ID=pathogen_EmW_Chr_08_4891667_4891853;note=score_121.2,;note=eval_3.9e-34;colour=8
pathogen_EmW_Chr_08	Blast	Partial Trim	4894794	4894988	204	+	.	colour=2
pathogen_EmW_Chr_08	Blast	Partial Trim	5026147	5026344	241	-	.	colour=2
pathogen_EmW_Chr_08	Blast	Partial Trim	5035704	5035898	267	+	.	colour=2
pathogen_EmW_Chr_08	HMMer	Partial Trim	5137920	5137990	.	-	.	ID=pathogen_EmW_Chr_08_5137920_5137990;note=score_19.8,;note=eval_0.0013;colour=8
pathogen_EmW_Chr_08	HMMer	Partial Trim	5280908	5280986	.	-	.	ID=pathogen_EmW_Chr_08_5280908_5280986;note=score_15.8,;note=eval_0.021;colour=8
pathogen_EmW_Chr_08	Blast	Partial Trim	5350684	5350881	257	+	.	colour=2
pathogen_EmW_Chr_08	HMMer	Partial Trim	5363741	5363927	.	+	.	ID=pathogen_EmW_Chr_08_5363741_5363927;note=score_44.5,;note=eval_5e-11;colour=8
pathogen_EmW_Chr_08	Blast	Partial Trim	5366856	5367053	263	-	.	colour=2
pathogen_EmW_Chr_08	HMMer	Partial Trim	5367779	5367901	.	-	.	ID=pathogen_EmW_Chr_08_5367779_5367901;note=score_35.7,;note=eval_2.2e-08;colour=8
pathogen_EmW_Chr_08	HMMer	Partial Trim	5372241	5372434	.	+	.	ID=pathogen_EmW_Chr_08_5372241_5372434;note=score_276.0,;note=eval_9.7e-81;colour=8
pathogen_EmW_Chr_08	HMMer	Partial Trim	5423527	5423724	.	+	.	ID=pathogen_EmW_Chr_08_5423527_5423724;note=score_224.4,;note=eval_3.5e-65;colour=8
pathogen_EmW_Chr_08	HMMer	Partial Trim	5447648	5447753	.	-	.	ID=pathogen_EmW_Chr_08_5447648_5447753;note=score_8.1,;note=eval_4.3;colour=8
pathogen_EmW_Chr_08	HMMer	Partial Trim	5462037	5462114	.	-	.	ID=pathogen_EmW_Chr_08_5462037_5462114;note=score_13.2,;note=eval_0.13;colour=8
pathogen_EmW_Chr_08	Blast	Partial Trim	5501041	5501237	224	-	.	colour=2
pathogen_EmW_Chr_08	HMMer	Partial Trim	5532232	5532418	.	+	.	ID=pathogen_EmW_Chr_08_5532232_5532418;note=score_88.9,;note=eval_2.1e-24;colour=8
pathogen_EmW_Chr_08	Blast	Partial Trim	5567566	5567764	226	-	.	colour=2
pathogen_EmW_Chr_08	HMMer	Partial Trim	5700766	5700842	.	-	.	ID=pathogen_EmW_Chr_08_5700766_5700842;note=score_10.9,;note=eval_0.62;colour=8
pathogen_EmW_Chr_08	Blast	Partial Trim	5701307	5701497	224	-	.	colour=2
pathogen_EmW_Chr_08	HMMer	Partial Trim	5703851	5703932	.	-	.	ID=pathogen_EmW_Chr_08_5703851_5703932;note=score_11.3,;note=eval_0.47;colour=8
pathogen_EmW_Chr_08	HMMer	Partial Trim	5758956	5759142	.	+	.	ID=pathogen_EmW_Chr_08_5758956_5759142;note=score_78.7,;note=eval_2.5e-21;colour=8
pathogen_EmW_Chr_08	HMMer	Partial Trim	5891667	5891862	.	+	.	ID=pathogen_EmW_Chr_08_5891667_5891862;note=score_188.9,;note=eval_1.6e-54;colour=8
pathogen_EmW_Chr_08	Blast	Partial Trim	5892453	5892648	237	+	.	colour=2
pathogen_EmW_Chr_08	Blast	Partial Trim	6010542	6010738	230	-	.	colour=2
pathogen_EmW_Chr_08	Blast	Partial Trim	6011332	6011529	257	-	.	colour=2
pathogen_EmW_Chr_08	HMMer	Partial Trim	6011699	6011774	.	-	.	ID=pathogen_EmW_Chr_08_6011699_6011774;note=score_15.6,;note=eval_0.025;colour=8
pathogen_EmW_Chr_08	HMMer	Partial Trim	6051209	6051415	.	+	.	ID=pathogen_EmW_Chr_08_6051209_6051415;note=score_169.4,;note=eval_1.2e-48;colour=8
pathogen_EmW_Chr_08	HMMer	Partial Trim	6053132	6053358	.	+	.	ID=pathogen_EmW_Chr_08_6053132_6053358;note=score_71.0,;note=eval_5.3e-19;colour=8
pathogen_EmW_Chr_08	HMMer	Partial Trim	6116539	6116733	.	+	.	ID=pathogen_EmW_Chr_08_6116539_6116733;note=score_268.6,;note=eval_1.7e-78;colour=8
pathogen_EmW_Chr_08	HMMer	Partial Trim	6118451	6118668	.	+	.	ID=pathogen_EmW_Chr_08_6118451_6118668;note=score_279.5,;note=eval_8.9e-82;colour=8
pathogen_EmW_Chr_08	Blast	Partial Trim	6164934	6165127	235	-	.	colour=2
pathogen_EmW_Chr_08	Blast	Partial Trim	6175435	6175628	235	-	.	colour=2
pathogen_EmW_Chr_08	Blast	Partial Trim	6185943	6186136	230	-	.	colour=2
pathogen_EmW_Chr_08	Blast	Partial Trim	6196438	6196631	235	-	.	colour=2
pathogen_EmW_Chr_08	HMMer	Partial Trim	682216	682287	.	-	.	ID=pathogen_EmW_Chr_08_682216_682287;note=score_14.5,;note=eval_0.052;colour=8
pathogen_EmW_Chr_08	HMMer	Partial Trim	687039	687204	.	+	.	ID=pathogen_EmW_Chr_08_687039_687204;note=score_76.4,;note=eval_1.3e-20;colour=8
pathogen_EmW_Chr_08	HMMer	Partial Trim	753718	753912	.	+	.	ID=pathogen_EmW_Chr_08_753718_753912;note=score_237.4,;note=eval_4.3e-69;colour=8
pathogen_EmW_Chr_08	HMMer	Partial Trim	938003	938194	.	+	.	ID=pathogen_EmW_Chr_08_938003_938194;note=score_165.9,;note=eval_1.4e-47;colour=8
pathogen_EmW_Chr_08	HMMer	Partial Trim	938485	938671	.	+	.	ID=pathogen_EmW_Chr_08_938485_938671;note=score_47.8,;note=eval_5.1e-12;colour=8
pathogen_EmW_Chr_08	EST	Partial Trim	187805	187917	209	-	.	colour=7
pathogen_EmW_Chr_08	EST	Partial Trim	3996023	3996597	1062	+	.	colour=7
pathogen_EmW_Chr_09	HMMer	Partial Trim	1154864	1155056	.	+	.	ID=pathogen_EmW_Chr_09_1154864_1155056;note=score_221.1,;note=eval_3.3e-64;colour=8
pathogen_EmW_Chr_09	HMMer	Partial Trim	1224335	1224502	.	+	.	ID=pathogen_EmW_Chr_09_1224335_1224502;note=score_168.6,;note=eval_2.2e-48;colour=8
pathogen_EmW_Chr_09	HMMer	Partial Trim	1245519	1245747	.	+	.	ID=pathogen_EmW_Chr_09_1245519_1245747;note=score_219.8,;note=eval_8.1e-64;colour=8
pathogen_EmW_Chr_09	HMMer	Partial Trim	1246347	1246543	.	+	.	ID=pathogen_EmW_Chr_09_1246347_1246543;note=score_226.1,;note=eval_1.1e-65;colour=8
pathogen_EmW_Chr_09	Blast	Partial Trim	1294437	1294634	235	-	.	colour=2
pathogen_EmW_Chr_09	HMMer	Partial Trim	1294756	1294951	.	+	.	ID=pathogen_EmW_Chr_09_1294756_1294951;note=score_203.1,;note=eval_8.9e-59;colour=8
pathogen_EmW_Chr_09	Blast	Partial Trim	1295103	1295301	281	-	.	colour=2
pathogen_EmW_Chr_09	HMMer	Partial Trim	1369999	1370191	.	+	.	ID=pathogen_EmW_Chr_09_1369999_1370191;note=score_55.3,;note=eval_2.8e-14;colour=8
pathogen_EmW_Chr_09	HMMer	Partial Trim	1370857	1371046	.	+	.	ID=pathogen_EmW_Chr_09_1370857_1371046;note=score_111.8,;note=eval_2.6e-31;colour=8
pathogen_EmW_Chr_09	HMMer	Partial Trim	1371482	1371676	.	+	.	ID=pathogen_EmW_Chr_09_1371482_1371676;note=score_215.4,;note=eval_1.7e-62;colour=8
pathogen_EmW_Chr_09	HMMer	Partial Trim	1378877	1379063	.	+	.	ID=pathogen_EmW_Chr_09_1378877_1379063;note=score_98.7,;note=eval_2.4e-27;colour=8
pathogen_EmW_Chr_09	HMMer	Partial Trim	1404595	1404692	.	-	.	ID=pathogen_EmW_Chr_09_1404595_1404692;note=score_12.3,;note=eval_0.24;colour=8
pathogen_EmW_Chr_09	Blast	Partial Trim	1440604	1440799	222	+	.	colour=2
pathogen_EmW_Chr_09	HMMer	Partial Trim	152267	152459	.	+	.	ID=pathogen_EmW_Chr_09_152267_152459;note=score_211.1,;note=eval_3.4e-61;colour=8
pathogen_EmW_Chr_09	Blast	Partial Trim	1662140	1662233	95.3	+	.	colour=2
pathogen_EmW_Chr_09	HMMer	Partial Trim	1772840	1773014	.	+	.	ID=pathogen_EmW_Chr_09_1772840_1773014;note=score_40.1,;note=eval_1e-09;colour=8
pathogen_EmW_Chr_09	HMMer	Partial Trim	1919191	1919375	.	+	.	ID=pathogen_EmW_Chr_09_1919191_1919375;note=score_83.7,;note=eval_8e-23;colour=8
pathogen_EmW_Chr_09	Blast	Partial Trim	1976634	1976828	167	+	.	colour=2
pathogen_EmW_Chr_09	HMMer	Partial Trim	1981105	1981298	.	+	.	ID=pathogen_EmW_Chr_09_1981105_1981298;note=score_282.7,;note=eval_9.7e-83;colour=8
pathogen_EmW_Chr_09	Blast	Partial Trim	2065721	2065918	235	+	.	colour=2
pathogen_EmW_Chr_09	Blast	Partial Trim	2078559	2078669	139	-	.	colour=2
pathogen_EmW_Chr_09	Blast	Partial Trim	2082711	2082905	272	-	.	colour=2
pathogen_EmW_Chr_09	HMMer	Partial Trim	2083266	2083459	.	+	.	ID=pathogen_EmW_Chr_09_2083266_2083459;note=score_248.4,;note=eval_2e-72;colour=8
pathogen_EmW_Chr_09	HMMer	Partial Trim	212681	212873	.	+	.	ID=pathogen_EmW_Chr_09_212681_212873;note=score_211.1,;note=eval_3.4e-61;colour=8
pathogen_EmW_Chr_09	HMMer	Partial Trim	2154201	2154385	.	+	.	ID=pathogen_EmW_Chr_09_2154201_2154385;note=score_81.1,;note=eval_4.6e-22;colour=8
pathogen_EmW_Chr_09	Blast	Partial Trim	2174273	2174461	217	-	.	colour=2
pathogen_EmW_Chr_09	Blast	Partial Trim	2401216	2401414	204	-	.	colour=2
pathogen_EmW_Chr_09	HMMer	Partial Trim	2564560	2564745	.	+	.	ID=pathogen_EmW_Chr_09_2564560_2564745;note=score_38.4,;note=eval_3.4e-09;colour=8
pathogen_EmW_Chr_09	HMMer	Partial Trim	2579316	2579494	.	+	.	ID=pathogen_EmW_Chr_09_2579316_2579494;note=score_63.6,;note=eval_8.8e-17;colour=8
pathogen_EmW_Chr_09	Blast	Partial Trim	3142294	3142489	248	-	.	colour=2
pathogen_EmW_Chr_09	Blast	Partial Trim	316114	316309	200	+	.	colour=2
pathogen_EmW_Chr_09	Blast	Partial Trim	3239963	3240160	219	-	.	colour=2
pathogen_EmW_Chr_09	Blast	Partial Trim	3255722	3255896	224	-	.	colour=2
pathogen_EmW_Chr_09	HMMer	Partial Trim	3329098	3329257	.	+	.	ID=pathogen_EmW_Chr_09_3329098_3329257;note=score_77.4,;note=eval_6.1e-21;colour=8
pathogen_EmW_Chr_09	HMMer	Partial Trim	3347200	3347397	.	+	.	ID=pathogen_EmW_Chr_09_3347200_3347397;note=score_257.1,;note=eval_4.8e-75;colour=8
pathogen_EmW_Chr_09	HMMer	Partial Trim	3350673	3350866	.	+	.	ID=pathogen_EmW_Chr_09_3350673_3350866;note=score_260.2,;note=eval_5.6e-76;colour=8
pathogen_EmW_Chr_09	HMMer	Partial Trim	3466279	3466472	.	+	.	ID=pathogen_EmW_Chr_09_3466279_3466472;note=score_245.1,;note=eval_2e-71;colour=8
pathogen_EmW_Chr_09	Blast	Partial Trim	3541369	3541566	246	-	.	colour=2
pathogen_EmW_Chr_09	Blast	Partial Trim	3692866	3693063	268	-	.	colour=2
pathogen_EmW_Chr_09	Blast	Partial Trim	3792793	3792994	239	+	.	colour=2
pathogen_EmW_Chr_09	HMMer	Partial Trim	500284	500462	.	+	.	ID=pathogen_EmW_Chr_09_500284_500462;note=score_39.2,;note=eval_1.9e-09;colour=8
pathogen_EmW_Chr_09	HMMer	Partial Trim	508916	509064	.	+	.	ID=pathogen_EmW_Chr_09_508916_509064;note=score_20.7,;note=eval_0.00074;colour=8
pathogen_EmW_Chr_09	HMMer	Partial Trim	529214	529404	.	+	.	ID=pathogen_EmW_Chr_09_529214_529404;note=score_21.2,;note=eval_0.00049;colour=8
pathogen_EmW_Chr_09	HMMer	Partial Trim	530112	530299	.	+	.	ID=pathogen_EmW_Chr_09_530112_530299;note=score_48.8,;note=eval_2.4e-12;colour=8
pathogen_EmW_Chr_09	Blast	Partial Trim	746951	747144	224	-	.	colour=2
pathogen_EmW_Chr_09	EST	Partial Trim	1440647	1440756	204	+	.	colour=7
pathogen_EmW_Chr_09	EST	Partial Trim	3240006	3240117	207	-	.	colour=7
pathogen_EmW_Chr_09	EST	Partial Trim	3142335	3142449	213	-	.	colour=7
pathogen_EmW_Chr_09	EST	Partial Trim	2578733	2578958	418	-	.	colour=7
pathogen_EmW_Chr_09	EST	Partial Trim	2082475	2082854	702	-	.	colour=7
pathogen_EmW_Chr_09	EST	Partial Trim	2082477	2082862	713	-	.	colour=7
pathogen_EmW_Chr_09	EST	Partial Trim	2579042	2579713	1242	-	.	colour=7
pathogen_EmW_Chr_09	EST	Partial Trim	3541587	3542309	1336	-	.	colour=7
pathogen_EmW_Chr_09	EST	Partial Trim	3541568	3542309	1371	-	.	colour=7
pathogen_EmW_Chr_09	EST	Partial Trim	3541525	3542309	1450	-	.	colour=7
pathogen_EmW_Chr_09	EST	Partial Trim	3541455	3542280	1526	-	.	colour=7
pathogen_EmW_OG_10	HMMer	Partial Trim	1309517	1309713	.	+	.	ID=pathogen_EmW_OG_10_1309517_1309713;note=score_285.4,;note=eval_1.4e-83;colour=8
pathogen_EmW_OG_10	Blast	Partial Trim	1310309	1310510	213	+	.	colour=2
pathogen_EmW_OG_10	HMMer	Partial Trim	1371940	1372084	.	+	.	ID=pathogen_EmW_OG_10_1371940_1372084;note=score_129.6,;note=eval_1.2e-36;colour=8
pathogen_EmW_OG_10	HMMer	Partial Trim	1655333	1655497	.	+	.	ID=pathogen_EmW_OG_10_1655333_1655497;note=score_84.2,;note=eval_5.7e-23;colour=8
pathogen_EmW_OG_10	HMMer	Partial Trim	1837513	1837682	.	+	.	ID=pathogen_EmW_OG_10_1837513_1837682;note=score_34.2,;note=eval_6.1e-08;colour=8
pathogen_EmW_OG_10	HMMer	Partial Trim	2219656	2219848	.	+	.	ID=pathogen_EmW_OG_10_2219656_2219848;note=score_40.7,;note=eval_6.8e-10;colour=8
pathogen_EmW_OG_10	HMMer	Partial Trim	2396762	2396937	.	+	.	ID=pathogen_EmW_OG_10_2396762_2396937;note=score_101.0,;note=eval_4.7e-28;colour=8
pathogen_EmW_OG_10	HMMer	Partial Trim	2436840	2437033	.	+	.	ID=pathogen_EmW_OG_10_2436840_2437033;note=score_251.3,;note=eval_2.7e-73;colour=8
pathogen_EmW_OG_10	HMMer	Partial Trim	2772413	2772608	.	+	.	ID=pathogen_EmW_OG_10_2772413_2772608;note=score_240.8,;note=eval_4.1e-70;colour=8
pathogen_EmW_OG_10	HMMer	Partial Trim	361190	361362	.	+	.	ID=pathogen_EmW_OG_10_361190_361362;note=score_37.1,;note=eval_8.5e-09;colour=8
pathogen_EmW_OG_10	HMMer	Partial Trim	362040	362213	.	+	.	ID=pathogen_EmW_OG_10_362040_362213;note=score_57.5,;note=eval_6.1e-15;colour=8
pathogen_EmW_OG_10	Blast	Partial Trim	566015	566212	259	-	.	colour=2
pathogen_EmW_OG_10	HMMer	Partial Trim	623142	623339	.	+	.	ID=pathogen_EmW_OG_10_623142_623339;note=score_181.8,;note=eval_2.3e-52;colour=8
pathogen_EmW_OG_10	HMMer	Partial Trim	623938	624137	.	+	.	ID=pathogen_EmW_OG_10_623938_624137;note=score_178.2,;note=eval_2.8e-51;colour=8
pathogen_EmW_OG_10	Blast	Partial Trim	774666	774845	167	-	.	colour=2
pathogen_EmW_OG_10	Blast	Partial Trim	775420	775615	257	-	.	colour=2
pathogen_EmW_OG_10	HMMer	Partial Trim	868841	869025	.	+	.	ID=pathogen_EmW_OG_10_868841_869025;note=score_111.5,;note=eval_3.3e-31;colour=8
pathogen_EmW_OG_10	EST	Partial Trim	442775	443419	1192	-	.	colour=7
pathogen_EmW_OG_10	EST	Partial Trim	623205	623874	1238	+	.	colour=7
pathogen_EmW_OG_10	EST	Partial Trim	623184	624001	1511	+	.	colour=7
pathogen_EmW_OG_10	EST	Partial Trim	623184	624045	1592	+	.	colour=7

## Sheet: S2 Lennies Emu
##gff-version 3
pathogen_EmW_Chr_01	artemis	PBS	408205	408213	.	-	.	ID=CDS:complement%28408205..408213%29;color=4
pathogen_EmW_Chr_01	artemis	LTR	408218	408450	305	-	.	colour=2
pathogen_EmW_Chr_01	artemis	LTR	4315805	4315941	231	+	.	colour=2
pathogen_EmW_Chr_01	artemis	TSD	4677766	4677769	.	-	.	ID=CDS:complement%284677766..4677769%29;color=5
pathogen_EmW_Chr_01	artemis	LTR	4677770	4677979	.	-	.	colour=2
pathogen_EmW_Chr_01	artemis	TSD	4677980	4677983	.	-	.	ID=CDS:complement%284677980..4677983%29;color=5
pathogen_EmW_Chr_01	artemis	LTR	4927240	4927434	272	-	.	colour=2
pathogen_EmW_Chr_01	artemis	TSD	5040969	5040972	.	-	.	ID=CDS:complement%285040969..5040972%29;color=5
pathogen_EmW_Chr_01	artemis	LTR	5040973	5041207	276	-	.	colour=2
pathogen_EmW_Chr_01	artemis	TSD	5041208	5041211	.	-	.	ID=CDS:complement%285041208..5041211%29;color=5
pathogen_EmW_Chr_01	artemis	three_prime_LTR	5548838	5549073	.	-	.	colour=2
pathogen_EmW_Chr_01	artemis	Lennie	5548838	5553164	.	-	.	ID=CDS:5548838..5553164;color=3;comment=Complete.+2-LTR%3B+PBS+y+PPT
pathogen_EmW_Chr_01	artemis	PPT	5549077	5549091	.	-	.	ID=CDS:complement%285549077..5549091%29;color=9
pathogen_EmW_Chr_01	artemis	PBS	5552988	5552995	.	-	.	ID=CDS:complement%285552988..5552995%29;color=4
pathogen_EmW_Chr_01	artemis	five_prime_LTR	5552999	5553164	.	-	.	colour=2
pathogen_EmW_Chr_01	artemis	TSD	5589647	5589650	.	-	.	ID=CDS:complement%285589647..5589650%29;color=5
pathogen_EmW_Chr_01	artemis	LTR	5589651	5589886	318	-	.	colour=2
pathogen_EmW_Chr_01	artemis	TSD	5589887	5589890	.	-	.	ID=CDS:complement%285589887..5589890%29;color=5
pathogen_EmW_Chr_01	artemis	TSD	5618867	5618870	.	-	.	ID=CDS:complement%285618867..5618870%29;color=5
pathogen_EmW_Chr_01	artemis	LTR	5618871	5619106	318	-	.	colour=2
pathogen_EmW_Chr_01	artemis	TSD	5619107	5619110	.	-	.	ID=CDS:complement%285619107..5619110%29;color=5
pathogen_EmW_Chr_01	artemis	five_prime_LTR	6044072	6044187	.	+	.	colour=2
pathogen_EmW_Chr_01	artemis	Lennie	6044072	6048287	.	+	.	ID=CDS:complement%286044072..6048287%29;color=3;comment=Complete.+2-LTR%2C+PBS%2C+PPT
pathogen_EmW_Chr_01	artemis	PBS	6044192	6044200	.	+	.	ID=CDS:6044192..6044200;color=4
pathogen_EmW_Chr_01	artemis	PPT	6048034	6048048	.	+	.	ID=CDS:6048034..6048048;color=9
pathogen_EmW_Chr_01	artemis	three_prime_LTR	6048052	6048287	.	+	.	colour=2
pathogen_EmW_Chr_01	artemis	TSD	6653767	6653770	.	+	.	ID=CDS:6653767..6653770;color=5
pathogen_EmW_Chr_01	artemis	LTR	6653771	6654005	313	+	.	colour=2
pathogen_EmW_Chr_01	artemis	TSD	6654006	6654009	.	+	.	ID=CDS:6654006..6654009;color=5
pathogen_EmW_Chr_01	artemis	TSD	6661573	6661576	.	-	.	ID=CDS:complement%286661573..6661576%29;color=5
pathogen_EmW_Chr_01	artemis	three_prime_LTR	6661577	6661803	.	-	.	colour=2
pathogen_EmW_Chr_01	artemis	Lennie	6661577	6663580	.	-	.	ID=CDS:6661577..6663580;color=3;comment=Complete.+2-LTR%2C+PBS%2C+PPT
pathogen_EmW_Chr_01	artemis	PPT	6661807	6661821	.	-	.	ID=CDS:complement%286661807..6661821%29;color=9
pathogen_EmW_Chr_01	artemis	five_prime_LTR	6663131	6663217	128	+	.	colour=2
pathogen_EmW_Chr_01	artemis	PBS	6663341	6663349	.	-	.	ID=CDS:complement%286663341..6663349%29;color=4
pathogen_EmW_Chr_01	artemis	LTR	6663353	6663580	.	-	.	colour=2
pathogen_EmW_Chr_01	artemis	TSD	6663581	6663584	.	-	.	ID=CDS:complement%286663581..6663584%29;color=5
pathogen_EmW_Chr_01	artemis	LTR	8530360	8530550	220	+	.	colour=2
pathogen_EmW_Chr_01	artemis	LTR	8750867	8751093	117	+	.	colour=2
pathogen_EmW_Chr_01	artemis	five_prime_LTR	9046086	9046312	.	+	.	colour=2
pathogen_EmW_Chr_01	artemis	Lennie	9046086	9050440	.	+	.	ID=CDS:complement%289046086..9050440%29;color=3;comment=Complete.+2-LTR%2C+PBS%2C+PPT
pathogen_EmW_Chr_01	artemis	PBS	9046317	9046324	.	+	.	ID=CDS:9046317..9046324;color=4;comment=TGGCAGCG%3B[8/8]
pathogen_EmW_Chr_01	artemis	PPT	9050234	9050248	.	+	.	ID=CDS:9050234..9050248;color=9;comment=TAAAGGACGAGGGGG%3B[13/15]
pathogen_EmW_Chr_01	artemis	three_prime_LTR	9050252	9050440	.	+	.	colour=2
pathogen_EmW_Chr_01	artemis	LTR	9355395	9355627	270	-	.	colour=2
pathogen_EmW_Chr_01	artemis	LTR	9435111	9435257	137	-	.	colour=2
pathogen_EmW_Chr_01	artemis	TSD	9475349	9475352	.	-	.	ID=CDS:complement%289475349..9475352%29;color=5
pathogen_EmW_Chr_01	artemis	three_prime_LTR	9475353	9475584	.	-	.	colour=2
pathogen_EmW_Chr_01	artemis	Lennie	9475353	9479392	.	-	.	ID=CDS:9475353..9479392;color=3;comment=Semi-complete.+2-LTR%2C+PPT
pathogen_EmW_Chr_01	artemis	PPT	9475589	9475603	.	-	.	ID=CDS:complement%289475589..9475603%29;color=9
pathogen_EmW_Chr_01	artemis	five_prime_LTR	9479284	9479392	147	-	.	colour=2
pathogen_EmW_Chr_01	artemis	TSD	9479393	9479396	.	-	.	ID=CDS:complement%289479393..9479396%29;color=5
pathogen_EmW_Chr_01	artemis	LTR	9721887	9722106	117	-	.	colour=2
pathogen_EmW_Chr_01	artemis	TSD	9833054	9833057	.	-	.	ID=CDS:complement%289833054..9833057%29;color=5
pathogen_EmW_Chr_01	artemis	LTR	9833057	9833289	.	-	.	colour=2
pathogen_EmW_Chr_01	artemis	Lennie	9833058	9837101	.	-	.	ID=CDS:9833058..9837101;color=3;comment=Semi-Complete.+2-LTR%2C+PPT
pathogen_EmW_Chr_01	artemis	PPT	9833294	9833307	.	-	.	ID=CDS:complement%289833294..9833307%29;color=9
pathogen_EmW_Chr_01	artemis	LTR	9836993	9837101	.	-	.	colour=2
pathogen_EmW_Chr_01	artemis	TSD	9837102	9837105	.	-	.	ID=CDS:complement%289837102..9837105%29;color=5
pathogen_EmW_Chr_01	artemis	LTR	10537106	10537326	148	-	.	colour=2
pathogen_EmW_Chr_01	artemis	TSD	11044506	11044509	.	-	.	ID=CDS:complement%2811044506..11044509%29;color=5
pathogen_EmW_Chr_01	artemis	LTR	11044510	11044745	353	-	.	colour=2
pathogen_EmW_Chr_01	artemis	TSD	11044746	11044749	.	-	.	ID=CDS:complement%2811044746..11044749%29;color=5
pathogen_EmW_Chr_01	artemis	TSD	11293091	11293094	.	-	.	ID=CDS:complement%2811293091..11293094%29;color=5
pathogen_EmW_Chr_01	artemis	three_prime_LTR	11293095	11293330	309	-	.	colour=2
pathogen_EmW_Chr_01	artemis	Lennie	11293095	11297066	.	-	.	ID=CDS:11293095..11297066;color=3;comment=Complete.+2-LTR%2C+PBS%2C+PPT
pathogen_EmW_Chr_01	artemis	PPT	11293334	11293348	.	-	.	ID=CDS:complement%2811293334..11293348%29;color=9
pathogen_EmW_Chr_01	artemis	PBS	11296846	11296854	.	-	.	ID=CDS:complement%2811296846..11296854%29;color=4
pathogen_EmW_Chr_01	artemis	five_prime_LTR	11296859	11297066	211	-	.	colour=2
pathogen_EmW_Chr_01	artemis	TSD	11297067	11297070	.	-	.	ID=CDS:complement%2811297067..11297070%29;color=5
pathogen_EmW_Chr_01	artemis	LTR	12246676	12246911	342	-	.	colour=2
pathogen_EmW_Chr_01	artemis	TSD	12247318	12247321	.	+	.	ID=CDS:12247318..12247321;color=5
pathogen_EmW_Chr_01	artemis	LTR	12247322	12247557	320	+	.	colour=2
pathogen_EmW_Chr_01	artemis	TSD	12247558	12247561	.	+	.	ID=CDS:12247558..12247561;color=5
pathogen_EmW_Chr_01	artemis	LTR	12818128	12818329	202	+	.	colour=2
pathogen_EmW_Chr_01	artemis	TSD	13393096	13393099	.	+	.	ID=CDS:13393096..13393099;color=5
pathogen_EmW_Chr_01	artemis	LTR	13393100	13393333	.	+	.	colour=2
pathogen_EmW_Chr_01	artemis	TSD	13393334	13393337	.	+	.	ID=CDS:13393334..13393337;color=5
pathogen_EmW_Chr_01	artemis	TSD	15035848	15035851	.	-	.	ID=CDS:complement%2815035848..15035851%29;color=5
pathogen_EmW_Chr_01	artemis	LTR	15035852	15036087	315	-	.	colour=2
pathogen_EmW_Chr_01	artemis	TSD	15036088	15036091	.	-	.	ID=CDS:complement%2815036088..15036091%29;color=5
pathogen_EmW_Chr_01	artemis	PBS	15760194	15760202	.	-	.	ID=CDS:complement%2815760195..15760202%29;color=4
pathogen_EmW_Chr_01	artemis	LTR	15760207	15760444	278	-	.	colour=2
pathogen_EmW_Chr_01	artemis	TSD	16782567	16782571	.	+	.	ID=CDS:16782567..16782571;color=5
pathogen_EmW_Chr_01	artemis	five_prime_LTR	16782572	16782807	.	+	.	colour=2
pathogen_EmW_Chr_01	artemis	Lennie	16782572	16786936	.	+	.	ID=CDS:complement%2816782572..16786936%29;color=3;comment=Complete.+2-LTR%2C+PBS%2C+PPT
pathogen_EmW_Chr_01	artemis	PBS	16782812	16782819	.	+	.	ID=CDS:16782812..16782819;color=4
pathogen_EmW_Chr_01	artemis	PPT	16786683	16786697	.	+	.	ID=CDS:16786683..16786697;color=9
pathogen_EmW_Chr_01	artemis	three_prime_LTR	16786701	16786936	.	+	.	colour=2
pathogen_EmW_Chr_01	artemis	TSD	16786937	16786941	.	+	.	ID=CDS:16786937..16786941;color=5
pathogen_EmW_Chr_01	artemis	TSD	17571411	17571414	.	+	.	ID=CDS:17571411..17571414;color=5
pathogen_EmW_Chr_01	artemis	LTR	17571415	17571637	.	+	.	colour=2
pathogen_EmW_Chr_01	artemis	TSD	17571638	17571641	.	+	.	ID=CDS:17571638..17571641;color=5
pathogen_EmW_Chr_01	artemis	LTR	17952214	17952392	230	-	.	colour=2
pathogen_EmW_Chr_01	artemis	TSD	18087842	18087845	.	+	.	ID=CDS:18087842..18087845;color=5
pathogen_EmW_Chr_01	artemis	LTR	18087846	18088081	359	+	.	colour=2
pathogen_EmW_Chr_01	artemis	TSD	18088082	18088085	.	+	.	ID=CDS:18088082..18088085;color=5
pathogen_EmW_Chr_01	artemis	five_prime_LTR	18477323	18477558	370	+	.	colour=2
pathogen_EmW_Chr_01	artemis	Lennie	18477323	18480554	.	+	.	ID=CDS:complement%2818477323..18480554%29;color=3;comment=Incomplete.+1-LTR%2C+PBS
pathogen_EmW_Chr_01	artemis	PBS	18477563	18477570	.	+	.	ID=CDS:18477563..18477570;color=4
pathogen_EmW_Chr_01	artemis	three_prime_LTR	18910594	18910828	340	-	.	colour=2
pathogen_EmW_Chr_01	artemis	LTR	18910594	18910828	435	-	.	colour=2
pathogen_EmW_Chr_01	artemis	PBS	18925800	18925807	.	-	.	ID=CDS:complement%2818925800..18925807%29;color=4
pathogen_EmW_Chr_01	artemis	LTR	18925812	18926049	316	-	.	colour=2
pathogen_EmW_Chr_01	artemis	TSD	19473086	19473089	.	+	.	ID=CDS:19473086..19473089;color=5
pathogen_EmW_Chr_01	artemis	five_prime_LTR	19473090	19473326	344	+	.	colour=2
pathogen_EmW_Chr_01	artemis	Lennie	19473090	19477490	.	+	.	ID=CDS:complement%2819473090..19477490%29;color=3;comment=Complete.+2-LTR%2C+PBS%2C+PPT
pathogen_EmW_Chr_01	artemis	PBS	19473330	19473338	.	+	.	ID=CDS:19473330..19473336;color=4
pathogen_EmW_Chr_01	artemis	PPT	19477237	19477251	.	+	.	ID=CDS:19477237..19477251;color=9
pathogen_EmW_Chr_01	artemis	three_prime_LTR	19477255	19477490	370	+	.	colour=2
pathogen_EmW_Chr_01	artemis	TSD	19477491	19477494	.	+	.	ID=CDS:19477491..19477494;color=5
pathogen_EmW_Chr_01	artemis	TSD	19506051	19506054	.	+	.	ID=CDS:19506051..19506054;color=5
pathogen_EmW_Chr_01	artemis	LTR	19506055	19506289	.	+	.	colour=2
pathogen_EmW_Chr_01	artemis	TSD	19506290	19506293	.	+	.	ID=CDS:19506290..19506293;color=5
pathogen_EmW_Chr_01	artemis	LTR	19515669	19515889	147	-	.	colour=2
pathogen_EmW_Chr_01	artemis	TSD	19717894	19717897	.	+	.	ID=CDS:19717894..19717897;color=5
pathogen_EmW_Chr_01	artemis	LTR	19717898	19718124	351	+	.	colour=2
pathogen_EmW_Chr_01	artemis	TSD	19718125	19718128	.	+	.	ID=CDS:19718125..19718128;color=5
pathogen_EmW_Chr_01	artemis	TSD	20017585	20017588	.	-	.	ID=CDS:complement%2820017585..20017588%29;color=5
pathogen_EmW_Chr_01	artemis	LTR	20017589	20017815	381	-	.	colour=2
pathogen_EmW_Chr_01	artemis	TSD	20017816	20017819	.	-	.	ID=CDS:complement%2820017816..20017819%29;color=5
pathogen_EmW_Chr_02	artemis	TSD	642832	642835	.	-	.	ID=CDS:complement%28642832..642835%29;color=5
pathogen_EmW_Chr_02	artemis	LTR	642836	643069	303	-	.	colour=2
pathogen_EmW_Chr_02	artemis	TSD	643070	643073	.	-	.	ID=CDS:complement%28643070..643073%29;color=5
pathogen_EmW_Chr_02	artemis	three_prime_LTR	2914361	2914587	.	-	.	colour=2
pathogen_EmW_Chr_02	artemis	Lennie	2914361	2917961	.	-	.	ID=CDS:2914361..2917961;color=3;comment=Incomplete.+1-LTR%2C+PPT
pathogen_EmW_Chr_02	artemis	PPT	2914591	2914605	.	-	.	ID=CDS:complement%282914591..2914605%29;color=9
pathogen_EmW_Chr_02	artemis	TSD	4701533	4701536	.	-	.	ID=CDS:complement%284701533..4701536%29;colour=5
pathogen_EmW_Chr_02	artemis	LTR	4701537	4701772	233	-	.	colour=2
pathogen_EmW_Chr_02	artemis	TSD	4701773	4701776	.	-	.	ID=CDS:complement%284701773..4701776%29;colour=5
pathogen_EmW_Chr_02	artemis	LTR	4807053	4807287	340	+	.	colour=2
pathogen_EmW_Chr_02	artemis	LTR	4827663	4827896	339	+	.	colour=2
pathogen_EmW_Chr_02	artemis	TSD	4942521	4942525	.	+	.	ID=CDS:4942521..4942525;color=5
pathogen_EmW_Chr_02	artemis	three_prime_LTR	4942526	4942754	.	+	.	colour=2
pathogen_EmW_Chr_02	artemis	Lennie	4942526	4946928	.	+	.	ID=CDS:complement%284942526..4946928%29;color=3;comment=Complete.+2-LTR%2C+PBS%2C+PPT
pathogen_EmW_Chr_02	artemis	PBS	4942759	4942766	.	+	.	ID=CDS:4942759..4942766;color=4
pathogen_EmW_Chr_02	artemis	PPT	4946673	4946687	.	+	.	ID=CDS:4946673..4946687;color=9
pathogen_EmW_Chr_02	artemis	five_prime_LTR	4946691	4946928	.	+	.	colour=2
pathogen_EmW_Chr_02	artemis	TSD	4946929	4946933	.	+	.	ID=CDS:4946929..4946933;color=5
pathogen_EmW_Chr_02	artemis	LTR	5062403	5062638	364	-	.	colour=2
pathogen_EmW_Chr_02	artemis	LTR	5123680	5123786	95.3	-	.	colour=2
pathogen_EmW_Chr_02	artemis	LTR	7826705	7826883	172	-	.	colour=2
pathogen_EmW_Chr_02	artemis	LTR	8450802	8451028	93.5	+	.	colour=2
pathogen_EmW_Chr_02	artemis	TSD	8804026	8804029	.	+	.	ID=CDS:8804026..8804029;color=5
pathogen_EmW_Chr_02	artemis	LTR	8804030	8804265	350	+	.	colour=2
pathogen_EmW_Chr_02	artemis	TSD	8804266	8804269	.	+	.	ID=CDS:8804266..8804269;color=5
pathogen_EmW_Chr_02	artemis	TSD	8804853	8804856	.	+	.	ID=CDS:8804853..8804856;color=5
pathogen_EmW_Chr_02	artemis	LTR	8804857	8805088	185	+	.	colour=2
pathogen_EmW_Chr_02	artemis	TSD	8805089	8805092	.	+	.	ID=CDS:8805089..8805092;color=5
pathogen_EmW_Chr_02	artemis	LTR	9368622	9368835	268	+	.	colour=2
pathogen_EmW_Chr_02	artemis	TSD	10407864	10407867	.	-	.	ID=CDS:complement%2810407864..10407867%29;color=5
pathogen_EmW_Chr_02	artemis	LTR	10407868	10408099	333	-	.	colour=2
pathogen_EmW_Chr_02	artemis	TSD	10408100	10408103	.	-	.	ID=CDS:complement%2810408100..10408103%29;color=5
pathogen_EmW_Chr_02	artemis	TSD	10497931	10497934	.	+	.	ID=CDS:10497931..10497934;color=5
pathogen_EmW_Chr_02	artemis	LTR	10497935	10498167	206	+	.	colour=2
pathogen_EmW_Chr_02	artemis	TSD	10498168	10498171	.	+	.	ID=CDS:10498168..10498171;color=5
pathogen_EmW_Chr_02	artemis	TSD	11177829	11177832	.	-	.	ID=CDS:complement%2811177829..11177832%29;color=5
pathogen_EmW_Chr_02	artemis	LTR	11177833	11178068	302	-	.	colour=2
pathogen_EmW_Chr_02	artemis	TSD	11178069	11178072	.	-	.	ID=CDS:complement%2811178069..11178072%29;color=5
pathogen_EmW_Chr_02	artemis	TSD	11787922	11787925	.	+	.	ID=CDS:11787922..11787925;color=5
pathogen_EmW_Chr_02	artemis	LTR	11787926	11788161	261	+	.	colour=2
pathogen_EmW_Chr_02	artemis	TSD	11788162	11788165	.	+	.	ID=CDS:11788162..11788165;color=5
pathogen_EmW_Chr_02	artemis	TSD	12354621	12354624	.	-	.	ID=CDS:complement%2812354621..12354624%29;color=5
pathogen_EmW_Chr_02	artemis	LTR	12354625	12354860	353	-	.	colour=2
pathogen_EmW_Chr_02	artemis	TSD	12354861	12354864	.	-	.	ID=CDS:complement%2812354861..12354864%29;color=5
pathogen_EmW_Chr_02	artemis	TSD	13485646	13485649	.	-	.	ID=CDS:complement%2813485646..13485649%29;color=5
pathogen_EmW_Chr_02	artemis	LTR	13485650	13485885	331	-	.	colour=2
pathogen_EmW_Chr_02	artemis	TSD	13485886	13485889	.	-	.	ID=CDS:complement%2813485886..13485889%29;color=5
pathogen_EmW_Chr_02	artemis	TSD	14097040	14097043	.	+	.	ID=CDS:14097040..14097043;color=5
pathogen_EmW_Chr_02	artemis	LTR	14097044	14097268	368	+	.	colour=2
pathogen_EmW_Chr_02	artemis	TSD	14097269	14097272	.	+	.	ID=CDS:14097269..14097272;color=5
pathogen_EmW_Chr_02	artemis	TSD	16042648	16042651	.	-	.	ID=CDS:complement%2816042648..16042651%29;color=5
pathogen_EmW_Chr_02	artemis	LTR	16042652	16042879	370	-	.	colour=2
pathogen_EmW_Chr_02	artemis	TSD	16042880	16042883	.	-	.	ID=CDS:complement%2816042880..16042883%29;color=5
pathogen_EmW_Chr_03	artemis	TSD	18510	18513	.	-	.	ID=CDS:complement%2818510..18513%29;color=5
pathogen_EmW_Chr_03	artemis	LTR	18514	18729	248	-	.	colour=2
pathogen_EmW_Chr_03	artemis	TSD	18730	18733	.	-	.	ID=CDS:complement%2818730..18733%29;color=5
pathogen_EmW_Chr_03	artemis	TSD	24183	24186	.	-	.	ID=CDS:complement%2824183..24186%29;color=5
pathogen_EmW_Chr_03	artemis	LTR	24187	24402	.	-	.	colour=2
pathogen_EmW_Chr_03	artemis	TSD	24403	24406	.	-	.	ID=CDS:complement%2824403..24406%29;color=5
pathogen_EmW_Chr_03	artemis	TSD	474201	474204	.	-	.	ID=CDS:complement%28474201..474204%29;color=5
pathogen_EmW_Chr_03	artemis	LTR	474205	474440	287	-	.	colour=2
pathogen_EmW_Chr_03	artemis	TSD	474441	474444	.	-	.	ID=CDS:complement%28474441..474444%29;color=5
pathogen_EmW_Chr_03	artemis	TSD	2452434	2452437	.	+	.	ID=CDS:2452434..2452437;color=5
pathogen_EmW_Chr_03	artemis	LTR	2452438	2452673	327	+	.	colour=2
pathogen_EmW_Chr_03	artemis	TSD	2452674	2452677	.	+	.	ID=CDS:2452674..2452677;color=5
pathogen_EmW_Chr_03	artemis	TSD	2745081	2745084	.	-	.	ID=CDS:complement%282745081..2745084%29;color=5
pathogen_EmW_Chr_03	artemis	LTR	2745085	2745311	370	-	.	colour=2
pathogen_EmW_Chr_03	artemis	TSD	2745312	2745315	.	-	.	ID=CDS:complement%282745312..2745315%29;color=5
pathogen_EmW_Chr_03	artemis	LTR	2986523	2986758	370	+	.	colour=2
pathogen_EmW_Chr_03	artemis	TSD	4950102	4950105	.	+	.	ID=CDS:4950102..4950105;color=5
pathogen_EmW_Chr_03	artemis	LTR	4950106	4950332	370	+	.	colour=2
pathogen_EmW_Chr_03	artemis	TSD	4950333	4950336	.	+	.	ID=CDS:4950333..4950336;color=5
pathogen_EmW_Chr_03	artemis	TSD	4950786	4950789	.	+	.	ID=CDS:4950786..4950789;color=5
pathogen_EmW_Chr_03	artemis	LTR	4950790	4951025	342	+	.	colour=2
pathogen_EmW_Chr_03	artemis	TSD	4951026	4951029	.	+	.	ID=CDS:4951026..4951029;color=5
pathogen_EmW_Chr_03	artemis	LTR	5443053	5443211	261	-	.	colour=2
pathogen_EmW_Chr_03	artemis	LTR	5915646	5915867	.	+	.	colour=2
pathogen_EmW_Chr_03	artemis	PBS	5915884	5915892	.	+	.	ID=CDS:5915884..5915892;color=4
pathogen_EmW_Chr_03	artemis	LTR	6929814	6930049	292	+	.	colour=2
pathogen_EmW_Chr_03	artemis	LTR	7429776	7429875	152	+	.	colour=2
pathogen_EmW_Chr_03	artemis	PBS	7430015	7430022	.	-	.	ID=CDS:complement%287430015..7430022%29;color=4
pathogen_EmW_Chr_03	artemis	LTR	7430027	7430262	339	-	.	colour=2
pathogen_EmW_Chr_03	artemis	five_prime_LTR	8284915	8285149	.	+	.	colour=2
pathogen_EmW_Chr_03	artemis	Lennie	8284915	8288219	.	+	.	ID=CDS:complement%288284915..8288219%29;color=3;comment=Incomplete.+1-LTR%2C+PBS
pathogen_EmW_Chr_03	artemis	PBS	8285155	8285163	.	+	.	ID=CDS:8285155..8285162;color=4
pathogen_EmW_Chr_03	artemis	TSD	8343325	8343328	.	+	.	ID=CDS:8343325..8343328;color=5
pathogen_EmW_Chr_03	artemis	LTR	8343329	8343564	.	+	.	colour=2
pathogen_EmW_Chr_03	artemis	TSD	8343565	8343568	.	+	.	ID=CDS:8343565..8343568;color=5
pathogen_EmW_Chr_03	artemis	LTR	8421735	8421953	278	+	.	colour=2
pathogen_EmW_Chr_03	artemis	LTR	8899528	8899762	257	-	.	colour=2
pathogen_EmW_Chr_03	artemis	TSD	8915538	8915541	.	+	.	ID=CDS:8915538..8915541;color=5
pathogen_EmW_Chr_03	artemis	five_prime_LTR	8915542	8915768	.	+	.	colour=2
pathogen_EmW_Chr_03	artemis	Lennie	8915542	8919941	.	+	.	ID=CDS:complement%288915542..8919941%29;color=3;comment=Complete.+2-LTR%2C+PBS%2C+PPT
pathogen_EmW_Chr_03	artemis	PBS	8915773	8915781	.	+	.	ID=CDS:8915773..8915780;color=4
pathogen_EmW_Chr_03	artemis	PPT	8919696	8919712	.	+	.	ID=CDS:8919696..8919712;color=9
pathogen_EmW_Chr_03	artemis	three_prime_LTR	8919715	8919941	.	+	.	colour=2
pathogen_EmW_Chr_03	artemis	TSD	8919942	8919945	.	+	.	ID=CDS:8919942..8919945;color=5
pathogen_EmW_Chr_03	artemis	LTR	8920344	8920522	233	+	.	colour=2
pathogen_EmW_Chr_03	artemis	TSD	8946795	8946798	.	-	.	ID=CDS:complement%288946795..8946798%29;color=5
pathogen_EmW_Chr_03	artemis	LTR	8946799	8947018	233	-	.	colour=2
pathogen_EmW_Chr_03	artemis	TSD	8947019	8947022	.	-	.	ID=CDS:complement%288947019..8947022%29;color=5
pathogen_EmW_Chr_03	artemis	TSD	8947376	8947379	.	-	.	ID=CDS:complement%288947376..8947379%29;color=5
pathogen_EmW_Chr_03	artemis	five_prime_LTR	8947380	8947606	.	-	.	colour=2
pathogen_EmW_Chr_03	artemis	Lennie	8947380	8951779	.	-	.	ID=CDS:8947380..8951779;color=3;comment=Complete.+2-LTR%2C+PBS%2C+PPT
pathogen_EmW_Chr_03	artemis	PPT	8947609	8947625	.	-	.	ID=CDS:complement%288947609..8947625%29;color=9
pathogen_EmW_Chr_03	artemis	PBS	8951540	8951548	.	-	.	ID=CDS:complement%288951540..8951548%29;color=4
pathogen_EmW_Chr_03	artemis	three_prime_LTR	8951553	8951779	.	-	.	colour=2
pathogen_EmW_Chr_03	artemis	TSD	8951780	8951783	.	-	.	ID=CDS:complement%288951780..8951783%29;color=5
pathogen_EmW_Chr_03	artemis	five_prime_LTR	9967146	9967381	.	+	.	colour=2
pathogen_EmW_Chr_03	artemis	Lennie	9967146	9971484	.	+	.	ID=CDS:9967145..9971485;color=3;comment=Complete.+2-LTR%2C+PBS%2C+PPT
pathogen_EmW_Chr_03	artemis	PBS	9967386	9967394	.	+	.	ID=CDS:9967386..9967393;color=4
pathogen_EmW_Chr_03	artemis	PPT	9971242	9971258	.	+	.	ID=CDS:9971242..9971258;color=9
pathogen_EmW_Chr_03	artemis	three_prime_LTR	9971261	9971498	.	+	.	colour=2
pathogen_EmW_Chr_03	artemis	LTR	9971365	9971536	200	-	.	colour=2
pathogen_EmW_Chr_03	artemis	TSD	10833642	10833645	.	-	.	ID=CDS:complement%2810833642..10833645%29;color=5
pathogen_EmW_Chr_03	artemis	LTR	10833646	10833881	.	-	.	colour=2
pathogen_EmW_Chr_03	artemis	TSD	10833882	10833885	.	-	.	ID=CDS:complement%2810833882..10833885%29;color=5
pathogen_EmW_Chr_03	artemis	five_prime_LTR	11915529	11915736	.	+	.	colour=2
pathogen_EmW_Chr_03	artemis	Lennie	11915529	11918975	.	+	.	ID=CDS:complement%2811915529..11918975%29;color=3;comment=Semi-Complete.+2-LTR%2C+PBS
pathogen_EmW_Chr_03	artemis	PBS	11915740	11915748	.	+	.	ID=CDS:complement%2811915740..11915748%29;color=4
pathogen_EmW_Chr_03	artemis	three_prime_LTR	11918740	11918975	.	+	.	colour=2
pathogen_EmW_Chr_03	artemis	LTR	11970312	11970545	294	-	.	colour=2
pathogen_EmW_Chr_04	artemis	TSD	746947	746950	.	+	.	ID=CDS:746947..746950;color=5
pathogen_EmW_Chr_04	artemis	five_prime_LTR	746951	747178	.	+	.	colour=2
pathogen_EmW_Chr_04	artemis	Lennie	746951	751316	.	+	.	ID=CDS:complement%28746951..751316%29;color=3;comment=Complete.+2-LTR%2C+PBS%2C+PPT
pathogen_EmW_Chr_04	artemis	PBS	747183	747191	.	+	.	ID=CDS:747183..747190;color=4
pathogen_EmW_Chr_04	artemis	PPT	751064	751077	.	+	.	ID=CDS:751064..751077;color=9
pathogen_EmW_Chr_04	artemis	three_prime_LTR	751081	751316	.	+	.	colour=2
pathogen_EmW_Chr_04	artemis	TSD	751317	751320	.	+	.	ID=CDS:751317..751320;color=5
pathogen_EmW_Chr_04	artemis	TSD	1439147	1439150	.	+	.	ID=CDS:1439147..1439150;color=5
pathogen_EmW_Chr_04	artemis	LTR	1439151	1439383	307	+	.	colour=2
pathogen_EmW_Chr_04	artemis	TSD	1439384	1439387	.	+	.	ID=CDS:1439384..1439387;color=5
pathogen_EmW_Chr_04	artemis	LTR	2472023	2472260	233	+	.	colour=2
pathogen_EmW_Chr_04	artemis	TSD	2509717	2509720	.	-	.	ID=CDS:complement%282509717..2509720%29;color=5
pathogen_EmW_Chr_04	artemis	LTR	2509721	2509956	305	-	.	colour=2
pathogen_EmW_Chr_04	artemis	TSD	2509957	2509960	.	-	.	ID=CDS:complement%282509957..2509960%29;color=5
pathogen_EmW_Chr_04	artemis	TSD	2666415	2666418	.	-	.	ID=CDS:complement%282666415..2666418%29;color=5
pathogen_EmW_Chr_04	artemis	LTR	2666419	2666654	363	-	.	colour=2
pathogen_EmW_Chr_04	artemis	TSD	2666655	2666658	.	-	.	ID=CDS:complement%282666655..2666658%29;color=5
pathogen_EmW_Chr_04	artemis	TSD	2784135	2784138	.	-	.	ID=CDS:complement%282784135..2784138%29;color=5
pathogen_EmW_Chr_04	artemis	LTR	2784139	2784365	374	-	.	colour=2
pathogen_EmW_Chr_04	artemis	TSD	2784366	2784369	.	-	.	ID=CDS:complement%282784366..2784369%29;color=5
pathogen_EmW_Chr_04	artemis	TSD	3000701	3000704	.	-	.	ID=CDS:complement%283000701..3000704%29;color=5
pathogen_EmW_Chr_04	artemis	LTR	3000705	3000932	298	-	.	colour=2
pathogen_EmW_Chr_04	artemis	TSD	3000933	3000936	.	-	.	ID=CDS:complement%283000933..3000936%29;color=5
pathogen_EmW_Chr_04	artemis	TSD	3077329	3077332	.	+	.	ID=CDS:3077329..3077332;color=5
pathogen_EmW_Chr_04	artemis	five_prime_LTR	3077333	3077559	.	+	.	colour=2
pathogen_EmW_Chr_04	artemis	Lennie	3077333	3081688	.	+	.	ID=CDS:complement%283077333..3081688%29;color=3;comment=Complete.+2-LTR%2C+PBS%2C+PPT
pathogen_EmW_Chr_04	artemis	PBS	3077564	3077572	.	+	.	ID=CDS:3077564..3077572;color=4
pathogen_EmW_Chr_04	artemis	PPT	3081444	3081458	.	+	.	ID=CDS:3081444..3081458;color=9
pathogen_EmW_Chr_04	artemis	three_prime_LTR	3081462	3081688	.	+	.	colour=2
pathogen_EmW_Chr_04	artemis	TSD	3081689	3081692	.	+	.	ID=CDS:3081689..3081692;color=5
pathogen_EmW_Chr_04	artemis	LTR	3883382	3883609	311	+	.	colour=2
pathogen_EmW_Chr_04	artemis	LTR	4861971	4862173	272	-	.	colour=2
pathogen_EmW_Chr_04	artemis	Lennie	9909972	9911997	.	-	.	ID=CDS:complement%289909972..9911997%29;color=3;comment=Incomplete.+1-LTR%2C+PPT
pathogen_EmW_Chr_04	artemis	three_prime_LTR	9909981	9910211	.	-	.	colour=2
pathogen_EmW_Chr_04	artemis	PPT	9910215	9910229	.	-	.	ID=CDS:complement%289910215..9910229%29;color=9
pathogen_EmW_Chr_04	artemis	LTR	12312792	12312976	165	-	.	colour=2
pathogen_EmW_Chr_04	artemis	LTR	13339969	13340204	311	-	.	colour=2
pathogen_EmW_Chr_05	artemis	TSD	914349	914352	.	+	.	ID=CDS:914349..914352;color=5
pathogen_EmW_Chr_05	artemis	LTR	914353	914587	.	+	.	colour=2
pathogen_EmW_Chr_05	artemis	TSD	914588	914591	.	+	.	ID=CDS:914588..914591;color=5
pathogen_EmW_Chr_05	artemis	LTR	948761	948905	185	-	.	colour=2
pathogen_EmW_Chr_05	artemis	TSD	1052099	1052102	.	+	.	ID=CDS:1052099..1052102;color=5
pathogen_EmW_Chr_05	artemis	LTR	1052103	1052333	226	+	.	colour=2
pathogen_EmW_Chr_05	artemis	TSD	1052334	1052337	.	+	.	ID=CDS:1052334..1052337;color=5
pathogen_EmW_Chr_05	artemis	LTR	4925006	4925241	.	+	.	colour=2
pathogen_EmW_Chr_05	artemis	PBS	4925246	4925253	.	+	.	ID=CDS:4925246..4925253;color=4
pathogen_EmW_Chr_05	artemis	PPT	4929100	4929114	.	+	.	ID=CDS:4929100..4929114;color=9
pathogen_EmW_Chr_05	artemis	LTR	4929118	4929348	.	+	.	colour=2
pathogen_EmW_Chr_05	artemis	LTR	6104106	6104341	315	+	.	colour=2
pathogen_EmW_Chr_05	artemis	LTR	6192154	6192351	.	-	.	colour=2
pathogen_EmW_Chr_05	artemis	PPT	6192355	6192369	.	-	.	ID=CDS:complement%286192355..6192369%29;color=9
pathogen_EmW_Chr_05	artemis	PBS	6195219	6195227	.	-	.	ID=CDS:complement%286195219..6195227%29;color=4
pathogen_EmW_Chr_05	artemis	LTR	6195232	6195467	.	-	.	colour=2
pathogen_EmW_Chr_05	artemis	LTR	9004106	9004315	.	+	.	colour=2
pathogen_EmW_Chr_05	artemis	PBS	9004321	9004329	.	+	.	ID=CDS:9004321..9004329;color=4
pathogen_EmW_Chr_05	artemis	LTR	9005723	9005955	326	-	.	colour=2
pathogen_EmW_Chr_05	artemis	LTR	10040725	10040818	108	+	.	colour=2
pathogen_EmW_Chr_05	artemis	LTR	10050720	10050813	91.6	+	.	colour=2
pathogen_EmW_Chr_05	artemis	TSD	10182195	10182198	.	+	.	ID=CDS:10182195..10182198;color=5
pathogen_EmW_Chr_05	artemis	LTR	10182199	10182435	.	+	.	colour=2
pathogen_EmW_Chr_05	artemis	TSD	10182436	10182439	.	+	.	ID=CDS:10182436..10182439;color=5
pathogen_EmW_Chr_05	artemis	TSD	11370864	11370867	.	+	.	ID=CDS:11370864..11370867;color=5
pathogen_EmW_Chr_05	artemis	LTR	11370868	11371094	.	+	.	colour=2
pathogen_EmW_Chr_05	artemis	PBS	11371099	11371107	.	+	.	ID=CDS:11371099..11371107;color=4
pathogen_EmW_Chr_05	artemis	PPT	11374977	11374991	.	+	.	ID=CDS:11374977..11374991;color=9
pathogen_EmW_Chr_05	artemis	LTR	11374995	11375221	.	+	.	colour=2
pathogen_EmW_Chr_05	artemis	TSD	11375222	11375225	.	+	.	ID=CDS:11375222..11375225;color=5
pathogen_EmW_Chr_06	artemis	Lennie	4104	6225	.	-	.	ID=CDS:complement%284104..6226%29;color=3;comment=Incomplete.+1-LTR%2C+PBS
pathogen_EmW_Chr_06	artemis	PBS	6053	6061	.	-	.	ID=CDS:complement%286053..6061%29;color=4
pathogen_EmW_Chr_06	artemis	three_prime_LTR	6066	6225	158	-	.	colour=2
pathogen_EmW_Chr_06	artemis	LTR	22349	22508	158	+	.	colour=2
pathogen_EmW_Chr_06	artemis	PBS	22513	22521	.	+	.	ID=CDS:22513..22521;color=4
pathogen_EmW_Chr_06	artemis	TSD	2277772	2277775	.	-	.	ID=CDS:complement%282277772..2277775%29;color=5
pathogen_EmW_Chr_06	artemis	LTR	2277776	2278011	315	-	.	colour=2
pathogen_EmW_Chr_06	artemis	TSD	2278012	2278015	.	-	.	ID=CDS:complement%282278012..2278015%29;color=5
pathogen_EmW_Chr_06	artemis	TSD	3637432	3637435	.	-	.	ID=CDS:complement%283637432..3637435%29;color=5
pathogen_EmW_Chr_06	artemis	LTR	3637436	3637671	.	-	.	colour=2
pathogen_EmW_Chr_06	artemis	TSD	3637672	3637675	.	-	.	ID=CDS:complement%283637672..3637675%29;color=5
pathogen_EmW_Chr_06	artemis	LTR	3935823	3936011	141	+	.	colour=2
pathogen_EmW_Chr_06	artemis	LTR	4304235	4304407	233	-	.	colour=2
pathogen_EmW_Chr_06	artemis	TSD	4528927	4528930	.	+	.	ID=CDS:4528927..4528930;color=5
pathogen_EmW_Chr_06	artemis	LTR	4528931	4529166	261	+	.	colour=2
pathogen_EmW_Chr_06	artemis	TSD	4529167	4529170	.	+	.	ID=CDS:4529167..4529170;color=5
pathogen_EmW_Chr_06	artemis	TSD	4662078	4662081	.	-	.	ID=CDS:complement%284662078..4662081%29;color=5
pathogen_EmW_Chr_06	artemis	LTR	4662082	4662316	363	-	.	colour=2
pathogen_EmW_Chr_06	artemis	TSD	4662317	4662320	.	-	.	ID=CDS:complement%284662317..4662320%29;color=5
pathogen_EmW_Chr_06	artemis	LTR	5867722	5867883	289	-	.	colour=2
pathogen_EmW_Chr_07	artemis	Lennie	336013	338154	.	-	.	ID=CDS:336013..338154;color=3;comment=Incomplete.+1-LTR%2C+PBS
pathogen_EmW_Chr_07	artemis	PBS	337909	337917	.	-	.	ID=CDS:complement%28337909..337917%29;color=4
pathogen_EmW_Chr_07	artemis	three_prime_LTR	337922	338154	278	-	.	colour=2
pathogen_EmW_Chr_07	artemis	LTR	358298	358532	326	+	.	colour=2
pathogen_EmW_Chr_07	artemis	LTR	406079	406288	244	-	.	colour=2
pathogen_EmW_Chr_07	artemis	TSD	2176940	2176943	.	+	.	ID=CDS:2176940..2176943;color=5
pathogen_EmW_Chr_07	artemis	LTR	2176944	2177170	359	+	.	colour=2
pathogen_EmW_Chr_07	artemis	TSD	2177171	2177174	.	+	.	ID=CDS:2177171..2177174;color=5
pathogen_EmW_Chr_07	artemis	TSD	2975245	2975248	.	-	.	ID=CDS:complement%282975245..2975248%29;color=5
pathogen_EmW_Chr_07	artemis	LTR	2975249	2975475	353	-	.	colour=2
pathogen_EmW_Chr_07	artemis	TSD	2975476	2975479	.	-	.	ID=CDS:complement%282975476..2975479%29;color=5
pathogen_EmW_Chr_07	artemis	LTR	3630571	3630648	100	-	.	colour=2
pathogen_EmW_Chr_07	artemis	LTR	4024577	4024786	333	-	.	colour=2
pathogen_EmW_Chr_07	artemis	LTR	6530276	6530511	291	+	.	colour=2
pathogen_EmW_Chr_07	artemis	LTR	6872172	6872248	71.3	+	.	colour=2
pathogen_EmW_Chr_07	artemis	LTR	7286519	7286710	239	+	.	colour=2
pathogen_EmW_Chr_08	artemis	Lennie	310027	312268	.	+	.	ID=CDS:310027..312268;color=3;comment=Incomplete.+1-LTR%2C+PPT
pathogen_EmW_Chr_08	artemis	PPT	312012	312026	.	+	.	ID=CDS:312012..312026;color=9
pathogen_EmW_Chr_08	artemis	three_prime_LTR	312030	312266	364	+	.	colour=2
pathogen_EmW_Chr_08	artemis	LTR	618833	619044	239	-	.	colour=2
pathogen_EmW_Chr_08	artemis	TSD	2105061	2105064	.	-	.	ID=CDS:complement%282105061..2105064%29;color=5
pathogen_EmW_Chr_08	artemis	LTR	2105065	2105299	285	-	.	colour=2
pathogen_EmW_Chr_08	artemis	TSD	2105300	2105303	.	-	.	ID=CDS:complement%282105300..2105303%29;color=5
pathogen_EmW_Chr_08	artemis	LTR	2387742	2387962	250	-	.	colour=2
pathogen_EmW_Chr_08	artemis	LTR	3453583	3453810	278	-	.	colour=2
pathogen_EmW_Chr_08	artemis	three_prime_LTR	3998122	3998353	294	-	.	colour=2
pathogen_EmW_Chr_08	artemis	Lennie	3998122	4002307	.	-	.	ID=CDS:3998122..4002307;color=3;comment=Complete.+2-LTR%2CPBS%2CPPT
pathogen_EmW_Chr_08	artemis	PPT	3998357	3998371	.	-	.	ID=CDS:complement%283998357..3998371%29;color=9
pathogen_EmW_Chr_08	artemis	PBS	4002059	4002067	.	-	.	ID=CDS:complement%284002059..4002067%29;color=4
pathogen_EmW_Chr_08	artemis	five_prime_LTR	4002072	4002307	359	-	.	colour=2
pathogen_EmW_Chr_09	artemis	LTR	864990	865224	230	-	.	colour=2
pathogen_EmW_Chr_09	artemis	PPT	968005	968019	.	+	.	ID=CDS:968005..968019;color=9
pathogen_EmW_Chr_09	artemis	LTR	968023	968243	337	+	.	colour=2
pathogen_EmW_Chr_09	artemis	TSD	1478948	1478951	.	-	.	ID=CDS:complement%281478948..1478951%29;color=5
pathogen_EmW_Chr_09	artemis	LTR	1478952	1479187	298	-	.	colour=2
pathogen_EmW_Chr_09	artemis	TSD	1479188	1479191	.	-	.	ID=CDS:complement%281479188..1479191%29;color=5
pathogen_EmW_Chr_09	artemis	TSD	2363056	2363059	.	-	.	ID=CDS:complement%282363056..2363059%29;color=5
pathogen_EmW_Chr_09	artemis	LTR	2363060	2363286	.	-	.	colour=2
pathogen_EmW_Chr_09	artemis	TSD	2363287	2363290	.	-	.	ID=CDS:complement%282363287..2363290%29;color=5
pathogen_EmW_Chr_09	artemis	LTR	3253756	3253983	342	+	.	colour=2
pathogen_EmW_Chr_09	artemis	PBS	3253988	3253996	.	+	.	ID=CDS:3253988..3253995;color=4
pathogen_EmW_Chr_09	artemis	LTR	3254771	3254876	174	-	.	colour=2
pathogen_EmW_Chr_09	artemis	PPT	3792424	3792438	.	+	.	ID=CDS:3792424..3792438;color=9
pathogen_EmW_Chr_09	artemis	LTR	3792445	3792680	206	+	.	colour=2
pathogen_EmW_OG_10	artemis	LTR	1300632	1300855	337	+	.	colour=2
pathogen_EmW_OG_10	artemis	LTR	2848961	2849164	174	-	.	colour=2
pathogen_EMU_contig_0140	artemis	LTR	20515	20742	217	-	.	colour=2
pathogen_EMU_contig_0250	artemis	LTR	1	219	383	-	.	colour=2
pathogen_EMU_contig_0250	artemis	PPT	223	237	.	-	.	ID=CDS:complement%28223..237%29;color=9
pathogen_EMU_contig_0370	artemis	LTR	31301	31525	243	+	.	colour=2
pathogen_EMU_contig_0410	artemis	LTR	1089	1313	243	+	.	colour=2
pathogen_EMU_contig_0481	artemis	LTR	434	657	392	-	.	colour=2
pathogen_EMU_contig_0542	artemis	LTR	1840	2067	342	+	.	colour=2
pathogen_EMU_contig_0610	artemis	LTR	1024	1211	235	+	.	colour=2
pathogen_EMU_contig_0712	artemis	LTR	12233	12457	231	-	.	colour=2
pathogen_EMU_contig_0848	artemis	LTR	2641	2800	158	+	.	colour=2
pathogen_EMU_contig_0852	artemis	LTR	536	762	375	+	.	colour=2
pathogen_EMU_contig_0999	artemis	LTR	54124	54358	279	+	.	colour=2
pathogen_EMU_contig_1057	artemis	LTR	12929	13146	235	+	.	colour=2

## Sheet: S2 Analysis ta-TRIMs Emu
Number	Element	Location	Start	End	Status	PPT	PBS	5'TG	5'CA	3'TG	3'CA	TSD
1	Trim	pathogen_EmW_Chr_01	107386	108291	Incomplete	0	1	1	1	1	1	1
2	Trim	pathogen_EmW_Chr_01	1231030	1232009	Incomplete	1	1	1	1	0	1	0
3	Trim	pathogen_EmW_Chr_01	1357235	1358221	Incomplete	1	1	1	1	0	0	1
4	Trim	pathogen_EmW_Chr_01	1656727	1657714	Incomplete	1	0	1	1	0	1	1
5	Trim	pathogen_EmW_Chr_01	3453877	3454809	Incomplete	1	1	1	1	1	0	0
6	Trim	pathogen_EmW_Chr_01	3785898	3786982	Incomplete	1	0	1	1	1	0	0
7	Trim	pathogen_EmW_Chr_01	4001449	4002542	Incomplete	1	0	1	1	1	0	0
8	Trim	pathogen_EmW_Chr_01	4341542	4342511	Perfect	1	1	1	1	1	1	1
9	Trim	pathogen_EmW_Chr_01	4872683	4873810	Incomplete	0	0	1	0	1	0	0
10	Trim	pathogen_EmW_Chr_01	4916792	4917831	Incomplete	0	1	0	1	1	0	0
11	Trim	pathogen_EmW_Chr_01	5327477	5328464	Incomplete	1	0	1	1	1	0	1
12	Trim	pathogen_EmW_Chr_01	5625109	5626074	Incomplete	1	0	1	1	1	1	1
13	Trim	pathogen_EmW_Chr_01	6998217	6999116	Incomplete	1	1	1	1	1	0	0
14	Trim	pathogen_EmW_Chr_01	7775908	7776892	Incomplete	0	1	1	1	1	1	1
15	Trim	pathogen_EmW_Chr_01	11349551	11350477	Incomplete	1	0	1	0	1	1	1
16	Trim	pathogen_EmW_Chr_01	14136061	14137107	Incomplete	0	1	1	1	1	1	0
17	Trim	pathogen_EmW_Chr_01	14929044	14929982	Incomplete	1	0	1	1	1	1	1
18	Trim	pathogen_EmW_Chr_01	16435258	16436400	Incomplete	1	0	1	1	1	0	0
19	Trim	pathogen_EmW_Chr_01	17168442	17169541	Incomplete	1	1	0	0	0	1	1
20	Trim	pathogen_EmW_Chr_01	18420997	18422081	Incomplete	1	0	0	1	1	1	0
21	Trim	pathogen_EmW_Chr_01	18486881	18488000	Perfect	1	1	1	1	1	1	1
22	Trim	pathogen_EmW_Chr_01	18514793	18515907	Perfect	1	1	1	1	1	1	0
23	Trim	pathogen_EmW_Chr_01	18610860	18611930	Incomplete	1	0	1	0	1	1	1
24	Trim	pathogen_EmW_Chr_01	18666961	18668025	Incomplete	1	0	1	0	1	1	0
25	Trim	pathogen_EmW_Chr_01	18752635	18753559	Incomplete	1	0	1	0	1	1	0
26	Trim	pathogen_EmW_Chr_01	18804331	18805309	Incomplete	1	0	1	1	1	1	1
27	Trim	pathogen_EmW_Chr_01	18875712	18876691	Incomplete	1	0	1	1	1	1	1
28	Trim	pathogen_EmW_Chr_01	18909590	18910542	Incomplete	1	1	1	0	1	1	0
29	Trim	pathogen_EmW_Chr_01	19120638	19121536	Incomplete	1	1	1	1	1	0	0
30	Trim	pathogen_EmW_Chr_01	19125307	19126178	Incomplete	0	1	1	1	0	1	0
31	Trim	pathogen_EmW_Chr_01	19153329	19154308	Perfect	1	1	1	1	1	1	1
32	Trim	pathogen_EmW_Chr_01	19211271	19212200	Incomplete	0	0	0	1	1	1	0
33	Trim	pathogen_EmW_Chr_01	19218577	19219480	Incomplete	0	0	1	0	1	1	1
34	Trim	pathogen_EmW_Chr_01	19231167	19232053	Incomplete	1	0	0	0	0	1	0
35	Trim	pathogen_EmW_Chr_01	19292314	19293250	Incomplete	1	0	1	1	1	0	0
36	Trim	pathogen_EmW_Chr_01	19373875	19374812	Incomplete	1	0	1	1	1	1	0
37	Trim	pathogen_EmW_Chr_01	19563120	19564114	Incomplete	1	0	1	1	1	1	1
38	Trim	pathogen_EmW_Chr_01	19647728	19648696	Incomplete	1	0	0	0	1	0	0
39	Trim	pathogen_EmW_Chr_01	19716939	19717886	Incomplete	1	0	1	1	1	1	1
40	Trim	pathogen_EmW_Chr_02	292769	293757	Incomplete	1	1	1	1	1	0	0
41	Trim	pathogen_EmW_Chr_02	307973	308963	Perfect	1	1	1	1	1	1	0
42	Trim	pathogen_EmW_Chr_02	830247	831228	Incomplete	1	0	1	1	1	1	1
43	Trim	pathogen_EmW_Chr_02	1743848	1744664	Incomplete	1	0	1	1	1	1	0
44	Trim	pathogen_EmW_Chr_02	3143932	3144886	Incomplete	1	0	0	1	1	0	1
45	Trim	pathogen_EmW_Chr_02	3239976	3241280	Incomplete	1	0	1	1	1	1	0
46	Trim	pathogen_EmW_Chr_02	3470266	3471334	Incomplete	0	1	1	1	1	1	0
47	Trim	pathogen_EmW_Chr_02	3590595	3591491	Incomplete	0	1	1	1	1	1	1
48	Trim	pathogen_EmW_Chr_02	4406333	4407300	Incomplete	0	1	1	1	1	1	1
49	Trim	pathogen_EmW_Chr_02	4835632	4836720	Incomplete	0	0	1	1	1	1	1
50	Trim	pathogen_EmW_Chr_02	4969376	4970478	Incomplete	1	0	1	1	1	0	0
51	Trim	pathogen_EmW_Chr_02	6053711	6054773	Incomplete	0	0	1	1	0	1	0
52	Trim	pathogen_EmW_Chr_02	7021282	7022379	Incomplete	1	1	1	0	1	0	0
53	Trim	pathogen_EmW_Chr_02	7065743	7066728	Perfect	1	1	1	1	1	1	1
54	Trim	pathogen_EmW_Chr_02	7525398	7526511	Incomplete	1	0	1	1	0	0	0
55	Trim	pathogen_EmW_Chr_02	7714076	7715152	Incomplete	1	1	1	1	0	1	0
56	Trim	pathogen_EmW_Chr_02	9119750	9120683	Perfect	1	1	1	1	1	1	0
57	Trim	pathogen_EmW_Chr_02	10213038	10213799	Incomplete	1	1	0	1	1	0	0
58	Trim	pathogen_EmW_Chr_02	10679942	10680872	Perfect	1	1	1	1	1	1	1
59	Trim	pathogen_EmW_Chr_02	10902562	10903555	Incomplete	1	1	0	1	1	1	0
60	Trim	pathogen_EmW_Chr_02	10995232	10996246	Incomplete	1	0	1	1	1	1	1
61	Trim	pathogen_EmW_Chr_02	11226516	11227628	Incomplete	0	1	0	1	1	0	0
62	Trim	pathogen_EmW_Chr_02	11249245	11250362	Incomplete	0	0	0	1	1	0	0
63	Trim	pathogen_EmW_Chr_02	11866995	11867861	Incomplete	1	1	0	1	1	0	0
64	Trim	pathogen_EmW_Chr_02	12377285	12378258	Incomplete	0	1	0	1	1	0	0
65	Trim	pathogen_EmW_Chr_02	12485111	12486098	Perfect	1	1	1	1	1	1	1
66	Trim	pathogen_EmW_Chr_02	12668139	12669089	Incomplete	0	1	1	1	0	1	0
67	Trim	pathogen_EmW_Chr_02	13275298	13276287	Incomplete	1	1	1	1	1	0	1
68	Trim	pathogen_EmW_Chr_02	13485898	13486915	Incomplete	1	0	1	0	1	1	1
69	Trim	pathogen_EmW_Chr_02	13860338	13861279	Perfect	1	1	1	1	1	1	0
70	Trim	pathogen_EmW_Chr_02	14018065	14019037	Incomplete	1	0	1	1	1	1	1
71	Trim	pathogen_EmW_Chr_02	15688614	15689576	Incomplete	1	0	1	1	1	0	0
72	Trim	pathogen_EmW_Chr_02	15703979	15704951	Incomplete	1	0	1	1	1	0	0
73	Trim	pathogen_EmW_Chr_02	16103283	16104242	Incomplete	0	0	1	1	1	1	0
74	Trim	pathogen_EmW_Chr_03	2243421	2244641	Incomplete	0	0	1	1	1	1	1
[truncated: 69 more rows]

## Sheet: S3 ta-TRIM Egr
##gff-version 3
[truncated: 942 more rows]

## Sheet: S3 partial ta-TRIM Egr
##gff-version 3
[truncated: 1,183 more rows]

## Sheet: S3 lennies Egr
##gff-version 3
[truncated: 427 more rows]

[truncated: 3 more sheets: S3 ta-TRIM analysis Egr, S4 ta-TRIM Tsol, S4 partial ta-TRIM Tsol]
