# Supplementary material for: A Novel Terminal-Repeat Retrotransposon in Miniature (TRIM) Is Massively Expressed in Echinococcus multilocularis Stem Cells
Source: Genome Biol Evol. 2015 Jul 1;7(8):2136–53. doi: 10.1093/gbe/evv126 (PMC4558846; doi:10.1093/gbe/evv126)
Supplement: Supplementary Data [file supp_evv126_suppl_data.zip › S8.xls]

## Sheet: Hoja1
Locus #	Query EST	Subject (genome version 3)	% ID	length hit	missmatches	gaps	Query Beg	Query End	Subject Beg	Subject End	Expect	Score	Locus and transcript Type	Other details	Subject (equivalent region in version 4 of the genome)	Subject Beg	Subject End
1	XvEMb03176	pathogen_EMU_contig_60709	99.77	862	2	0	1	862	303367	302506	0	1697	TRIM		pathogen_EmW_Chr_06	303361	302500
2	ECH2-105L04	pathogen_EMU_contig_62136	100	159	0	0	1	159	270210	270368	9.00E-85	315	solo-LTR fusion to CDS		pathogen_EmW_Chr_03	14231878	14231720
2	ECH2-105L04	pathogen_EMU_contig_62136	100	129	0	0	160	288	270439	270567	7.00E-67	256	solo-LTR fusion to CDS		pathogen_EmW_Chr_03	14231649	14231521
2	ECH2-105L04	pathogen_EMU_contig_62136	98.81	590	1	6	284	867	270619	271208	0	1066	solo-LTR fusion to CDS		pathogen_EmW_Chr_03	14231469	14230880
3	Emme_41e06.p1k	pathogen_EMU_contig_62136	99.58	712	2	1	1	711	603764	603053	0	1380	TRIM	very fragmented	pathogen_EmW_Chr_03	13898324	13899035
3	Emme_45a06.p1k	pathogen_EMU_contig_62136	99.42	689	4	0	1	689	603764	603076	0	1334	TRIM	very fragmented	pathogen_EmW_Chr_03	13898324	13899012
4	XvEMa06275	pathogen_EMU_contig_62136	100	56	0	0	1	56	1782126	1782181	3.00E-23	111	Unclear (no LTR sequence)		pathogen_EmW_Chr_03	12719965	12719910
4	XvEMa06275	pathogen_EMU_contig_62136	99.87	757	0	1	56	812	1783069	1783824	0	1485	Unclear (no LTR sequence)		pathogen_EmW_Chr_03	12719022	12718267
4	XvEMa06275	pathogen_EMU_contig_62136	97.87	47	1	0	812	858	1783861	1783907	1.00E-15	85.7	Unclear (no LTR sequence)		pathogen_EmW_Chr_03	12718230	12718184
5	Emme_46f09.q1k	pathogen_EMU_contig_62136	99.38	160	1	0	453	612	2612793	2612634	4.00E-83	309	solo-LTR lncRNA		pathogen_EmW_Chr_03	11889300	11889458
6	ECH2-105L14	pathogen_EMU_contig_62145	100	276	0	0	1	276	167840	168115	5.00E-155	547	solo-LTR lncRNA		pathogen_EmW_Chr_04	12134567	12134292
6	ECH2-111K07	pathogen_EMU_contig_62145	100	276	0	0	2	277	167840	168115	5.00E-155	547	solo-LTR lncRNA		pathogen_EmW_Chr_04	12134567	12134292
6	Emme_05a08.p1k	pathogen_EMU_contig_62145	100	269	0	0	7	275	167847	168115	7.00E-151	533	solo-LTR lncRNA		pathogen_EmW_Chr_04	12134560	12134292
6	Emme_07g01.p1k	pathogen_EMU_contig_62145	100	276	0	0	1	276	167840	168115	4.00E-155	547	solo-LTR lncRNA		pathogen_EmW_Chr_04	12134567	12134292
6	Emme_09g06.p1k	pathogen_EMU_contig_62145	100	276	0	0	1	276	167840	168115	4.00E-155	547	solo-LTR lncRNA		pathogen_EmW_Chr_04	12134567	12134292
6	Emme_09g06.q1k	pathogen_EMU_contig_62145	99.64	276	1	0	1	276	167840	168115	1.00E-152	539	solo-LTR lncRNA		pathogen_EmW_Chr_04	12134567	12134292
6	Emme_10g10.p1k	pathogen_EMU_contig_62145	100	276	0	0	1	276	167840	168115	4.00E-155	547	solo-LTR lncRNA		pathogen_EmW_Chr_04	12134567	12134292
6	Emme_10g10.q1k	pathogen_EMU_contig_62145	99.64	276	1	0	1	276	167840	168115	1.00E-152	539	solo-LTR lncRNA		pathogen_EmW_Chr_04	12134567	12134292
6	Emme_14g10.p1k	pathogen_EMU_contig_62145	100	276	0	0	1	276	167840	168115	4.00E-155	547	solo-LTR lncRNA		pathogen_EmW_Chr_04	12134567	12134292
6	Emme_14g10.q1k	pathogen_EMU_contig_62145	99.28	276	2	0	1	276	167840	168115	3.00E-150	531	solo-LTR lncRNA		pathogen_EmW_Chr_04	12134567	12134292
6	Emme_15c07.p1k	pathogen_EMU_contig_62145	100	262	0	0	1	262	167854	168115	1.00E-146	519	solo-LTR lncRNA		pathogen_EmW_Chr_04	12134553	12134292
6	Emme_19h01.p1k	pathogen_EMU_contig_62145	100	261	0	0	2	262	167855	168115	4.00E-146	517	solo-LTR lncRNA		pathogen_EmW_Chr_04	12134552	12134292
6	Emme_19h01.q1k	pathogen_EMU_contig_62145	99.18	244	2	0	2	245	167855	168098	3.00E-131	468	solo-LTR lncRNA		pathogen_EmW_Chr_04	12134552	12134309
6	Emme_26d03.p1k	pathogen_EMU_contig_62145	99.25	268	2	0	7	274	167847	168114	1.00E-145	515	solo-LTR lncRNA		pathogen_EmW_Chr_04	12134560	12134293
6	Emme72d03.p1k	pathogen_EMU_contig_62145	100	272	0	0	1	272	167840	168111	1.00E-152	539	solo-LTR lncRNA		pathogen_EmW_Chr_04	12134567	12134296
6	EMmg-12g08.q1k	pathogen_EMU_contig_62145	100	268	0	0	1	268	167848	168115	3.00E-150	531	solo-LTR lncRNA		pathogen_EmW_Chr_04	12134559	12134292
6	EMmg-16c03.p1k	pathogen_EMU_contig_62145	100	279	0	0	1	279	167837	168115	7.00E-157	553	solo-LTR lncRNA		pathogen_EmW_Chr_04	12134570	12134292
6	EMmg-17f04.q1k	pathogen_EMU_contig_62145	99.63	273	1	0	1	273	167840	168112	8.00E-151	533	solo-LTR lncRNA		pathogen_EmW_Chr_04	12134567	12134295
6	XvEMa07035	pathogen_EMU_contig_62145	100	276	0	0	1	276	167840	168115	6.00E-155	547	solo-LTR lncRNA		pathogen_EmW_Chr_04	12134567	12134292
6	XvEMa10380	pathogen_EMU_contig_62145	99.64	274	1	0	4	277	167842	168115	2.00E-151	535	solo-LTR lncRNA		pathogen_EmW_Chr_04	12134565	12134292
6	XvEMa12263	pathogen_EMU_contig_62145	100	276	0	0	1	276	167840	168115	6.00E-155	547	solo-LTR lncRNA		pathogen_EmW_Chr_04	12134567	12134292
6	XvEMa15221	pathogen_EMU_contig_62145	100	276	0	0	3	278	167840	168115	5.00E-155	547	solo-LTR lncRNA		pathogen_EmW_Chr_04	12134567	12134292
6	XvEMb03037	pathogen_EMU_contig_62145	100	276	0	0	1	276	167840	168115	6.00E-155	547	solo-LTR lncRNA		pathogen_EmW_Chr_04	12134567	12134292
6	XvEMb06034	pathogen_EMU_contig_62145	100	276	0	0	3	278	167840	168115	5.00E-155	547	solo-LTR lncRNA		pathogen_EmW_Chr_04	12134567	12134292
6	EMmg-13a03.p1k	pathogen_EMU_contig_62145	100	276	0	0	1	276	167840	168115	4.00E-155	547	solo-LTR lncRNA		Not present
6	EMmg-13a03.q1k	pathogen_EMU_contig_62145	100	276	0	0	1	276	167840	168115	4.00E-155	547	solo-LTR lncRNA		Not present
6	EMmg-16c03.q1k	pathogen_EMU_contig_62145	100	279	0	0	1	279	167837	168115	7.00E-157	553	solo-LTR lncRNA		Not present
6	XvEMa01071	pathogen_EMU_contig_62145	100	276	0	0	1	276	167840	168115	4.00E-155	547	solo-LTR lncRNA		Not present
7	Emme_02d02.p1k	pathogen_EMU_contig_62145	100	113	0	0	1	113	1525541	1525429	6.00E-58	224	solo-LTR internal transcript		pathogen_EmW_Chr_04	10776859	10776971
7	Emme70d09.p1k	pathogen_EMU_contig_62145	100	113	0	0	1	113	1525541	1525429	1.00E-57	224	solo-LTR internal transcript		pathogen_EmW_Chr_04	10776971	10776859
7	XvEMa15097	pathogen_EMU_contig_62145	100	105	0	0	1	105	1525533	1525429	4.00E-53	208	solo-LTR internal transcript		pathogen_EmW_Chr_04	10776867	10776971
7	XvEMa19225	pathogen_EMU_contig_62145	100	113	0	0	1	113	1525541	1525429	6.00E-58	224	solo-LTR internal transcript		pathogen_EmW_Chr_04	10776971	10776859
7	XvEMb05306	pathogen_EMU_contig_62145	100	113	0	0	1	113	1525541	1525429	6.00E-58	224	solo-LTR internal transcript		pathogen_EmW_Chr_04	10776971	10776859
7	XvEMa05049	pathogen_EMU_contig_62145	100	113	0	0	1	113	1525541	1525429	1.00E-57	224	solo-LTR internal transcript		Not present
7	XvEMb07361	pathogen_EMU_contig_62145	100	113	0	0	18	130	1525541	1525429	1.00E-57	224	solo-LTR internal transcript		Not present
8	ECH-103D04	pathogen_EMU_contig_62145	100	173	0	0	2	174	1818329	1818501	3.00E-93	343	solo-LTR fusion to CDS	confirmed by RT-PCR	pathogen_EmW_Chr_04	10484071	10483899
8	ECH-103D04	pathogen_EMU_contig_62145	100	167	0	0	173	339	1821070	1821236	1.00E-89	331	solo-LTR fusion to CDS	confirmed by RT-PCR	pathogen_EmW_Chr_04	10481330	10481164
8	ECH-103D04	pathogen_EMU_contig_62145	100	221	0	0	337	557	1824097	1824317	8.00E-122	438	solo-LTR fusion to CDS	confirmed by RT-PCR	pathogen_EmW_Chr_04	10478303	10478083
8	ECH-103D04	pathogen_EMU_contig_62145	100	117	0	0	558	674	1825972	1826088	9.00E-60	232	solo-LTR fusion to CDS	confirmed by RT-PCR	pathogen_EmW_Chr_04	10476428	10476312
8	ECH-103D04	pathogen_EMU_contig_62145	100	74	0	0	672	745	1827744	1827817	4.00E-34	147	solo-LTR fusion to CDS	confirmed by RT-PCR	pathogen_EmW_Chr_04	10474656	10474583
8	ECH-111N17	pathogen_EMU_contig_62145	100	181	0	0	2	182	1818321	1818501	7.00E-98	359	solo-LTR fusion to CDS	confirmed by RT-PCR	pathogen_EmW_Chr_04	10484079	10483899
8	ECH-111N17	pathogen_EMU_contig_62145	100	167	0	0	181	347	1821070	1821236	2.00E-89	331	solo-LTR fusion to CDS	confirmed by RT-PCR	pathogen_EmW_Chr_04	10481330	10481164
8	ECH-111N17	pathogen_EMU_contig_62145	100	221	0	0	345	565	1824097	1824317	9.00E-122	438	solo-LTR fusion to CDS	confirmed by RT-PCR	pathogen_EmW_Chr_04	10478303	10478083
8	ECH-111N17	pathogen_EMU_contig_62145	99.15	118	0	1	566	683	1825972	1826088	2.00E-55	218	solo-LTR fusion to CDS	confirmed by RT-PCR	pathogen_EmW_Chr_04	10476428	10476312
8	ECH-114N23	pathogen_EMU_contig_62145	100	213	0	0	2	214	1818321	1818533	5.00E-117	422	solo-LTR fusion to CDS	confirmed by RT-PCR	pathogen_EmW_Chr_04	10484079	10483867
8	ECH-114N23	pathogen_EMU_contig_62145	100	160	0	0	215	374	1821077	1821236	2.00E-85	317	solo-LTR fusion to CDS	confirmed by RT-PCR	pathogen_EmW_Chr_04	10481323	10481164
8	ECH-114N23	pathogen_EMU_contig_62145	100	221	0	0	372	592	1824097	1824317	9.00E-122	438	solo-LTR fusion to CDS	confirmed by RT-PCR	pathogen_EmW_Chr_04	10478303	10478083
8	ECH-114N23	pathogen_EMU_contig_62145	100	117	0	0	593	709	1825972	1826088	1.00E-59	232	solo-LTR fusion to CDS	confirmed by RT-PCR	pathogen_EmW_Chr_04	10476428	10476312
8	ECH-114N23	pathogen_EMU_contig_62145	100	123	0	0	707	829	1827744	1827866	3.00E-63	244	solo-LTR fusion to CDS	confirmed by RT-PCR	pathogen_EmW_Chr_04	10474656	10474534
9	XvEMa03200	pathogen_EMU_contig_62302	100	113	0	0	1	113	1248266	1248154	6.00E-58	224	solo-LTR internal transcript		pathogen_EmW_Chr_06	4965179	4965291
10	gb|DR748773.1|DR748773	pathogen_EMU_scaffold_006945	100	767	0	0	1	767	96922	97688	0	1520	Unclear		pathogen_EMU_contig_0619	132578	131812
11	Emme_01e10.p1k	pathogen_EMU_scaffold_006951	99.84	645	1	0	1	645	443404	442760	0	1271	Unclear		pathogen_EmW_OG0	443419	442775
11	Emme_01e10.q1k	pathogen_EMU_scaffold_006951	99.69	645	2	0	1	645	443404	442760	0	1263	Unclear		Not present
12	gb|DR748898.1|DR748898	pathogen_EMU_scaffold_006951	100	670	0	0	1	670	623191	623860	0	1328	TRIM		pathogen_EmW_OG0	623205	623874
12	XvEMa22098	pathogen_EMU_scaffold_006951	100	818	0	0	1	818	623170	623987	0	1622	TRIM		pathogen_EmW_OG0	623184	624001
12	XvEMb03179	pathogen_EMU_scaffold_006951	99.54	863	2	2	1	862	623170	624031	0	1663	TRIM		pathogen_EmW_OG0	623184	624045
13	XvEMb08373	pathogen_EMU_scaffold_007003	100	110	0	0	1	110	432944	433053	4.00E-56	218	solo-LTR internal transcript		pathogen_EmW_Chr_09	1440647	1440756
14	ECH2-114N10	pathogen_EMU_scaffold_007003	100	386	0	0	2	387	1075236	1074851	0	765	solo-LTR lncRNA		pathogen_EmW_Chr_09	2082862	2082477
14	XvEMa15341	pathogen_EMU_scaffold_007003	100	380	0	0	1	380	1075228	1074849	0	753	solo-LTR lncRNA		pathogen_EmW_Chr_09	2082854	2082475
15	ECH-105J18	pathogen_EMU_scaffold_007003	97.35	226	1	4	671	891	1571331	1571106	2.00E-101	371	solo-LTR lncRNA		pathogen_EmW_Chr_09	2578958	2578733
15	ECH-105J18	pathogen_EMU_scaffold_007003	100	672	0	0	2	673	1572086	1571415	0	1332	solo-LTR lncRNA		pathogen_EmW_Chr_09	2579713	2579042
16	Emme62g11.p1k	pathogen_EMU_scaffold_007003	100	115	0	0	1	115	2134822	2134708	1.00E-58	228	solo-LTR internal transcript		pathogen_EmW_Chr_09	3142449	3142335
17	XvEMb03042	pathogen_EMU_scaffold_007003	100	112	0	0	1	112	2232490	2232379	3.00E-57	222	solo-LTR internal transcript		pathogen_EmW_Chr_09	3240117	3240006
18	ECH-114C24	pathogen_EMU_scaffold_007003	99.76	827	0	2	1	826	2534647	2533822	0	1608	TRIM		pathogen_EmW_Chr_09	3542280	3541455
18	ECH2-104E06	pathogen_EMU_scaffold_007003	99.75	785	0	2	2	784	2534676	2533892	0	1524	TRIM		pathogen_EmW_Chr_09	3542309	3541525
18	XvEMa02158	pathogen_EMU_scaffold_007003	99.86	723	1	0	1	723	2534676	2533954	0	1425	TRIM		pathogen_EmW_Chr_09	3542309	3541587
18	XvEMa22240	pathogen_EMU_scaffold_007003	99.87	742	1	0	1	742	2534676	2533935	0	1465	TRIM		pathogen_EmW_Chr_09	3542309	3541568
19	ECH-102P23	pathogen_EMU_scaffold_007285	100	110	0	0	2	111	84197	84088	4.00E-56	218	solo-LTR internal transcript		pathogen_EmW_Chr_07	84197	84088
19	ECH-115G11	pathogen_EMU_scaffold_007285	99.6	500	0	2	388	885	83365	82866	0.00E+00	959	solo-LTR lncRNA		pathogen_EmW_Chr_07	83365	82866
19	ECH-115G11	pathogen_EMU_scaffold_007285	100	386	0	0	2	387	84197	83812	0.00E+00	765	solo-LTR lncRNA		pathogen_EmW_Chr_07	84197	83812
19	ECH2-115C20	pathogen_EMU_scaffold_007285	100	261	0	0	388	648	83365	83105	1.00E-145	517	solo-LTR lncRNA		pathogen_EmW_Chr_07	83365	83105
19	ECH2-115C20	pathogen_EMU_scaffold_007285	100	386	0	0	2	387	84197	83812	0	765	solo-LTR lncRNA		pathogen_EmW_Chr_07	83812	84197
19	EMmg-10c04.p1k	pathogen_EMU_scaffold_007285	99.26	136	1	0	646	781	80445	80310	1.00E-68	262	solo-LTR lncRNA		pathogen_EmW_Chr_07	80445	80310
19	EMmg-10c04.p1k	pathogen_EMU_scaffold_007285	100	261	0	0	387	647	83365	83105	1.00E-145	517	solo-LTR lncRNA		pathogen_EmW_Chr_07	83105	83365
19	EMmg-10c04.p1k	pathogen_EMU_scaffold_007285	99.74	386	1	0	1	386	84197	83812	0	757	solo-LTR lncRNA		pathogen_EmW_Chr_07	83812	84197
19	EMmg-10c04.q1k	pathogen_EMU_scaffold_007285	100	132	0	0	646	777	80445	80314	1.00E-68	262	solo-LTR lncRNA		pathogen_EmW_Chr_07	80445	80314
19	EMmg-10c04.q1k	pathogen_EMU_scaffold_007285	100	261	0	0	387	647	83365	83105	1.00E-145	517	solo-LTR lncRNA		pathogen_EmW_Chr_07	83105	83365
19	EMmg-10c04.q1k	pathogen_EMU_scaffold_007285	100	386	0	0	1	386	84197	83812	0	765	solo-LTR lncRNA		pathogen_EmW_Chr_07	83812	84197
19	EMmg-15b08.p1k	pathogen_EMU_scaffold_007285	100	41	0	0	646	686	80445	80405	2.00E-14	81.8	solo-LTR lncRNA		pathogen_EmW_Chr_07	80405	80445
19	EMmg-15b08.p1k	pathogen_EMU_scaffold_007285	100	41	0	0	646	686	80445	80405	2.00E-14	81.8	solo-LTR lncRNA		pathogen_EmW_Chr_07	80445	80405
19	EMmg-15b08.p1k	pathogen_EMU_scaffold_007285	99.62	261	1	0	387	647	83365	83105	2.00E-143	509	solo-LTR lncRNA		pathogen_EmW_Chr_07	83105	83365
19	EMmg-15b08.p1k	pathogen_EMU_scaffold_007285	99.48	386	2	0	1	386	84197	83812	0	749	solo-LTR lncRNA		pathogen_EmW_Chr_07	83812	84197
19	EMmg-15b08.q1k	pathogen_EMU_scaffold_007285	99.62	261	1	0	387	647	83365	83105	2.00E-143	509	solo-LTR lncRNA		pathogen_EmW_Chr_07	83105	83365
19	EMmg-15b08.q1k	pathogen_EMU_scaffold_007285	99.48	386	2	0	1	386	84197	83812	0	749	solo-LTR lncRNA		pathogen_EmW_Chr_07	83812	84197
20	Emme_05g03.q1k	pathogen_EMU_scaffold_007501	100	37	0	0	1	37	12138	12174	3.00E-12	73.8	Unclear		pathogen_EMU_contig_0270	12138	12174
20	Emme_05g03.q1k	pathogen_EMU_scaffold_007501	98.82	255	3	0	38	292	12349	12603	3.00E-135	482	Unclear		pathogen_EMU_contig_0270	12349	12603
20	Emme_05g03.q1k	pathogen_EMU_scaffold_007501	98.86	88	1	0	293	380	12727	12814	2.00E-40	167	Unclear		pathogen_EMU_contig_0270	12727	12814
21	gb|BU493129.1|BU493129	pathogen_EMU_scaffold_007614	100	171	0	0	5	175	3931085	3931255	4.00E-92	339	solo-LTR fusion to CDS	confirmed by RT-PCR	pathogen_EmW_Chr_03	5019856	5019686
21	gb|BU493129.1|BU493129	pathogen_EMU_scaffold_007614	100	192	0	0	175	366	3931947	3932138	1.00E-104	381	solo-LTR fusion to CDS	confirmed by RT-PCR	pathogen_EmW_Chr_03	5018994	5018803
21	gb|BU493129.1|BU493129	pathogen_EMU_scaffold_007614	100	200	0	0	363	562	3932304	3932503	2.00E-109	396	solo-LTR fusion to CDS	confirmed by RT-PCR	pathogen_EmW_Chr_03	5018637	5018438
21	gb|BU493338.1|BU493338	pathogen_EMU_scaffold_007614	100	154	0	0	6	159	3931087	3931240	5.00E-82	305	solo-LTR fusion to CDS	confirmed by RT-PCR	pathogen_EmW_Chr_03	5019854	5019701
21	gb|BU493338.1|BU493338	pathogen_EMU_scaffold_007614	100	193	0	0	241	433	3931946	3932138	3.00E-105	383	solo-LTR fusion to CDS	confirmed by RT-PCR	pathogen_EmW_Chr_03	5018995	5018803
21	gb|BU493338.1|BU493338	pathogen_EMU_scaffold_007614	100	121	0	0	430	550	3932304	3932424	3.00E-62	240	solo-LTR fusion to CDS	confirmed by RT-PCR	pathogen_EmW_Chr_03	5018637	5018517
21	Emme_02h01.p1k	pathogen_EMU_scaffold_007614	99.12	113	1	0	1	113	3931085	3931197	3.00E-55	216	solo-LTR internal transcript		pathogen_EmW_Chr_03	5019856	5019744
21	Emme_13c10.p1k	pathogen_EMU_scaffold_007614	99.11	112	1	0	9	120	3931085	3931196	6.00E-55	214	solo-LTR internal transcript		pathogen_EmW_Chr_03	5019856	5019745
22	Emme_20d07.p1k	pathogen_EMU_scaffold_007614	99.54	656	0	3	3	655	4157825	4158480	0	1253	TRIM		pathogen_EmW_Chr_03	4793115	4792460
23	XvEMb04036	pathogen_EMU_scaffold_007614	100	120	0	0	1	120	7838084	7838203	1.00E-61	238	solo-LTR lncRNA, unclear	lncRNA is antisense to the LTR	pathogen_EmW_Chr_03	1094570	1094451
23	XvEMb04036	pathogen_EMU_scaffold_007614	99.72	358	1	0	121	478	7838242	7838599	0	704	solo-LTR lncRNA, unclear	lncRNA is antisense to the LTR	pathogen_EmW_Chr_03	1094412	1094055
24	Emme_24h12.p1k	pathogen_EMU_scaffold_007636	100	88	0	0	1	88	729934	729847	1.00E-42	174	solo-LTR internal transcript		pathogen_EmW_Chr_07	2495733	2495646
25	Emme_28f05.p1k	pathogen_EMU_scaffold_007636	100	84	0	0	1	84	1547237	1547320	3.00E-40	167	solo-LTR internal transcript		pathogen_EmW_Chr_07	3313037	3313120
26	Emme_09e07.p1k	pathogen_EMU_scaffold_007636	99.65	565	1	1	2	565	1666712	1666148	0	1096	TRIM		pathogen_EmW_Chr_07	3432512	3431948
27	EMmg-2b12.q1k	pathogen_EMU_scaffold_007636	100	76	0	0	248	323	2467410	2467335	1.00E-35	151	TRIM	very fragmented	pathogen_EmW_Chr_07	4233205	4233130
27	EMmg-2b12.q1k	pathogen_EMU_scaffold_007636	100	249	0	0	1	249	2468091	2467843	8.00E-139	494	TRIM	very fragmented	pathogen_EmW_Chr_07	4233886	4233638
28	XvEMa13008	pathogen_EMU_scaffold_007636	100	258	0	0	1	258	2472752	2473009	7.00E-144	511	solo-LTR lncRNA		pathogen_EmW_Chr_07	4238547	4238804
28	XvEMa13008	pathogen_EMU_scaffold_007636	100	60	0	0	259	318	2473168	2473227	1.00E-25	119	solo-LTR lncRNA		pathogen_EmW_Chr_07	4238963	4239022
28	XvEMa13008	pathogen_EMU_scaffold_007636	100	144	0	0	318	461	2473271	2473414	8.00E-76	285	solo-LTR lncRNA		pathogen_EmW_Chr_07	4239066	4239209
28	XvEMa13008	pathogen_EMU_scaffold_007636	100	215	0	0	461	675	2473454	2473668	3.00E-118	426	solo-LTR lncRNA		pathogen_EmW_Chr_07	4239249	4239463
28	XvEMa13008	pathogen_EMU_scaffold_007636	98.45	129	1	1	701	828	2473809	2473937	3.00E-60	234	solo-LTR lncRNA		pathogen_EmW_Chr_07	4239604	4239732
29	ECH-108D01	pathogen_EMU_scaffold_007712	99.43	881	3	2	2	880	759548	760428	0	1691	Unclear	LTR internal to longer transcript	pathogen_EmW_Chr_01	16483729	16484609
30	ECH2-106D13	pathogen_EMU_scaffold_007728	100	388	0	0	2	389	3519415	3519802	0	769	TRIM		pathogen_EmW_Chr_05	4093936	4094323
30	ECH2-106D13	pathogen_EMU_scaffold_007728	100	391	0	0	416	806	3519903	3520293	0	775	TRIM		pathogen_EmW_Chr_05	4094424	4094814
31	Emme_24g07.q1k	pathogen_EMU_scaffold_007728	99.05	316	3	0	1	316	4292187	4291872	1.00E-171	603	solo-LTR lncRNA	lncRNA is antisense to neighboring gene, and the (-) strand of the LTR itself is part of the coding sequence of the gene in E. multilocularis but not in E. granulosus	pathogen_EmW_Chr_05	4866715	4866400
32	gb|BU493326.1|BU493326	pathogen_EMU_scaffold_007728	100	298	0	0	5	302	5605326	5605623	3.00E-168	591	solo-LTR lncRNA	Confirmed in RACE experiment	pathogen_EmW_Chr_05	6179854	6180151
33	Emme_26f09.p1k	pathogen_EMU_scaffold_007728	99.03	310	1	2	1	308	7446067	7446376	2.00E-163	575	TRIM		pathogen_EmW_Chr_05	8020791	8021100
33	Emme_26f09.q1k	pathogen_EMU_scaffold_007728	99.15	353	3	0	1	353	7446607	7446959	0	676	TRIM		pathogen_EmW_Chr_05	8021331	8021683
34	ECH-115A16	pathogen_EMU_scaffold_007728	99.44	356	2	0	2	357	8227621	8227266	0	690	solo-LTR lncRNA		pathogen_EmW_Chr_05	8802338	8801983
35	XvEMb06330	pathogen_EMU_scaffold_007743	100	112	0	0	1	112	28029	27918	3.00E-57	222	solo-LTR internal transcript		pathogen_EMU_contig_0129	28029	27918
36	EMmg-2c01.q1k	pathogen_EMU_scaffold_007760	99.71	344	1	0	324	667	1652790	1652447	0	674	TRIM (perfect)	Confirmed 3´RACE experiments: isoforms with and without intron	pathogen_EmW_Chr_03	9702619	9702962
36	EMmg-2c01.q1k	pathogen_EMU_scaffold_007760	100	324	0	0	1	324	1653196	1652873	0	642	TRIM (perfect)	Confirmed 3´RACE experiments: isoforms with and without intron	pathogen_EmW_Chr_03	9702213	9702536
36	gb|BU493243.1|BU493243	pathogen_EMU_scaffold_007760	100	143	0	0	379	521	1652790	1652648	2.00E-75	283	TRIM (perfect)	Confirmed 3´RACE experiments: isoforms with and without intron	pathogen_EmW_Chr_03	9702619	9702761
36	gb|BU493243.1|BU493243	pathogen_EMU_scaffold_007760	100	375	0	0	5	379	1653247	1652873	0	743	TRIM (perfect)	Confirmed 3´RACE experiments: isoforms with and without intron	pathogen_EmW_Chr_03	9702162	9702536
36	gb|BU493343.1|BU493343	pathogen_EMU_scaffold_007760	99.62	262	0	1	388	649	1652790	1652530	1.00E-141	504	TRIM (perfect)	Confirmed 3´RACE experiments: isoforms with and without intron	pathogen_EmW_Chr_03	9702619	9702879
36	gb|BU493343.1|BU493343	pathogen_EMU_scaffold_007760	100	384	0	0	5	388	1653256	1652873	0	761	TRIM (perfect)	Confirmed 3´RACE experiments: isoforms with and without intron	pathogen_EmW_Chr_03	9702153	9702536
37	XvEMa20083	pathogen_EMU_scaffold_007760	100	85	0	0	1	85	2361114	2361198	3.00E-41	168	solo-LTR internal transcript		pathogen_EmW_Chr_03	8994296	8994212
38	XvEMa01131	pathogen_EMU_scaffold_007768	100	111	0	0	1	111	2266963	2266853	9.00E-57	220	solo-LTR internal transcript		pathogen_EmW_Chr_01	2266895	2266785
38	XvEMa22340	pathogen_EMU_scaffold_007768	100	111	0	0	1	111	2266963	2266853	2.00E-56	220	solo-LTR internal transcript		pathogen_EmW_Chr_01	2266785	2266895
38	XvEMa03044	pathogen_EMU_scaffold_007768	100	111	0	0	1	111	2266963	2266853	1.00E-56	220	solo-LTR internal transcript		Not present
39	Emme_25c11.p1k	pathogen_EMU_scaffold_007768	99.61	258	1	0	1	258	4342278	4342535	6.00E-142	504	TRIM (perfect, but 10 bp deletion in one LTR)	confirmed by 3´RACE experiment	pathogen_EmW_Chr_01	4342211	4342468
39	Emme_55f09.p1k	pathogen_EMU_scaffold_007768	99.06	639	4	2	1	637	4341784	4342422	0	1203	TRIM (perfect, but 10 bp deletion in one LTR)	confirmed by 3´RACE experiment	pathogen_EmW_Chr_01	4341717	4342355
39	Emme_55f09.q1k	pathogen_EMU_scaffold_007768	99.6	501	2	0	1	501	4342022	4342522	0	977	TRIM (perfect, but 10 bp deletion in one LTR)	confirmed by 3´RACE experiment	pathogen_EmW_Chr_01	4341955	4342455
39	EMmg-7b11.p1k	pathogen_EMU_scaffold_007768	99.55	668	2	1	1	668	4341869	4342535	0	1292	TRIM (perfect, but 10 bp deletion in one LTR)	confirmed by 3´RACE experiment	pathogen_EmW_Chr_01	4341802	4342468
40	Emme_49f07.p1k	pathogen_EMU_scaffold_007768	100	658	0	0	1	658	5626090	5625433	0	1304	TRIM		pathogen_EmW_Chr_01	5626031	5625374
41	Emme_51d04.p1k	pathogen_EMU_scaffold_007768	100	318	0	0	1	318	6314399	6314082	4.00E-180	630	TRIM		pathogen_EmW_Chr_01	6314340	6314023
41	Emme_51d04.q1k	pathogen_EMU_scaffold_007768	99.53	645	3	0	1	645	6314164	6313520	0	1255	TRIM		pathogen_EmW_Chr_01	6314105	6313461
41	XvEMa12149	pathogen_EMU_scaffold_007768	100	718	0	0	1	718	6314411	6313694	0	1423	TRIM		pathogen_EmW_Chr_01	6314352	6313635
42	gb|BU493179.1|BU493179	pathogen_EMU_scaffold_007768	99.68	311	1	0	5	315	6888522	6888212	2.00E-173	609	Unclear		pathogen_EmW_Chr_01	6888463	6888153
43	XvEMb02306	pathogen_EMU_scaffold_007768	100	114	0	0	3	116	7008869	7008982	1.00E-58	226	solo-LTR internal transcript		pathogen_EmW_Chr_01	7008810	7008923
44	Emme_49f04.q1k	pathogen_EMU_scaffold_007768	100	39	0	0	1	39	8416965	8417003	3.00E-13	77.8	TRIM	little similarity between LTRs	pathogen_EmW_Chr_01	8416906	8416944
44	Emme_49f04.q1k	pathogen_EMU_scaffold_007768	100	226	0	0	39	264	8417038	8417263	7.00E-125	448	TRIM	little similarity between LTRs	pathogen_EmW_Chr_01	8416979	8417204
44	Emme_49f04.q1k	pathogen_EMU_scaffold_007768	99.71	348	1	0	264	611	8417295	8417642	0	682	TRIM	little similarity between LTRs	pathogen_EmW_Chr_01	8417236	8417583
44	XvEMa19212	pathogen_EMU_scaffold_007768	100	678	0	0	1	678	8416965	8417642	0	1344	TRIM	little similarity between LTRs	pathogen_EmW_Chr_01	8416906	8417583
44	XvEMb01246	pathogen_EMU_scaffold_007768	100	738	0	0	1	738	8416905	8417642	0	1463	TRIM	little similarity between LTRs	pathogen_EmW_Chr_01	8416846	8417583
44	XvEMb06116	pathogen_EMU_scaffold_007768	100	39	0	0	1	39	8416965	8417003	3.00E-13	77.8	TRIM	little similarity between LTRs	pathogen_EmW_Chr_01	8416906	8416944
44	XvEMb06116	pathogen_EMU_scaffold_007768	100	226	0	0	39	264	8417038	8417263	8.00E-125	448	TRIM	little similarity between LTRs	pathogen_EmW_Chr_01	8416979	8417204
44	XvEMb06116	pathogen_EMU_scaffold_007768	100	348	0	0	264	611	8417295	8417642	0	690	TRIM	little similarity between LTRs	pathogen_EmW_Chr_01	8417236	8417583
45	ECH-112M10	pathogen_EMU_scaffold_007768	100	525	0	0	2	526	9832182	9832706	0.00E+00	1041	solo-LTR lncRNA	closely associated pol-like region, but not part of the element apparently	pathogen_EmW_Chr_01	9832198	9832722
45	ECH2-108H18	pathogen_EMU_scaffold_007768	100	511	0	0	2	512	9832182	9832692	0	1013	solo-LTR lncRNA	closely associated pol-like region, but not part of the element apparently	pathogen_EmW_Chr_01	9832198	9832708
45	ECH2-108H24	pathogen_EMU_scaffold_007768	100	511	0	0	2	512	9832182	9832692	0	1013	solo-LTR lncRNA	closely associated pol-like region, but not part of the element apparently	pathogen_EmW_Chr_01	9832198	9832708
45	Emme_03c10.q1k	pathogen_EMU_scaffold_007768	99.38	485	3	0	15	499	9832666	9832182	0	938	solo-LTR lncRNA	closely associated pol-like region, but not part of the element apparently	pathogen_EmW_Chr_01	9832682	9832198
45	Emme_11c12.p1k	pathogen_EMU_scaffold_007768	99.81	525	1	0	1	525	9832182	9832706	0.00E+00	1033	solo-LTR lncRNA	closely associated pol-like region, but not part of the element apparently	pathogen_EmW_Chr_01	9832198	9832722
45	Emme_20b01.p1k	pathogen_EMU_scaffold_007768	99.78	454	1	0	1	454	9832182	9832635	0	892	solo-LTR lncRNA	closely associated pol-like region, but not part of the element apparently	pathogen_EmW_Chr_01	9832198	9832651
45	Emme66f02.p1k	pathogen_EMU_scaffold_007768	99.79	483	1	0	4	486	9832182	9832664	0	950	solo-LTR lncRNA	closely associated pol-like region, but not part of the element apparently	pathogen_EmW_Chr_01	9832198	9832680
45	Emme66f02.q1k	pathogen_EMU_scaffold_007768	99.54	435	2	0	4	438	9832182	9832616	0	846	solo-LTR lncRNA	closely associated pol-like region, but not part of the element apparently	pathogen_EmW_Chr_01	9832198	9832632
45	Emme75h07.p1k	pathogen_EMU_scaffold_007768	99.83	600	1	0	1	600	9832182	9832781	0	1181	solo-LTR lncRNA	closely associated pol-like region, but not part of the element apparently	pathogen_EmW_Chr_01	9832198	9832797
45	Emme76h05.p1k	pathogen_EMU_scaffold_007768	99.61	510	1	1	1	509	9832182	9832691	0	987	solo-LTR lncRNA	closely associated pol-like region, but not part of the element apparently	pathogen_EmW_Chr_01	9832198	9832707
45	EMmg-20d05.p1k	pathogen_EMU_scaffold_007768	99.37	474	3	0	1	474	9832182	9832655	0	916	solo-LTR lncRNA	closely associated pol-like region, but not part of the element apparently	pathogen_EmW_Chr_01	9832198	9832671
45	XvEMa13374	pathogen_EMU_scaffold_007768	100	500	0	0	1	500	9832182	9832681	0	991	solo-LTR lncRNA	closely associated pol-like region, but not part of the element apparently	pathogen_EmW_Chr_01	9832198	9832697
45	XvEMa18221	pathogen_EMU_scaffold_007768	100	510	0	0	1	510	9832182	9832691	0	1011	solo-LTR lncRNA	closely associated pol-like region, but not part of the element apparently	pathogen_EmW_Chr_01	9832198	9832707
45	EMmg-19b07.q1k	pathogen_EMU_scaffold_007768	99.79	483	1	0	1	483	9832182	9832664	0	950	solo-LTR lncRNA	closely associated pol-like region, but not part of the element apparently	Not present
46	gb|BU493033.1|BU493033	pathogen_EMU_scaffold_007768	99.4	333	2	0	306	638	10877265	10877597	0	644	solo-LTR lncRNA		pathogen_EMU_contig_0121	2480	2148
46	gb|BU493165.1|BU493165	pathogen_EMU_scaffold_007768	99.37	318	2	0	309	626	10877265	10877582	5.00E-175	615	solo-LTR lncRNA		pathogen_EMU_contig_0121	2480	2163
46	gb|BU493033.1|BU493033	pathogen_EMU_scaffold_007768	99.34	305	2	0	2	306	10875758	10876062	3.00E-167	589	solo-LTR lncRNA		pathogen_EmW_Chr_01	10875781	10876085
46	gb|BU493033.1|BU493033	pathogen_EMU_scaffold_007768	99.4	333	2	0	306	638	10877265	10877597	0	644	solo-LTR lncRNA		pathogen_EmW_Chr_01	10877288	10877620
46	gb|BU493092.1|BU493092	pathogen_EMU_scaffold_007768	100	305	0	0	5	309	10875758	10876062	4.00E-172	605	solo-LTR lncRNA		pathogen_EmW_Chr_01	10875781	10876085
46	gb|BU493092.1|BU493092	pathogen_EMU_scaffold_007768	99.58	237	1	0	309	545	10877265	10877501	4.00E-129	462	solo-LTR lncRNA		pathogen_EmW_Chr_01	10877288	10877524
46	gb|BU493165.1|BU493165	pathogen_EMU_scaffold_007768	99.37	318	2	0	309	626	10877265	10877582	5.00E-175	615	solo-LTR lncRNA		pathogen_EmW_Chr_01	10877288	10877605
47	ECH-115C15	pathogen_EMU_scaffold_007768	100	509	0	0	2	510	11702614	11702106	0.00E+00	1009	TRIM	Fragmented	pathogen_EmW_Chr_01	11702632	11702124
47	ECH2-101I05	pathogen_EMU_scaffold_007768	100	509	0	0	2	510	11702614	11702106	0	1009	TRIM	Fragmented	pathogen_EmW_Chr_01	11702124	11702632
47	Emme_13d06.p1k	pathogen_EMU_scaffold_007768	99.8	509	1	0	1	509	11702614	11702106	0	1001	TRIM	Fragmented	pathogen_EmW_Chr_01	11702124	11702632
47	Emme_15h03.p1k	pathogen_EMU_scaffold_007768	100	509	0	0	1	509	11702614	11702106	0	1009	TRIM	Fragmented	pathogen_EmW_Chr_01	11702124	11702632
47	Emme_16f02.p1k	pathogen_EMU_scaffold_007768	100	509	0	0	1	509	11702614	11702106	0	1009	TRIM	Fragmented	pathogen_EmW_Chr_01	11702124	11702632
47	Emme_25g01.p1k	pathogen_EMU_scaffold_007768	99.61	509	2	0	1	509	11702614	11702106	0	993	TRIM	Fragmented	pathogen_EmW_Chr_01	11702124	11702632
47	Emme_25g01.q1k	pathogen_EMU_scaffold_007768	99.41	509	3	0	11	519	11702614	11702106	0	985	TRIM	Fragmented	pathogen_EmW_Chr_01	11702124	11702632
47	Emme_26f05.p1k	pathogen_EMU_scaffold_007768	99.6	506	2	0	1	506	11702614	11702109	0	987	TRIM	Fragmented	pathogen_EmW_Chr_01	11702632	11702127
47	Emme_36a03.p1k	pathogen_EMU_scaffold_007768	99.59	493	2	0	1	493	11702614	11702122	0	961	TRIM	Fragmented	pathogen_EmW_Chr_01	11702632	11702140
47	Emme_36b04.p1k	pathogen_EMU_scaffold_007768	100	509	0	0	5	513	11702614	11702106	0	1009	TRIM	Fragmented	pathogen_EmW_Chr_01	11702124	11702632
47	Emme_36b04.q1k	pathogen_EMU_scaffold_007768	100	509	0	0	1	509	11702614	11702106	0	1009	TRIM	Fragmented	pathogen_EmW_Chr_01	11702124	11702632
47	Emme_41a04.p1k	pathogen_EMU_scaffold_007768	99.8	509	1	0	1	509	11702614	11702106	0	1001	TRIM	Fragmented	pathogen_EmW_Chr_01	11702124	11702632
47	Emme_54f08.p1k	pathogen_EMU_scaffold_007768	99.8	506	0	1	1	505	11702614	11702109	0	987	TRIM	Fragmented	pathogen_EmW_Chr_01	11702127	11702632
47	Emme62h08.p1k	pathogen_EMU_scaffold_007768	99.54	219	0	1	1	218	11702614	11702396	2.00E-116	418	TRIM	Fragmented	pathogen_EmW_Chr_01	11702632	11702414
47	Emme62h08.q1k	pathogen_EMU_scaffold_007768	99.8	509	1	0	1	509	11702614	11702106	0	1001	TRIM	Fragmented	pathogen_EmW_Chr_01	11702124	11702632
47	EMmg-11b09.q1k	pathogen_EMU_scaffold_007768	99.24	263	2	0	1	263	11702614	11702352	1.00E-142	505	TRIM	Fragmented	pathogen_EmW_Chr_01	11702632	11702370
47	EMmg-19d07.q1k	pathogen_EMU_scaffold_007768	100	509	0	0	1	509	11702614	11702106	0	1009	TRIM	Fragmented	pathogen_EmW_Chr_01	11702124	11702632
47	XvEMa06039	pathogen_EMU_scaffold_007768	100	508	0	0	1	508	11702614	11702107	0	1007	TRIM	Fragmented	pathogen_EmW_Chr_01	11702632	11702125
47	XvEMa15205	pathogen_EMU_scaffold_007768	100	509	0	0	1	509	11702614	11702106	0	1009	TRIM	Fragmented	pathogen_EmW_Chr_01	11702124	11702632
47	XvEMa16030	pathogen_EMU_scaffold_007768	100	510	0	0	1	510	11702614	11702105	0	1011	TRIM	Fragmented	pathogen_EmW_Chr_01	11702632	11702123
47	XvEMa17183	pathogen_EMU_scaffold_007768	100	508	0	0	1	508	11702614	11702107	0	1007	TRIM	Fragmented	pathogen_EmW_Chr_01	11702125	11702632
47	XvEMb04280	pathogen_EMU_scaffold_007768	100	508	0	0	1	508	11702614	11702107	0	1007	TRIM	Fragmented	pathogen_EmW_Chr_01	11702125	11702632
47	EMmg-18a05.p1k	pathogen_EMU_scaffold_007768	100	509	0	0	1	509	11702614	11702106	0	1009	TRIM	Fragmented	Not present
47	EMmg-18a11.p1k	pathogen_EMU_scaffold_007768	100	509	0	0	1	509	11702614	11702106	0	1009	TRIM	Fragmented	Not present									º
48	XvEMa20138	pathogen_EMU_scaffold_007768	100	454	0	0	1	454	11965473	11965926	0	900	solo-LTR lncRNA		pathogen_EmW_Chr_01	11965490	11965943
48	XvEMa20138	pathogen_EMU_scaffold_007768	99.35	154	1	0	452	605	11965970	11966123	2.00E-79	297	solo-LTR lncRNA		pathogen_EmW_Chr_01	11965987	11966140
48	XvEMa20138	pathogen_EMU_scaffold_007768	97.38	229	6	0	606	834	11966156	11966384	5.00E-114	412	solo-LTR lncRNA		pathogen_EmW_Chr_01	11966173	11966401
48	XvEMa20138	pathogen_EMU_scaffold_007768	94.74	38	2	0	833	870	11966424	11966461	9.00E-08	60	solo-LTR lncRNA		pathogen_EmW_Chr_01	11966441	11966478
49	Emme_05h03.p1k	pathogen_EMU_scaffold_007768	98.86	88	1	0	1	88	13343870	13343957	3.00E-40	167	solo-LTR lncRNA		pathogen_EmW_Chr_01	13343884	13343971
49	Emme_05h03.p1k	pathogen_EMU_scaffold_007768	99.38	160	1	0	86	245	13343993	13344152	3.00E-83	309	solo-LTR lncRNA		pathogen_EmW_Chr_01	13344007	13344166
49	Emme_05h03.p1k	pathogen_EMU_scaffold_007768	99.6	252	1	0	246	497	13344199	13344450	4.00E-138	492	solo-LTR lncRNA		pathogen_EmW_Chr_01	13344213	13344464
49	Emme_51c10.q1k	pathogen_EMU_scaffold_007768	100	213	0	0	1	213	13343940	13344152	4.00E-117	422	solo-LTR lncRNA		pathogen_EmW_Chr_01	13343954	13344166
49	Emme_51c10.q1k	pathogen_EMU_scaffold_007768	100	252	0	0	214	465	13344199	13344450	2.00E-140	500	solo-LTR lncRNA		pathogen_EmW_Chr_01	13344213	13344464
49	EMmg-6d02.p1k	pathogen_EMU_scaffold_007768	100	203	0	0	1	203	13343950	13344152	4.00E-111	402	solo-LTR lncRNA		pathogen_EmW_Chr_01	13343964	13344166
49	EMmg-6d02.p1k	pathogen_EMU_scaffold_007768	100	203	0	0	1	203	13343950	13344152	4.00E-111	402	solo-LTR lncRNA		pathogen_EmW_Chr_01	13345234	13345437
49	EMmg-6d02.p1k	pathogen_EMU_scaffold_007768	100	252	0	0	204	455	13344199	13344450	2.00E-140	500	solo-LTR lncRNA		pathogen_EmW_Chr_01	13344213	13344464
49	EMmg-6d02.p1k	pathogen_EMU_scaffold_007768	99.51	204	1	0	450	653	13345220	13345423	2.00E-109	396	solo-LTR lncRNA		pathogen_EmW_Chr_01	13343964	13344166
49	EMmg-6d02.p1k	pathogen_EMU_scaffold_007768	99.51	204	1	0	450	653	13345220	13345423	2.00E-109	396	solo-LTR lncRNA		pathogen_EmW_Chr_01	13345234	13345437
50	gb|DR749066.1|DR749066	pathogen_EMU_scaffold_007768	99.47	378	2	0	167	544	13839700	13839323	0	733	unclear		pathogen_EmW_Chr_01	13839714	13839337
50	gb|DR749066.1|DR749066	pathogen_EMU_scaffold_007768	99.41	169	1	0	1	169	13840264	13840096	1.00E-88	327	unclear		pathogen_EmW_Chr_01	13840278	13840110
51	ECH-104E01	pathogen_EMU_scaffold_007768	99.88	810	1	0	2	811	14136094	14136903	0	1598	TRIM	very fragmented	pathogen_EmW_Chr_01	14136108	14136917
51	Emme_23f04.p1k	pathogen_EMU_scaffold_007768	99.74	780	2	0	1	780	14136070	14136849	0	1530	TRIM	very fragmented	pathogen_EmW_Chr_01	14136084	14136863
51	XvEMb10182	pathogen_EMU_scaffold_007768	100	323	0	0	1	323	14136726	14137048	0	640	TRIM	very fragmented	pathogen_EmW_Chr_01	14136740	14137062
52	Emme_01g09.p1k	pathogen_EMU_scaffold_007777	100	125	0	0	1	125	46440	46564	9.00E-65	248	solo-LTR lncRNA		pathogen_EmW_Chr_06	807206	807330
52	Emme_01g09.p1k	pathogen_EMU_scaffold_007777	100	265	0	0	179	443	47661	47925	3.00E-148	525	solo-LTR lncRNA		pathogen_EmW_Chr_06	808427	808691
52	Emme_01g09.q1k	pathogen_EMU_scaffold_007777	100	257	0	0	179	435	47661	47917	2.00E-143	509	solo-LTR lncRNA		pathogen_EmW_Chr_06	808427	808683
52	XvEMb01211	pathogen_EMU_scaffold_007777	100	106	0	0	8	113	46408	46513	9.00E-54	210	solo-LTR internal transcript		pathogen_EmW_Chr_06	807174	807279
53	XvEMa07185	pathogen_EMU_scaffold_007777	100	111	0	0	18	128	466775	466885	1.00E-56	220	solo-LTR internal transcript		pathogen_EmW_Chr_06	1227541	1227651
53	XvEMa14102	pathogen_EMU_scaffold_007777	100	111	0	0	1	111	466775	466885	1.00E-56	220	solo-LTR internal transcript		pathogen_EmW_Chr_06	1227541	1227651
54	Emme_24f08.p1k	pathogen_EMU_scaffold_007780	100	103	0	0	1	103	2347775	2347877	1.00E-51	204	solo-LTR internal transcript		pathogen_EmW_Chr_02	3840369	3840471
54	XvEMa05032	pathogen_EMU_scaffold_007780	100	98	0	0	1	98	2347780	2347877	7.00E-49	194	solo-LTR internal transcript		pathogen_EmW_Chr_02	3840374	3840471
54	XvEMa12089	pathogen_EMU_scaffold_007780	100	111	0	0	1	111	2347767	2347877	1.00E-56	220	solo-LTR internal transcript		pathogen_EmW_Chr_02	3840361	3840471
54	XvEMa14123	pathogen_EMU_scaffold_007780	100	103	0	0	1	103	2347775	2347877	6.00E-52	204	solo-LTR internal transcript		pathogen_EmW_Chr_02	3840369	3840471
54	XvEMa15006	pathogen_EMU_scaffold_007780	100	103	0	0	18	120	2347775	2347877	1.00E-51	204	solo-LTR internal transcript		pathogen_EmW_Chr_02	3840369	3840471
54	XvEMa06127	pathogen_EMU_scaffold_007780	100	103	0	0	1	103	2347775	2347877	6.00E-52	204	solo-LTR internal transcript		Not present
55	ECH-115D17	pathogen_EMU_scaffold_007780	100	231	0	0	2	232	2834225	2834455	3.00E-128	458	solo-LTR lncRNA		pathogen_EmW_Chr_02	4326819	4327049
55	Emme_08f08.p1k	pathogen_EMU_scaffold_007780	99.12	228	0	1	1	228	2834230	2834455	6.00E-120	430	solo-LTR lncRNA		pathogen_EmW_Chr_02	4326824	4327049
55	Emme_21a06.p1k	pathogen_EMU_scaffold_007780	99.58	236	1	0	1	236	2834219	2834454	9.00E-129	460	solo-LTR lncRNA		pathogen_EmW_Chr_02	4326813	4327048
55	gb|BU493201.1|BU493201	pathogen_EMU_scaffold_007780	99.57	230	1	0	5	234	2834225	2834454	2.00E-125	448	solo-LTR lncRNA		pathogen_EmW_Chr_02	4326819	4327048
56	EMmg-6f04.p1k	pathogen_EMU_scaffold_007780	99.62	261	1	0	1	261	5573948	5573688	2.00E-143	509	TRIM	Almost perfect	pathogen_EmW_Chr_02	7066565	7066305
56	EMmg-6f04.p1k	pathogen_EMU_scaffold_007780	100	436	0	0	261	696	5573605	5573170	0	864	TRIM	Almost perfect	pathogen_EmW_Chr_02	7066222	7065787
57	Emme_07f06.p1k	pathogen_EMU_scaffold_007780	100	116	0	0	1	116	6116024	6115909	3.00E-59	230	solo-LTR internal transcript		pathogen_EmW_Chr_02	7608640	7608525
57	XvEMa13284	pathogen_EMU_scaffold_007780	100	114	0	0	1	114	6116024	6115911	2.00E-58	226	solo-LTR internal transcript		pathogen_EmW_Chr_02	7608640	7608527
57	Emme_10f07.p1k	pathogen_EMU_scaffold_007780	100	116	0	0	1	116	6116024	6115909	3.00E-59	230	solo-LTR internal transcript		Not present
58	ECH2-104C05	pathogen_EMU_scaffold_007780	100	148	0	0	181	328	6696499	6696352	1.00E-78	293	solo-LTR lncRNA		pathogen_EmW_Chr_02	8189116	8188969
58	ECH2-104C05	pathogen_EMU_scaffold_007780	100	182	0	0	2	183	6696744	6696563	7.00E-99	361	solo-LTR lncRNA		pathogen_EmW_Chr_02	8189361	8189180
59	ECH-102N08	pathogen_EMU_scaffold_007780	99.74	758	2	0	2	759	7628023	7627266	0	1487	TRIM		pathogen_EmW_Chr_02	9120640	9119883
59	ECH2-106C01	pathogen_EMU_scaffold_007780	99.87	784	1	0	2	785	7628023	7627240	0	1546	TRIM		pathogen_EmW_Chr_02	9120640	9119857
60	Emme64d09.p1k	pathogen_EMU_scaffold_007780	100	409	0	0	4	412	8114504	8114912	0	811	solo-LTR fusion to CDS	confirmed by RT-PCR	pathogen_EmW_Chr_02	9607122	9607530
60	Emme64d09.p1k	pathogen_EMU_scaffold_007780	100	76	0	0	411	486	8115262	8115337	2.00E-35	151	solo-LTR fusion to CDS	confirmed by RT-PCR	pathogen_EmW_Chr_02	9607880	9607955
60	EMmg-7b09.q1k	pathogen_EMU_scaffold_007780	100	208	0	0	1	208	8114501	8114708	4.00E-114	412	solo-LTR fusion to CDS	confirmed by RT-PCR	pathogen_EmW_Chr_02	9607119	9607326
60	EMmg-7b09.q1k	pathogen_EMU_scaffold_007780	99.29	141	1	0	208	348	8114772	8114912	1.00E-71	272	solo-LTR fusion to CDS	confirmed by RT-PCR	pathogen_EmW_Chr_02	9607390	9607530
60	EMmg-7b09.q1k	pathogen_EMU_scaffold_007780	100	165	0	0	427	591	8115375	8115539	2.00E-88	327	solo-LTR fusion to CDS	confirmed by RT-PCR	pathogen_EmW_Chr_02	9607993	9608157
61	gb|BU493211.1|BU493211	pathogen_EMU_scaffold_007780	99.82	541	1	0	1	541	9409999	9410539	0	1065	TRIM	Duplicated genomic region, included due to confirmation from 3´RACE (both 99% identity in that region)	pathogen_EmW_Chr_02	10902620	10903160
61	gb|BU493211.1|BU493211	pathogen_EMU_scaffold_007780	99.36	466	2	1	77	541	9502772	9503237	0	892	TRIM	Duplicated genomic region, included due to confirmation from 3´RACE (both 99% identity in that region)	pathogen_EmW_Chr_02	10995390	10995855
62	Emme64b07.p1k	pathogen_EMU_scaffold_007780	99.69	652	2	0	11	662	10375203	10374552	0	1277	TRIM		pathogen_EmW_Chr_02	11867820	11867169
63	gb|BU493205.1|BU493205	pathogen_EMU_scaffold_007780	100	531	0	0	8	538	10884710	10885240	0	1053	TRIM		pathogen_EmW_Chr_02	12377329	12377859
64	XvEMa14258	pathogen_EMU_scaffold_007780	98.93	187	2	0	675	861	11698621	11698435	1.00E-96	355	solo-LTR fusion to CDS		pathogen_EmW_Chr_02	13191241	13191055
64	XvEMa14258	pathogen_EMU_scaffold_007780	100	319	0	0	359	677	11699007	11698689	3.00E-180	632	solo-LTR fusion to CDS		pathogen_EmW_Chr_02	13191627	13191309
64	XvEMa14258	pathogen_EMU_scaffold_007780	100	112	0	0	247	358	11699154	11699043	1.00E-56	222	solo-LTR fusion to CDS		pathogen_EmW_Chr_02	13191774	13191663
64	XvEMa14258	pathogen_EMU_scaffold_007780	100	172	0	0	75	246	11699657	11699486	2.00E-92	341	solo-LTR fusion to CDS		pathogen_EmW_Chr_02	13192277	13192106
64	XvEMa14258	pathogen_EMU_scaffold_007780	100	74	0	0	1	74	11699769	11699696	5.00E-34	147	solo-LTR fusion to CDS		pathogen_EmW_Chr_02	13192389	13192316
65	ECH-106L24	pathogen_EMU_scaffold_007780	99.41	849	1	4	2	846	11994469	11993621	0.00E+00	1612	TRIM	very fragmented	pathogen_EmW_Chr_02	13487089	13486241
66	Emme_02c09.p1k	pathogen_EMU_scaffold_007780	99.58	481	0	1	9	487	13151979	13152459	0	932	solo-LTR lncRNA		pathogen_EmW_Chr_02	14644606	14645086
66	Emme_02c09.q1k	pathogen_EMU_scaffold_007780	99.15	470	2	1	8	475	13151979	13152448	0	894	solo-LTR lncRNA		pathogen_EmW_Chr_02	14644606	14645075
67	gb|DR749079.1|DR749079	pathogen_EMU_scaffold_007798	100	575	0	0	1	575	990979	990405	0	1140	unclear		pathogen_EmW_Chr_08	3996023	3996597
68	Emme_20c06.p1k	pathogen_EMU_scaffold_007798	100	113	0	0	1	113	4726141	4726253	2.00E-57	224	solo-LTR internal transcript		pathogen_EmW_Chr_08	187917	187805
69	ECH2-103D24	pathogen_EMU_scaffold_008000	99.5	797	0	4	21	813	456786	455990	0	1516	unclear (TRIM-like, but transcription not internal)	very fragmented	pathogen_EmW_Chr_01	17385366	17384570
69	ECH2-104J24	pathogen_EMU_scaffold_008000	98.6	784	3	6	58	833	456787	456004	0	1423	unclear (TRIM-like, but transcription not internal)	very fragmented	pathogen_EmW_Chr_01	17385367	17384584
69	ECH2-104J24	pathogen_EMU_scaffold_008000	100	58	0	0	2	59	456936	456879	2.00E-24	115	unclear (TRIM-like, but transcription not internal)	very fragmented	pathogen_EmW_Chr_01	17385516	17385459
70	ECH-115F08	pathogen_EMU_scaffold_008000	99.66	887	0	3	2	886	1875794	1876679	0	1711	TRIM		pathogen_EmW_Chr_01	18804374	18805259
70	Emme_50h04.p1k	pathogen_EMU_scaffold_008000	99.86	695	0	1	1	694	1875803	1876497	0	1362	TRIM		pathogen_EmW_Chr_01	18804383	18805077
70	Emme_50h04.q1k	pathogen_EMU_scaffold_008000	100	693	0	0	1	693	1875992	1876684	0	1374	TRIM		pathogen_EmW_Chr_01	18804572	18805264
70	Emme62f04.p1k	pathogen_EMU_scaffold_008000	99.85	659	1	0	1	659	1875794	1876452	0	1298	TRIM		pathogen_EmW_Chr_01	18804374	18805032
70	EMmg-9d10.p1k	pathogen_EMU_scaffold_008000	99.86	724	1	0	7	730	1875963	1876686	0	1427	TRIM		pathogen_EmW_Chr_01	18804543	18805266
70	EMmg-9d10.q1k	pathogen_EMU_scaffold_008000	99.86	690	1	0	1	690	1875802	1876491	0	1360	TRIM		pathogen_EmW_Chr_01	18804382	18805071
70	gb|DR748816.1|DR748816	pathogen_EMU_scaffold_008000	99.35	768	3	1	1	768	1875837	1876602	0	1477	TRIM		pathogen_EmW_Chr_01	18804417	18805182
70	XvEMa10352	pathogen_EMU_scaffold_008000	99.88	842	1	0	1	842	1875802	1876643	0	1663	TRIM		pathogen_EmW_Chr_01	18804382	18805223
70	XvEMa11243	pathogen_EMU_scaffold_008000	99.88	850	1	0	1	850	1875802	1876651	0	1679	TRIM		pathogen_EmW_Chr_01	18804382	18805231
70	XvEMa14035	pathogen_EMU_scaffold_008000	100	597	0	0	1	597	1875802	1876398	0	1183	TRIM		pathogen_EmW_Chr_01	18804382	18804978
71	Emme64h01.p1k	pathogen_EMU_scaffold_008000	100	686	0	0	1	686	1981053	1981738	0	1360	TRIM		pathogen_EmW_Chr_01	18909633	18910318
72	ECH2-112K17	pathogen_EMU_scaffold_008000	100	222	0	0	2	223	2191154	2191375	2.00E-122	440	unclear		pathogen_EmW_Chr_01	19119734	19119955
72	ECH2-112K17	pathogen_EMU_scaffold_008000	100	112	0	0	221	332	2191441	2191552	1.00E-56	222	unclear		pathogen_EmW_Chr_01	19120021	19120132
72	ECH2-112K17	pathogen_EMU_scaffold_008000	100	94	0	0	332	425	2191611	2191704	5.00E-46	186	unclear		pathogen_EmW_Chr_01	19120191	19120284
72	ECH2-112K17	pathogen_EMU_scaffold_008000	100	204	0	0	425	628	2191741	2191944	1.00E-111	404	unclear		pathogen_EmW_Chr_01	19120321	19120524
72	ECH2-112K17	pathogen_EMU_scaffold_008000	99.57	230	0	1	629	857	2191981	2192210	2.00E-122	440	unclear		pathogen_EmW_Chr_01	19120561	19120790
73	Emme_09c07.p1k	pathogen_EMU_scaffold_008000	99.26	675	3	2	17	690	2634583	2635256	0	1283	TRIM		pathogen_EmW_Chr_01	19563163	19563836
73	Emme_10c07.p1k	pathogen_EMU_scaffold_008000	99.57	696	1	2	17	712	2634583	2635276	0	1340	TRIM		pathogen_EmW_Chr_01	19563163	19563856
73	Emme_11d09.p1k	pathogen_EMU_scaffold_008000	99.36	624	2	2	1	622	2634591	2635214	0	1189	TRIM		pathogen_EmW_Chr_01	19563171	19563794
73	Emme_14a10.p1k	pathogen_EMU_scaffold_008000	100	379	0	0	1	379	2634967	2635345	0	751	TRIM		pathogen_EmW_Chr_01	19563547	19563925
73	Emme_14c07.p1k	pathogen_EMU_scaffold_008000	99.82	554	1	0	1	554	2634669	2635222	0	1090	TRIM		pathogen_EmW_Chr_01	19563249	19563802
73	Emme_55c11.p1k	pathogen_EMU_scaffold_008000	99.3	284	2	0	1	284	2634583	2634866	4.00E-155	547	TRIM		pathogen_EmW_Chr_01	19563163	19563446
73	EMmg-19d02.q1k	pathogen_EMU_scaffold_008000	99.87	799	1	0	1	799	2634591	2635389	0	1576	TRIM		pathogen_EmW_Chr_01	19563171	19563969
74	XvEMa10358	pathogen_EMU_scaffold_008000	100	111	0	0	1	111	2787032	2787142	9.00E-57	220	solo-LTR internal transcript		pathogen_EmW_Chr_01	19715612	19715722
74	XvEMa20184	pathogen_EMU_scaffold_008000	100	112	0	0	1	112	2787032	2787143	3.00E-57	222	solo-LTR internal transcript		pathogen_EmW_Chr_01	19715612	19715723
74	XvEMb01352	pathogen_EMU_scaffold_008000	100	115	0	0	1	115	2787029	2787143	5.00E-59	228	solo-LTR internal transcript		pathogen_EmW_Chr_01	19715609	19715723
74	XvEMb10145	pathogen_EMU_scaffold_008000	100	112	0	0	4	115	2787031	2787142	2.00E-57	222	solo-LTR internal transcript		pathogen_EmW_Chr_01	19715611	19715722
