# Supplementary material for: A Novel Terminal-Repeat Retrotransposon in Miniature (TRIM) Is Massively Expressed in Echinococcus multilocularis Stem Cells
Source: Genome Biol Evol. 2015 Jul 1;7(8):2136–53. doi: 10.1093/gbe/evv126 (PMC4558846; doi:10.1093/gbe/evv126)
Supplement: Supplementary Data [file supp_evv126_suppl_data.zip › S11.xls]

## Sheet: Full length ta-TRIMs
	Location	Whole_gravid_worms	Whole_pre_adult_worms	Activated_protoscolex	Non_activated_protoscolex	Primary_cells_stage_1	Metacestode_vesicle_without_brood_chambers
1	pathogen_EmW_Chr_01_107386_108291	2.8208e-07	7.42715e-07	0	6.70117e-07	7.64679e-07	1.33652e-07
2	pathogen_EmW_Chr_01_1231030_1232009	6.20575e-06	2.22814e-06	1.32168e-07	0	6.37232e-07	1.06922e-06
3	pathogen_EmW_Chr_01_1357235_1358221	0	1.48543e-06	8.5909e-07	6.03105e-07	1.72053e-06	1.40335e-06
4	pathogen_EmW_Chr_01_1656727_1657714	2.8208e-07	0	0	0	2.54893e-07	0
5	pathogen_EmW_Chr_01_3453877_3454809	0	0	0	0	0	0
6	pathogen_EmW_Chr_01_3785898_3786979	0	0	0	0	0	0
7	pathogen_EmW_Chr_01_4001449_4002542	1.12832e-06	1.48543e-06	1.98252e-07	1.34023e-07	2.54893e-07	0
8	pathogen_EmW_Chr_01_4341542_4342511	9.78816e-05	8.91258e-05	0.000157213	0.000158148	0.000174665	0.000345892
9	pathogen_EmW_Chr_01_4872683_4873810	8.46239e-07	0	0	6.70117e-08	0	0
10	pathogen_EmW_Chr_01_4916792_4917831	0	0	0	0	5.09786e-07	0
11	pathogen_EmW_Chr_01_5327477_5328464	0	0	0	0	5.09786e-07	6.68261e-08
12	pathogen_EmW_Chr_01_5625109_5626074	2.39768e-05	2.52523e-05	2.97377e-05	2.848e-05	5.84979e-05	3.3814e-05
13	pathogen_EmW_Chr_01_6998217_6999116	0	0	0	6.70117e-08	0	0
14	pathogen_EmW_Chr_01_7775908_7776892	3.06056e-05	2.67377e-05	5.98059e-05	5.65579e-05	9.42467e-05	5.79383e-05
15	pathogen_EmW_Chr_01_14136061_14137107	2.65155e-05	1.78252e-05	2.81517e-05	2.82119e-05	3.74693e-05	1.87113e-05
16	pathogen_EmW_Chr_01_14929044_14929984	0	0	0	0	0	0
17	pathogen_EmW_Chr_01_16435259_16436400	0	0	0	0	1.27446e-07	6.68261e-08
18	pathogen_EmW_Chr_01_17168442_17169541	0	0	0	0	0	0
19	pathogen_EmW_Chr_01_18420997_18422081	0	0	0	3.35058e-07	1.9117e-07	0
20	pathogen_EmW_Chr_01_18486881_18488000	0	0	1.98252e-07	2.68047e-07	2.54893e-07	0
21	pathogen_EmW_Chr_01_18514793_18515904	0	0	6.60838e-08	0	1.27446e-07	0
22	pathogen_EmW_Chr_01_18610860_18611930	0	0	1.12343e-06	2.21139e-06	0	0
23	pathogen_EmW_Chr_01_18666961_18668025	0	0	7.93006e-07	4.69082e-07	4.46063e-07	4.67783e-07
24	pathogen_EmW_Chr_01_18752636_18753581	1.24115e-05	8.91258e-06	6.60838e-06	1.32683e-05	4.33318e-06	3.60861e-06
25	pathogen_EmW_Chr_01_18804331_18805309	4.65431e-05	6.61016e-05	0.000181532	0.000186762	0.000136368	0.000279801
26	pathogen_EmW_Chr_01_18875712_18876691	1.4104e-07	0	1.98252e-07	1.07219e-06	5.09786e-07	6.68261e-07
27	pathogen_EmW_Chr_01_18909590_18910542	2.25664e-05	1.26262e-05	5.30653e-05	4.42277e-05	5.71597e-05	4.47735e-05
28	pathogen_EmW_Chr_01_19120638_19121576	1.97456e-06	3.34222e-06	8.65698e-06	8.77853e-06	4.07829e-06	4.00957e-06
29	pathogen_EmW_Chr_01_19125307_19126177	0	0	0	1.34023e-07	0	0
30	pathogen_EmW_Chr_01_19153329_19154308	0	0	5.28671e-07	1.34023e-07	0	1.33652e-07
31	pathogen_EmW_Chr_01_19211286_19212200	0	0	0	4.0207e-07	6.37232e-08	1.33652e-07
32	pathogen_EmW_Chr_01_19218615_19219480	0	0	3.30419e-07	8.71152e-07	6.37232e-08	2.00478e-07
33	pathogen_EmW_Chr_01_19231168_19232053	2.25664e-06	2.97086e-06	1.25559e-06	1.40725e-06	2.67638e-06	2.27209e-06
34	pathogen_EmW_Chr_01_19292316_19293250	0	0	1.32168e-07	1.34023e-07	7.00956e-07	2.67305e-07
35	pathogen_EmW_Chr_01_19373875_19374812	1.4104e-07	0	5.28671e-07	1.40725e-06	3.3837e-05	1.40335e-05
36	pathogen_EmW_Chr_01_19563120_19564114	4.37223e-05	6.38735e-05	0.00023169	0.00020519	0.000176258	0.000353176
37	pathogen_EmW_Chr_01_19647726_19648695	5.07743e-05	2.5995e-05	2.24685e-05	2.66036e-05	7.16249e-05	9.07499e-05
38	pathogen_EmW_Chr_01_19716939_19717791	2.53872e-06	7.42715e-07	1.24898e-05	1.43405e-05	1.39554e-05	9.42248e-06
39	pathogen_EmW_Chr_02_292769_293757	0	0	0	0	4.46063e-07	1.33652e-07
40	pathogen_EmW_Chr_02_307973_309000	0	0	7.93006e-07	6.03105e-07	2.80382e-06	1.80431e-06
41	pathogen_EmW_Chr_02_830247_831228	0	1.48543e-06	6.60838e-08	0	4.46063e-07	9.35566e-07
42	pathogen_EmW_Chr_02_1743848_1744664	5.64159e-07	0	0	0	1.27446e-07	0
43	pathogen_EmW_Chr_02_3143932_3144886	1.88993e-05	1.70824e-05	2.46493e-05	2.43923e-05	3.49841e-05	2.09166e-05
44	pathogen_EmW_Chr_02_3239976_3241280	2.25664e-06	0	1.05734e-06	5.36093e-07	9.11242e-06	1.04249e-05
45	pathogen_EmW_Chr_02_3470266_3471334	2.8208e-06	7.42715e-07	1.32168e-07	4.0207e-07	1.14702e-06	1.33652e-07
46	pathogen_EmW_Chr_02_3590595_3591491	0	0	0	0	0	0
47	pathogen_EmW_Chr_02_4406333_4407300	0	0	0	0	0	0
48	pathogen_EmW_Chr_02_4835632_4836720	2.8208e-07	0	0	6.70117e-08	7.64679e-07	6.68261e-08
49	pathogen_EmW_Chr_02_4969376_4970467	2.8208e-07	0	6.60838e-08	6.70117e-08	1.14702e-06	3.34131e-07
50	pathogen_EmW_Chr_02_6053711_6054773	2.8208e-07	0	0	6.70117e-08	0	0
51	pathogen_EmW_Chr_02_7021294_7022386	0	0	8.5909e-07	7.37128e-07	7.00956e-07	4.00957e-07
52	pathogen_EmW_Chr_02_7065743_7066728	0.00021833	0.000212416	0.000393331	0.000391482	0.000382403	0.000486427
53	pathogen_EmW_Chr_02_7525398_7526498	1.4104e-07	0	6.60838e-08	1.34023e-07	0	0
54	pathogen_EmW_Chr_02_7714107_7715152	0	0	2.64335e-07	0	1.27446e-07	3.34131e-07
55	pathogen_EmW_Chr_02_10213038_10213799	2.8208e-07	0	0	0	0	1.33652e-07
56	pathogen_EmW_Chr_02_10679998_10680872	1.69248e-06	1.48543e-06	1.45384e-06	2.21139e-06	5.41648e-06	6.68261e-06
57	pathogen_EmW_Chr_02_10902562_10903555	0.000140758	9.58102e-05	0.000194419	0.000200097	0.000237497	0.000229013
58	pathogen_EmW_Chr_02_10995232_10996246	4.9505e-05	9.72956e-05	0.000102959	9.32132e-05	0.000151916	0.000181633
59	pathogen_EmW_Chr_02_11226516_11227628	2.8208e-07	0	1.98252e-07	4.0207e-07	1.9117e-07	3.34131e-07
60	pathogen_EmW_Chr_02_11249245_11250352	0	0	6.60838e-08	0	0	6.68261e-08
61	pathogen_EmW_Chr_02_11866996_11867861	2.59513e-05	2.89659e-05	6.99167e-05	4.82484e-05	4.56896e-05	5.86733e-05
62	pathogen_EmW_Chr_02_12377285_12378258	4.54148e-05	4.97619e-05	4.2558e-05	3.431e-05	5.83705e-05	6.02772e-05
63	pathogen_EmW_Chr_02_12485111_12486098	5.64159e-07	0	3.96503e-07	2.68047e-07	4.84297e-06	3.87592e-06
64	pathogen_EmW_Chr_02_12668139_12669089	2.45409e-05	2.89659e-05	7.26922e-05	8.30275e-05	0.00010081	7.78524e-05
65	pathogen_EmW_Chr_02_13275298_13276287	2.8208e-07	0	0	0	1.27446e-07	1.33652e-07
66	pathogen_EmW_Chr_02_13485898_13486915	1.43861e-05	5.199e-06	2.6037e-05	2.69387e-05	2.40237e-05	2.37233e-05
67	pathogen_EmW_Chr_02_13860338_13861279	2.8208e-07	1.48543e-06	2.11468e-06	1.54127e-06	6.88211e-06	6.94992e-06
68	pathogen_EmW_Chr_02_14018133_14019037	0	0	6.60838e-08	1.34023e-07	6.37232e-08	1.33652e-07
69	pathogen_EmW_Chr_02_15688614_15689576	0	0	0	0	0	0
70	pathogen_EmW_Chr_02_15703993_15704951	0	0	0	0	0	0
71	pathogen_EmW_Chr_02_16103283_16104242	0	0	0	0	0	0
72	pathogen_EmW_Chr_03_2243421_2244641	0	0	0	0	1.27446e-07	0
73	pathogen_EmW_Chr_03_5917603_5918555	2.8208e-07	7.42715e-07	3.03986e-06	2.74748e-06	6.24488e-06	2.40574e-06
74	pathogen_EmW_Chr_03_9064786_9065653	1.72069e-05	2.97086e-06	1.72479e-05	1.1258e-05	3.95084e-05	5.8406e-05
75	pathogen_EmW_Chr_03_9441785_9442870	0	0	6.60838e-08	1.34023e-07	9.55849e-07	3.34131e-07
76	pathogen_EmW_Chr_03_9702110_9703096	0.00104511	0.000652846	0.00121819	0.00126277	0.00120157	0.00129636
77	pathogen_EmW_Chr_03_11077638_11078808	5.64159e-07	0	1.32168e-07	0	2.54893e-07	0
78	pathogen_EmW_Chr_03_11775847_11776807	0	0	0	0	0	0
79	pathogen_EmW_Chr_03_13246481_13247467	2.8208e-07	7.42715e-07	1.45384e-06	1.80932e-06	1.52936e-05	3.40813e-06
80	pathogen_EmW_Chr_03_13541247_13542234	7.05199e-07	0	2.64335e-07	3.35058e-07	1.27446e-07	4.67783e-07
81	pathogen_EmW_Chr_03_13859204_13860177	0	0	6.60838e-08	1.34023e-07	3.82339e-07	6.68261e-08
82	pathogen_EmW_Chr_04_1393998_1395000	9.59071e-06	8.91258e-06	7.79789e-06	9.85072e-06	2.52344e-05	4.28356e-05
83	pathogen_EmW_Chr_04_3001966_3002950	0	0	0	0	0	0
84	pathogen_EmW_Chr_04_3240135_3241065	8.46239e-07	7.42715e-07	5.28671e-07	1.07219e-06	2.03914e-06	3.34131e-06
85	pathogen_EmW_Chr_04_4835418_4836409	0	0	0	0	0	0
86	pathogen_EmW_Chr_04_5681705_5682648	0	0	0	1.34023e-07	1.27446e-06	7.35087e-07
87	pathogen_EmW_Chr_04_6037820_6038839	0	0	0	0	1.27446e-07	0
88	pathogen_EmW_Chr_04_7660768_7661757	2.8208e-07	0	5.94755e-07	4.69082e-06	1.9117e-06	7.35087e-07
89	pathogen_EmW_Chr_04_8018528_8019602	2.8208e-07	0	3.63461e-06	1.47426e-06	5.03414e-06	2.13844e-06
90	pathogen_EmW_Chr_04_8242616_8243595	2.53872e-06	0	1.05734e-06	2.07736e-06	2.67638e-06	1.60383e-06
91	pathogen_EmW_Chr_04_8500384_8501406	5.64159e-07	0	1.32168e-07	0	7.00956e-07	2.67305e-07
92	pathogen_EmW_Chr_04_9010914_9012052	2.25664e-06	1.48543e-06	3.96503e-07	1.34023e-07	1.27446e-06	1.33652e-06
93	pathogen_EmW_Chr_05_1762111_1763088	2.25664e-06	2.22814e-06	6.60838e-07	2.68047e-07	7.64679e-07	3.074e-06
94	pathogen_EmW_Chr_05_2026490_2027610	2.8208e-07	0	9.91258e-07	1.40725e-06	6.37232e-08	0
95	pathogen_EmW_Chr_05_2928492_2929402	1.4104e-07	0	1.32168e-07	0	0	0
96	pathogen_EmW_Chr_05_5589736_5590586	0	0	0	0	0	0
97	pathogen_EmW_Chr_05_6454234_6455129	0	0	0	0	0	0
98	pathogen_EmW_Chr_05_8020748_8021736	2.94773e-05	4.30775e-05	3.07951e-05	2.57995e-05	4.92581e-05	3.00049e-05
99	pathogen_EmW_Chr_05_8921148_8922147	0	0	0	6.70117e-08	1.27446e-07	0
100	pathogen_EmW_Chr_05_8932091_8933090	1.4104e-07	2.22814e-06	4.36153e-06	4.89185e-06	4.46063e-07	6.01435e-07
101	pathogen_EmW_Chr_05_8969180_8970179	0	0	0	0	0	0
102	pathogen_EmW_Chr_05_8978188_8979187	0	0	0	0	0	0
103	pathogen_EmW_Chr_05_10592252_10593197	0	0	0	0	6.37232e-08	0
104	pathogen_EmW_Chr_05_10602598_10603604	4.76715e-05	2.97086e-05	4.34171e-05	5.10629e-05	5.53118e-05	2.61958e-05
105	pathogen_EmW_Chr_05_10615713_10616658	0	0	6.60838e-08	6.70117e-08	0	0
106	pathogen_EmW_Chr_06_302426_303349	2.8208e-06	4.45629e-06	9.97866e-06	1.27322e-05	2.21757e-05	2.45252e-05
107	pathogen_EmW_Chr_06_349171_350185	0	0	0	0	2.54893e-07	0
108	pathogen_EmW_Chr_06_1093856_1094799	0	0	0	1.34023e-07	0	0
109	pathogen_EmW_Chr_06_1158377_1159341	0	7.42715e-07	0	0	2.54893e-07	6.68261e-08
110	pathogen_EmW_Chr_06_1193755_1194740	0	0	0	0	1.01957e-06	2.67305e-07
111	pathogen_EmW_Chr_06_3679284_3680379	0	0	1.32168e-07	0	0	0
112	pathogen_EmW_Chr_06_4073968_4074933	2.8208e-06	0	0	1.34023e-07	6.37232e-08	0
113	pathogen_EmW_Chr_06_6356357_6357272	4.23119e-07	0	0	0	0	0
114	pathogen_EmW_Chr_07_413019_414009	5.64159e-07	0	3.30419e-07	5.36093e-07	1.9117e-07	2.67305e-07
115	pathogen_EmW_Chr_07_3151568_3152442	5.64159e-07	0	1.6521e-06	4.62381e-06	8.41147e-06	4.14322e-06
116	pathogen_EmW_Chr_07_3431868_3432838	0.000440044	0.000348333	0.000412826	0.000457958	0.000549167	0.00038405
117	pathogen_EmW_Chr_07_3475438_3476385	7.33407e-06	1.48543e-06	1.22255e-05	1.77581e-05	1.45289e-05	1.18951e-05
118	pathogen_EmW_Chr_07_3512778_3513763	8.46239e-07	7.42715e-07	9.05349e-06	8.37646e-06	1.09604e-05	8.15279e-06
119	pathogen_EmW_Chr_07_4407942_4408935	0	0	0	0	2.54893e-07	0
120	pathogen_EmW_Chr_07_6832432_6833371	2.8208e-07	0	8.5909e-07	1.94334e-06	8.28402e-07	5.01196e-06
121	pathogen_EmW_Chr_08_2175144_2176241	0	0	0	1.34023e-07	7.64679e-07	9.35566e-07
122	pathogen_EmW_Chr_08_3626547_3627639	2.8208e-07	2.22814e-06	0	0	2.54893e-07	0
123	pathogen_EmW_Chr_08_3888864_3889708	1.12832e-06	0	1.32168e-06	8.0414e-07	1.2426e-05	8.42009e-06
124	pathogen_EmW_Chr_08_3954081_3954918	2.8208e-07	1.48543e-06	1.58601e-06	2.41242e-06	2.89304e-05	2.43247e-05
125	pathogen_EmW_Chr_08_3960215_3961051	0	0	2.64335e-07	0	7.64679e-07	2.67305e-07
126	pathogen_EmW_Chr_08_5366856_5367835	3.10288e-06	7.42715e-07	5.94755e-06	4.28875e-06	1.31907e-05	1.30311e-05
127	pathogen_EmW_Chr_08_5891666_5892651	0	0	0	1.34023e-07	0	0
128	pathogen_EmW_Chr_08_6010542_6011529	0	0	0	0	3.18616e-07	0
129	pathogen_EmW_Chr_09_529213_530308	5.64159e-07	0	4.36153e-06	3.61863e-06	8.28402e-07	6.148e-06
130	pathogen_EmW_Chr_09_1245518_1246544	0	0	0	0	1.27446e-07	0
131	pathogen_EmW_Chr_09_1369998_1371049	0	0	0	0	3.18616e-07	6.68261e-08
132	pathogen_EmW_OG_10_361189_362214	0	0	1.32168e-07	0	0	0
133	pathogen_EmW_OG_10_623141_624138	2.00277e-05	1.93106e-05	4.07076e-05	3.86657e-05	3.88712e-05	3.06732e-05
134	pathogen_EmW_OG_10_774654_775615	5.64159e-07	0	5.22062e-06	5.09289e-06	1.14702e-06	2.67305e-07
135	pathogen_EmW_OG_10_1309516_1310511	2.8208e-07	0	0	0	1.40191e-06	1.60383e-06
136	pathogen_EMU_contig_0234_170_1096	0	0	0	0	2.54893e-07	0
137	pathogen_EMU_contig_0371_1397_2384	5.64159e-07	0	1.32168e-07	0	6.37232e-08	0
138	pathogen_EMU_contig_0377_31867_32825	0	0	2.64335e-07	2.01035e-07	5.73509e-07	1.33652e-07
139	pathogen_EMU_contig_0619_72602_73498	5.64159e-06	7.05579e-06	1.63227e-05	1.38044e-05	9.17615e-06	1.92459e-05
140	pathogen_EMU_contig_1176.gff_8338_9304	0	0	0	0	0	0

## Sheet: partial ta-TRIMs
	Location	Whole_gravid_worms	Whole_pre_adult_worms	Activated_protoscolex	Non_activated_protoscolex	Primary_cells_stage_1	Metacestode_vesicle_without_brood_chambers
1	pathogen_EmW_Chr_03_9702110_9702307	0.000207611	4.86478e-05	0.000234928	0.000251428	0.00022061	0.000245853
2	pathogen_EmW_Chr_01_18018541_18018736	0.000125525	4.30775e-05	3.96503e-07	2.68047e-07	6.37232e-08	3.34131e-07
3	pathogen_EmW_Chr_03_9702900_9703095	0.000108601	0.000187907	0.000202877	0.000214236	0.000212772	0.000208498
4	pathogen_EmW_Chr_04_5583708_5583893	9.63302e-05	1.74538e-05	3.60157e-05	3.73255e-05	5.47383e-05	9.84349e-05
5	pathogen_EmW_Chr_07_3431868_3432046	9.02655e-05	0.0001478	0.00010058	0.000120018	0.000134201	8.94802e-05
6	pathogen_EmW_Chr_01_9832156_9832351	3.37085e-05	2.41382e-05	7.52034e-05	7.97439e-05	8.82567e-05	0.000138932
7	pathogen_EmW_Chr_05_6179811_6180006	3.24392e-05	3.86212e-05	1.05073e-05	1.19281e-05	1.22986e-05	2.8067e-05
8	pathogen_EmW_Chr_01_4341542_4341736	2.89132e-05	1.26262e-05	3.87912e-05	3.79286e-05	4.14838e-05	8.58716e-05
9	pathogen_EmW_Chr_02_7066533_7066728	2.07329e-05	1.11407e-05	9.09975e-05	8.82544e-05	8.55166e-05	0.000113337
10	pathogen_EmW_Chr_03_13899150_13899336	2.04508e-05	4.45629e-05	1.33489e-05	1.19281e-05	1.57396e-05	1.72411e-05
11	pathogen_EmW_Chr_02_10902561_10902756	1.94635e-05	8.91258e-06	5.86164e-05	7.03623e-05	7.00318e-05	6.96328e-05
12	pathogen_EmW_Chr_01_10875739_10875932	1.81941e-05	7.7985e-06	4.55979e-05	6.96251e-05	5.08511e-05	5.62008e-05
13	pathogen_EmW_Chr_04_10483933_10484122	1.66427e-05	4.82765e-06	7.07097e-06	1.00518e-05	5.73509e-06	3.21434e-05
14	pathogen_EmW_Chr_02_7065743_7065932	1.59375e-05	3.15654e-05	3.628e-05	3.67894e-05	3.11607e-05	4.17663e-05
15	pathogen_EmW_Chr_04_12134482_12134564	1.52323e-05	2.00533e-05	2.57727e-06	1.20621e-06	1.21074e-06	2.94035e-06
16	pathogen_EmW_Chr_01_4342332_4342510	1.39629e-05	2.37669e-05	1.7314e-05	2.05056e-05	1.99454e-05	3.66207e-05
17	pathogen_EmW_Chr_03_13898239_13898421	1.26936e-05	0	1.71157e-05	1.19951e-05	1.94993e-05	1.77089e-05
18	pathogen_EmW_Chr_05_10602599_10602785	1.18473e-05	1.11407e-06	8.52482e-06	1.05208e-05	1.11516e-05	5.27926e-06
19	pathogen_EmW_Chr_09_2579316_2579494	1.18473e-05	5.57036e-06	2.04199e-05	2.49954e-05	1.15339e-05	8.28644e-06
20	pathogen_EmW_Chr_01_8416864_8417057	1.14242e-05	5.199e-06	2.00895e-05	2.98202e-05	1.82886e-05	1.48354e-05
21	pathogen_EmW_Chr_02_10640731_10640850	9.59071e-06	1.48543e-06	2.84161e-06	1.67529e-06	3.12244e-06	2.73987e-06
22	pathogen_EmW_Chr_09_2082711_2082905	9.30863e-06	5.199e-06	5.41888e-06	2.2784e-06	5.35275e-06	1.18282e-05
23	pathogen_EmW_Chr_02_12377284_12377478	9.02655e-06	1.85679e-06	9.78041e-06	8.97956e-06	1.3127e-05	1.53032e-05
24	pathogen_EmW_Chr_09_1440604_1440799	9.02655e-06	3.6393e-05	2.64335e-06	9.38163e-07	1.97542e-06	3.47496e-06
25	pathogen_EmW_Chr_01_18805133_18805309	8.18031e-06	2.15387e-05	2.37902e-05	2.93511e-05	1.84797e-05	3.67544e-05
26	pathogen_EmW_Chr_01_14136921_14137106	8.18031e-06	7.7985e-06	3.76678e-06	3.55162e-06	4.84297e-06	2.67305e-06
27	pathogen_EmW_Chr_02_10996049_10996246	8.18031e-06	3.45362e-05	3.0729e-05	2.8748e-05	3.82339e-05	4.20336e-05
28	pathogen_EmW_Chr_01_19648504_19648694	7.89823e-06	1.59684e-05	2.90769e-06	3.01553e-06	9.30359e-06	1.18282e-05
29	pathogen_EmW_Chr_09_3541369_3541566	7.61615e-06	7.7985e-06	1.03752e-05	8.44347e-06	1.17888e-05	1.20955e-05
30	pathogen_EmW_Chr_05_8021541_8021735	7.05199e-06	1.85679e-05	4.75804e-06	4.62381e-06	7.83796e-06	4.27687e-06
31	pathogen_EmW_Chr_06_807130_807322	7.05199e-06	6.68443e-06	1.88339e-05	2.15107e-05	2.72735e-05	3.34799e-05
32	pathogen_EmW_Chr_05_10585751_10585942	6.91095e-06	0	2.0486e-06	0	0	0
33	pathogen_EmW_OG_10_623142_623339	6.62887e-06	1.11407e-06	8.65698e-06	8.30945e-06	8.60264e-06	6.21483e-06
34	pathogen_EmW_Chr_01_19715569_19715766	6.34679e-06	2.00533e-05	1.98252e-07	1.34023e-07	3.82339e-07	5.34609e-07
35	pathogen_EmW_Chr_09_1404595_1404692	6.34679e-06	2.97086e-06	4.29545e-06	4.89185e-06	4.97041e-06	1.93796e-06
36	pathogen_EmW_Chr_01_19563121_19563318	6.20575e-06	7.05579e-06	5.2801e-05	4.35576e-05	4.13564e-05	8.30649e-05
37	pathogen_EmW_Chr_03_4792185_4792377	6.20575e-06	1.07694e-05	7.20314e-06	8.57749e-06	1.72053e-05	1.00239e-05
38	pathogen_EmW_Chr_02_4326768_4326966	6.06471e-06	7.7985e-06	1.98252e-07	0	1.9117e-07	2.67305e-07
39	pathogen_EmW_Chr_07_3476191_3476384	5.50055e-06	1.48543e-06	5.88146e-06	8.84554e-06	6.56349e-06	5.6134e-06
40	pathogen_EmW_Chr_03_3799043_3799231	5.35951e-06	4.82765e-06	0	6.70117e-08	0	2.00478e-07
41	pathogen_EmW_Chr_02_12378063_12378258	5.07743e-06	1.67111e-05	7.00489e-06	5.49496e-06	7.83796e-06	8.28644e-06
42	pathogen_EmW_Chr_07_3432641_3432836	5.07743e-06	1.11407e-06	5.16776e-05	3.96039e-05	6.04734e-05	4.67115e-05
43	pathogen_EmW_Chr_02_11867675_11867861	4.93639e-06	1.85679e-06	1.94947e-05	1.20621e-05	1.15976e-05	1.61719e-05
44	pathogen_EmW_Chr_01_19563913_19564106	4.65431e-06	2.30242e-05	2.20059e-05	1.67529e-05	1.45289e-05	3.17424e-05
45	pathogen_EmW_Chr_01_8417439_8417625	4.65431e-06	2.11674e-05	1.45384e-05	2.32531e-05	1.41466e-05	1.06254e-05
46	pathogen_EmW_Chr_02_10392697_10392892	4.51327e-06	2.97086e-06	1.12343e-06	6.70117e-07	2.10287e-06	4.27687e-06
47	pathogen_EmW_Chr_08_5532232_5532418	4.51327e-06	5.199e-06	6.67447e-06	7.10324e-06	3.12244e-06	5.34609e-07
48	pathogen_EmW_Chr_01_5625109_5625306	4.37223e-06	9.28393e-06	5.22062e-06	4.82484e-06	9.17615e-06	4.47735e-06
49	pathogen_EmW_Chr_01_18804331_18804540	3.80808e-06	1.11407e-06	3.93199e-05	3.85987e-05	2.83568e-05	5.70695e-05
50	pathogen_EmW_Chr_02_9292824_9292907	3.80808e-06	6.31308e-06	3.7007e-06	4.15472e-06	1.72053e-06	1.73748e-06
51	pathogen_EmW_Chr_02_3144690_3144875	3.66704e-06	7.05579e-06	3.43636e-06	4.35576e-06	5.92626e-06	2.47257e-06
52	pathogen_EmW_Chr_05_10603420_10603590	3.66704e-06	6.68443e-06	5.48496e-06	7.77335e-06	7.90168e-06	3.47496e-06
53	pathogen_EmW_Chr_01_18752636_18752834	3.526e-06	2.22814e-06	5.28671e-07	2.07736e-06	7.64679e-07	4.00957e-07
54	pathogen_EmW_Chr_01_5625904_5626074	3.38496e-06	2.22814e-06	4.8902e-06	5.96404e-06	1.05781e-05	6.48213e-06
55	pathogen_EmW_Chr_01_19647720_19647910	3.24392e-06	3.71357e-07	6.34405e-06	8.10841e-06	2.05189e-05	2.69978e-05
56	pathogen_EmW_Chr_02_13485899_13486087	3.10288e-06	1.85679e-06	6.80664e-06	7.37128e-06	4.77924e-06	5.14561e-06
57	pathogen_EmW_Chr_02_9119889_9119947	3.10288e-06	6.68443e-06	8.52482e-06	8.91255e-06	1.29358e-05	1.18282e-05
58	pathogen_EmW_Chr_02_16034184_16034380	2.96184e-06	1.48543e-06	1.84374e-05	2.09076e-05	1.11516e-05	3.62866e-05
59	pathogen_EmW_Chr_03_9064787_9064977	2.96184e-06	0	4.69195e-06	2.74748e-06	1.00683e-05	1.3833e-05
60	pathogen_EmW_Chr_01_18910377_18910541	2.8208e-06	3.71357e-06	7.20314e-06	7.03623e-06	8.66636e-06	5.34609e-06
61	pathogen_EmW_Chr_01_13343833_13344024	2.8208e-06	7.42715e-07	6.60838e-06	9.85072e-06	1.28084e-05	1.59046e-05
62	pathogen_EmW_Chr_03_5443242_5443438	2.8208e-06	0	3.83286e-06	4.08771e-06	1.01957e-06	1.13604e-06
63	pathogen_EmW_Chr_06_4697254_4697447	2.8208e-06	0	1.45384e-05	1.24642e-05	7.00956e-06	2.27209e-05
64	pathogen_EmW_Chr_01_6314274_6314377	2.67976e-06	7.42715e-07	3.76678e-06	3.4176e-06	6.3086e-06	3.074e-06
65	pathogen_EmW_Chr_02_9293639_9293835	2.67976e-06	0	6.9388e-06	4.55679e-06	2.48521e-06	3.20765e-06
66	pathogen_EmW_Chr_02_4634321_4634513	2.67976e-06	4.45629e-06	2.4451e-06	5.22691e-06	2.29404e-06	1.33652e-06
67	pathogen_EmW_Chr_02_3840319_3840514	2.67976e-06	5.199e-06	1.71818e-06	1.67529e-06	3.63222e-06	3.87592e-06
68	pathogen_EmW_Chr_02_10995232_10995451	2.53872e-06	2.97086e-06	5.88146e-06	6.16507e-06	1.55485e-05	1.87113e-05
69	pathogen_EmW_Chr_03_9065462_9065652	2.53872e-06	3.71357e-07	2.37902e-06	1.94334e-06	5.86254e-06	8.82105e-06
70	pathogen_EmW_Chr_04_12231990_12232177	2.53872e-06	0	1.09038e-05	1.01188e-05	1.12153e-05	6.48213e-06
71	pathogen_EmW_OG_10_623938_624137	2.53872e-06	5.57036e-06	7.53356e-06	7.30427e-06	7.71051e-06	6.41531e-06
72	pathogen_EmW_Chr_01_7776695_7776892	2.39768e-06	4.82765e-06	9.31782e-06	1.05208e-05	1.40191e-05	7.28405e-06
73	pathogen_EmW_Chr_02_13486734_13486914	2.39768e-06	0	5.68321e-06	5.09289e-06	3.69595e-06	5.34609e-06
74	pathogen_EmW_Chr_02_3143933_3144116	2.39768e-06	7.42715e-07	6.80664e-06	5.89703e-06	7.07328e-06	4.94513e-06
75	pathogen_EmW_Chr_05_8020749_8020943	2.39768e-06	1.11407e-06	5.81538e-06	5.62898e-06	9.8771e-06	6.88309e-06
76	pathogen_EmW_Chr_05_4866668_4866867	2.39768e-06	3.71357e-07	3.7007e-06	3.08254e-06	4.90669e-06	9.15518e-06
77	pathogen_EMU_contig_0619_72602_72708	2.25664e-06	5.199e-06	2.70944e-06	3.28357e-06	1.84797e-06	3.34131e-06
78	pathogen_EmW_Chr_02_5061950_5062145	2.25664e-06	2.22814e-06	2.66979e-05	2.99542e-05	2.63177e-05	2.08498e-05
79	pathogen_EmW_Chr_05_3947629_3947760	2.25664e-06	6.31308e-06	2.64335e-07	1.34023e-07	1.27446e-06	8.01914e-07
80	pathogen_EmW_Chr_02_11866996_11867189	2.1156e-06	5.94172e-06	8.45873e-06	7.63933e-06	6.62722e-06	6.88309e-06
81	pathogen_EmW_Chr_07_4233585_4233774	2.1156e-06	1.48543e-06	7.66573e-06	6.83519e-06	8.47519e-06	6.94992e-06
82	pathogen_EmW_Chr_02_15759813_15760010	1.97456e-06	9.28393e-06	0	0	0	0
83	pathogen_EmW_Chr_02_12668913_12669088	1.83352e-06	8.16986e-06	1.32168e-05	1.83612e-05	2.10924e-05	1.32984e-05
84	pathogen_EmW_Chr_02_12668139_12668333	1.83352e-06	1.48543e-06	1.40759e-05	1.64179e-05	2.02003e-05	1.34989e-05
85	pathogen_EmW_Chr_02_9547770_9547934	1.83352e-06	0	1.78426e-06	1.7423e-06	2.67638e-06	2.67305e-06
86	pathogen_EmW_Chr_01_7775908_7776100	1.69248e-06	2.22814e-06	1.04412e-05	9.98474e-06	1.73964e-05	1.14273e-05
87	pathogen_EmW_Chr_04_4932953_4933137	1.69248e-06	5.57036e-06	7.26922e-07	4.69082e-07	6.37232e-08	2.67305e-07
88	pathogen_EmW_Chr_04_1394005_1394197	1.69248e-06	1.85679e-06	1.05734e-06	2.14437e-06	4.6518e-06	5.94753e-06
89	pathogen_EmW_Chr_01_6883919_6884111	1.55144e-06	1.48543e-06	3.96503e-07	3.35058e-07	4.46063e-07	6.01435e-07
90	pathogen_EmW_Chr_02_11068773_11068960	1.55144e-06	4.45629e-06	0	0	2.54893e-07	6.68261e-08
91	pathogen_EmW_Chr_02_9607076_9607281	1.55144e-06	0	2.00234e-05	1.81602e-05	1.58034e-05	1.22292e-05
92	pathogen_EmW_Chr_03_5019701_5019899	1.55144e-06	9.65529e-06	1.16968e-05	1.42065e-05	1.04506e-05	1.81099e-05
93	pathogen_EmW_Chr_04_12383016_12383211	1.55144e-06	7.42715e-07	3.76678e-06	9.1806e-06	5.73509e-06	1.52364e-05
94	pathogen_EmW_Chr_01_7875400_7875597	1.4104e-06	0	3.30419e-07	4.0207e-07	1.27446e-07	2.67305e-07
95	pathogen_EmW_Chr_01_2607744_2607938	1.4104e-06	3.71357e-07	1.6521e-06	1.47426e-06	4.20573e-06	2.67305e-06
96	pathogen_EmW_Chr_02_7608287_7608523	1.4104e-06	7.42715e-07	1.22916e-05	9.85072e-06	1.07055e-05	1.40335e-05
97	pathogen_EmW_Chr_03_6081101_6081296	1.4104e-06	7.42715e-07	0	2.01035e-07	1.27446e-07	1.33652e-07
98	pathogen_EmW_Chr_03_2300606_2300792	1.4104e-06	7.42715e-07	1.98252e-07	2.01035e-07	1.0833e-06	1.33652e-07
99	pathogen_EmW_Chr_04_10776816_10777012	1.4104e-06	5.199e-06	2.64335e-07	4.0207e-07	1.46563e-06	5.47974e-06
100	pathogen_EmW_Chr_04_1251079_1251274	1.4104e-06	2.22814e-06	7.93006e-07	6.70117e-07	1.6568e-06	6.68261e-07
101	pathogen_EmW_Chr_05_5390762_5390939	1.4104e-06	1.48543e-06	0	2.01035e-07	4.46063e-07	0
102	pathogen_EmW_Chr_08_5035704_5035898	1.4104e-06	1.48543e-06	1.32168e-07	3.35058e-07	1.9117e-07	0
103	pathogen_EmW_Chr_09_2065721_2065918	1.4104e-06	2.5995e-06	0	0	0	0
104	pathogen_EMU_contig_0619_152343_152516	1.26936e-06	0	1.45384e-06	2.74748e-06	1.14702e-06	2.13844e-06
105	pathogen_EmW_Chr_01_19231168_19231325	1.26936e-06	3.71357e-07	2.64335e-07	1.34023e-07	3.18616e-07	8.01914e-07
106	pathogen_EmW_Chr_01_18909591_18909795	1.26936e-06	1.48543e-06	1.14986e-05	8.91255e-06	1.20437e-05	8.9547e-06
107	pathogen_EmW_Chr_01_14136062_14136250	1.26936e-06	0	4.95629e-06	5.763e-06	6.43605e-06	3.40813e-06
108	pathogen_EmW_Chr_02_15769679_15769868	1.26936e-06	2.97086e-06	1.58601e-06	1.54127e-06	4.97041e-06	2.87352e-06
109	pathogen_EmW_Chr_06_78941_79135	1.26936e-06	0	2.64335e-07	1.34023e-07	5.09786e-07	3.34131e-07
110	pathogen_EmW_Chr_01_17893282_17893479	1.12832e-06	3.71357e-07	1.78426e-06	1.20621e-06	7.00956e-07	6.68261e-07
111	pathogen_EmW_Chr_01_14820152_14820339	1.12832e-06	0	9.91258e-07	1.20621e-06	1.84797e-06	3.60861e-06
112	pathogen_EmW_Chr_01_11965393_11965563	1.12832e-06	0	1.16308e-05	1.46756e-05	3.75967e-06	1.00239e-05
113	pathogen_EmW_Chr_02_14497697_14497865	1.12832e-06	2.5995e-06	2.64335e-07	1.67529e-06	3.18616e-07	1.33652e-07
114	pathogen_EmW_Chr_05_1997856_1998044	1.12832e-06	1.85679e-06	6.60838e-08	6.70117e-08	6.37232e-08	1.33652e-07
115	pathogen_EmW_Chr_05_1762891_1763088	1.12832e-06	0	1.98252e-07	1.34023e-07	1.27446e-07	6.01435e-07
116	pathogen_EmW_Chr_07_4103974_4104167	1.12832e-06	2.22814e-06	0	0	0	0
117	pathogen_EmW_Chr_07_4040822_4041019	1.12832e-06	1.85679e-06	7.53356e-06	8.44347e-06	4.07829e-06	5.21244e-06
118	pathogen_EmW_Chr_01_19716939_19717126	9.87279e-07	0	1.6521e-06	2.14437e-06	2.54893e-06	1.47017e-06
119	pathogen_EmW_Chr_01_10579222_10579418	9.87279e-07	7.42715e-07	1.51993e-06	1.47426e-06	4.46063e-07	1.33652e-07
120	pathogen_EmW_Chr_01_8217032_8217229	9.87279e-07	0	4.62587e-07	5.36093e-07	9.55849e-07	4.00957e-07
121	pathogen_EmW_Chr_01_7651001_7651075	9.87279e-07	0	1.32168e-07	4.0207e-07	4.46063e-07	3.34131e-07
122	pathogen_EmW_Chr_01_6212174_6212373	9.87279e-07	7.42715e-07	1.58601e-06	2.74748e-06	1.9117e-06	2.33891e-06
123	pathogen_EmW_Chr_02_14490059_14490227	9.87279e-07	3.71357e-06	3.30419e-07	1.94334e-06	2.54893e-07	1.33652e-07
124	pathogen_EmW_Chr_02_10710432_10710647	9.87279e-07	0	8.5909e-07	1.47426e-06	8.92125e-07	7.35087e-07
125	pathogen_EmW_Chr_04_3280428_3280624	9.87279e-07	0	0	0	6.37232e-08	0
126	pathogen_EmW_Chr_05_9701259_9701448	9.87279e-07	0	1.12343e-06	1.94334e-06	9.55849e-07	3.34131e-06
127	pathogen_EmW_Chr_07_84061_84164	9.87279e-07	2.22814e-06	7.07097e-06	1.1258e-05	5.41648e-06	7.68501e-06
128	pathogen_EMU_contig_0377_41141_41341	8.46239e-07	1.0398e-05	0	0	0	6.68261e-08
129	pathogen_EmW_Chr_01_12427044_12427218	8.46239e-07	0	9.91258e-07	1.00518e-06	3.69595e-06	6.68261e-07
130	pathogen_EmW_Chr_02_10903354_10903550	8.46239e-07	2.5995e-06	4.82412e-06	3.14955e-06	5.09786e-06	4.94513e-06
131	pathogen_EmW_Chr_03_11839498_11839691	8.46239e-07	0	0	0	0	0
132	pathogen_EmW_Chr_03_11082259_11082397	8.46239e-07	0	3.30419e-07	4.0207e-07	2.7401e-06	1.80431e-06
133	pathogen_EmW_Chr_03_7433560_7433752	8.46239e-07	0	2.84161e-06	3.88668e-06	1.9117e-06	7.35087e-07
134	pathogen_EmW_Chr_03_5917211_5917293	8.46239e-07	1.11407e-06	5.94755e-07	4.69082e-07	2.42148e-06	3.27448e-06
135	pathogen_EmW_Chr_03_5442969_5443036	8.46239e-07	0	3.10594e-06	1.60828e-06	8.28402e-07	5.34609e-07
136	pathogen_EmW_Chr_04_10469287_10469468	8.46239e-07	0	1.58601e-06	3.95369e-06	2.48521e-06	3.80909e-06
137	pathogen_EmW_Chr_05_10139536_10139730	8.46239e-07	0	0	6.70117e-08	0	0
138	pathogen_EmW_Chr_06_4035838_4036033	8.46239e-07	7.42715e-07	0	6.70117e-08	0	0
139	pathogen_EmW_Chr_06_2808153_2808347	8.46239e-07	0	5.94755e-07	6.70117e-07	2.10287e-06	4.00957e-07
140	pathogen_EmW_Chr_06_303271_303347	8.46239e-07	0	1.51993e-06	2.61346e-06	4.52435e-06	5.21244e-06
141	pathogen_EmW_Chr_08_3963578_3963770	8.46239e-07	0	0	0	1.21074e-06	2.67305e-07
142	pathogen_EMU_contig_0871_2369_2565	7.05199e-07	0	4.62587e-07	1.34023e-07	6.37232e-07	2.00478e-07
143	pathogen_EmW_Chr_01_18418153_18418349	7.05199e-07	0	2.24685e-06	2.61346e-06	1.72053e-06	5.34609e-07
144	pathogen_EmW_Chr_01_4300409_4300602	7.05199e-07	0	0	6.70117e-08	0	0
145	pathogen_EmW_Chr_01_3853034_3853229	7.05199e-07	3.71357e-07	3.96503e-06	4.62381e-06	1.84797e-06	5.27926e-06
146	pathogen_EmW_Chr_02_10680039_10680115	7.05199e-07	3.71357e-07	1.32168e-07	4.69082e-07	8.92125e-07	6.68261e-07
147	pathogen_EmW_Chr_02_4635024_4635106	7.05199e-07	0	1.91643e-06	3.61863e-06	1.40191e-06	8.6874e-07
148	pathogen_EmW_Chr_03_14231732_14231927	7.05199e-07	7.42715e-07	6.5423e-06	5.763e-06	2.7401e-06	2.73987e-06
149	pathogen_EmW_Chr_03_5992178_5992375	7.05199e-07	7.42715e-07	4.62587e-07	6.70117e-07	9.55849e-07	5.34609e-07
150	pathogen_EmW_Chr_04_13361840_13362040	7.05199e-07	0	2.70944e-06	3.55162e-06	1.78425e-06	2.40574e-06
151	pathogen_EmW_Chr_05_9118392_9118566	7.05199e-07	0	6.60838e-08	0	1.9117e-06	6.68261e-07
152	pathogen_EmW_Chr_05_6988100_6988297	7.05199e-07	0	1.98252e-07	4.0207e-07	4.46063e-07	4.67783e-07
153	pathogen_EmW_Chr_06_4965136_4965334	7.05199e-07	2.22814e-06	2.64335e-07	6.70117e-08	4.46063e-07	1.13604e-06
154	pathogen_EmW_Chr_06_4073968_4074166	7.05199e-07	0	0	6.70117e-08	6.37232e-08	0
155	pathogen_EmW_Chr_07_7075374_7075459	7.05199e-07	0	3.50244e-06	1.94334e-06	7.64679e-07	1.20287e-06
156	pathogen_EmW_OG_10_868841_869025	7.05199e-07	0	7.93006e-07	6.70117e-07	8.92125e-07	7.35087e-07
157	pathogen_EMU_contig_0371_2187_2381	5.64159e-07	0	1.32168e-07	0	6.37232e-08	0
158	pathogen_EmW_Chr_01_19231859_19232052	5.64159e-07	1.85679e-06	3.96503e-07	5.36093e-07	8.92125e-07	4.67783e-07
159	pathogen_EmW_Chr_01_19181610_19181800	5.64159e-07	0	9.25174e-07	1.34023e-06	7.00956e-07	9.35566e-07
160	pathogen_EmW_Chr_01_19121420_19121575	5.64159e-07	3.71357e-07	1.38776e-06	2.01035e-06	7.64679e-07	6.01435e-07
161	pathogen_EmW_Chr_01_11662994_11663153	5.64159e-07	7.42715e-07	2.97377e-06	3.68564e-06	4.90669e-06	5.14561e-06
162	pathogen_EmW_Chr_01_9357453_9357625	5.64159e-07	1.85679e-06	1.45384e-06	1.20621e-06	3.18616e-07	2.00478e-07
163	pathogen_EmW_Chr_01_4001450_4001643	5.64159e-07	1.48543e-06	6.60838e-08	0	0	0
164	pathogen_EmW_Chr_02_11632505_11632698	5.64159e-07	0	0	6.70117e-08	6.37232e-08	0
165	pathogen_EmW_Chr_02_3470266_3470461	5.64159e-07	3.71357e-07	0	0	3.82339e-07	0
166	pathogen_EmW_Chr_04_6241150_6241347	5.64159e-07	0	6.60838e-08	6.70117e-08	5.73509e-07	6.68261e-08
167	pathogen_EmW_Chr_05_5888666_5888863	5.64159e-07	1.48543e-06	6.60838e-08	0	0	6.68261e-08
168	pathogen_EmW_Chr_06_5814074_5814271	5.64159e-07	0	6.60838e-08	0	0	0
169	pathogen_EmW_Chr_06_4539116_4539306	5.64159e-07	0	5.28671e-07	8.0414e-07	7.64679e-07	1.93796e-06
170	pathogen_EmW_Chr_06_302426_302622	5.64159e-07	1.11407e-06	1.05734e-06	1.80932e-06	2.16659e-06	2.33891e-06
171	pathogen_EmW_Chr_07_7304247_7304439	5.64159e-07	7.42715e-07	0	0	1.9117e-07	6.68261e-08
172	pathogen_EmW_Chr_09_3239963_3240160	5.64159e-07	2.22814e-06	6.60838e-08	4.0207e-07	3.82339e-07	6.68261e-08
173	pathogen_EmW_Chr_09_1295103_1295301	5.64159e-07	0	4.62587e-07	4.69082e-07	2.61265e-06	4.00957e-07
174	pathogen_EMU_contig_0871_124635_124709	4.23119e-07	0	0	0	0	0
175	pathogen_EmW_Chr_01_18902529_18902717	4.23119e-07	0	0	0	2.54893e-07	0
176	pathogen_EmW_Chr_01_17290903_17291098	4.23119e-07	0	6.60838e-08	1.34023e-07	0	0
177	pathogen_EmW_Chr_01_2224585_2224779	4.23119e-07	0	0	0	0	0
178	pathogen_EmW_Chr_02_14644935_14645127	4.23119e-07	0	0	0	6.37232e-08	6.68261e-08
179	pathogen_EmW_Chr_02_11542666_11542863	4.23119e-07	3.71357e-07	3.30419e-07	4.69082e-07	5.73509e-07	5.34609e-07
180	pathogen_EmW_Chr_02_10408915_10409098	4.23119e-07	1.48543e-06	1.12343e-06	2.14437e-06	4.46063e-07	6.68261e-08
181	pathogen_EmW_Chr_02_8655359_8655539	4.23119e-07	1.48543e-06	0	0	6.37232e-08	0
182	pathogen_EmW_Chr_02_7163716_7163907	4.23119e-07	0	2.64335e-07	1.34023e-07	0	0
183	pathogen_EmW_Chr_02_4395779_4395966	4.23119e-07	0	6.60838e-08	0	0	6.68261e-08
184	pathogen_EmW_Chr_02_3239976_3240171	4.23119e-07	0	3.96503e-07	1.34023e-07	4.20573e-06	4.54418e-06
185	pathogen_EmW_Chr_03_13943168_13943361	4.23119e-07	0	6.60838e-08	0	5.73509e-07	6.68261e-08
186	pathogen_EmW_Chr_03_11889308_11889503	4.23119e-07	0	0	0	6.37232e-08	6.68261e-08
187	pathogen_EmW_Chr_03_11709493_11709616	4.23119e-07	0	1.78426e-06	8.0414e-07	0	6.68261e-08
188	pathogen_EmW_Chr_03_8701897_8702091	4.23119e-07	3.71357e-07	0	9.38163e-07	1.9117e-07	6.68261e-08
189	pathogen_EmW_Chr_03_7270181_7270373	4.23119e-07	0	0	6.70117e-08	6.37232e-08	0
190	pathogen_EmW_Chr_03_5845997_5846108	4.23119e-07	0	0	0	0	0
191	pathogen_EmW_Chr_03_5043128_5043331	4.23119e-07	0	2.57727e-06	1.7423e-06	1.27446e-06	1.06922e-06
192	pathogen_EmW_Chr_03_3327112_3327296	4.23119e-07	7.42715e-07	6.60838e-08	2.01035e-07	6.37232e-08	2.67305e-07
193	pathogen_EmW_Chr_04_12721883_12721957	4.23119e-07	0	4.82412e-06	3.55162e-06	2.16659e-06	1.93796e-06
194	pathogen_EmW_Chr_04_9244564_9244745	4.23119e-07	0	9.11957e-06	4.89185e-06	1.6568e-06	6.28166e-06
195	pathogen_EmW_Chr_05_11029063_11029258	4.23119e-07	0	1.25559e-06	1.80932e-06	2.54893e-07	2.67305e-07
196	pathogen_EmW_Chr_05_4769518_4769713	4.23119e-07	0	1.32168e-07	0	5.73509e-07	7.35087e-07
197	pathogen_EmW_Chr_06_6357077_6357272	4.23119e-07	0	0	0	0	0
198	pathogen_EmW_Chr_06_2278040_2278122	4.23119e-07	0	5.28671e-07	4.69082e-07	3.82339e-07	4.00957e-07
199	pathogen_EmW_Chr_07_4233098_4233163	4.23119e-07	2.5995e-06	2.90769e-06	5.22691e-06	3.44105e-06	3.20765e-06
200	pathogen_EmW_Chr_07_2123532_2123716	4.23119e-07	0	3.96503e-07	6.03105e-07	3.82339e-07	2.67305e-07
201	pathogen_EMU_contig_0126_39138_39330	2.8208e-07	0	1.98252e-07	6.70117e-08	6.37232e-08	6.68261e-08
202	pathogen_EMU_contig_0619_73301_73496	2.8208e-07	7.42715e-07	3.23811e-06	2.41242e-06	1.27446e-06	3.34131e-06
203	pathogen_EmW_Chr_01_19717722_19717791	2.8208e-07	3.71357e-07	3.56853e-06	3.55162e-06	3.31361e-06	2.60622e-06
204	pathogen_EmW_Chr_01_19497666_19497839	2.8208e-07	0	1.38776e-06	7.37128e-07	1.9117e-07	4.67783e-07
205	pathogen_EmW_Chr_01_18411234_18411412	2.8208e-07	7.42715e-07	0	0	3.18616e-07	6.68261e-08
206	pathogen_EmW_Chr_01_18149379_18149493	2.8208e-07	0	6.60838e-08	0	6.37232e-08	0
207	pathogen_EmW_Chr_01_12804333_12804399	2.8208e-07	0	0	0	0	0
208	pathogen_EmW_Chr_01_11980784_11980956	2.8208e-07	0	2.64335e-07	0	0	0
209	pathogen_EmW_Chr_01_10534882_10535071	2.8208e-07	3.71357e-06	1.45384e-06	1.54127e-06	1.78425e-06	1.2697e-06
210	pathogen_EmW_Chr_01_10305170_10305366	2.8208e-07	1.11407e-06	2.64335e-07	6.70117e-08	1.59308e-06	1.60383e-06
211	pathogen_EmW_Chr_01_10167466_10167658	2.8208e-07	3.71357e-07	3.30419e-06	4.08771e-06	1.01957e-06	8.01914e-07
212	pathogen_EmW_Chr_01_9657897_9658089	2.8208e-07	3.71357e-07	6.60838e-08	0	1.9117e-07	2.67305e-07
213	pathogen_EmW_Chr_01_9098312_9098508	2.8208e-07	0	1.25559e-06	9.38163e-07	3.18616e-07	1.00239e-06
214	pathogen_EmW_Chr_01_7008777_7008963	2.8208e-07	2.22814e-06	1.58601e-06	3.14955e-06	3.5685e-06	1.04917e-05
215	pathogen_EmW_Chr_01_6531110_6531304	2.8208e-07	0	6.60838e-08	6.70117e-08	6.37232e-08	0
216	pathogen_EmW_Chr_01_6174312_6174509	2.8208e-07	7.42715e-07	0	2.01035e-07	8.28402e-07	8.01914e-07
217	pathogen_EmW_Chr_01_6120411_6120497	2.8208e-07	0	9.25174e-07	1.27322e-06	0	2.00478e-07
218	pathogen_EmW_Chr_01_4583868_4584076	2.8208e-07	0	6.60838e-07	1.20621e-06	2.54893e-07	6.68261e-07
219	pathogen_EmW_Chr_01_4002348_4002541	2.8208e-07	0	6.60838e-08	0	1.27446e-07	0
220	pathogen_EmW_Chr_01_3669125_3669321	2.8208e-07	0	6.60838e-07	6.03105e-07	1.27446e-07	3.34131e-07
221	pathogen_EmW_Chr_01_2300897_2301091	2.8208e-07	0	1.32168e-07	6.03105e-07	9.55849e-07	2.00478e-07
222	pathogen_EmW_Chr_01_2016599_2016792	2.8208e-07	0	1.98252e-07	2.01035e-07	1.9117e-07	2.33891e-06
223	pathogen_EmW_Chr_01_824104_824297	2.8208e-07	1.48543e-06	6.60838e-08	1.34023e-07	6.37232e-08	2.00478e-07
224	pathogen_EmW_Chr_02_15243008_15243192	2.8208e-07	7.42715e-07	0	0	1.27446e-07	0
225	pathogen_EmW_Chr_02_13981341_13981542	2.8208e-07	0	2.64335e-07	3.35058e-07	1.9117e-07	3.34131e-07
226	pathogen_EmW_Chr_02_12930724_12930864	2.8208e-07	0	3.30419e-07	6.70117e-08	0	2.67305e-07
227	pathogen_EmW_Chr_02_12485901_12486097	2.8208e-07	0	6.60838e-08	0	4.46063e-07	6.01435e-07
228	pathogen_EmW_Chr_02_11915964_11916166	2.8208e-07	0	6.60838e-08	2.01035e-07	1.6568e-06	2.20526e-06
229	pathogen_EmW_Chr_02_10996395_10996585	2.8208e-07	0	1.98252e-07	2.01035e-07	6.37232e-08	1.33652e-07
230	pathogen_EmW_Chr_02_10496897_10497051	2.8208e-07	0	2.97377e-06	2.01035e-06	3.37733e-06	3.40813e-06
231	pathogen_EmW_Chr_02_10430133_10430294	2.8208e-07	0	0	0	0	0
232	pathogen_EmW_Chr_02_10213038_10213096	2.8208e-07	0	0	0	0	0
233	pathogen_EmW_Chr_02_9583111_9583288	2.8208e-07	0	1.98252e-07	5.36093e-07	7.00956e-07	1.33652e-07
234	pathogen_EmW_Chr_02_9582304_9582510	2.8208e-07	0	9.91258e-07	1.34023e-06	9.55849e-07	7.35087e-07
235	pathogen_EmW_Chr_02_7523889_7524080	2.8208e-07	0	1.32168e-07	0	1.27446e-07	0
236	pathogen_EmW_Chr_02_4969377_4969562	2.8208e-07	0	6.60838e-08	6.70117e-08	1.9117e-07	6.68261e-08
237	pathogen_EmW_Chr_02_4312924_4313129	2.8208e-07	3.71357e-07	6.60838e-08	0	6.37232e-08	6.68261e-08
238	pathogen_EmW_Chr_02_3993377_3993574	2.8208e-07	0	0	0	0	0
239	pathogen_EmW_Chr_02_3317815_3318007	2.8208e-07	0	1.71818e-06	3.61863e-06	1.14702e-06	4.00957e-07
240	pathogen_EmW_Chr_02_658711_658842	2.8208e-07	0	1.32168e-07	6.70117e-08	8.28402e-07	6.68261e-08
241	pathogen_EmW_Chr_03_9061178_9061365	2.8208e-07	0	0	0	0	0
242	pathogen_EmW_Chr_03_9056943_9057087	2.8208e-07	0	0	1.34023e-07	5.09786e-07	2.67305e-07
243	pathogen_EmW_Chr_03_5944405_5944600	2.8208e-07	0	1.98252e-07	2.01035e-07	1.9117e-06	2.00478e-07
244	pathogen_EmW_Chr_03_2912449_2912644	2.8208e-07	1.48543e-06	6.60838e-08	2.68047e-07	7.00956e-07	6.01435e-07
245	pathogen_EmW_Chr_03_2071323_2071518	2.8208e-07	3.71357e-07	0	0	0	0
246	pathogen_EmW_Chr_03_2018183_2018377	2.8208e-07	0	0	1.34023e-07	1.9117e-07	1.33652e-07
247	pathogen_EmW_Chr_04_13136305_13136502	2.8208e-07	0	0	2.01035e-07	5.09786e-07	6.68261e-08
248	pathogen_EmW_Chr_04_12340377_12340553	2.8208e-07	7.42715e-07	0	0	6.37232e-08	0
249	pathogen_EmW_Chr_04_10842808_10843003	2.8208e-07	7.42715e-07	6.60838e-08	2.01035e-07	1.27446e-07	0
250	pathogen_EmW_Chr_04_8394178_8394370	2.8208e-07	0	2.0486e-06	3.08254e-06	3.37733e-06	1.06922e-06
251	pathogen_EmW_Chr_04_8216852_8217043	2.8208e-07	0	0	0	1.9117e-07	0
252	pathogen_EmW_Chr_04_8011169_8011339	2.8208e-07	0	0	0	0	6.68261e-08
253	pathogen_EmW_Chr_04_5538502_5538697	2.8208e-07	0	4.62587e-07	5.36093e-07	2.54893e-07	6.68261e-08
254	pathogen_EmW_Chr_04_4511627_4511821	2.8208e-07	0	2.84161e-06	4.28875e-06	1.0833e-06	8.01914e-07
255	pathogen_EmW_Chr_04_4098174_4098352	2.8208e-07	0	2.64335e-07	4.0207e-07	1.27446e-07	6.68261e-08
256	pathogen_EmW_Chr_04_3240875_3241065	2.8208e-07	0	2.64335e-07	5.36093e-07	1.01957e-06	1.67065e-06
257	pathogen_EmW_Chr_04_3077127_3077328	2.8208e-07	0	6.60838e-08	2.01035e-07	0	0
258	pathogen_EmW_Chr_05_11378314_11378505	2.8208e-07	0	0	3.35058e-07	1.40191e-06	7.35087e-07
259	pathogen_EmW_Chr_05_9912372_9912535	2.8208e-07	0	6.60838e-08	0	0	0
260	pathogen_EmW_Chr_05_9126569_9126764	2.8208e-07	2.97086e-06	0	0	0	0
261	pathogen_EmW_Chr_05_9118067_9118260	2.8208e-07	7.42715e-07	0	6.70117e-08	7.00956e-07	3.34131e-07
262	pathogen_EmW_Chr_05_6456442_6456517	2.8208e-07	0	0	0	0	0
263	pathogen_EmW_Chr_05_6359287_6359494	2.8208e-07	7.42715e-07	0	0	0	0
264	pathogen_EmW_Chr_05_5764447_5764640	2.8208e-07	0	6.60838e-08	2.01035e-07	1.9117e-07	2.00478e-07
265	pathogen_EmW_Chr_05_5282791_5282980	2.8208e-07	0	1.98252e-07	2.01035e-07	7.00956e-07	0
266	pathogen_EmW_Chr_05_5176604_5176800	2.8208e-07	7.42715e-07	0	1.34023e-07	6.37232e-08	0
267	pathogen_EmW_Chr_05_4319654_4319822	2.8208e-07	7.42715e-07	0	0	6.37232e-08	0
268	pathogen_EmW_Chr_05_3533083_3533269	2.8208e-07	0	0	1.34023e-07	0	6.68261e-08
269	pathogen_EmW_Chr_05_2762664_2762861	2.8208e-07	0	0	0	6.37232e-08	0
270	pathogen_EmW_Chr_05_2027413_2027609	2.8208e-07	0	5.28671e-07	7.37128e-07	0	0
271	pathogen_EmW_Chr_05_943946_944142	2.8208e-07	2.97086e-06	1.98252e-07	2.01035e-07	3.82339e-07	1.33652e-07
272	pathogen_EmW_Chr_06_5915042_5915241	2.8208e-07	7.42715e-07	0	6.70117e-08	0	0
273	pathogen_EmW_Chr_06_5742611_5742803	2.8208e-07	0	3.96503e-07	4.69082e-07	1.27446e-07	6.68261e-07
274	pathogen_EmW_Chr_06_4357200_4357368	2.8208e-07	0	1.32168e-07	0	0	0
275	pathogen_EmW_Chr_06_4306147_4306332	2.8208e-07	0	1.32168e-07	2.68047e-07	3.18616e-07	4.67783e-07
276	pathogen_EmW_Chr_06_4289118_4289308	2.8208e-07	0	1.32168e-07	0	1.9117e-07	6.68261e-08
277	pathogen_EmW_Chr_06_2978334_2978519	2.8208e-07	7.42715e-07	6.60838e-08	6.70117e-07	1.33819e-06	4.00957e-07
278	pathogen_EmW_Chr_06_992770_992895	2.8208e-07	7.42715e-07	6.60838e-08	3.35058e-07	1.0833e-06	4.67783e-07
279	pathogen_EmW_Chr_07_7305608_7305771	2.8208e-07	0	1.05734e-06	6.03105e-07	1.01957e-06	1.2697e-06
280	pathogen_EmW_Chr_07_3512781_3512971	2.8208e-07	7.42715e-07	6.60838e-08	0	0	0
281	pathogen_EmW_Chr_07_3152315_3152397	2.8208e-07	0	6.60838e-07	2.61346e-06	2.42148e-06	1.2697e-06
282	pathogen_EmW_Chr_07_1895542_1895728	2.8208e-07	0	0	0	3.18616e-07	2.00478e-07
283	pathogen_EmW_Chr_07_507309_507450	2.8208e-07	0	8.5909e-07	1.1392e-06	2.54893e-07	2.00478e-07
284	pathogen_EmW_Chr_07_501029_501225	2.8208e-07	0	1.98252e-07	4.0207e-07	1.9117e-07	2.00478e-07
285	pathogen_EmW_Chr_08_6185943_6186136	2.8208e-07	0	0	0	0	0
286	pathogen_EmW_Chr_08_3683530_3683722	2.8208e-07	0	6.60838e-08	0	6.37232e-08	6.68261e-08
287	pathogen_EmW_Chr_09_3142294_3142489	2.8208e-07	0	6.60838e-08	6.70117e-08	3.18616e-07	6.68261e-08
288	pathogen_EmW_OG_10_774666_774845	2.8208e-07	0	8.5909e-07	1.20621e-06	2.54893e-07	1.33652e-07
289	pathogen_EmW_Chr_01_19373876_19374070	1.4104e-07	0	1.32168e-07	6.70117e-07	1.14065e-05	5.47974e-06
290	pathogen_EmW_Chr_01_18875712_18875906	1.4104e-07	0	0	2.68047e-07	2.54893e-07	6.68261e-08
291	pathogen_EmW_Chr_01_18520613_18520800	1.4104e-07	0	0	0	1.27446e-07	0
292	pathogen_EmW_Chr_01_17596832_17597024	1.4104e-07	0	0	0	6.37232e-08	0
293	pathogen_EmW_Chr_01_17447430_17447623	1.4104e-07	0	3.17202e-06	4.22174e-06	5.73509e-07	1.67065e-06
294	pathogen_EmW_Chr_01_16410769_16410961	1.4104e-07	0	0	6.70117e-08	0	0
295	pathogen_EmW_Chr_01_15758000_15758149	1.4104e-07	0	6.60838e-08	0	0	1.33652e-07
296	pathogen_EmW_Chr_01_10847307_10847377	1.4104e-07	0	1.98252e-07	1.34023e-07	6.37232e-08	1.33652e-07
297	pathogen_EmW_Chr_01_7677269_7677375	1.4104e-07	0	1.98252e-07	6.70117e-08	0	2.00478e-07
298	pathogen_EmW_Chr_01_7495245_7495417	1.4104e-07	0	6.60838e-08	1.34023e-07	6.37232e-08	6.68261e-08
299	pathogen_EmW_Chr_01_5583327_5583500	1.4104e-07	0	0	0	6.37232e-08	1.33652e-07
300	pathogen_EmW_Chr_01_5080728_5080906	1.4104e-07	0	0	0	0	6.68261e-08
301	pathogen_EmW_Chr_01_5054211_5054272	1.4104e-07	0	0	0	0	0
302	pathogen_EmW_Chr_01_4932509_4932703	1.4104e-07	0	6.60838e-08	0	0	0
303	pathogen_EmW_Chr_01_4622048_4622239	1.4104e-07	0	2.64335e-07	1.34023e-07	2.54893e-07	3.34131e-07
304	pathogen_EmW_Chr_01_3666357_3666549	1.4104e-07	0	1.32168e-07	0	0	6.68261e-08
305	pathogen_EmW_Chr_01_1231031_1231226	1.4104e-07	3.71357e-07	6.60838e-08	0	2.54893e-07	4.67783e-07
306	pathogen_EmW_Chr_01_777964_778155	1.4104e-07	0	1.45384e-06	1.67529e-06	3.82339e-07	1.00239e-06
307	pathogen_EmW_Chr_01_11205_11391	1.4104e-07	3.71357e-07	1.98252e-07	4.69082e-07	0	0
308	pathogen_EmW_Chr_02_15507775_15507969	1.4104e-07	0	0	0	0	0
309	pathogen_EmW_Chr_02_14777345_14777539	1.4104e-07	0	6.60838e-08	2.01035e-07	0	2.00478e-07
310	pathogen_EmW_Chr_02_14644564_14644736	1.4104e-07	0	0	0	6.37232e-08	6.68261e-08
311	pathogen_EmW_Chr_02_13860338_13860536	1.4104e-07	1.48543e-06	5.28671e-07	2.01035e-07	1.14702e-06	1.73748e-06
312	pathogen_EmW_Chr_02_13275300_13275496	1.4104e-07	0	0	0	0	0
313	pathogen_EmW_Chr_02_11580707_11580803	1.4104e-07	3.71357e-07	4.82412e-06	5.83002e-06	6.18115e-06	3.94274e-06
314	pathogen_EmW_Chr_02_11227432_11227621	1.4104e-07	0	1.32168e-07	2.68047e-07	6.37232e-08	1.33652e-07
315	pathogen_EmW_Chr_02_8533856_8534049	1.4104e-07	0	0	0	0	0
316	pathogen_EmW_Chr_02_8286813_8286993	1.4104e-07	0	0	6.70117e-08	6.37232e-08	0
317	pathogen_EmW_Chr_02_7526311_7526497	1.4104e-07	0	0	6.70117e-08	0	0
318	pathogen_EmW_Chr_02_3471137_3471334	1.4104e-07	0	1.32168e-07	2.01035e-07	1.27446e-07	6.68261e-08
319	pathogen_EmW_Chr_02_1744476_1744663	1.4104e-07	0	0	0	6.37232e-08	0
320	pathogen_EmW_Chr_02_590962_591027	1.4104e-07	0	0	0	0	0
321	pathogen_EmW_Chr_03_13669757_13669952	1.4104e-07	0	0	0	6.37232e-08	0
322	pathogen_EmW_Chr_03_13246482_13246678	1.4104e-07	0	1.98252e-07	2.68047e-07	3.5685e-06	7.35087e-07
323	pathogen_EmW_Chr_03_9818608_9818801	1.4104e-07	0	1.58601e-06	2.81449e-06	5.09786e-07	3.34131e-07
324	pathogen_EmW_Chr_03_9764555_9764750	1.4104e-07	0	0	0	0	0
325	pathogen_EmW_Chr_03_8994169_8994366	1.4104e-07	7.42715e-07	0	0	3.82339e-07	1.33652e-07
326	pathogen_EmW_Chr_03_8881046_8881121	1.4104e-07	3.71357e-07	3.96503e-07	0	2.54893e-07	7.35087e-07
327	pathogen_EmW_Chr_03_8704925_8705042	1.4104e-07	0	0	6.70117e-08	1.27446e-07	0
328	pathogen_EmW_Chr_03_8577526_8577723	1.4104e-07	7.42715e-07	0	0	0	0
329	pathogen_EmW_Chr_03_6753043_6753241	1.4104e-07	0	0	6.70117e-08	6.37232e-07	2.00478e-07
330	pathogen_EmW_Chr_03_4936774_4936963	1.4104e-07	0	1.32168e-06	1.34023e-06	1.27446e-06	1.40335e-06
331	pathogen_EmW_Chr_03_4552335_4552521	1.4104e-07	0	0	0	0	0
332	pathogen_EmW_Chr_03_3903634_3903823	1.4104e-07	0	9.25174e-07	1.47426e-06	1.78425e-06	2.00478e-06
333	pathogen_EmW_Chr_03_854587_854769	1.4104e-07	7.42715e-07	1.51993e-06	1.80932e-06	1.21074e-06	1.47017e-06
334	pathogen_EmW_Chr_04_12740055_12740251	1.4104e-07	0	0	0	1.27446e-07	1.33652e-07
335	pathogen_EmW_Chr_04_9198826_9199003	1.4104e-07	0	1.32168e-07	1.34023e-07	1.27446e-07	6.68261e-08
336	pathogen_EmW_Chr_04_9010915_9011063	1.4104e-07	3.71357e-07	0	0	1.27446e-07	0
337	pathogen_EmW_Chr_04_8500385_8500571	1.4104e-07	0	0	0	2.54893e-07	6.68261e-08
338	pathogen_EmW_Chr_04_8469839_8470034	1.4104e-07	0	0	6.70117e-08	6.37232e-08	0
339	pathogen_EmW_Chr_04_8123413_8123482	1.4104e-07	0	0	0	1.9117e-07	0
340	pathogen_EmW_Chr_04_7910044_7910238	1.4104e-07	0	0	6.70117e-08	5.73509e-07	1.33652e-07
341	pathogen_EmW_Chr_04_7660769_7660943	1.4104e-07	0	1.32168e-07	1.20621e-06	5.73509e-07	2.00478e-07
342	pathogen_EmW_Chr_04_7449473_7449545	1.4104e-07	0	0	6.70117e-08	6.37232e-07	6.68261e-07
343	pathogen_EmW_Chr_04_7258258_7258413	1.4104e-07	0	0	0	0	0
344	pathogen_EmW_Chr_04_7252123_7252320	1.4104e-07	0	0	6.70117e-08	5.73509e-07	1.33652e-07
345	pathogen_EmW_Chr_04_6803038_6803158	1.4104e-07	0	0	0	1.27446e-07	0
346	pathogen_EmW_Chr_04_4540497_4540685	1.4104e-07	7.42715e-07	6.60838e-08	0	6.37232e-08	2.00478e-07
347	pathogen_EmW_Chr_04_3883170_3883369	1.4104e-07	0	0	0	0	0
348	pathogen_EmW_Chr_04_1394930_1395002	1.4104e-07	0	1.32168e-07	6.70117e-08	3.82339e-07	3.34131e-07
349	pathogen_EmW_Chr_05_11263310_11263380	1.4104e-07	0	1.32168e-07	1.34023e-07	1.9117e-07	6.68261e-08
350	pathogen_EmW_Chr_05_10568554_10568746	1.4104e-07	0	6.60838e-08	0	5.09786e-07	0
351	pathogen_EmW_Chr_05_8932892_8933089	1.4104e-07	2.22814e-06	1.32168e-06	8.0414e-07	2.54893e-07	3.34131e-07
352	pathogen_EmW_Chr_05_5874943_5875140	1.4104e-07	7.42715e-07	1.25559e-06	1.94334e-06	2.54893e-07	3.34131e-07
353	pathogen_EmW_Chr_05_5391039_5391188	1.4104e-07	0	0	0	6.37232e-08	0
354	pathogen_EmW_Chr_05_4836730_4836914	1.4104e-07	0	6.60838e-08	4.69082e-07	0	6.68261e-08
355	pathogen_EmW_Chr_05_4518136_4518328	1.4104e-07	0	0	0	0	0
356	pathogen_EmW_Chr_05_4328257_4328453	1.4104e-07	0	0	0	2.54893e-07	0
357	pathogen_EmW_Chr_05_2954584_2954777	1.4104e-07	1.11407e-06	1.91643e-06	2.74748e-06	2.54893e-07	0
358	pathogen_EmW_Chr_05_2049518_2049713	1.4104e-07	7.42715e-07	0	0	0	0
359	pathogen_EmW_Chr_06_4309640_4309815	1.4104e-07	0	6.60838e-08	0	1.27446e-07	0
360	pathogen_EmW_Chr_06_4170235_4170428	1.4104e-07	0	0	0	6.37232e-08	0
361	pathogen_EmW_Chr_06_3400093_3400286	1.4104e-07	0	3.30419e-07	3.35058e-07	1.9117e-07	6.68261e-08
362	pathogen_EmW_Chr_06_1298946_1299124	1.4104e-07	0	0	0	0	0
363	pathogen_EmW_Chr_06_1232124_1232307	1.4104e-07	0	6.60838e-08	4.69082e-07	0	0
364	pathogen_EmW_Chr_07_6833175_6833370	1.4104e-07	0	1.32168e-07	6.70117e-07	1.9117e-07	1.537e-06
365	pathogen_EmW_Chr_07_3911925_3912122	1.4104e-07	0	5.28671e-07	5.36093e-07	6.37232e-08	6.68261e-08
366	pathogen_EmW_Chr_07_3557477_3557667	1.4104e-07	0	0	6.70117e-08	1.9117e-07	0
367	pathogen_EmW_Chr_07_3312994_3313162	1.4104e-07	2.22814e-06	6.60838e-08	6.70117e-08	0	0
368	pathogen_EmW_Chr_07_413019_413219	1.4104e-07	0	6.60838e-08	2.01035e-07	0	1.33652e-07
369	pathogen_EmW_Chr_08_5703851_5703932	1.4104e-07	0	0	0	0	0
370	pathogen_EmW_Chr_08_5137920_5137990	1.4104e-07	0	0	0	0	0
371	pathogen_EmW_Chr_08_3954862_3954934	1.4104e-07	0	6.60838e-08	0	1.9117e-07	8.01914e-07
372	pathogen_EmW_Chr_08_3726616_3726814	1.4104e-07	0	6.60838e-08	0	1.27446e-07	0
373	pathogen_EmW_Chr_08_3347691_3347888	1.4104e-07	3.71357e-07	3.96503e-07	2.68047e-07	1.78425e-06	1.33652e-06
374	pathogen_EmW_Chr_09_530112_530299	1.4104e-07	0	1.71818e-06	1.80932e-06	3.18616e-07	2.13844e-06
375	pathogen_EmW_Chr_09_500284_500462	1.4104e-07	0	1.32168e-07	1.34023e-07	0	0
376	pathogen_EMU_contig_0011_6775_6962	0	0	0	0	0	0
377	pathogen_EMU_contig_0011_5218_5315	0	0	0	0	0	0
378	pathogen_EMU_contig_0022_31324_31520	0	1.48543e-06	5.28671e-07	6.70117e-07	2.54893e-07	2.00478e-07
379	pathogen_EMU_contig_0022_9097_9294	0	0	0	0	0	0
380	pathogen_EMU_contig_0062_2081_2275	0	0	0	0	6.37232e-08	0
381	pathogen_EMU_contig_0109_399066_399247	0	0	0	0	0	0
382	pathogen_EMU_contig_0109_307117_307302	0	0	0	1.34023e-07	6.37232e-08	1.33652e-07
383	pathogen_EMU_contig_0109_212109_212283	0	0	0	0	0	0
384	pathogen_EMU_contig_0109_141166_141339	0	0	0	1.34023e-07	6.37232e-08	6.68261e-08
385	pathogen_EMU_contig_0109_116415_116604	0	0	0	0	0	0
386	pathogen_EMU_contig_0109_1244_1438	0	0	0	0	0	0
387	pathogen_EMU_contig_0110_10305_10492	0	0	0	0	0	0
388	pathogen_EMU_contig_0110_7819_8006	0	0	0	0	0	0
389	pathogen_EMU_contig_0110_2759_2946	0	0	0	0	0	0
390	pathogen_EMU_contig_0110_240_427	0	0	0	0	0	0
391	pathogen_EMU_contig_0126_42900_43050	0	0	0	0	0	0
392	pathogen_EMU_contig_0126_11820_12008	0	0	0	0	0	0
393	pathogen_EMU_contig_0129_34696_34883	0	0	0	0	0	0
394	pathogen_EMU_contig_0129_27874_28072	0	0	0	1.34023e-07	0	0
395	pathogen_EMU_contig_0205_7220_7407	0	0	0	0	6.37232e-08	0
396	pathogen_EMU_contig_0205_5320_5510	0	0	0	0	0	0
397	pathogen_EMU_contig_0208_13525_13712	0	0	0	0	0	0
398	pathogen_EMU_contig_0208_2445_2632	0	0	0	0	0	0
399	pathogen_EMU_contig_0234_919_1096	0	0	0	0	0	0
400	pathogen_EMU_contig_0234_171_364	0	0	0	0	1.27446e-07	0
401	pathogen_EMU_contig_0253_6548_6735	0	0	0	0	0	0
402	pathogen_EMU_contig_0253_871_1086	0	0	0	6.70117e-08	0	0
403	pathogen_EMU_contig_0316_1061_1231	0	0	0	0	0	0
404	pathogen_EMU_contig_0371_1397_1592	0	0	0	0	0	0
405	pathogen_EMU_contig_0377_40689_40870	0	0	0	0	0	6.68261e-08
406	pathogen_EMU_contig_0377_32624_32822	0	0	0	0	6.37232e-08	6.68261e-08
407	pathogen_EMU_contig_0377_31868_32051	0	0	0	1.34023e-07	6.37232e-08	0
408	pathogen_EMU_contig_0381_20956_21150	0	0	0	0	0	0
409	pathogen_EMU_contig_0381_18462_18656	0	0	0	0	0	0
410	pathogen_EMU_contig_0381_15969_16163	0	0	0	0	0	0
411	pathogen_EMU_contig_0381_4768_4962	0	0	0	0	0	0
412	pathogen_EMU_contig_0381_2272_2466	0	0	0	0	0	0
413	pathogen_EMU_contig_0471_588_775	0	0	0	0	0	0
414	pathogen_EMU_contig_0473_7286_7480	0	0	0	0	0	0
415	pathogen_EMU_contig_0597_43990_44177	0	0	0	0	0	0
416	pathogen_EMU_contig_0597_42218_42294	0	0	0	0	0	0
417	pathogen_EMU_contig_0619_105583_105776	0	0	1.12343e-06	1.87633e-06	1.40191e-06	1.2697e-06
418	pathogen_EMU_contig_0619_30313_30506	0	0	0	6.70117e-08	0	0
419	pathogen_EMU_contig_0619_9811_10004	0	0	0	0	0	0
420	pathogen_EMU_contig_0658_5895_6091	0	0	0	0	0	0
421	pathogen_EMU_contig_0695_1962_2091	0	0	0	6.70117e-08	1.9117e-07	6.68261e-08
422	pathogen_EMU_contig_0700_18672_18891	0	0	0	0	0	0
423	pathogen_EMU_contig_0700_16759_16953	0	0	0	0	0	0
424	pathogen_EMU_contig_0710_14732_14856	0	0	0	0	0	0
425	pathogen_EMU_contig_0714_4171_4358	0	0	0	0	5.09786e-07	1.33652e-07
426	pathogen_EMU_contig_0714_2405_2476	0	0	0	0	0	0
427	pathogen_EMU_contig_0746_12422_12609	0	0	6.60838e-08	0	3.18616e-07	0
428	pathogen_EMU_contig_0746_10654_10730	0	0	0	0	0	0
429	pathogen_EMU_contig_0806_5746_5933	0	0	0	0	0	0
430	pathogen_EMU_contig_0806_3974_4050	0	0	0	0	0	0
431	pathogen_EMU_contig_0855_1441_1623	0	0	0	0	0	0
432	pathogen_EMU_contig_0871_88154_88223	0	0	0	0	0	0
433	pathogen_EMU_contig_0927_12114_12301	0	0	0	0	0	0
434	pathogen_EMU_contig_0927_1059_1242	0	0	0	0	0	0
435	pathogen_EMU_contig_0936_7775_7962	0	0	6.60838e-08	0	0	0
436	pathogen_EMU_contig_0936_5988_6064	0	0	0	0	0	0
437	pathogen_EMU_contig_0986_3955_4150	0	0	1.98252e-07	0	0	6.68261e-08
438	pathogen_EMU_contig_1021_2927_3114	0	0	0	0	0	0
439	pathogen_EMU_contig_1021_1146_1222	0	0	0	6.70117e-08	0	6.68261e-08
440	pathogen_EMU_contig_1069_6903_7090	0	0	0	0	0	0
441	pathogen_EMU_contig_1072_6549_6736	0	0	0	1.34023e-07	1.9117e-07	6.68261e-08
442	pathogen_EMU_contig_1072_4768_4844	0	0	0	0	0	0
443	pathogen_EMU_contig_1153_7240_7436	0	0	0	0	0	0
444	pathogen_EMU_contig_1176_9107_9304	0	0	0	0	0	0
445	pathogen_EMU_contig_1176_8339_8511	0	0	0	0	0	0
446	pathogen_EMU_contig_1186_5276_5444	0	0	0	0	0	0
447	pathogen_EMU_contig_1186_4927_5123	0	0	0	0	0	0
448	pathogen_EmW_Chr_01_19814240_19814434	0	0	0	0	0	0
449	pathogen_EmW_Chr_01_19559715_19559916	0	0	6.60838e-08	6.70117e-08	6.37232e-08	1.33652e-07
450	pathogen_EmW_Chr_01_19486815_19487006	0	0	6.60838e-08	6.70117e-08	3.18616e-07	3.34131e-07
451	pathogen_EmW_Chr_01_19386861_19386992	0	0	0	0	0	0
452	pathogen_EmW_Chr_01_19374638_19374797	0	0	1.32168e-07	2.01035e-07	3.24989e-06	1.06922e-06
453	pathogen_EmW_Chr_01_19293648_19293823	0	0	0	0	6.37232e-07	1.33652e-07
454	pathogen_EmW_Chr_01_19293055_19293250	0	0	0	6.70117e-08	3.18616e-07	1.33652e-07
455	pathogen_EmW_Chr_01_19292316_19292488	0	0	0	0	0	0
456	pathogen_EmW_Chr_01_19278256_19278449	0	0	1.98252e-07	2.01035e-07	3.18616e-07	2.67305e-07
457	pathogen_EmW_Chr_01_19277636_19277757	0	0	0	0	0	0
458	pathogen_EmW_Chr_01_19219283_19219465	0	0	6.60838e-08	4.69082e-07	0	0
459	pathogen_EmW_Chr_01_19218578_19218747	0	0	3.96503e-07	4.69082e-07	1.9117e-07	2.00478e-07
460	pathogen_EmW_Chr_01_19212003_19212200	0	0	0	3.35058e-07	6.37232e-08	1.33652e-07
461	pathogen_EmW_Chr_01_19211286_19211468	0	0	0	0	0	0
462	pathogen_EmW_Chr_01_19154113_19154302	0	0	6.60838e-08	6.70117e-08	0	0
463	pathogen_EmW_Chr_01_19153344_19153524	0	0	1.32168e-07	0	0	0
464	pathogen_EmW_Chr_01_19137339_19137534	0	0	0	0	0	0
465	pathogen_EmW_Chr_01_19125982_19126177	0	0	0	6.70117e-08	0	0
466	pathogen_EmW_Chr_01_19125307_19125502	0	0	0	0	0	0
467	pathogen_EmW_Chr_01_19120638_19120833	0	1.11407e-06	1.71818e-06	1.94334e-06	8.28402e-07	1.06922e-06
468	pathogen_EmW_Chr_01_19009639_19009862	0	0	0	0	0	0
469	pathogen_EmW_Chr_01_18951618_18951851	0	0	0	0	0	0
470	pathogen_EmW_Chr_01_18941563_18941749	0	0	0	0	6.37232e-08	0
471	pathogen_EmW_Chr_01_18940022_18940119	0	0	0	0	0	0
472	pathogen_EmW_Chr_01_18876492_18876688	0	0	0	2.68047e-07	6.37232e-08	1.33652e-07
473	pathogen_EmW_Chr_01_18753503_18753580	0	0	8.5909e-07	1.40725e-06	1.9117e-07	6.68261e-08
474	pathogen_EmW_Chr_01_18687084_18687270	0	0	0	0	0	0
475	pathogen_EmW_Chr_01_18667835_18668024	0	0	3.30419e-07	2.01035e-07	6.37232e-08	1.33652e-07
476	pathogen_EmW_Chr_01_18666962_18667146	0	0	6.60838e-08	1.34023e-07	1.27446e-07	1.33652e-07
477	pathogen_EmW_Chr_01_18611739_18611929	0	0	0	6.70117e-08	0	0
478	pathogen_EmW_Chr_01_18610861_18611050	0	0	3.30419e-07	1.20621e-06	0	0
479	pathogen_EmW_Chr_01_18606494_18606693	0	0	1.32168e-07	1.34023e-07	0	0
480	pathogen_EmW_Chr_01_18528426_18528623	0	0	0	0	0	0
481	pathogen_EmW_Chr_01_18528053_18528245	0	0	0	0	0	0
482	pathogen_EmW_Chr_01_18515712_18515903	0	0	0	0	1.27446e-07	0
483	pathogen_EmW_Chr_01_18514794_18514975	0	0	6.60838e-08	0	0	0
484	pathogen_EmW_Chr_01_18487809_18487999	0	0	6.60838e-08	2.01035e-07	1.9117e-07	0
485	pathogen_EmW_Chr_01_18486882_18487072	0	0	6.60838e-08	0	6.37232e-08	0
486	pathogen_EmW_Chr_01_18421924_18422080	0	0	0	6.70117e-08	1.27446e-07	0
487	pathogen_EmW_Chr_01_18420998_18421187	0	0	0	6.70117e-08	0	0
488	pathogen_EmW_Chr_01_18410349_18410510	0	0	0	6.70117e-08	1.27446e-07	0
489	pathogen_EmW_Chr_01_18255649_18255846	0	0	0	0	0	0
490	pathogen_EmW_Chr_01_18154720_18154911	0	0	0	6.70117e-08	0	6.68261e-08
491	pathogen_EmW_Chr_01_18096461_18096638	0	0	0	6.70117e-08	1.27446e-07	0
492	pathogen_EmW_Chr_01_18081916_18082118	0	0	0	0	0	0
493	pathogen_EmW_Chr_01_17971568_17971766	0	0	0	0	0	0
494	pathogen_EmW_Chr_01_17951624_17951815	0	0	6.60838e-08	0	0	0
495	pathogen_EmW_Chr_01_17650234_17650430	0	0	0	0	0	0
496	pathogen_EmW_Chr_01_17649386_17649583	0	0	0	0	0	0
497	pathogen_EmW_Chr_01_17597209_17597401	0	0	6.60838e-08	0	6.37232e-08	0
498	pathogen_EmW_Chr_01_17550635_17550719	0	0	0	0	0	0
499	pathogen_EmW_Chr_01_17425502_17425673	0	0	0	0	0	0
500	pathogen_EmW_Chr_01_17274614_17274794	0	0	0	0	0	0
501	pathogen_EmW_Chr_01_17192909_17193097	0	0	2.64335e-07	4.69082e-07	1.9117e-07	0
502	pathogen_EmW_Chr_01_17169357_17169540	0	0	0	0	0	0
503	pathogen_EmW_Chr_01_17168443_17168632	0	0	0	0	0	0
504	pathogen_EmW_Chr_01_17065742_17065936	0	0	0	0	0	0
505	pathogen_EmW_Chr_01_17000747_17000942	0	0	6.60838e-08	0	0	0
506	pathogen_EmW_Chr_01_16981949_16982135	0	0	3.96503e-07	4.0207e-07	1.9117e-07	2.00478e-07
507	pathogen_EmW_Chr_01_16562314_16562498	0	0	0	0	0	0
508	pathogen_EmW_Chr_01_16561471_16561655	0	0	6.60838e-08	0	0	0
509	pathogen_EmW_Chr_01_16444413_16444605	0	0	1.98252e-07	0	1.27446e-07	2.00478e-07
510	pathogen_EmW_Chr_01_16436214_16436399	0	0	0	0	6.37232e-08	6.68261e-08
511	pathogen_EmW_Chr_01_16435259_16435427	0	0	0	0	0	0
512	pathogen_EmW_Chr_01_16260512_16260677	0	0	0	0	0	0
513	pathogen_EmW_Chr_01_16170089_16170267	0	0	6.60838e-08	6.70117e-08	3.18616e-07	0
514	pathogen_EmW_Chr_01_16107187_16107329	0	0	0	0	0	0
515	pathogen_EmW_Chr_01_16040249_16040442	0	0	0	0	0	0
516	pathogen_EmW_Chr_01_15937503_15937665	0	0	1.98252e-07	2.68047e-07	1.9117e-07	1.33652e-07
517	pathogen_EmW_Chr_01_15812926_15813127	0	0	0	0	0	0
518	pathogen_EmW_Chr_01_15743040_15743232	0	0	0	0	0	0
519	pathogen_EmW_Chr_01_15742718_15742901	0	0	0	0	0	0
520	pathogen_EmW_Chr_01_15698696_15698887	0	0	0	0	1.27446e-07	1.33652e-07
521	pathogen_EmW_Chr_01_15697425_15697619	0	1.48543e-06	0	6.70117e-08	6.37232e-08	2.67305e-07
522	pathogen_EmW_Chr_01_15469813_15469996	0	0	0	0	0	0
523	pathogen_EmW_Chr_01_15326861_15327064	0	0	6.60838e-08	1.34023e-07	1.27446e-07	1.33652e-07
524	pathogen_EmW_Chr_01_15252417_15252614	0	0	0	0	0	0
525	pathogen_EmW_Chr_01_15225422_15225617	0	1.11407e-06	5.94755e-07	6.70117e-07	3.82339e-07	7.35087e-07
526	pathogen_EmW_Chr_01_15182403_15182619	0	0	0	0	0	0
527	pathogen_EmW_Chr_01_14930737_14930812	0	0	0	0	0	0
528	pathogen_EmW_Chr_01_14929786_14929980	0	0	0	0	0	0
529	pathogen_EmW_Chr_01_14929045_14929217	0	0	0	0	0	0
530	pathogen_EmW_Chr_01_14850463_14850656	0	0	0	6.70117e-08	2.54893e-07	6.68261e-08
531	pathogen_EmW_Chr_01_14841620_14841734	0	0	6.60838e-08	1.34023e-07	1.9117e-07	8.01914e-07
532	pathogen_EmW_Chr_01_14669828_14670021	0	0	0	0	0	0
533	pathogen_EmW_Chr_01_14360949_14361141	0	0	6.60838e-08	0	4.46063e-07	4.00957e-07
534	pathogen_EmW_Chr_01_14346878_14347080	0	0	0	0	0	0
535	pathogen_EmW_Chr_01_14285166_14285265	0	0	0	0	0	6.68261e-08
536	pathogen_EmW_Chr_01_14261109_14261195	0	0	0	0	0	0
537	pathogen_EmW_Chr_01_14241698_14241874	0	0	0	0	0	0
538	pathogen_EmW_Chr_01_14024895_14025090	0	0	0	0	0	0
539	pathogen_EmW_Chr_01_13951254_13951444	0	0	0	6.70117e-08	3.18616e-07	6.68261e-08
540	pathogen_EmW_Chr_01_13934327_13934524	0	0	0	0	0	0
541	pathogen_EmW_Chr_01_13763688_13763885	0	0	0	0	6.37232e-08	1.33652e-07
542	pathogen_EmW_Chr_01_13730562_13730643	0	0	0	0	0	0
543	pathogen_EmW_Chr_01_13612150_13612344	0	0	6.60838e-08	1.34023e-07	6.37232e-08	0
544	pathogen_EmW_Chr_01_13507446_13507642	0	0	0	0	0	0
545	pathogen_EmW_Chr_01_13319228_13319425	0	3.71357e-07	6.60838e-08	6.70117e-08	0	0
546	pathogen_EmW_Chr_01_13162033_13162111	0	0	0	0	0	0
547	pathogen_EmW_Chr_01_13141486_13141681	0	0	0	0	0	0
548	pathogen_EmW_Chr_01_13121267_13121347	0	0	0	0	0	0
549	pathogen_EmW_Chr_01_12949870_12950065	0	0	2.64335e-07	6.70117e-08	6.37232e-08	0
550	pathogen_EmW_Chr_01_12862852_12863002	0	0	6.60838e-08	0	0	6.68261e-08
551	pathogen_EmW_Chr_01_12853213_12853409	0	0	0	0	6.37232e-08	6.68261e-08
552	pathogen_EmW_Chr_01_12804056_12804218	0	0	6.60838e-08	0	6.37232e-08	0
553	pathogen_EmW_Chr_01_12764636_12764832	0	0	0	0	6.37232e-08	0
554	pathogen_EmW_Chr_01_12690356_12690553	0	0	0	0	0	0
555	pathogen_EmW_Chr_01_12522629_12522803	0	0	0	0	6.37232e-08	0
556	pathogen_EmW_Chr_01_12518915_12519112	0	0	0	2.01035e-07	1.27446e-07	0
557	pathogen_EmW_Chr_01_12473442_12473638	0	0	0	0	0	0
558	pathogen_EmW_Chr_01_12470161_12470344	0	0	0	0	6.37232e-08	0
559	pathogen_EmW_Chr_01_12393551_12393746	0	0	0	6.70117e-08	0	0
560	pathogen_EmW_Chr_01_12323668_12323859	0	0	0	0	0	0
561	pathogen_EmW_Chr_01_12313887_12314064	0	0	0	0	0	0
562	pathogen_EmW_Chr_01_12246904_12247098	0	0	0	0	6.37232e-08	0
563	pathogen_EmW_Chr_01_12245750_12245936	0	0	0	0	0	0
564	pathogen_EmW_Chr_01_12218647_12218842	0	0	0	0	0	6.68261e-08
565	pathogen_EmW_Chr_01_12111042_12111234	0	0	1.32168e-07	2.01035e-07	8.28402e-07	2.00478e-07
566	pathogen_EmW_Chr_01_12041140_12041211	0	0	0	0	0	0
567	pathogen_EmW_Chr_01_12040945_12041334	0	0	0	0	6.37232e-08	6.68261e-08
568	pathogen_EmW_Chr_01_11978430_11978524	0	0	0	0	1.27446e-07	0
569	pathogen_EmW_Chr_01_11844342_11844505	0	0	2.64335e-07	6.03105e-07	3.82339e-07	5.34609e-07
570	pathogen_EmW_Chr_01_11831845_11832042	0	0	0	0	0	0
571	pathogen_EmW_Chr_01_11750809_11750992	0	0	0	0	0	0
572	pathogen_EmW_Chr_01_11633224_11633416	0	0	6.60838e-08	1.34023e-07	3.82339e-07	6.68261e-08
573	pathogen_EmW_Chr_01_11573921_11574109	0	0	6.60838e-08	2.68047e-07	3.82339e-07	1.33652e-07
574	pathogen_EmW_Chr_01_11549821_11550014	0	0	0	0	0	0
575	pathogen_EmW_Chr_01_11451341_11451536	0	0	0	1.34023e-07	6.37232e-08	0
576	pathogen_EmW_Chr_01_11435854_11436048	0	0	4.62587e-07	2.01035e-07	1.27446e-07	2.00478e-07
577	pathogen_EmW_Chr_01_11349557_11349746	0	0	0	0	0	0
578	pathogen_EmW_Chr_01_11301750_11301946	0	0	0	0	0	0
579	pathogen_EmW_Chr_01_11193526_11193719	0	0	0	0	6.37232e-08	0
580	pathogen_EmW_Chr_01_11180023_11180125	0	0	6.60838e-08	1.34023e-07	1.9117e-07	6.68261e-08
581	pathogen_EmW_Chr_01_11179292_11179475	0	0	0	0	6.37232e-08	0
582	pathogen_EmW_Chr_01_11160702_11160863	0	0	6.60838e-08	0	6.37232e-08	6.68261e-08
583	pathogen_EmW_Chr_01_10939961_10940150	0	0	0	0	0	0
584	pathogen_EmW_Chr_01_10679646_10679841	0	0	0	0	6.37232e-08	0
585	pathogen_EmW_Chr_01_10649050_10649252	0	0	0	0	0	0
586	pathogen_EmW_Chr_01_10559637_10559735	0	0	0	0	6.37232e-08	0
587	pathogen_EmW_Chr_01_10542482_10542574	0	0	0	0	1.9117e-07	0
588	pathogen_EmW_Chr_01_10541590_10541655	0	0	0	0	0	0
589	pathogen_EmW_Chr_01_10430553_10430740	0	0	0	0	0	0
590	pathogen_EmW_Chr_01_10335320_10335463	0	1.48543e-06	0	0	2.54893e-07	1.33652e-07
591	pathogen_EmW_Chr_01_10156680_10156880	0	0	0	0	0	0
592	pathogen_EmW_Chr_01_10127994_10128167	0	0	1.32168e-07	0	2.54893e-07	0
593	pathogen_EmW_Chr_01_10083525_10083718	0	0	0	0	0	0
594	pathogen_EmW_Chr_01_10082122_10082308	0	0	0	0	0	6.68261e-08
595	pathogen_EmW_Chr_01_9860729_9860837	0	0	0	0	0	0
596	pathogen_EmW_Chr_01_9802717_9802911	0	0	0	6.70117e-08	0	0
597	pathogen_EmW_Chr_01_9802057_9802250	0	0	0	0	0	0
598	pathogen_EmW_Chr_01_9775483_9775680	0	1.48543e-06	3.30419e-07	1.34023e-07	1.27446e-07	2.00478e-07
599	pathogen_EmW_Chr_01_9720818_9721003	0	0	0	0	0	0
600	pathogen_EmW_Chr_01_9686218_9686413	0	0	0	0	6.37232e-08	0
601	pathogen_EmW_Chr_01_9584909_9585104	0	0	0	6.70117e-08	0	0
602	pathogen_EmW_Chr_01_9481359_9481554	0	0	0	0	0	0
603	pathogen_EmW_Chr_01_9388730_9388902	0	0	0	0	0	0
604	pathogen_EmW_Chr_01_9388103_9388288	0	0	0	0	6.37232e-08	6.68261e-08
605	pathogen_EmW_Chr_01_9215333_9215509	0	0	0	6.70117e-08	6.37232e-08	6.68261e-08
606	pathogen_EmW_Chr_01_9051380_9051573	0	0	6.60838e-08	0	6.37232e-08	0
607	pathogen_EmW_Chr_01_8750261_8750447	0	0	0	0	0	0
608	pathogen_EmW_Chr_01_8715737_8715931	0	0	6.60838e-08	1.34023e-07	6.37232e-08	6.68261e-08
609	pathogen_EmW_Chr_01_8695579_8695748	0	0	0	0	0	0
610	pathogen_EmW_Chr_01_8591844_8592040	0	1.48543e-06	0	0	0	0
611	pathogen_EmW_Chr_01_8555662_8555875	0	0	0	0	0	0
612	pathogen_EmW_Chr_01_8428136_8428319	0	0	0	6.70117e-08	0	6.68261e-08
613	pathogen_EmW_Chr_01_8427166_8427361	0	0	0	6.70117e-08	0	0
614	pathogen_EmW_Chr_01_8403467_8403649	0	0	0	0	0	0
615	pathogen_EmW_Chr_01_8262499_8262685	0	0	0	0	0	0
616	pathogen_EmW_Chr_01_8211446_8211636	0	0	0	0	0	6.68261e-08
617	pathogen_EmW_Chr_01_8044630_8044826	0	1.48543e-06	0	0	1.27446e-07	6.68261e-08
618	pathogen_EmW_Chr_01_8019183_8019378	0	0	0	6.70117e-08	0	1.33652e-07
619	pathogen_EmW_Chr_01_7937026_7937163	0	0	0	0	0	0
620	pathogen_EmW_Chr_01_7910659_7910854	0	0	0	0	0	0
621	pathogen_EmW_Chr_01_7874855_7875050	0	0	6.60838e-08	2.01035e-07	6.37232e-08	1.33652e-07
622	pathogen_EmW_Chr_01_7858703_7858807	0	0	1.98252e-07	3.35058e-07	0	0
623	pathogen_EmW_Chr_01_7762986_7763180	0	0	0	0	1.27446e-07	0
624	pathogen_EmW_Chr_01_7575427_7575612	0	0	4.29545e-06	8.10841e-06	1.40191e-06	5.34609e-07
625	pathogen_EmW_Chr_01_7512046_7512240	0	0	0	0	0	0
626	pathogen_EmW_Chr_01_7485718_7485916	0	0	1.32168e-07	6.70117e-08	0	0
627	pathogen_EmW_Chr_01_7416438_7416633	0	0	0	0	6.37232e-08	0
628	pathogen_EmW_Chr_01_7354719_7354910	0	0	1.32168e-07	1.34023e-07	2.54893e-07	4.00957e-07
629	pathogen_EmW_Chr_01_7332971_7333158	0	0	0	0	0	0
630	pathogen_EmW_Chr_01_7184696_7184797	0	0	0	0	0	0
631	pathogen_EmW_Chr_01_7184490_7184595	0	0	0	0	6.37232e-08	0
632	pathogen_EmW_Chr_01_7036857_7037033	0	0	3.96503e-07	2.68047e-07	0	0
633	pathogen_EmW_Chr_01_7026266_7026458	0	0	0	0	0	0
634	pathogen_EmW_Chr_01_6999000_6999153	0	0	0	0	0	0
635	pathogen_EmW_Chr_01_6998217_6998419	0	0	0	6.70117e-08	0	0
636	pathogen_EmW_Chr_01_6855718_6855900	0	0	0	0	0	0
637	pathogen_EmW_Chr_01_6740855_6741034	0	0	0	0	0	0
638	pathogen_EmW_Chr_01_6654450_6654547	0	0	0	0	6.37232e-08	6.68261e-08
639	pathogen_EmW_Chr_01_6548611_6548781	0	0	0	0	0	0
640	pathogen_EmW_Chr_01_6487034_6487208	0	0	0	0	0	0
641	pathogen_EmW_Chr_01_6401541_6401737	0	7.42715e-07	0	0	0	0
642	pathogen_EmW_Chr_01_6326906_6327109	0	0	0	0	6.37232e-08	0
643	pathogen_EmW_Chr_01_6295167_6295353	0	0	0	0	0	6.68261e-08
644	pathogen_EmW_Chr_01_6277025_6277219	0	5.94172e-06	0	0	0	0
645	pathogen_EmW_Chr_01_6228294_6228481	0	0	6.60838e-08	0	1.27446e-07	0
646	pathogen_EmW_Chr_01_6213334_6213508	0	0	0	0	6.37232e-08	0
647	pathogen_EmW_Chr_01_6148019_6148215	0	0	0	0	6.37232e-08	0
648	pathogen_EmW_Chr_01_6140601_6140789	0	0	0	6.70117e-08	0	0
649	pathogen_EmW_Chr_01_5936727_5936829	0	0	0	0	0	0
650	pathogen_EmW_Chr_01_5861943_5862126	0	0	0	0	0	0
651	pathogen_EmW_Chr_01_5861412_5861609	0	0	0	0	0	0
652	pathogen_EmW_Chr_01_5851969_5852152	0	0	0	0	0	0
653	pathogen_EmW_Chr_01_5851438_5851635	0	0	0	0	0	0
654	pathogen_EmW_Chr_01_5762342_5762544	0	0	0	0	0	0
655	pathogen_EmW_Chr_01_5694963_5695160	0	7.42715e-07	0	0	0	0
656	pathogen_EmW_Chr_01_5548607_5548799	0	0	0	0	0	0
657	pathogen_EmW_Chr_01_5548380_5548466	0	0	0	0	0	0
658	pathogen_EmW_Chr_01_5503877_5504071	0	0	0	0	0	0
659	pathogen_EmW_Chr_01_5349367_5349565	0	0	3.30419e-07	2.01035e-07	0	0
660	pathogen_EmW_Chr_01_5328270_5328463	0	0	0	0	6.37232e-08	0
661	pathogen_EmW_Chr_01_5327477_5327659	0	0	0	0	1.27446e-07	0
662	pathogen_EmW_Chr_01_5302337_5302530	0	0	0	0	0	0
663	pathogen_EmW_Chr_01_5286929_5287121	0	0	0	0	0	0
664	pathogen_EmW_Chr_01_5285470_5285662	0	7.42715e-07	0	0	0	0
665	pathogen_EmW_Chr_01_5177483_5177672	0	0	6.60838e-08	1.34023e-07	6.37232e-08	0
666	pathogen_EmW_Chr_01_5077615_5077808	0	0	0	0	0	0
667	pathogen_EmW_Chr_01_5068994_5069183	0	0	1.98252e-07	2.68047e-07	0	1.33652e-07
668	pathogen_EmW_Chr_01_5053721_5053915	0	0	0	0	0	0
669	pathogen_EmW_Chr_01_5003718_5003917	0	0	0	0	0	0
670	pathogen_EmW_Chr_01_4917932_4918005	0	0	0	0	0	0
671	pathogen_EmW_Chr_01_4917665_4917831	0	0	0	0	0	0
672	pathogen_EmW_Chr_01_4916793_4916978	0	0	0	0	2.54893e-07	0
673	pathogen_EmW_Chr_01_4873616_4873809	0	0	0	0	0	0
674	pathogen_EmW_Chr_01_4872684_4872881	0	0	0	6.70117e-08	0	0
675	pathogen_EmW_Chr_01_4840541_4840727	0	0	0	0	0	0
676	pathogen_EmW_Chr_01_4785982_4786181	0	0	0	0	0	0
677	pathogen_EmW_Chr_01_4677673_4678079	0	0	0	0	1.27446e-07	2.00478e-07
678	pathogen_EmW_Chr_01_4634607_4634805	0	0	0	0	0	0
679	pathogen_EmW_Chr_01_4466215_4466380	0	0	0	0	0	0
680	pathogen_EmW_Chr_01_4457683_4457872	0	0	0	0	0	0
681	pathogen_EmW_Chr_01_4423808_4423998	0	0	3.96503e-07	2.01035e-07	2.54893e-07	8.01914e-07
682	pathogen_EmW_Chr_01_4414143_4414346	0	0	6.60838e-08	2.01035e-07	1.9117e-07	6.68261e-08
683	pathogen_EmW_Chr_01_4102727_4102918	0	0	0	0	1.27446e-07	0
684	pathogen_EmW_Chr_01_4075289_4075477	0	0	0	0	6.37232e-08	0
685	pathogen_EmW_Chr_01_4048172_4048358	0	0	0	0	0	0
686	pathogen_EmW_Chr_01_4025186_4025351	0	0	6.60838e-08	6.70117e-08	6.37232e-08	1.33652e-07
687	pathogen_EmW_Chr_01_3944544_3944732	0	0	0	0	0	0
688	pathogen_EmW_Chr_01_3911538_3911733	0	0	0	0	0	0
689	pathogen_EmW_Chr_01_3910759_3910955	0	0	0	0	0	0
690	pathogen_EmW_Chr_01_3868668_3868851	0	0	6.60838e-08	6.70117e-08	0	0
691	pathogen_EmW_Chr_01_3807118_3807294	0	0	0	0	0	0
692	pathogen_EmW_Chr_01_3786796_3786978	0	0	0	0	0	0
693	pathogen_EmW_Chr_01_3785899_3786094	0	0	0	0	0	0
694	pathogen_EmW_Chr_01_3734025_3734218	0	0	0	0	0	0
695	pathogen_EmW_Chr_01_3630352_3630437	0	0	0	0	0	0
696	pathogen_EmW_Chr_01_3454621_3454809	0	0	0	0	0	0
697	pathogen_EmW_Chr_01_3453878_3454071	0	0	0	0	0	0
698	pathogen_EmW_Chr_01_3387882_3387982	0	0	0	0	0	0
699	pathogen_EmW_Chr_01_3270743_3270804	0	0	0	0	0	0
700	pathogen_EmW_Chr_01_3070660_3070852	0	0	0	0	0	0
701	pathogen_EmW_Chr_01_3016692_3016873	0	0	0	0	6.37232e-08	0
702	pathogen_EmW_Chr_01_2995416_2995611	0	0	0	0	6.37232e-08	6.68261e-08
703	pathogen_EmW_Chr_01_2955431_2955603	0	0	0	0	1.27446e-07	0
704	pathogen_EmW_Chr_01_2809761_2809958	0	0	0	0	0	0
705	pathogen_EmW_Chr_01_2799926_2800123	0	0	0	0	0	0
706	pathogen_EmW_Chr_01_2656610_2656800	0	0	0	0	0	0
707	pathogen_EmW_Chr_01_2510473_2510666	0	0	0	0	0	0
708	pathogen_EmW_Chr_01_2336547_2336740	0	0	0	0	0	0
709	pathogen_EmW_Chr_01_2266741_2266936	0	0	4.62587e-07	4.0207e-07	0	1.33652e-07
710	pathogen_EmW_Chr_01_2204843_2205033	0	0	6.60838e-08	2.68047e-07	6.37232e-08	6.68261e-08
711	pathogen_EmW_Chr_01_2199203_2199412	0	0	0	0	6.37232e-08	6.68261e-08
712	pathogen_EmW_Chr_01_2197117_2197309	0	0	0	0	2.54893e-07	3.34131e-07
713	pathogen_EmW_Chr_01_2191857_2192060	0	0	0	0	0	0
714	pathogen_EmW_Chr_01_2104170_2104329	0	0	0	0	0	0
715	pathogen_EmW_Chr_01_2103281_2103436	0	0	0	0	0	0
716	pathogen_EmW_Chr_01_2102984_2103135	0	0	0	0	0	0
717	pathogen_EmW_Chr_01_1675866_1676063	0	0	0	0	0	0
718	pathogen_EmW_Chr_01_1657518_1657714	0	0	0	0	1.27446e-07	0
719	pathogen_EmW_Chr_01_1656727_1656923	0	0	0	0	0	0
720	pathogen_EmW_Chr_01_1438143_1438267	0	0	0	0	0	0
721	pathogen_EmW_Chr_01_1358027_1358221	0	1.48543e-06	3.30419e-07	2.01035e-07	5.73509e-07	5.34609e-07
722	pathogen_EmW_Chr_01_1357236_1357432	0	0	1.32168e-07	1.34023e-07	1.27446e-07	6.68261e-08
723	pathogen_EmW_Chr_01_1231822_1231988	0	0	0	0	0	0
724	pathogen_EmW_Chr_01_1209624_1209825	0	0	0	0	0	0
725	pathogen_EmW_Chr_01_834072_834134	0	0	0	0	0	0
726	pathogen_EmW_Chr_01_681262_681447	0	0	0	0	0	0
727	pathogen_EmW_Chr_01_634182_634352	0	0	0	0	6.37232e-08	0
728	pathogen_EmW_Chr_01_585211_585286	0	0	0	0	0	0
729	pathogen_EmW_Chr_01_487642_487832	0	0	0	0	6.37232e-08	6.68261e-08
730	pathogen_EmW_Chr_01_487359_487436	0	0	0	0	6.37232e-08	0
731	pathogen_EmW_Chr_01_407798_407970	0	0	0	0	0	0
732	pathogen_EmW_Chr_01_351813_351904	0	0	6.60838e-08	2.01035e-07	1.27446e-07	0
733	pathogen_EmW_Chr_01_274941_275129	0	0	6.60838e-08	6.70117e-08	6.37232e-08	0
734	pathogen_EmW_Chr_01_258440_258614	0	0	0	6.70117e-08	0	2.00478e-07
735	pathogen_EmW_Chr_01_133382_133466	0	0	6.60838e-08	0	6.37232e-08	0
736	pathogen_EmW_Chr_01_110424_110620	0	0	0	0	2.54893e-07	1.33652e-07
737	pathogen_EmW_Chr_01_108093_108291	0	0	0	1.34023e-07	1.27446e-07	6.68261e-08
738	pathogen_EmW_Chr_01_107388_107517	0	7.42715e-07	0	1.34023e-07	6.37232e-08	0
739	pathogen_EmW_Chr_01_106689_106877	0	0	6.60838e-08	1.34023e-07	0	0
740	pathogen_EmW_Chr_01_90247_90442	0	0	0	0	0	0
741	pathogen_EmW_Chr_02_17418546_17418743	0	0	0	0	0	0
742	pathogen_EmW_Chr_02_17372975_17373123	0	0	0	0	0	0
743	pathogen_EmW_Chr_02_17323850_17324006	0	0	0	0	0	0
744	pathogen_EmW_Chr_02_17298668_17298865	0	0	0	0	0	0
745	pathogen_EmW_Chr_02_17146037_17146115	0	0	0	0	0	0
746	pathogen_EmW_Chr_02_17129675_17129753	0	0	0	0	0	0
747	pathogen_EmW_Chr_02_17106723_17106923	0	7.42715e-07	2.64335e-07	2.01035e-07	3.18616e-07	1.33652e-07
748	pathogen_EmW_Chr_02_17045047_17045243	0	0	0	0	0	0
749	pathogen_EmW_Chr_02_17007629_17007701	0	0	0	0	0	0
750	pathogen_EmW_Chr_02_17007317_17007467	0	0	0	0	0	0
751	pathogen_EmW_Chr_02_16959863_16959957	0	0	0	0	0	0
752	pathogen_EmW_Chr_02_16585607_16585786	0	0	0	0	6.37232e-08	0
753	pathogen_EmW_Chr_02_16437328_16437512	0	0	0	0	0	1.33652e-07
754	pathogen_EmW_Chr_02_16211709_16211899	0	0	0	6.70117e-08	0	0
755	pathogen_EmW_Chr_02_16211454_16211555	0	0	0	6.70117e-08	0	0
756	pathogen_EmW_Chr_02_16104069_16104220	0	0	0	0	0	0
757	pathogen_EmW_Chr_02_16103283_16103479	0	0	0	0	0	0
758	pathogen_EmW_Chr_02_16076920_16077094	0	0	0	6.70117e-08	0	0
759	pathogen_EmW_Chr_02_16042965_16043046	0	0	1.32168e-07	2.68047e-07	6.37232e-08	0
760	pathogen_EmW_Chr_02_16033350_16033509	0	0	0	0	0	0
761	pathogen_EmW_Chr_02_16005083_16005163	0	0	1.98252e-07	0	0	0
762	pathogen_EmW_Chr_02_15943548_15943684	0	0	5.68321e-06	5.09289e-06	5.73509e-07	1.40335e-06
763	pathogen_EmW_Chr_02_15832061_15832167	0	0	0	0	0	0
764	pathogen_EmW_Chr_02_15766657_15766838	0	0	0	0	0	0
765	pathogen_EmW_Chr_02_15704746_15704951	0	0	0	0	0	0
766	pathogen_EmW_Chr_02_15703991_15704189	0	0	0	0	0	0
767	pathogen_EmW_Chr_02_15689376_15689573	0	0	0	0	0	0
768	pathogen_EmW_Chr_02_15688624_15688805	0	0	0	0	0	0
769	pathogen_EmW_Chr_02_15678457_15678649	0	0	0	6.70117e-08	5.09786e-07	6.68261e-08
770	pathogen_EmW_Chr_02_15504776_15504941	0	0	0	0	0	0
771	pathogen_EmW_Chr_02_15359022_15359196	0	0	0	0	0	0
772	pathogen_EmW_Chr_02_15318549_15318748	0	0	0	0	6.37232e-08	0
773	pathogen_EmW_Chr_02_15044483_15044677	0	0	0	0	1.27446e-07	6.68261e-08
774	pathogen_EmW_Chr_02_14923390_14923570	0	0	0	0	0	0
775	pathogen_EmW_Chr_02_14922735_14922912	0	0	0	0	0	0
776	pathogen_EmW_Chr_02_14896990_14897057	0	0	3.96503e-07	1.07219e-06	6.37232e-07	1.00239e-06
777	pathogen_EmW_Chr_02_14816703_14816897	0	0	0	0	0	0
778	pathogen_EmW_Chr_02_14568802_14568994	0	0	0	0	1.9117e-07	0
779	pathogen_EmW_Chr_02_14552862_14553058	0	0	0	0	0	0
780	pathogen_EmW_Chr_02_14087100_14087247	0	0	0	6.70117e-08	2.54893e-07	0
781	pathogen_EmW_Chr_02_14086459_14086651	0	0	0	6.70117e-08	4.46063e-07	6.68261e-08
782	pathogen_EmW_Chr_02_14085012_14085206	0	0	0	0	6.37232e-08	6.68261e-08
783	pathogen_EmW_Chr_02_14018840_14019037	0	0	0	0	0	6.68261e-08
784	pathogen_EmW_Chr_02_14018066_14018282	0	0	1.32168e-07	1.34023e-07	6.37232e-08	0
785	pathogen_EmW_Chr_02_13861093_13861258	0	0	5.28671e-07	6.03105e-07	2.42148e-06	1.80431e-06
786	pathogen_EmW_Chr_02_13736306_13736530	0	0	0	0	0	4.00957e-07
787	pathogen_EmW_Chr_02_13375646_13375838	0	0	6.60838e-08	0	1.9117e-07	6.68261e-08
788	pathogen_EmW_Chr_02_13373922_13374129	0	0	0	0	0	0
789	pathogen_EmW_Chr_02_13310206_13310401	0	0	1.98252e-07	1.34023e-07	3.18616e-07	4.67783e-07
790	pathogen_EmW_Chr_02_13309316_13309486	0	3.71357e-07	0	6.70117e-08	1.27446e-07	1.33652e-07
791	pathogen_EmW_Chr_02_13276091_13276287	0	0	0	0	6.37232e-08	6.68261e-08
792	pathogen_EmW_Chr_02_13260735_13260900	0	0	0	6.70117e-08	0	0
793	pathogen_EmW_Chr_02_13192376_13192495	0	0	0	6.70117e-08	6.37232e-08	0
794	pathogen_EmW_Chr_02_13192171_13192274	0	0	1.32168e-07	2.01035e-07	1.9117e-07	0
795	pathogen_EmW_Chr_02_12859291_12859485	0	0	0	0	0	0
796	pathogen_EmW_Chr_02_12768815_12769008	0	0	0	0	0	0
797	pathogen_EmW_Chr_02_12754001_12754145	0	0	0	0	0	0
798	pathogen_EmW_Chr_02_12667667_12667861	0	0	0	0	0	0
799	pathogen_EmW_Chr_02_12485111_12485307	0	0	1.32168e-07	6.70117e-08	1.14702e-06	8.6874e-07
800	pathogen_EmW_Chr_02_12462468_12462549	0	0	0	0	0	0
801	pathogen_EmW_Chr_02_12434801_12434997	0	0	6.60838e-08	0	2.54893e-07	0
802	pathogen_EmW_Chr_02_12356011_12356184	0	0	0	0	1.27446e-07	0
803	pathogen_EmW_Chr_02_12111371_12111566	0	0	0	6.70117e-08	6.37232e-08	0
804	pathogen_EmW_Chr_02_12055949_12056132	0	0	0	0	0	0
805	pathogen_EmW_Chr_02_11751017_11751205	0	0	0	0	6.37232e-08	3.34131e-07
806	pathogen_EmW_Chr_02_11750422_11750522	0	0	6.60838e-08	6.70117e-08	1.9117e-07	1.33652e-07
807	pathogen_EmW_Chr_02_11731939_11732129	0	0	0	0	0	0
808	pathogen_EmW_Chr_02_11620719_11620790	0	0	0	0	0	0
809	pathogen_EmW_Chr_02_11519804_11519998	0	0	0	0	6.37232e-08	0
810	pathogen_EmW_Chr_02_11289536_11289739	0	0	0	0	6.37232e-08	0
811	pathogen_EmW_Chr_02_11250161_11250350	0	0	0	0	0	0
812	pathogen_EmW_Chr_02_11249246_11249431	0	0	0	0	0	0
813	pathogen_EmW_Chr_02_11235287_11235473	0	0	1.32168e-07	6.70117e-08	6.37232e-08	0
814	pathogen_EmW_Chr_02_11226517_11226702	0	0	6.60838e-08	0	0	0
815	pathogen_EmW_Chr_02_11072495_11072690	0	0	0	0	0	0
816	pathogen_EmW_Chr_02_10939799_10939990	0	0	0	0	0	0
817	pathogen_EmW_Chr_02_10786102_10786200	0	0	0	6.70117e-08	0	0
818	pathogen_EmW_Chr_02_10778865_10779058	0	0	0	0	0	0
819	pathogen_EmW_Chr_02_10756701_10756799	0	0	0	0	0	0
820	pathogen_EmW_Chr_02_10727758_10727856	0	0	0	0	0	0
821	pathogen_EmW_Chr_02_10720521_10720714	0	0	0	0	0	0
822	pathogen_EmW_Chr_02_10680680_10680872	0	0	3.96503e-07	4.0207e-07	1.01957e-06	1.537e-06
823	pathogen_EmW_Chr_02_10536647_10536833	0	0	3.96503e-07	4.69082e-07	7.64679e-07	2.00478e-07
824	pathogen_EmW_Chr_02_10524155_10524347	0	0	0	0	0	0
825	pathogen_EmW_Chr_02_10497189_10497280	0	0	6.60838e-08	0	0	6.68261e-08
826	pathogen_EmW_Chr_02_10451301_10451496	0	0	0	0	0	0
827	pathogen_EmW_Chr_02_10408410_10408580	0	0	0	6.70117e-08	0	6.68261e-08
828	pathogen_EmW_Chr_02_10272569_10272763	0	0	0	0	0	0
829	pathogen_EmW_Chr_02_10272143_10272333	0	0	0	6.70117e-08	1.9117e-07	0
830	pathogen_EmW_Chr_02_10214189_10214324	0	0	0	0	6.37232e-08	6.68261e-08
831	pathogen_EmW_Chr_02_10213671_10213799	0	0	0	0	0	0
832	pathogen_EmW_Chr_02_10131385_10131571	0	0	0	0	0	0
833	pathogen_EmW_Chr_02_9988923_9989103	0	0	0	0	0	0
834	pathogen_EmW_Chr_02_9824562_9824758	0	0	6.60838e-08	6.70117e-08	0	0
835	pathogen_EmW_Chr_02_9823598_9823782	0	0	0	2.01035e-07	6.37232e-08	0
836	pathogen_EmW_Chr_02_9796008_9796190	0	0	0	0	0	6.68261e-08
837	pathogen_EmW_Chr_02_9699810_9699997	0	0	0	6.70117e-08	0	6.68261e-08
838	pathogen_EmW_Chr_02_9576014_9576108	0	0	0	0	0	0
839	pathogen_EmW_Chr_02_9553383_9553563	0	0	1.98252e-07	1.34023e-07	3.18616e-07	4.67783e-07
840	pathogen_EmW_Chr_02_9342759_9342932	0	0	0	0	1.27446e-07	0
841	pathogen_EmW_Chr_02_9158762_9158843	0	0	0	0	0	0
842	pathogen_EmW_Chr_02_9158496_9158643	0	0	0	0	0	0
843	pathogen_EmW_Chr_02_9120627_9120707	0	0	9.25174e-07	1.1392e-06	1.27446e-06	1.47017e-06
844	pathogen_EmW_Chr_02_8802750_8802945	0	0	0	0	0	0
845	pathogen_EmW_Chr_02_8659905_8660101	0	0	0	0	0	0
846	pathogen_EmW_Chr_02_8656549_8656745	0	7.42715e-07	6.60838e-08	6.70117e-08	0	0
847	pathogen_EmW_Chr_02_8621320_8621516	0	0	3.30419e-07	6.70117e-08	0	3.34131e-07
848	pathogen_EmW_Chr_02_8530868_8530973	0	0	0	0	0	6.68261e-08
849	pathogen_EmW_Chr_02_8490961_8491156	0	0	0	0	0	6.68261e-08
850	pathogen_EmW_Chr_02_8444731_8444926	0	0	0	0	6.37232e-08	0
851	pathogen_EmW_Chr_02_8371626_8371827	0	0	0	0	0	0
852	pathogen_EmW_Chr_02_8246756_8246944	0	0	3.30419e-07	7.37128e-07	7.00956e-07	2.00478e-07
853	pathogen_EmW_Chr_02_8165545_8165734	0	0	0	0	0	0
854	pathogen_EmW_Chr_02_8164335_8164531	0	0	0	0	0	0
855	pathogen_EmW_Chr_02_8099521_8099715	0	0	0	0	0	0
856	pathogen_EmW_Chr_02_8052942_8053140	0	0	0	0	1.27446e-07	6.68261e-08
857	pathogen_EmW_Chr_02_8003459_8003649	0	0	0	0	6.37232e-08	6.68261e-08
858	pathogen_EmW_Chr_02_7935591_7935784	0	0	0	0	6.37232e-08	0
859	pathogen_EmW_Chr_02_7868605_7868793	0	0	6.60838e-08	1.34023e-07	0	6.68261e-08
860	pathogen_EmW_Chr_02_7816417_7816616	0	0	6.60838e-08	6.70117e-08	0	0
861	pathogen_EmW_Chr_02_7764792_7764995	0	0	0	0	6.37232e-08	1.33652e-07
862	pathogen_EmW_Chr_02_7715541_7715668	0	0	0	0	0	0
863	pathogen_EmW_Chr_02_7714971_7715151	0	0	0	0	1.27446e-07	0
864	pathogen_EmW_Chr_02_7714107_7714271	0	0	0	0	0	0
865	pathogen_EmW_Chr_02_7608627_7608688	0	0	6.60838e-08	2.01035e-07	6.37232e-08	1.33652e-07
866	pathogen_EmW_Chr_02_7546717_7546897	0	0	0	0	1.27446e-07	0
867	pathogen_EmW_Chr_02_7525399_7525586	0	0	6.60838e-08	0	0	0
868	pathogen_EmW_Chr_02_7494704_7494901	0	0	0	0	6.37232e-08	0
869	pathogen_EmW_Chr_02_7481929_7482064	0	0	1.98252e-07	1.34023e-07	5.73509e-07	6.68261e-08
870	pathogen_EmW_Chr_02_7428067_7428264	0	0	1.32168e-07	6.70117e-08	2.54893e-07	5.34609e-07
871	pathogen_EmW_Chr_02_7393240_7393426	0	3.71357e-07	0	0	0	0
872	pathogen_EmW_Chr_02_7259343_7259531	0	0	1.98252e-07	6.70117e-08	0	0
873	pathogen_EmW_Chr_02_7206979_7207174	0	0	1.91643e-06	6.70117e-07	1.27446e-07	8.01914e-07
874	pathogen_EmW_Chr_02_7182743_7182930	0	0	0	3.35058e-07	3.18616e-07	2.67305e-07
875	pathogen_EmW_Chr_02_7084838_7084912	0	0	0	0	0	0
876	pathogen_EmW_Chr_02_7022196_7022385	0	0	0	0	0	0
877	pathogen_EmW_Chr_02_7021294_7021483	0	0	8.5909e-07	7.37128e-07	5.73509e-07	3.34131e-07
878	pathogen_EmW_Chr_02_6671935_6672093	0	0	0	0	0	0
879	pathogen_EmW_Chr_02_6627179_6627371	0	0	0	0	0	0
880	pathogen_EmW_Chr_02_6580848_6581030	0	0	0	6.70117e-08	0	0
881	pathogen_EmW_Chr_02_6466708_6466906	0	0	0	0	0	0
882	pathogen_EmW_Chr_02_6466073_6466274	0	0	0	0	6.37232e-08	6.68261e-08
883	pathogen_EmW_Chr_02_6419977_6420178	0	0	0	0	0	0
884	pathogen_EmW_Chr_02_6282240_6282311	0	0	6.60838e-08	0	6.37232e-08	0
885	pathogen_EmW_Chr_02_6135742_6135925	0	0	0	0	0	6.68261e-08
886	pathogen_EmW_Chr_02_6054588_6054772	0	0	0	6.70117e-08	0	0
887	pathogen_EmW_Chr_02_6053712_6053880	0	0	0	0	0	0
888	pathogen_EmW_Chr_02_5716161_5716303	0	0	6.60838e-08	2.01035e-07	0	2.67305e-07
889	pathogen_EmW_Chr_02_5682258_5682443	0	0	0	6.70117e-08	0	0
890	pathogen_EmW_Chr_02_5495825_5496008	0	0	1.32168e-07	1.07219e-06	9.55849e-07	2.67305e-07
891	pathogen_EmW_Chr_02_5370294_5370492	0	0	1.98252e-07	0	0	0
892	pathogen_EmW_Chr_02_5174995_5175184	0	0	6.60838e-08	1.34023e-07	6.37232e-08	0
893	pathogen_EmW_Chr_02_5125819_5126005	0	0	2.64335e-07	2.68047e-07	1.27446e-07	6.68261e-08
894	pathogen_EmW_Chr_02_5100869_5101058	0	0	0	0	0	0
895	pathogen_EmW_Chr_02_4970284_4970466	0	0	0	0	0	0
896	pathogen_EmW_Chr_02_4963269_4963436	0	0	0	0	6.37232e-08	0
897	pathogen_EmW_Chr_02_4948983_4949172	0	0	0	0	0	0
898	pathogen_EmW_Chr_02_4941828_4941926	0	0	0	0	0	0
899	pathogen_EmW_Chr_02_4836530_4836719	0	0	0	6.70117e-08	6.37232e-08	0
900	pathogen_EmW_Chr_02_4835633_4835821	0	0	0	0	6.37232e-08	6.68261e-08
901	pathogen_EmW_Chr_02_4407095_4407300	0	0	0	0	0	0
902	pathogen_EmW_Chr_02_4406368_4406512	0	0	0	0	0	0
903	pathogen_EmW_Chr_02_4350890_4351078	0	0	6.60838e-08	1.34023e-07	1.27446e-07	0
904	pathogen_EmW_Chr_02_4227424_4227611	0	0	0	2.68047e-07	6.37232e-08	0
905	pathogen_EmW_Chr_02_4215148_4215328	0	0	6.60838e-08	1.34023e-07	6.37232e-08	1.33652e-07
906	pathogen_EmW_Chr_02_4154017_4154211	0	0	0	0	0	0
907	pathogen_EmW_Chr_02_4136372_4136571	0	0	1.32168e-07	2.68047e-07	0	0
908	pathogen_EmW_Chr_02_4069081_4069263	0	0	0	0	0	0
909	pathogen_EmW_Chr_02_3930052_3930227	0	0	0	0	0	0
910	pathogen_EmW_Chr_02_3845043_3845239	0	0	0	0	0	0
911	pathogen_EmW_Chr_02_3804244_3804313	0	0	0	0	1.27446e-07	0
912	pathogen_EmW_Chr_02_3591297_3591488	0	0	0	0	0	0
913	pathogen_EmW_Chr_02_3590596_3590758	0	0	0	0	0	0
914	pathogen_EmW_Chr_02_3583486_3583629	0	0	0	0	0	0
915	pathogen_EmW_Chr_02_3464585_3464780	0	0	0	6.70117e-08	0	1.33652e-07
916	pathogen_EmW_Chr_02_3385165_3385360	0	0	0	1.34023e-07	6.37232e-08	6.68261e-08
917	pathogen_EmW_Chr_02_3272464_3272549	0	0	0	6.70117e-08	0	0
918	pathogen_EmW_Chr_02_3262562_3262734	0	0	0	0	0	0
919	pathogen_EmW_Chr_02_3257500_3257586	0	0	0	0	0	0
920	pathogen_EmW_Chr_02_3254158_3254332	0	0	0	0	6.37232e-08	0
921	pathogen_EmW_Chr_02_3241873_3242068	0	0	0	0	0	0
922	pathogen_EmW_Chr_02_3241094_3241279	0	0	0	0	1.27446e-07	0
923	pathogen_EmW_Chr_02_3095836_3096021	0	0	0	0	0	0
924	pathogen_EmW_Chr_02_2764458_2764545	0	0	0	0	0	0
925	pathogen_EmW_Chr_02_2764071_2764266	0	0	0	0	0	0
926	pathogen_EmW_Chr_02_2726116_2726310	0	0	0	0	0	0
927	pathogen_EmW_Chr_02_2679305_2679490	0	0	0	0	0	0
928	pathogen_EmW_Chr_02_2657622_2657816	0	0	0	0	0	0
929	pathogen_EmW_Chr_02_2393103_2393284	0	0	0	0	0	0
930	pathogen_EmW_Chr_02_2360675_2360757	0	0	6.60838e-08	6.70117e-08	0	1.33652e-07
931	pathogen_EmW_Chr_02_2279607_2279787	0	0	0	0	0	0
932	pathogen_EmW_Chr_02_1757927_1758090	0	0	6.60838e-08	6.70117e-08	2.54893e-07	6.68261e-08
933	pathogen_EmW_Chr_02_1743849_1744007	0	0	0	0	0	0
934	pathogen_EmW_Chr_02_1577697_1577891	0	0	0	0	0	0
935	pathogen_EmW_Chr_02_1437442_1437623	0	0	0	0	0	0
936	pathogen_EmW_Chr_02_1436452_1436637	0	0	0	0	6.37232e-08	0
937	pathogen_EmW_Chr_02_1293922_1294116	0	0	1.05734e-06	1.00518e-06	6.37232e-08	2.00478e-07
938	pathogen_EmW_Chr_02_1182255_1182439	0	0	0	0	0	0
939	pathogen_EmW_Chr_02_1082365_1082475	0	0	0	0	0	0
940	pathogen_EmW_Chr_02_831037_831228	0	0	6.60838e-08	0	1.27446e-07	6.68261e-08
941	pathogen_EmW_Chr_02_830247_830442	0	7.42715e-07	0	0	0	1.33652e-07
942	pathogen_EmW_Chr_02_755453_755630	0	0	0	1.34023e-07	0	0
943	pathogen_EmW_Chr_02_681382_681575	0	0	6.60838e-08	0	0	0
944	pathogen_EmW_Chr_02_551487_551645	0	0	0	0	6.37232e-08	0
945	pathogen_EmW_Chr_02_427025_427191	0	0	0	0	0	0
946	pathogen_EmW_Chr_02_406174_406245	0	0	0	6.70117e-08	0	0
947	pathogen_EmW_Chr_02_393366_393562	0	0	0	0	2.54893e-07	0
948	pathogen_EmW_Chr_02_308907_308998	0	0	0	0	1.27446e-07	6.68261e-08
949	pathogen_EmW_Chr_02_307977_308170	0	0	3.96503e-07	3.35058e-07	1.46563e-06	4.00957e-07
950	pathogen_EmW_Chr_02_294565_294751	0	0	6.60838e-08	0	0	0
951	pathogen_EmW_Chr_02_293562_293756	0	0	0	0	1.9117e-07	6.68261e-08
952	pathogen_EmW_Chr_02_292770_292966	0	0	0	0	6.37232e-08	0
953	pathogen_EmW_Chr_02_281209_281402	0	7.42715e-07	0	0	0	0
954	pathogen_EmW_Chr_02_247951_248144	0	0	6.60838e-08	0	0	0
955	pathogen_EmW_Chr_02_174256_174339	0	0	0	0	0	0
956	pathogen_EmW_Chr_02_103023_103217	0	0	6.60838e-08	6.70117e-08	1.27446e-07	0
957	pathogen_EmW_Chr_03_14356379_14356564	0	0	0	0	0	0
958	pathogen_EmW_Chr_03_14351857_14352053	0	0	0	0	0	0
959	pathogen_EmW_Chr_03_14323819_14324019	0	0	8.5909e-07	1.00518e-06	3.18616e-07	4.67783e-07
960	pathogen_EmW_Chr_03_14281545_14281727	0	0	0	6.70117e-08	0	0
961	pathogen_EmW_Chr_03_14254909_14255104	0	0	0	0	0	0
962	pathogen_EmW_Chr_03_14191086_14191279	0	0	6.60838e-08	1.34023e-07	0	0
963	pathogen_EmW_Chr_03_14095753_14095947	0	0	0	0	0	0
964	pathogen_EmW_Chr_03_14089161_14089347	0	0	0	0	0	0
965	pathogen_EmW_Chr_03_13870930_13871114	0	0	0	6.70117e-08	0	0
966	pathogen_EmW_Chr_03_13869708_13869895	0	0	0	0	6.37232e-08	0
967	pathogen_EmW_Chr_03_13859982_13860177	0	0	0	0	1.27446e-07	0
968	pathogen_EmW_Chr_03_13859204_13859404	0	0	6.60838e-08	6.70117e-08	0	6.68261e-08
969	pathogen_EmW_Chr_03_13797935_13798126	0	0	6.60838e-08	0	6.37232e-08	0
970	pathogen_EmW_Chr_03_13689548_13689743	0	0	0	2.01035e-07	1.9117e-07	1.33652e-07
971	pathogen_EmW_Chr_03_13610154_13610353	0	7.42715e-07	0	0	0	0
972	pathogen_EmW_Chr_03_13593292_13593487	0	0	0	0	0	0
973	pathogen_EmW_Chr_03_13542037_13542234	0	0	0	0	0	6.68261e-08
974	pathogen_EmW_Chr_03_13541247_13541445	0	0	0	2.01035e-07	6.37232e-08	1.33652e-07
975	pathogen_EmW_Chr_03_13493985_13494163	0	0	0	2.01035e-07	0	0
976	pathogen_EmW_Chr_03_13484037_13484231	0	0	6.60838e-08	6.70117e-08	1.9117e-07	0
977	pathogen_EmW_Chr_03_13263950_13264085	0	0	0	0	0	0
978	pathogen_EmW_Chr_03_13260192_13260261	0	0	0	0	0	0
979	pathogen_EmW_Chr_03_13247274_13247466	0	0	3.96503e-07	4.0207e-07	3.12244e-06	4.67783e-07
980	pathogen_EmW_Chr_03_13137864_13138061	0	0	3.30419e-07	1.34023e-07	1.27446e-07	3.34131e-07
981	pathogen_EmW_Chr_03_13105611_13105805	0	0	6.60838e-08	6.70117e-08	6.37232e-08	0
982	pathogen_EmW_Chr_03_13058833_13059035	0	0	6.60838e-08	2.01035e-07	6.37232e-07	4.00957e-07
983	pathogen_EmW_Chr_03_13034423_13034617	0	0	0	0	6.37232e-08	0
984	pathogen_EmW_Chr_03_12847657_12847848	0	0	0	6.70117e-08	6.37232e-07	4.00957e-07
985	pathogen_EmW_Chr_03_12840245_12840448	0	0	0	0	6.37232e-08	6.68261e-08
986	pathogen_EmW_Chr_03_12272595_12272769	0	0	0	0	0	0
987	pathogen_EmW_Chr_03_12271024_12271221	0	0	0	0	0	0
988	pathogen_EmW_Chr_03_12262833_12263022	0	0	0	0	0	0
989	pathogen_EmW_Chr_03_12252925_12253116	0	0	0	0	0	0
990	pathogen_EmW_Chr_03_12163464_12163651	0	0	0	0	1.9117e-07	0
991	pathogen_EmW_Chr_03_12103395_12103592	0	0	0	0	0	0
992	pathogen_EmW_Chr_03_11982930_11983027	0	0	6.60838e-08	0	0	6.68261e-08
993	pathogen_EmW_Chr_03_11978413_11978610	0	7.42715e-07	1.05734e-06	9.38163e-07	2.99499e-06	1.40335e-06
994	pathogen_EmW_Chr_03_11918610_11918785	0	0	0	0	0	0
995	pathogen_EmW_Chr_03_11866201_11866387	0	0	0	0	0	0
996	pathogen_EmW_Chr_03_11777699_11777896	0	0	0	0	0	0
997	pathogen_EmW_Chr_03_11776608_11776806	0	0	0	0	0	0
998	pathogen_EmW_Chr_03_11775848_11776041	0	0	0	0	0	0
999	pathogen_EmW_Chr_03_11714028_11714222	0	0	0	6.70117e-08	0	0
1000	pathogen_EmW_Chr_03_11250216_11250297	0	0	0	0	0	0
1001	pathogen_EmW_Chr_03_11088607_11088806	0	0	1.32168e-07	3.35058e-07	9.55849e-07	0
1002	pathogen_EmW_Chr_03_11078607_11078807	0	0	0	0	6.37232e-08	0
1003	pathogen_EmW_Chr_03_11077638_11077795	0	0	0	0	0	0
1004	pathogen_EmW_Chr_03_10833405_10833588	0	0	0	0	0	0
1005	pathogen_EmW_Chr_03_10695820_10695890	0	0	0	0	0	0
1006	pathogen_EmW_Chr_03_10662823_10662907	0	0	0	0	0	0
1007	pathogen_EmW_Chr_03_10662035_10662140	0	0	6.60838e-08	0	0	0
1008	pathogen_EmW_Chr_03_10465522_10465725	0	0	0	0	0	0
1009	pathogen_EmW_Chr_03_10465168_10465362	0	0	0	0	0	0
1010	pathogen_EmW_Chr_03_10043880_10044051	0	0	0	0	0	0
1011	pathogen_EmW_Chr_03_9827771_9827967	0	0	0	0	0	6.68261e-08
1012	pathogen_EmW_Chr_03_9817927_9818125	0	0	6.60838e-07	6.70117e-07	0	0
1013	pathogen_EmW_Chr_03_9786265_9786446	0	0	0	0	0	0
1014	pathogen_EmW_Chr_03_9611393_9611585	0	0	0	0	0	0
1015	pathogen_EmW_Chr_03_9442683_9442869	0	0	6.60838e-08	0	3.18616e-07	1.33652e-07
1016	pathogen_EmW_Chr_03_9441786_9441971	0	0	0	6.70117e-08	1.27446e-07	1.33652e-07
1017	pathogen_EmW_Chr_03_9191003_9191179	0	0	0	0	1.27446e-07	1.33652e-07
1018	pathogen_EmW_Chr_03_9146003_9146109	0	0	6.60838e-08	0	0	0
1019	pathogen_EmW_Chr_03_9136348_9136545	0	0	6.60838e-08	2.68047e-07	1.27446e-07	0
1020	pathogen_EmW_Chr_03_9048006_9048183	0	0	6.60838e-08	0	0	1.33652e-07
1021	pathogen_EmW_Chr_03_8946653_8946823	0	0	0	0	0	0
1022	pathogen_EmW_Chr_03_8906306_8906496	0	0	0	0	0	0
1023	pathogen_EmW_Chr_03_8904826_8905048	0	0	6.60838e-08	0	1.27446e-07	0
1024	pathogen_EmW_Chr_03_8769840_8770024	0	7.42715e-07	3.96503e-07	3.35058e-07	0	6.01435e-07
1025	pathogen_EmW_Chr_03_8483314_8483509	0	0	0	0	1.27446e-07	0
1026	pathogen_EmW_Chr_03_8446269_8446340	0	0	0	1.34023e-07	6.37232e-08	0
1027	pathogen_EmW_Chr_03_8135143_8135311	0	0	6.60838e-08	2.01035e-07	2.54893e-07	1.33652e-07
1028	pathogen_EmW_Chr_03_8122867_8123102	0	0	0	0	0	0
1029	pathogen_EmW_Chr_03_8106514_8106707	0	0	0	0	6.37232e-08	6.68261e-08
1030	pathogen_EmW_Chr_03_8101576_8101773	0	0	0	0	0	0
1031	pathogen_EmW_Chr_03_8083190_8083381	0	0	0	0	0	0
1032	pathogen_EmW_Chr_03_7991435_7991624	0	0	0	0	1.27446e-07	0
1033	pathogen_EmW_Chr_03_7981430_7981626	0	0	6.60838e-08	6.70117e-08	0	0
1034	pathogen_EmW_Chr_03_7836158_7836350	0	0	6.60838e-08	1.34023e-07	6.37232e-08	0
1035	pathogen_EmW_Chr_03_7747889_7748077	0	0	0	1.34023e-07	4.46063e-07	0
1036	pathogen_EmW_Chr_03_7676684_7676873	0	0	0	6.70117e-08	0	6.68261e-08
1037	pathogen_EmW_Chr_03_7665312_7665508	0	0	0	0	0	1.33652e-07
1038	pathogen_EmW_Chr_03_7623740_7623835	0	0	0	0	0	0
1039	pathogen_EmW_Chr_03_7483561_7483758	0	0	0	0	0	0
1040	pathogen_EmW_Chr_03_7350850_7351046	0	0	0	0	0	0
1041	pathogen_EmW_Chr_03_7331333_7331525	0	0	0	3.35058e-07	1.27446e-07	0
1042	pathogen_EmW_Chr_03_7328766_7328840	0	0	0	2.68047e-07	1.27446e-07	6.68261e-08
1043	pathogen_EmW_Chr_03_7200821_7201030	0	0	6.60838e-08	0	0	0
1044	pathogen_EmW_Chr_03_7187949_7188131	0	0	0	6.70117e-08	0	0
1045	pathogen_EmW_Chr_03_7000414_7000608	0	0	0	0	0	0
1046	pathogen_EmW_Chr_03_7000059_7000224	0	0	0	0	0	0
1047	pathogen_EmW_Chr_03_6929559_6929625	0	0	6.60838e-08	0	0	0
1048	pathogen_EmW_Chr_03_6859165_6859352	0	0	6.60838e-08	0	0	0
1049	pathogen_EmW_Chr_03_6421773_6421967	0	0	6.60838e-08	6.70117e-08	1.9117e-07	3.34131e-07
1050	pathogen_EmW_Chr_03_6296713_6296905	0	0	0	0	6.37232e-08	0
1051	pathogen_EmW_Chr_03_6223855_6224049	0	0	0	0	2.54893e-07	1.33652e-07
1052	pathogen_EmW_Chr_03_6216021_6216210	0	0	0	0	0	0
1053	pathogen_EmW_Chr_03_6080362_6080536	0	0	0	0	0	0
1054	pathogen_EmW_Chr_03_6002644_6002842	0	0	0	6.70117e-08	6.37232e-08	0
1055	pathogen_EmW_Chr_03_6002127_6002361	0	0	0	0	0	0
1056	pathogen_EmW_Chr_03_5918928_5919006	0	0	0	0	6.37232e-08	0
1057	pathogen_EmW_Chr_03_5918359_5918554	0	0	8.5909e-07	4.0207e-07	1.33819e-06	4.00957e-07
1058	pathogen_EmW_Chr_03_5917604_5917798	0	0	8.5909e-07	8.0414e-07	1.46563e-06	9.35566e-07
1059	pathogen_EmW_Chr_03_5896586_5896790	0	0	2.64335e-07	5.36093e-07	1.9117e-07	2.67305e-07
1060	pathogen_EmW_Chr_03_5867405_5867600	0	0	0	0	0	0
1061	pathogen_EmW_Chr_03_5771435_5771628	0	0	0	0	6.37232e-08	0
1062	pathogen_EmW_Chr_03_5529518_5529712	0	0	0	0	0	0
1063	pathogen_EmW_Chr_03_5528588_5528783	0	0	0	0	0	6.68261e-08
1064	pathogen_EmW_Chr_03_5527932_5528126	0	0	0	0	0	0
1065	pathogen_EmW_Chr_03_5521730_5521807	0	0	0	0	0	0
1066	pathogen_EmW_Chr_03_5506941_5507135	0	0	0	0	0	0
1067	pathogen_EmW_Chr_03_5474704_5474897	0	0	1.32168e-07	0	0	0
1068	pathogen_EmW_Chr_03_5250789_5250929	0	0	0	0	0	0
1069	pathogen_EmW_Chr_03_5250460_5250657	0	0	1.32168e-07	6.70117e-08	3.18616e-07	6.68261e-08
1070	pathogen_EmW_Chr_03_5238835_5238950	0	0	0	0	0	0
1071	pathogen_EmW_Chr_03_5195751_5195946	0	7.42715e-07	5.74929e-06	7.57232e-06	2.16659e-06	1.47017e-06
1072	pathogen_EmW_Chr_03_5149751_5149940	0	0	3.30419e-07	2.68047e-07	0	5.34609e-07
1073	pathogen_EmW_Chr_03_5147077_5147268	0	0	0	0	6.37232e-08	0
1074	pathogen_EmW_Chr_03_5129412_5129607	0	0	0	0	0	0
1075	pathogen_EmW_Chr_03_5119166_5119360	0	0	1.32168e-07	6.70117e-08	0	6.68261e-08
1076	pathogen_EmW_Chr_03_5118366_5118556	0	0	0	0	0	6.68261e-08
1077	pathogen_EmW_Chr_03_5041453_5041651	0	0	6.60838e-08	0	6.37232e-08	0
1078	pathogen_EmW_Chr_03_5000773_5000959	0	0	0	0	0	0
1079	pathogen_EmW_Chr_03_4998264_4998470	0	0	6.60838e-08	6.70117e-08	0	0
1080	pathogen_EmW_Chr_03_4948996_4949071	0	0	0	0	1.27446e-07	0
1081	pathogen_EmW_Chr_03_4793108_4793174	0	0	3.96503e-07	2.68047e-07	7.00956e-07	5.34609e-07
1082	pathogen_EmW_Chr_03_4750417_4750607	0	0	0	0	0	0
1083	pathogen_EmW_Chr_03_4717136_4717331	0	0	0	0	6.37232e-08	0
1084	pathogen_EmW_Chr_03_4659180_4659364	0	0	0	0	0	0
1085	pathogen_EmW_Chr_03_4648127_4648319	0	0	0	0	0	2.00478e-07
1086	pathogen_EmW_Chr_03_4600721_4600893	0	0	0	0	0	0
1087	pathogen_EmW_Chr_03_4391146_4391339	0	0	0	0	6.37232e-08	0
1088	pathogen_EmW_Chr_03_4337353_4337439	0	0	0	0	1.27446e-07	0
1089	pathogen_EmW_Chr_03_4049447_4049645	0	0	2.64335e-07	1.34023e-07	1.9117e-07	6.68261e-08
1090	pathogen_EmW_Chr_03_4044272_4044468	0	0	1.98252e-07	6.03105e-07	1.01957e-06	2.00478e-07
1091	pathogen_EmW_Chr_03_3969596_3969782	0	0	0	0	0	0
1092	pathogen_EmW_Chr_03_3888045_3888237	0	0	0	0	0	0
1093	pathogen_EmW_Chr_03_3852956_3853150	0	0	0	6.70117e-08	1.9117e-07	6.68261e-08
1094	pathogen_EmW_Chr_03_3814377_3814559	0	0	0	6.70117e-08	0	0
1095	pathogen_EmW_Chr_03_3731599_3731794	0	0	0	0	0	0
1096	pathogen_EmW_Chr_03_3700068_3700262	0	0	0	0	0	0
1097	pathogen_EmW_Chr_03_3662890_3663085	0	0	0	0	0	0
1098	pathogen_EmW_Chr_03_3422723_3422901	0	0	0	2.01035e-07	6.37232e-08	0
1099	pathogen_EmW_Chr_03_3359595_3359771	0	0	0	0	0	0
1100	pathogen_EmW_Chr_03_3294404_3294597	0	3.71357e-07	1.32168e-07	0	6.37232e-08	2.67305e-07
1101	pathogen_EmW_Chr_03_3263947_3264019	0	0	0	0	0	0
1102	pathogen_EmW_Chr_03_3263653_3263825	0	0	0	0	0	0
1103	pathogen_EmW_Chr_03_3202424_3202606	0	7.42715e-07	3.96503e-07	8.0414e-07	6.37232e-07	6.01435e-07
1104	pathogen_EmW_Chr_03_2854072_2854259	0	0	6.60838e-08	0	1.9117e-07	1.33652e-07
1105	pathogen_EmW_Chr_03_2835102_2835297	0	0	6.60838e-08	6.70117e-08	6.37232e-08	0
1106	pathogen_EmW_Chr_03_2832371_2832477	0	0	0	0	6.37232e-08	0
1107	pathogen_EmW_Chr_03_2765252_2765453	0	0	0	0	0	0
1108	pathogen_EmW_Chr_03_2586918_2587113	0	0	0	6.70117e-08	0	0
1109	pathogen_EmW_Chr_03_2453429_2453623	0	0	6.60838e-08	0	0	0
1110	pathogen_EmW_Chr_03_2400069_2400247	0	0	0	0	0	0
1111	pathogen_EmW_Chr_03_2399533_2399724	0	0	0	0	0	0
1112	pathogen_EmW_Chr_03_2365847_2366030	0	0	0	0	0	0
1113	pathogen_EmW_Chr_03_2244446_2244640	0	0	0	0	6.37232e-08	0
1114	pathogen_EmW_Chr_03_2243422_2243616	0	0	0	0	0	0
1115	pathogen_EmW_Chr_03_2202364_2202549	0	0	0	0	0	0
1116	pathogen_EmW_Chr_03_2018528_2018627	0	0	0	6.70117e-08	2.54893e-07	1.33652e-07
1117	pathogen_EmW_Chr_03_1770999_1771195	0	0	0	0	0	1.33652e-07
1118	pathogen_EmW_Chr_03_1768782_1768980	0	0	0	0	0	0
1119	pathogen_EmW_Chr_03_1644686_1644874	0	0	2.64335e-07	0	1.9117e-07	0
1120	pathogen_EmW_Chr_03_1602984_1603180	0	0	0	0	0	0
1121	pathogen_EmW_Chr_03_1581228_1581316	0	0	0	0	3.12244e-06	1.00239e-06
1122	pathogen_EmW_Chr_03_1094498_1094699	0	0	6.60838e-08	2.01035e-07	0	4.67783e-07
1123	pathogen_EmW_Chr_03_853310_853391	0	0	0	0	0	0
1124	pathogen_EmW_Chr_03_852423_852525	0	0	0	0	0	0
1125	pathogen_EmW_Chr_03_294158_294330	0	0	0	0	0	0
1126	pathogen_EmW_Chr_03_292871_292963	0	0	0	0	0	0
1127	pathogen_EmW_Chr_03_292505_292705	0	0	0	0	0	0
1128	pathogen_EmW_Chr_03_271210_271411	0	0	0	0	0	0
1129	pathogen_EmW_Chr_03_267155_267354	0	0	0	0	0	0
1130	pathogen_EmW_Chr_03_263463_263542	0	0	0	0	0	0
1131	pathogen_EmW_Chr_03_212165_212369	0	0	0	0	0	0
1132	pathogen_EmW_Chr_03_90652_90836	0	0	9.71432e-06	1.28662e-05	4.71552e-06	9.62296e-06
1133	pathogen_EmW_Chr_03_49468_49651	0	0	0	2.01035e-07	1.27446e-07	2.67305e-07
1134	pathogen_EmW_Chr_03_7056_7249	0	0	3.96503e-07	6.70117e-07	1.27446e-07	5.34609e-07
1135	pathogen_EmW_Chr_04_13720353_13720497	0	0	0	6.70117e-08	0	1.33652e-07
1136	pathogen_EmW_Chr_04_13549090_13549286	0	0	0	0	0	0
1137	pathogen_EmW_Chr_04_13474764_13474945	0	0	0	0	0	0
1138	pathogen_EmW_Chr_04_13340489_13340684	0	0	4.62587e-07	5.36093e-07	1.97542e-06	4.67783e-07
1139	pathogen_EmW_Chr_04_13315868_13315944	0	0	0	2.68047e-07	6.37232e-08	2.00478e-07
1140	pathogen_EmW_Chr_04_13288697_13288801	0	0	0	0	6.37232e-08	6.68261e-08
1141	pathogen_EmW_Chr_04_13233006_13233199	0	0	0	0	0	0
1142	pathogen_EmW_Chr_04_13168262_13168457	0	0	0	0	0	0
1143	pathogen_EmW_Chr_04_13108364_13108553	0	0	0	0	0	0
1144	pathogen_EmW_Chr_04_13042650_13042846	0	0	0	0	5.73509e-07	0
1145	pathogen_EmW_Chr_04_13042143_13042222	0	0	0	0	0	0
1146	pathogen_EmW_Chr_04_13024589_13024775	0	0	0	1.34023e-07	0	0
1147	pathogen_EmW_Chr_04_12851409_12851606	0	0	0	0	0	0
1148	pathogen_EmW_Chr_04_12801426_12801615	0	0	6.60838e-08	2.68047e-07	2.54893e-07	3.34131e-07
1149	pathogen_EmW_Chr_04_12792460_12792653	0	0	0	1.34023e-07	1.9117e-07	2.67305e-07
1150	pathogen_EmW_Chr_04_12777807_12777881	0	0	0	0	0	0
1151	pathogen_EmW_Chr_04_12738074_12738206	0	0	0	0	0	0
1152	pathogen_EmW_Chr_04_12696195_12696392	0	0	0	0	6.37232e-08	0
1153	pathogen_EmW_Chr_04_12653973_12654170	0	0	6.60838e-08	0	0	0
1154	pathogen_EmW_Chr_04_12489032_12489216	0	7.42715e-07	0	0	0	0
1155	pathogen_EmW_Chr_04_12407146_12407338	0	0	3.96503e-07	1.20621e-06	2.54893e-07	2.67305e-07
1156	pathogen_EmW_Chr_04_12284197_12284386	0	0	1.32168e-07	0	0	0
1157	pathogen_EmW_Chr_04_12252399_12252559	0	0	0	0	0	0
1158	pathogen_EmW_Chr_04_12225287_12225479	0	0	0	6.70117e-08	2.54893e-07	1.33652e-07
1159	pathogen_EmW_Chr_04_12216942_12217128	0	0	0	0	0	0
1160	pathogen_EmW_Chr_04_12175390_12175576	0	0	0	0	1.27446e-07	6.68261e-08
1161	pathogen_EmW_Chr_04_12155627_12155705	0	0	0	0	0	0
1162	pathogen_EmW_Chr_04_12120162_12120347	0	0	6.60838e-07	6.70117e-07	1.14702e-06	5.34609e-07
1163	pathogen_EmW_Chr_04_12112170_12112273	0	0	1.32168e-07	6.03105e-07	1.9117e-07	1.33652e-07
1164	pathogen_EmW_Chr_04_12110018_12110216	0	0	3.30419e-07	4.69082e-07	1.27446e-07	5.34609e-07
1165	pathogen_EmW_Chr_04_12063604_12063682	0	0	0	0	0	0
1166	pathogen_EmW_Chr_04_11728031_11728144	0	0	1.12343e-06	7.37128e-07	1.14702e-06	4.00957e-07
1167	pathogen_EmW_Chr_04_11713326_11713522	0	0	0	0	2.54893e-07	2.67305e-07
1168	pathogen_EmW_Chr_04_11414762_11414958	0	0	0	0	0	0
1169	pathogen_EmW_Chr_04_11405988_11406182	0	0	0	0	1.27446e-07	2.67305e-07
1170	pathogen_EmW_Chr_04_11220798_11220986	0	0	1.05734e-06	1.80932e-06	2.54893e-07	6.68261e-08
1171	pathogen_EmW_Chr_04_11196052_11196230	0	0	0	0	1.27446e-07	0
1172	pathogen_EmW_Chr_04_11045747_11045941	0	0	4.62587e-07	2.68047e-07	0	1.33652e-07
1173	pathogen_EmW_Chr_04_10921337_10921472	0	0	0	0	0	0
1174	pathogen_EmW_Chr_04_10874411_10874486	0	0	0	0	0	0
1175	pathogen_EmW_Chr_04_10613250_10613440	0	0	0	0	0	0
1176	pathogen_EmW_Chr_04_10350189_10350374	0	0	0	0	6.37232e-08	0
1177	pathogen_EmW_Chr_04_10155092_10155277	0	0	0	0	0	0
1178	pathogen_EmW_Chr_04_10154229_10154417	0	0	0	0	0	0
1179	pathogen_EmW_Chr_04_9759867_9760059	0	0	0	6.70117e-08	6.37232e-08	0
1180	pathogen_EmW_Chr_04_9588245_9588411	0	0	0	0	0	0
1181	pathogen_EmW_Chr_04_9569131_9569313	0	0	9.91258e-07	2.47943e-06	6.37232e-07	1.87113e-06
1182	pathogen_EmW_Chr_04_9539952_9540032	0	0	0	0	0	0
1183	pathogen_EmW_Chr_04_9527032_9527224	0	0	1.32168e-07	4.69082e-07	2.54893e-07	0
1184	pathogen_EmW_Chr_04_9467923_9468114	0	0	0	0	0	0
1185	pathogen_EmW_Chr_04_9165620_9165813	0	0	0	0	0	0
1186	pathogen_EmW_Chr_04_9065875_9066071	0	0	0	0	0	0
1187	pathogen_EmW_Chr_04_9048982_9049175	0	0	0	6.70117e-08	1.27446e-07	0
1188	pathogen_EmW_Chr_04_9011857_9012052	0	7.42715e-07	6.60838e-08	0	3.18616e-07	2.00478e-07
1189	pathogen_EmW_Chr_04_9010581_9010773	0	0	0	0	0	0
1190	pathogen_EmW_Chr_04_9010029_9010227	0	0	0	0	0	0
1191	pathogen_EmW_Chr_04_8917870_8918063	0	0	0	0	0	0
1192	pathogen_EmW_Chr_04_8708149_8708329	0	0	0	0	0	6.68261e-08
1193	pathogen_EmW_Chr_04_8512191_8512382	0	0	0	0	0	0
1194	pathogen_EmW_Chr_04_8512006_8512077	0	0	0	0	0	0
1195	pathogen_EmW_Chr_04_8501242_8501405	0	0	0	0	1.27446e-07	6.68261e-08
1196	pathogen_EmW_Chr_04_8447118_8447268	0	0	0	0	0	0
1197	pathogen_EmW_Chr_04_8363208_8363384	0	0	0	0	1.27446e-07	0
1198	pathogen_EmW_Chr_04_8326865_8327036	0	0	0	0	0	0
1199	pathogen_EmW_Chr_04_8309308_8309486	0	0	0	0	0	0
1200	pathogen_EmW_Chr_04_8243394_8243595	0	0	1.98252e-07	2.01035e-07	3.18616e-07	2.00478e-07
1201	pathogen_EmW_Chr_04_8242617_8242812	0	0	2.64335e-07	7.37128e-07	9.55849e-07	4.00957e-07
1202	pathogen_EmW_Chr_04_8179329_8179523	0	0	0	0	0	0
1203	pathogen_EmW_Chr_04_8049381_8049577	0	0	0	0	0	0
1204	pathogen_EmW_Chr_04_8043534_8043737	0	0	0	6.70117e-08	6.37232e-08	0
1205	pathogen_EmW_Chr_04_8019425_8019599	0	0	7.26922e-07	3.35058e-07	1.14702e-06	7.35087e-07
1206	pathogen_EmW_Chr_04_8018529_8018715	0	0	7.26922e-07	2.01035e-07	7.00956e-07	0
1207	pathogen_EmW_Chr_04_7817002_7817196	0	0	0	0	0	0
1208	pathogen_EmW_Chr_04_7800814_7800896	0	0	1.32168e-07	2.01035e-07	1.27446e-07	4.67783e-07
1209	pathogen_EmW_Chr_04_7750703_7750900	0	0	6.60838e-08	0	1.01957e-06	6.68261e-08
1210	pathogen_EmW_Chr_04_7666137_7666328	0	0	0	0	0	0
1211	pathogen_EmW_Chr_04_7661574_7661755	0	0	1.32168e-07	1.00518e-06	2.54893e-07	3.34131e-07
1212	pathogen_EmW_Chr_04_7535635_7535783	0	0	0	0	0	0
1213	pathogen_EmW_Chr_04_7515082_7515274	0	0	0	0	0	0
1214	pathogen_EmW_Chr_04_7508944_7509132	0	0	0	0	1.27446e-07	4.00957e-07
1215	pathogen_EmW_Chr_04_7433719_7433909	0	0	6.60838e-08	6.70117e-08	1.9117e-07	3.34131e-07
1216	pathogen_EmW_Chr_04_7296140_7296351	0	0	3.30419e-07	6.70117e-08	5.09786e-07	6.68261e-08
1217	pathogen_EmW_Chr_04_7202686_7202880	0	0	0	0	0	0
1218	pathogen_EmW_Chr_04_7130092_7130285	0	0	0	0	1.27446e-07	0
1219	pathogen_EmW_Chr_04_7078980_7079175	0	0	1.32168e-07	0	0	0
1220	pathogen_EmW_Chr_04_6974842_6975040	0	0	0	0	0	0
1221	pathogen_EmW_Chr_04_6843248_6843318	0	0	0	0	0	0
1222	pathogen_EmW_Chr_04_6809804_6809874	0	0	6.60838e-08	2.01035e-07	2.54893e-07	3.34131e-07
1223	pathogen_EmW_Chr_04_6619045_6619211	0	0	0	0	0	0
1224	pathogen_EmW_Chr_04_6618107_6618297	0	0	6.60838e-08	0	0	0
1225	pathogen_EmW_Chr_04_6586456_6586643	0	0	0	0	0	0
1226	pathogen_EmW_Chr_04_6585949_6586090	0	0	0	0	0	0
1227	pathogen_EmW_Chr_04_6516865_6517050	0	0	0	6.70117e-08	0	0
1228	pathogen_EmW_Chr_04_6421726_6421921	0	0	0	0	0	0
1229	pathogen_EmW_Chr_04_6396076_6396260	0	0	0	0	0	0
1230	pathogen_EmW_Chr_04_6307869_6308060	0	0	0	0	0	0
1231	pathogen_EmW_Chr_04_6067802_6067857	0	0	0	0	6.37232e-08	1.33652e-07
1232	pathogen_EmW_Chr_04_6038652_6038838	0	0	0	0	0	0
1233	pathogen_EmW_Chr_04_6037821_6038003	0	0	0	0	6.37232e-08	0
1234	pathogen_EmW_Chr_04_5973582_5973750	0	0	0	0	0	0
1235	pathogen_EmW_Chr_04_5943873_5944070	0	0	1.32168e-07	2.68047e-07	1.27446e-07	6.01435e-07
1236	pathogen_EmW_Chr_04_5854388_5854575	0	0	0	0	0	6.68261e-08
1237	pathogen_EmW_Chr_04_5682451_5682643	0	0	0	6.70117e-08	3.18616e-07	2.00478e-07
1238	pathogen_EmW_Chr_04_5681706_5681901	0	0	0	0	1.27446e-07	2.67305e-07
1239	pathogen_EmW_Chr_04_5435561_5435754	0	0	0	0	0	0
1240	pathogen_EmW_Chr_04_5348795_5348860	0	0	0	0	0	0
1241	pathogen_EmW_Chr_04_5289486_5289630	0	0	1.32168e-07	6.70117e-08	2.54893e-07	6.68261e-08
1242	pathogen_EmW_Chr_04_5230467_5230662	0	3.71357e-07	1.32168e-07	0	1.27446e-07	2.00478e-07
1243	pathogen_EmW_Chr_04_5208403_5208581	0	0	6.60838e-08	4.0207e-07	7.64679e-07	2.67305e-07
1244	pathogen_EmW_Chr_04_5147898_5148097	0	0	0	0	0	0
1245	pathogen_EmW_Chr_04_5146565_5146730	0	0	0	0	0	0
1246	pathogen_EmW_Chr_04_5099180_5099279	0	0	3.30419e-07	0	0	0
1247	pathogen_EmW_Chr_04_4960126_4960329	0	0	0	2.68047e-07	1.27446e-07	0
1248	pathogen_EmW_Chr_04_4876801_4876996	0	0	6.60838e-08	2.68047e-07	1.27446e-07	1.33652e-07
1249	pathogen_EmW_Chr_04_4836212_4836408	0	0	0	0	0	0
1250	pathogen_EmW_Chr_04_4835419_4835614	0	0	0	0	0	0
1251	pathogen_EmW_Chr_04_4774600_4774803	0	0	0	0	0	0
1252	pathogen_EmW_Chr_04_4770918_4771102	0	0	0	0	0	0
1253	pathogen_EmW_Chr_04_4717124_4717300	0	0	1.32168e-07	6.70117e-08	5.73509e-07	2.67305e-07
1254	pathogen_EmW_Chr_04_4599851_4600041	0	0	0	0	0	0
1255	pathogen_EmW_Chr_04_4580156_4580349	0	0	0	6.70117e-08	0	0
1256	pathogen_EmW_Chr_04_4578603_4578785	0	0	0	0	0	0
1257	pathogen_EmW_Chr_04_4535188_4535315	0	0	0	0	0	0
1258	pathogen_EmW_Chr_04_4433396_4433582	0	0	0	0	0	6.68261e-08
1259	pathogen_EmW_Chr_04_4432781_4432976	0	0	0	0	0	0
1260	pathogen_EmW_Chr_04_4408763_4408949	0	0	1.32168e-07	0	0	0
1261	pathogen_EmW_Chr_04_4263443_4263627	0	0	0	0	0	0
1262	pathogen_EmW_Chr_04_4195128_4195314	0	0	0	1.34023e-07	6.37232e-08	0
1263	pathogen_EmW_Chr_04_4020256_4020435	0	0	0	0	0	0
1264	pathogen_EmW_Chr_04_3957245_3957424	0	0	2.51119e-06	3.28357e-06	7.64679e-07	1.80431e-06
1265	pathogen_EmW_Chr_04_3883620_3883804	0	7.42715e-07	0	6.70117e-08	1.9117e-07	0
1266	pathogen_EmW_Chr_04_3668546_3668628	0	0	0	0	0	0
1267	pathogen_EmW_Chr_04_3437176_3437257	0	0	6.60838e-08	0	1.27446e-07	0
1268	pathogen_EmW_Chr_04_3240139_3240228	0	0	0	0	0	0
1269	pathogen_EmW_Chr_04_3081747_3081914	0	0	0	0	0	0
1270	pathogen_EmW_Chr_04_3002756_3002949	0	0	0	0	0	0
1271	pathogen_EmW_Chr_04_3001966_3002160	0	0	0	0	0	0
1272	pathogen_EmW_Chr_04_3001012_3001094	0	0	0	0	6.37232e-08	0
1273	pathogen_EmW_Chr_04_2915828_2915899	0	0	0	0	0	0
1274	pathogen_EmW_Chr_04_2915542_2915705	0	0	0	0	0	0
1275	pathogen_EmW_Chr_04_2877833_2878021	0	3.71357e-07	0	0	0	0
1276	pathogen_EmW_Chr_04_2816441_2816619	0	0	0	0	0	0
1277	pathogen_EmW_Chr_04_2242913_2243107	0	0	0	6.70117e-08	0	1.33652e-07
1278	pathogen_EmW_Chr_04_2013629_2013828	0	0	0	0	0	0
1279	pathogen_EmW_Chr_04_1828310_1828500	0	0	0	0	0	0
1280	pathogen_EmW_Chr_04_1827498_1827665	0	0	0	0	0	0
1281	pathogen_EmW_Chr_04_1308606_1308816	0	0	5.94755e-07	9.38163e-07	1.9117e-07	0
1282	pathogen_EmW_Chr_04_1251589_1251751	0	0	0	0	0	0
1283	pathogen_EmW_Chr_04_1237209_1237269	0	0	0	6.70117e-08	3.82339e-07	6.68261e-08
1284	pathogen_EmW_Chr_04_1018743_1018938	0	0	0	0	0	0
1285	pathogen_EmW_Chr_04_789300_789499	0	0	0	0	6.37232e-08	0
1286	pathogen_EmW_Chr_04_733547_733737	0	0	0	0	1.9117e-07	0
1287	pathogen_EmW_Chr_04_655964_656151	0	7.42715e-07	2.64335e-07	1.07219e-06	6.37232e-08	1.33652e-07
1288	pathogen_EmW_Chr_05_11718765_11718960	0	0	0	0	0	0
1289	pathogen_EmW_Chr_05_11650014_11650200	0	0	0	0	0	0
1290	pathogen_EmW_Chr_05_11437699_11437894	0	0	0	0	6.37232e-08	0
1291	pathogen_EmW_Chr_05_11412343_11412538	0	0	0	0	0	6.68261e-08
1292	pathogen_EmW_Chr_05_11368967_11369157	0	0	0	0	0	0
1293	pathogen_EmW_Chr_05_11367329_11367518	0	0	0	0	0	0
1294	pathogen_EmW_Chr_05_11270871_11270954	0	0	6.60838e-08	1.34023e-07	0	6.68261e-08
1295	pathogen_EmW_Chr_05_11269803_11270000	0	0	0	0	0	0
1296	pathogen_EmW_Chr_05_11171941_11172127	0	0	9.25174e-07	1.00518e-06	6.37232e-08	0
1297	pathogen_EmW_Chr_05_10900521_10900716	0	0	0	6.70117e-08	5.09786e-07	2.00478e-07
1298	pathogen_EmW_Chr_05_10876464_10876561	0	0	0	0	0	0
1299	pathogen_EmW_Chr_05_10797180_10797376	0	0	0	0	0	0
1300	pathogen_EmW_Chr_05_10708245_10708441	0	0	2.18077e-06	2.47943e-06	1.59308e-06	1.13604e-06
1301	pathogen_EmW_Chr_05_10694269_10694466	0	0	4.62587e-07	5.36093e-07	3.18616e-07	6.68261e-08
1302	pathogen_EmW_Chr_05_10669874_10670043	0	0	1.32168e-07	2.68047e-07	1.27446e-07	0
1303	pathogen_EmW_Chr_05_10640324_10640516	0	0	0	0	0	0
1304	pathogen_EmW_Chr_05_10633639_10633832	0	0	6.60838e-07	9.38163e-07	3.82339e-07	4.67783e-07
1305	pathogen_EmW_Chr_05_10625212_10625288	0	0	0	0	0	0
1306	pathogen_EmW_Chr_05_10620321_10620484	0	0	3.96503e-07	2.01035e-07	6.37232e-08	0
1307	pathogen_EmW_Chr_05_10616464_10616658	0	0	6.60838e-08	6.70117e-08	0	0
1308	pathogen_EmW_Chr_05_10615713_10615909	0	0	0	0	0	0
1309	pathogen_EmW_Chr_05_10604137_10604212	0	0	1.98252e-07	1.34023e-07	1.27446e-07	0
1310	pathogen_EmW_Chr_05_10593003_10593197	0	0	0	0	0	0
1311	pathogen_EmW_Chr_05_10592252_10592448	0	0	0	0	6.37232e-08	0
1312	pathogen_EmW_Chr_05_10353527_10353719	0	0	0	0	0	0
1313	pathogen_EmW_Chr_05_10294980_10295170	0	0	0	0	0	0
1314	pathogen_EmW_Chr_05_10277115_10277305	0	0	1.32168e-07	1.34023e-07	3.82339e-07	6.68261e-08
1315	pathogen_EmW_Chr_05_10182739_10182882	0	0	0	0	0	0
1316	pathogen_EmW_Chr_05_10126310_10126505	0	0	0	0	0	0
1317	pathogen_EmW_Chr_05_10095273_10095462	0	3.71357e-07	3.30419e-07	1.07219e-06	5.09786e-07	0
1318	pathogen_EmW_Chr_05_9851129_9851203	0	0	0	1.34023e-07	0	0
1319	pathogen_EmW_Chr_05_9672281_9672360	0	0	0	0	0	0
1320	pathogen_EmW_Chr_05_9422008_9422214	0	0	0	0	0	0
1321	pathogen_EmW_Chr_05_9318920_9319117	0	0	0	1.34023e-07	0	0
1322	pathogen_EmW_Chr_05_9316986_9317183	0	0	0	0	0	0
1323	pathogen_EmW_Chr_05_9260100_9260297	0	0	6.60838e-08	0	6.37232e-08	0
1324	pathogen_EmW_Chr_05_9224702_9224891	0	0	4.62587e-07	6.70117e-07	3.18616e-07	0
1325	pathogen_EmW_Chr_05_9180543_9180736	0	0	1.32168e-07	1.34023e-07	0	1.33652e-07
1326	pathogen_EmW_Chr_05_9023262_9023432	0	0	0	0	6.37232e-08	0
1327	pathogen_EmW_Chr_05_9022687_9022881	0	0	0	0	1.9117e-07	0
1328	pathogen_EmW_Chr_05_9003632_9003825	0	0	0	0	3.18616e-07	2.67305e-07
1329	pathogen_EmW_Chr_05_8978989_8979186	0	0	0	0	0	0
1330	pathogen_EmW_Chr_05_8978189_8978384	0	0	0	0	0	0
1331	pathogen_EmW_Chr_05_8969994_8970179	0	0	0	0	0	0
1332	pathogen_EmW_Chr_05_8969180_8969375	0	0	0	0	0	0
1333	pathogen_EmW_Chr_05_8954526_8954576	0	0	0	0	0	0
1334	pathogen_EmW_Chr_05_8954005_8954055	0	0	0	0	0	0
1335	pathogen_EmW_Chr_05_8932091_8932276	0	0	9.91258e-07	5.36093e-07	0	0
1336	pathogen_EmW_Chr_05_8921949_8922146	0	0	0	0	6.37232e-08	0
1337	pathogen_EmW_Chr_05_8921148_8921333	0	0	0	0	0	0
1338	pathogen_EmW_Chr_05_8882439_8882635	0	0	6.60838e-08	9.38163e-07	4.46063e-07	4.67783e-07
1339	pathogen_EmW_Chr_05_8730881_8730971	0	0	0	0	0	0
1340	pathogen_EmW_Chr_05_8476418_8476615	0	0	0	6.70117e-08	6.37232e-08	0
1341	pathogen_EmW_Chr_05_8209574_8209673	0	0	3.30419e-07	5.36093e-07	9.55849e-07	1.537e-06
1342	pathogen_EmW_Chr_05_7860000_7860195	0	0	0	0	0	0
1343	pathogen_EmW_Chr_05_7749614_7749681	0	0	0	0	0	0
1344	pathogen_EmW_Chr_05_7733466_7733652	0	0	0	0	0	0
1345	pathogen_EmW_Chr_05_7635759_7635841	0	0	0	0	0	0
1346	pathogen_EmW_Chr_05_7582624_7582816	0	0	0	6.70117e-08	0	0
1347	pathogen_EmW_Chr_05_7452912_7452983	0	0	1.32168e-07	6.70117e-08	0	0
1348	pathogen_EmW_Chr_05_7015747_7015941	0	0	0	2.68047e-07	1.27446e-07	2.67305e-07
1349	pathogen_EmW_Chr_05_6454932_6455129	0	0	0	0	0	0
1350	pathogen_EmW_Chr_05_6454197_6454338	0	0	0	0	0	0
1351	pathogen_EmW_Chr_05_6418272_6418347	0	0	0	3.35058e-07	0	0
1352	pathogen_EmW_Chr_05_6363590_6363786	0	0	0	0	1.9117e-07	2.67305e-07
1353	pathogen_EmW_Chr_05_6208538_6208733	0	0	0	1.34023e-07	0	6.68261e-08
1354	pathogen_EmW_Chr_05_6103906_6104101	0	0	0	6.70117e-08	0	6.68261e-08
1355	pathogen_EmW_Chr_05_6100914_6101104	0	0	0	0	0	0
1356	pathogen_EmW_Chr_05_6080986_6081185	0	0	0	0	0	6.68261e-08
1357	pathogen_EmW_Chr_05_6048567_6048742	0	0	0	0	6.37232e-08	0
1358	pathogen_EmW_Chr_05_6042641_6042832	0	0	0	0	0	0
1359	pathogen_EmW_Chr_05_6041750_6041930	0	0	0	0	0	0
1360	pathogen_EmW_Chr_05_5961123_5961310	0	0	1.12343e-06	8.0414e-07	7.64679e-07	4.67783e-07
1361	pathogen_EmW_Chr_05_5919420_5919587	0	0	0	0	0	0
1362	pathogen_EmW_Chr_05_5804867_5805059	0	0	2.64335e-07	2.01035e-07	5.09786e-07	1.33652e-07
1363	pathogen_EmW_Chr_05_5784056_5784241	0	0	0	0	1.27446e-07	6.68261e-08
1364	pathogen_EmW_Chr_05_5766113_5766311	0	0	0	0	0	0
1365	pathogen_EmW_Chr_05_5590390_5590585	0	0	0	0	0	0
1366	pathogen_EmW_Chr_05_5589736_5589899	0	0	0	0	0	0
1367	pathogen_EmW_Chr_05_5463138_5463372	0	0	6.60838e-08	6.70117e-08	6.37232e-08	6.68261e-07
1368	pathogen_EmW_Chr_05_5397850_5398046	0	0	0	0	6.37232e-08	0
1369	pathogen_EmW_Chr_05_5313655_5313846	0	0	0	0	0	0
1370	pathogen_EmW_Chr_05_4902890_4903082	0	0	6.60838e-08	4.69082e-07	8.92125e-07	1.06922e-06
1371	pathogen_EmW_Chr_05_4879848_4880045	0	0	2.64335e-07	6.70117e-08	2.54893e-07	6.68261e-08
1372	pathogen_EmW_Chr_05_4829912_4830109	0	0	0	2.01035e-07	0	0
1373	pathogen_EmW_Chr_05_4796484_4796682	0	0	4.62587e-07	2.01035e-07	3.18616e-07	1.80431e-06
1374	pathogen_EmW_Chr_05_4738079_4738266	0	0	0	0	0	0
1375	pathogen_EmW_Chr_05_4631688_4631876	0	7.42715e-07	9.25174e-07	1.07219e-06	8.92125e-07	9.35566e-07
1376	pathogen_EmW_Chr_05_4614212_4614376	0	0	6.60838e-08	3.35058e-07	0	6.68261e-08
1377	pathogen_EmW_Chr_05_4573387_4573583	0	0	0	0	0	0
1378	pathogen_EmW_Chr_05_4449214_4449396	0	0	0	6.70117e-08	1.27446e-07	0
1379	pathogen_EmW_Chr_05_4424059_4424252	0	0	0	0	0	0
1380	pathogen_EmW_Chr_05_4267495_4267680	0	0	0	0	0	0
1381	pathogen_EmW_Chr_05_4267215_4267343	0	0	0	0	6.37232e-08	6.68261e-08
1382	pathogen_EmW_Chr_05_4266453_4266641	0	0	6.60838e-08	0	1.9117e-07	6.68261e-08
1383	pathogen_EmW_Chr_05_4192560_4192751	0	0	0	0	0	0
1384	pathogen_EmW_Chr_05_4094792_4094959	0	0	0	0	1.9117e-07	1.33652e-07
1385	pathogen_EmW_Chr_05_4093888_4094097	0	0	0	0	3.82339e-07	2.67305e-07
1386	pathogen_EmW_Chr_05_3974409_3974583	0	0	0	0	0	0
1387	pathogen_EmW_Chr_05_3948624_3948810	0	0	0	2.01035e-07	0	6.68261e-08
1388	pathogen_EmW_Chr_05_3947862_3947938	0	0	0	6.70117e-08	6.37232e-08	2.00478e-07
1389	pathogen_EmW_Chr_05_3590983_3591175	0	0	0	0	6.37232e-08	0
1390	pathogen_EmW_Chr_05_3590157_3590350	0	0	0	0	0	0
1391	pathogen_EmW_Chr_05_3589610_3589788	0	0	0	0	0	0
1392	pathogen_EmW_Chr_05_3548182_3548378	0	0	0	0	6.37232e-08	0
1393	pathogen_EmW_Chr_05_3383022_3383211	0	3.71357e-07	0	0	0	0
1394	pathogen_EmW_Chr_05_3244786_3244978	0	0	0	3.35058e-07	1.27446e-07	6.68261e-08
1395	pathogen_EmW_Chr_05_3164574_3164742	0	0	1.32168e-07	6.70117e-08	0	0
1396	pathogen_EmW_Chr_05_3164232_3164420	0	0	1.58601e-06	2.41242e-06	1.27446e-06	8.01914e-07
1397	pathogen_EmW_Chr_05_2929267_2929401	0	0	0	0	0	0
1398	pathogen_EmW_Chr_05_2928493_2928687	0	0	6.60838e-08	0	0	0
1399	pathogen_EmW_Chr_05_2842605_2842786	0	0	0	0	0	0
1400	pathogen_EmW_Chr_05_2763289_2763458	0	0	0	0	6.37232e-08	0
1401	pathogen_EmW_Chr_05_2761890_2762082	0	0	0	0	0	0
1402	pathogen_EmW_Chr_05_2553800_2553996	0	0	0	0	0	0
1403	pathogen_EmW_Chr_05_2512931_2513127	0	0	6.60838e-08	6.70117e-08	0	0
1404	pathogen_EmW_Chr_05_2214554_2214750	0	0	6.60838e-08	1.34023e-07	2.54893e-07	6.68261e-08
1405	pathogen_EmW_Chr_05_2085322_2085518	0	0	0	0	0	0
1406	pathogen_EmW_Chr_05_2026507_2026692	0	0	0	0	6.37232e-08	0
1407	pathogen_EmW_Chr_05_1989408_1989602	0	0	0	6.70117e-08	0	0
1408	pathogen_EmW_Chr_05_1962676_1962871	0	0	0	0	6.37232e-08	0
1409	pathogen_EmW_Chr_05_1762111_1762308	0	0	0	6.70117e-08	1.9117e-07	6.01435e-07
1410	pathogen_EmW_Chr_05_1752134_1752329	0	0	0	0	0	0
1411	pathogen_EmW_Chr_05_1738326_1738521	0	0	0	2.01035e-07	9.55849e-07	0
1412	pathogen_EmW_Chr_05_1719586_1719788	0	0	0	0	0	0
1413	pathogen_EmW_Chr_05_1565422_1565614	0	0	0	0	0	0
1414	pathogen_EmW_Chr_05_1550863_1551058	0	0	0	0	0	2.00478e-07
1415	pathogen_EmW_Chr_05_1519423_1519581	0	0	6.60838e-08	2.01035e-07	0	0
1416	pathogen_EmW_Chr_05_1487121_1487313	0	0	0	0	0	0
1417	pathogen_EmW_Chr_05_1465594_1465786	0	0	0	0	0	0
1418	pathogen_EmW_Chr_05_1301882_1302008	0	0	6.60838e-08	0	0	0
1419	pathogen_EmW_Chr_05_998762_998848	0	0	0	0	0	0
1420	pathogen_EmW_Chr_05_997831_998024	0	0	0	0	0	0
1421	pathogen_EmW_Chr_05_957240_957436	0	0	0	0	0	0
1422	pathogen_EmW_Chr_05_826932_827126	0	0	0	1.34023e-07	6.37232e-08	2.00478e-07
1423	pathogen_EmW_Chr_05_803005_803118	0	0	6.60838e-08	0	0	0
1424	pathogen_EmW_Chr_05_604881_605074	0	0	0	0	0	0
1425	pathogen_EmW_Chr_05_421536_421736	0	0	0	0	0	0
1426	pathogen_EmW_Chr_05_324043_324235	0	0	0	6.70117e-08	6.37232e-08	0
1427	pathogen_EmW_Chr_05_211230_211327	0	0	0	0	0	0
1428	pathogen_EmW_Chr_06_7184558_7184754	0	0	1.25559e-06	2.81449e-06	6.37232e-07	2.00478e-07
1429	pathogen_EmW_Chr_06_7171225_7171418	0	0	0	0	0	0
1430	pathogen_EmW_Chr_06_7140241_7140435	0	0	0	0	0	0
1431	pathogen_EmW_Chr_06_6971850_6972040	0	0	0	0	0	0
1432	pathogen_EmW_Chr_06_6847339_6847531	0	0	0	0	0	0
1433	pathogen_EmW_Chr_06_6823919_6824113	0	0	0	0	0	0
1434	pathogen_EmW_Chr_06_6469716_6469924	0	0	0	0	0	0
1435	pathogen_EmW_Chr_06_6410029_6410223	0	0	0	0	0	0
1436	pathogen_EmW_Chr_06_6356358_6356481	0	0	0	0	0	0
1437	pathogen_EmW_Chr_06_6279451_6279644	0	0	0	0	0	0
1438	pathogen_EmW_Chr_06_6258152_6258332	0	0	0	6.70117e-08	2.54893e-07	1.33652e-07
1439	pathogen_EmW_Chr_06_6145593_6145779	0	0	0	0	0	0
1440	pathogen_EmW_Chr_06_6116743_6116920	0	0	0	0	0	0
1441	pathogen_EmW_Chr_06_5931723_5931918	0	0	1.98252e-07	4.0207e-07	5.09786e-07	4.00957e-07
1442	pathogen_EmW_Chr_06_5156232_5156428	0	0	0	0	1.9117e-07	0
1443	pathogen_EmW_Chr_06_5015732_5015831	0	0	0	0	6.37232e-08	0
1444	pathogen_EmW_Chr_06_4997789_4997984	0	0	1.32168e-06	7.37128e-07	6.37232e-08	2.00478e-07
1445	pathogen_EmW_Chr_06_4902311_4902462	0	0	6.60838e-08	2.01035e-07	0	0
1446	pathogen_EmW_Chr_06_4721157_4721347	0	0	0	0	6.37232e-08	0
1447	pathogen_EmW_Chr_06_4618733_4618919	0	0	0	0	0	0
1448	pathogen_EmW_Chr_06_4555433_4555521	0	0	0	0	0	0
1449	pathogen_EmW_Chr_06_4543451_4543528	0	0	0	0	0	0
1450	pathogen_EmW_Chr_06_4368048_4368228	0	0	0	0	5.09786e-07	0
1451	pathogen_EmW_Chr_06_4340153_4340346	0	0	0	6.70117e-08	1.9117e-07	6.68261e-08
1452	pathogen_EmW_Chr_06_4280804_4280984	0	0	0	0	0	0
1453	pathogen_EmW_Chr_06_4251273_4251347	0	0	0	0	0	0
1454	pathogen_EmW_Chr_06_4169115_4169196	0	0	0	0	6.37232e-08	0
1455	pathogen_EmW_Chr_06_4082320_4082516	0	0	0	0	0	0
1456	pathogen_EmW_Chr_06_4081565_4081718	0	0	9.25174e-07	6.03105e-07	0	6.68261e-08
1457	pathogen_EmW_Chr_06_4074726_4074933	0	0	0	0	0	0
1458	pathogen_EmW_Chr_06_4024964_4025154	0	0	0	0	0	0
1459	pathogen_EmW_Chr_06_3935477_3935537	0	0	0	0	0	6.68261e-08
1460	pathogen_EmW_Chr_06_3680184_3680378	0	0	1.32168e-07	0	0	0
1461	pathogen_EmW_Chr_06_3679284_3679477	0	0	0	0	0	0
1462	pathogen_EmW_Chr_06_3431253_3431458	0	0	0	6.70117e-08	0	0
1463	pathogen_EmW_Chr_06_3421012_3421202	0	0	1.98252e-07	6.70117e-08	0	0
1464	pathogen_EmW_Chr_06_3382708_3382892	0	3.71357e-07	0	0	0	0
1465	pathogen_EmW_Chr_06_3382392_3382584	0	0	0	0	0	6.68261e-08
1466	pathogen_EmW_Chr_06_3336554_3336749	0	0	0	0	0	6.68261e-08
1467	pathogen_EmW_Chr_06_3097538_3097722	0	0	0	0	6.37232e-08	0
1468	pathogen_EmW_Chr_06_3078996_3079189	0	0	0	0	0	0
1469	pathogen_EmW_Chr_06_3065093_3065284	0	0	0	0	6.37232e-08	0
1470	pathogen_EmW_Chr_06_2932802_2932906	0	0	0	0	0	0
1471	pathogen_EmW_Chr_06_2907561_2907753	0	0	0	0	0	0
1472	pathogen_EmW_Chr_06_2764761_2764952	0	7.42715e-07	1.12343e-06	6.70117e-07	9.55849e-07	9.35566e-07
1473	pathogen_EmW_Chr_06_2608624_2608821	0	0	6.60838e-08	6.70117e-08	0	0
1474	pathogen_EmW_Chr_06_2547290_2547358	0	0	0	0	0	0
1475	pathogen_EmW_Chr_06_2544314_2544489	0	0	0	0	0	0
1476	pathogen_EmW_Chr_06_2417805_2417998	0	0	0	0	6.37232e-08	0
1477	pathogen_EmW_Chr_06_2328696_2328777	0	0	0	0	0	0
1478	pathogen_EmW_Chr_06_2267909_2268105	0	0	0	0	0	0
1479	pathogen_EmW_Chr_06_2200929_2201082	0	0	0	6.70117e-08	3.18616e-07	0
1480	pathogen_EmW_Chr_06_2068481_2068672	0	0	0	0	6.37232e-08	0
1481	pathogen_EmW_Chr_06_1783709_1783904	0	0	0	0	0	0
1482	pathogen_EmW_Chr_06_1653960_1654157	0	0	0	0	0	0
1483	pathogen_EmW_Chr_06_1646494_1646689	0	0	0	1.34023e-07	6.37232e-08	0
1484	pathogen_EmW_Chr_06_1463092_1463288	0	0	0	0	6.37232e-08	0
1485	pathogen_EmW_Chr_06_1248549_1248661	0	0	6.60838e-08	0	0	0
1486	pathogen_EmW_Chr_06_1248155_1248340	0	7.42715e-07	1.32168e-07	1.34023e-07	0	0
1487	pathogen_EmW_Chr_06_1227498_1227673	0	4.45629e-06	1.18951e-06	1.67529e-06	1.52936e-06	2.47257e-06
1488	pathogen_EmW_Chr_06_1194542_1194738	0	0	0	0	1.9117e-07	1.33652e-07
1489	pathogen_EmW_Chr_06_1193756_1193947	0	0	0	0	2.54893e-07	0
1490	pathogen_EmW_Chr_06_1182281_1182472	0	0	0	6.70117e-08	6.37232e-08	6.68261e-08
1491	pathogen_EmW_Chr_06_1174518_1174592	0	0	0	0	0	0
1492	pathogen_EmW_Chr_06_1172209_1172400	0	0	0	0	0	0
1493	pathogen_EmW_Chr_06_1159144_1159341	0	0	0	0	0	0
1494	pathogen_EmW_Chr_06_1158377_1158574	0	0	0	0	6.37232e-08	6.68261e-08
1495	pathogen_EmW_Chr_06_1094623_1094799	0	0	0	0	0	0
1496	pathogen_EmW_Chr_06_1093857_1094048	0	0	0	6.70117e-08	0	0
1497	pathogen_EmW_Chr_06_1001284_1001457	0	0	0	0	6.37232e-08	0
1498	pathogen_EmW_Chr_06_992580_992670	0	0	0	0	0	0
1499	pathogen_EmW_Chr_06_951353_951519	0	0	6.60838e-08	6.70117e-08	3.82339e-07	2.67305e-07
1500	pathogen_EmW_Chr_06_919857_919928	0	0	0	0	0	0
1501	pathogen_EmW_Chr_06_919561_919753	0	0	0	0	0	0
1502	pathogen_EmW_Chr_06_784655_784852	0	0	0	0	1.27446e-07	0
1503	pathogen_EmW_Chr_06_727278_727449	0	0	6.60838e-08	0	1.27446e-07	0
1504	pathogen_EmW_Chr_06_663876_664047	0	0	6.60838e-08	6.70117e-08	0	6.68261e-08
1505	pathogen_EmW_Chr_06_612340_612528	0	0	0	0	0	0
1506	pathogen_EmW_Chr_06_511526_511756	0	0	0	0	0	0
1507	pathogen_EmW_Chr_06_349993_350182	0	0	0	0	6.37232e-08	0
1508	pathogen_EmW_Chr_06_349171_349323	0	0	0	0	6.37232e-08	0
1509	pathogen_EmW_Chr_06_344893_344997	0	0	0	0	0	0
1510	pathogen_EmW_Chr_06_21828_22024	0	0	0	0	0	0
1511	pathogen_EmW_Chr_06_7771_7956	0	0	0	0	0	0
1512	pathogen_EmW_Chr_06_6550_6745	0	0	0	0	0	0
1513	pathogen_EmW_Chr_07_7427892_7428089	0	0	0	0	0	0
1514	pathogen_EmW_Chr_07_7368681_7368864	0	0	0	0	0	0
1515	pathogen_EmW_Chr_07_7365923_7366011	0	0	0	0	0	0
1516	pathogen_EmW_Chr_07_7159177_7159355	0	0	0	0	1.27446e-07	0
1517	pathogen_EmW_Chr_07_7134671_7134753	0	0	0	0	0	0
1518	pathogen_EmW_Chr_07_7133970_7134056	0	0	0	0	0	0
1519	pathogen_EmW_Chr_07_7022086_7022284	0	2.22814e-06	6.60838e-08	0	0	6.68261e-08
1520	pathogen_EmW_Chr_07_7021427_7021605	0	0	0	0	1.27446e-07	0
1521	pathogen_EmW_Chr_07_6950342_6950539	0	0	0	0	0	0
1522	pathogen_EmW_Chr_07_6832433_6832627	0	0	3.96503e-07	2.68047e-07	1.27446e-07	8.01914e-07
1523	pathogen_EmW_Chr_07_6687200_6687391	0	0	0	6.70117e-08	0	0
1524	pathogen_EmW_Chr_07_6638225_6638424	0	0	0	0	1.27446e-07	6.68261e-08
1525	pathogen_EmW_Chr_07_6626370_6626482	0	0	0	0	0	0
1526	pathogen_EmW_Chr_07_6491405_6491597	0	0	0	0	0	0
1527	pathogen_EmW_Chr_07_6455193_6455363	0	0	0	0	6.37232e-08	0
1528	pathogen_EmW_Chr_07_6320989_6321176	0	0	0	0	0	0
1529	pathogen_EmW_Chr_07_6318662_6318858	0	0	0	0	0	0
1530	pathogen_EmW_Chr_07_6220881_6221075	0	2.22814e-06	0	0	6.37232e-08	0
1531	pathogen_EmW_Chr_07_6162910_6163104	0	0	1.32168e-07	2.01035e-07	6.37232e-08	0
1532	pathogen_EmW_Chr_07_5333636_5333763	0	0	0	0	1.27446e-07	0
1533	pathogen_EmW_Chr_07_5331840_5332037	0	0	0	0	6.37232e-08	6.68261e-08
1534	pathogen_EmW_Chr_07_5288593_5288769	0	0	0	0	0	0
1535	pathogen_EmW_Chr_07_5197044_5197195	0	0	0	0	0	0
1536	pathogen_EmW_Chr_07_5135598_5135793	0	0	0	0	0	0
1537	pathogen_EmW_Chr_07_5129365_5129554	0	0	2.64335e-07	4.0207e-07	0	4.00957e-07
1538	pathogen_EmW_Chr_07_5012316_5012508	0	0	0	0	0	0
1539	pathogen_EmW_Chr_07_5011769_5011961	0	0	0	0	0	0
1540	pathogen_EmW_Chr_07_4938762_4938958	0	0	6.60838e-08	6.70117e-08	0	6.68261e-08
1541	pathogen_EmW_Chr_07_4924103_4924291	0	0	0	0	0	0
1542	pathogen_EmW_Chr_07_4630077_4630273	0	0	0	0	0	0
1543	pathogen_EmW_Chr_07_4408857_4408948	0	0	0	0	0	0
1544	pathogen_EmW_Chr_07_4407942_4408129	0	0	0	0	1.27446e-07	0
1545	pathogen_EmW_Chr_07_4383099_4383292	0	0	1.98252e-07	0	1.9117e-07	1.33652e-07
1546	pathogen_EmW_Chr_07_4249455_4249653	0	0	1.32168e-07	6.70117e-08	6.37232e-08	6.68261e-08
1547	pathogen_EmW_Chr_07_4238508_4238699	0	0	2.64335e-07	3.35058e-07	3.82339e-07	5.34609e-07
1548	pathogen_EmW_Chr_07_4056454_4056647	0	0	0	0	6.37232e-08	1.33652e-07
1549	pathogen_EmW_Chr_07_3911158_3911328	0	0	0	6.70117e-08	0	2.67305e-07
1550	pathogen_EmW_Chr_07_3902842_3903036	0	0	4.62587e-07	5.36093e-07	1.27446e-07	6.68261e-08
1551	pathogen_EmW_Chr_07_3810145_3810339	0	0	0	0	0	0
1552	pathogen_EmW_Chr_07_3513566_3513763	0	0	4.4937e-06	4.22174e-06	5.35275e-06	4.07639e-06
1553	pathogen_EmW_Chr_07_3475438_3475593	0	0	1.98252e-07	0	5.73509e-07	2.00478e-07
1554	pathogen_EmW_Chr_07_3447409_3447490	0	3.71357e-07	6.60838e-08	3.35058e-07	7.64679e-07	3.34131e-07
1555	pathogen_EmW_Chr_07_3383970_3384165	0	0	1.58601e-06	4.48978e-06	2.7401e-06	1.87113e-06
1556	pathogen_EmW_Chr_07_3379811_3379986	0	0	0	0	1.27446e-07	0
1557	pathogen_EmW_Chr_07_3285328_3285409	0	0	0	0	0	0
1558	pathogen_EmW_Chr_07_3276947_3277133	0	0	0	0	0	0
1559	pathogen_EmW_Chr_07_3195026_3195210	0	0	0	0	0	0
1560	pathogen_EmW_Chr_07_3162154_3162342	0	0	0	0	0	0
1561	pathogen_EmW_Chr_07_3151577_3151760	0	0	1.32168e-07	6.03105e-07	1.33819e-06	1.00239e-06
1562	pathogen_EmW_Chr_07_3069957_3070150	0	0	0	6.70117e-08	1.27446e-07	0
1563	pathogen_EmW_Chr_07_3061146_3061287	0	0	0	0	0	0
1564	pathogen_EmW_Chr_07_3015326_3015512	0	0	0	0	0	0
1565	pathogen_EmW_Chr_07_2974564_2974756	0	0	0	0	0	0
1566	pathogen_EmW_Chr_07_2861357_2861531	0	0	6.60838e-08	0	0	0
1567	pathogen_EmW_Chr_07_2495671_2495776	0	0	4.62587e-07	2.01035e-07	6.37232e-08	1.33652e-07
1568	pathogen_EmW_Chr_07_2462736_2462833	0	0	0	6.70117e-08	1.27446e-07	0
1569	pathogen_EmW_Chr_07_2425244_2425428	0	0	0	0	0	0
1570	pathogen_EmW_Chr_07_2331975_2332161	0	0	0	0	0	0
1571	pathogen_EmW_Chr_07_2154245_2154315	0	0	0	0	6.37232e-08	6.68261e-08
1572	pathogen_EmW_Chr_07_1930798_1930989	0	0	0	0	0	0
1573	pathogen_EmW_Chr_07_927695_927891	0	0	0	6.70117e-08	3.82339e-07	6.68261e-08
1574	pathogen_EmW_Chr_07_910773_910848	0	0	1.32168e-07	6.70117e-08	6.37232e-08	0
1575	pathogen_EmW_Chr_07_910454_910630	0	0	6.60838e-08	6.70117e-08	0	0
1576	pathogen_EmW_Chr_07_613910_614103	0	0	0	6.70117e-08	6.37232e-08	0
1577	pathogen_EmW_Chr_07_583112_583287	0	0	0	0	0	0
1578	pathogen_EmW_Chr_07_558487_558670	0	0	0	0	0	0
1579	pathogen_EmW_Chr_07_547591_547780	0	0	1.32168e-07	6.70117e-08	1.27446e-07	0
1580	pathogen_EmW_Chr_07_502433_502594	0	0	0	0	0	0
1581	pathogen_EmW_Chr_07_434654_434729	0	0	0	0	0	0
1582	pathogen_EmW_Chr_07_413815_413987	0	0	6.60838e-08	2.01035e-07	6.37232e-08	0
1583	pathogen_EmW_Chr_07_357728_357810	0	0	0	0	1.27446e-07	1.33652e-07
1584	pathogen_EmW_Chr_07_35867_36060	0	0	0	0	0	0
1585	pathogen_EmW_Chr_07_24647_24841	0	0	0	6.70117e-08	0	6.68261e-08
1586	pathogen_EmW_Chr_08_6196438_6196631	0	0	0	0	0	0
1587	pathogen_EmW_Chr_08_6175435_6175628	0	0	0	0	0	0
1588	pathogen_EmW_Chr_08_6164934_6165127	0	0	0	0	0	0
1589	pathogen_EmW_Chr_08_6118451_6118668	0	0	0	0	0	0
1590	pathogen_EmW_Chr_08_6116539_6116733	0	0	0	0	0	0
1591	pathogen_EmW_Chr_08_6053132_6053358	0	0	0	0	0	0
1592	pathogen_EmW_Chr_08_6051209_6051415	0	0	0	0	0	0
1593	pathogen_EmW_Chr_08_6011699_6011774	0	0	0	0	0	0
1594	pathogen_EmW_Chr_08_6011332_6011529	0	0	0	0	0	0
1595	pathogen_EmW_Chr_08_6010542_6010738	0	0	0	0	6.37232e-08	0
1596	pathogen_EmW_Chr_08_5892453_5892648	0	0	0	0	0	0
1597	pathogen_EmW_Chr_08_5891667_5891862	0	0	0	0	0	0
1598	pathogen_EmW_Chr_08_5758956_5759142	0	0	0	0	0	0
1599	pathogen_EmW_Chr_08_5701307_5701497	0	0	0	0	0	2.00478e-07
1600	pathogen_EmW_Chr_08_5700766_5700842	0	0	6.60838e-08	0	6.37232e-08	6.68261e-08
1601	pathogen_EmW_Chr_08_5567566_5567764	0	0	0	0	0	0
1602	pathogen_EmW_Chr_08_5501041_5501237	0	0	0	0	0	0
1603	pathogen_EmW_Chr_08_5462037_5462114	0	0	0	0	0	0
1604	pathogen_EmW_Chr_08_5447648_5447753	0	0	1.98252e-07	0	0	0
1605	pathogen_EmW_Chr_08_5423527_5423724	0	0	0	0	0	0
1606	pathogen_EmW_Chr_08_5372241_5372434	0	0	0	6.70117e-08	0	0
1607	pathogen_EmW_Chr_08_5367779_5367901	0	0	6.60838e-08	2.01035e-07	1.27446e-07	3.34131e-07
1608	pathogen_EmW_Chr_08_5366856_5367053	0	0	2.64335e-07	7.37128e-07	1.14702e-06	1.2697e-06
1609	pathogen_EmW_Chr_08_5363741_5363927	0	0	0	0	0	0
1610	pathogen_EmW_Chr_08_5350684_5350881	0	0	0	0	0	0
1611	pathogen_EmW_Chr_08_5280908_5280986	0	0	0	0	0	0
1612	pathogen_EmW_Chr_08_5026147_5026344	0	0	0	0	0	0
1613	pathogen_EmW_Chr_08_4894794_4894988	0	0	0	0	0	0
1614	pathogen_EmW_Chr_08_4891667_4891853	0	3.71357e-07	1.32168e-07	6.70117e-08	0	0
1615	pathogen_EmW_Chr_08_4836397_4836538	0	0	0	6.70117e-08	0	0
1616	pathogen_EmW_Chr_08_4284740_4284933	0	0	0	0	0	0
1617	pathogen_EmW_Chr_08_4066691_4066897	0	0	0	0	0	1.33652e-07
1618	pathogen_EmW_Chr_08_3960856_3961051	0	0	0	0	3.18616e-07	0
1619	pathogen_EmW_Chr_08_3960216_3960408	0	0	1.32168e-07	0	2.54893e-07	1.33652e-07
1620	pathogen_EmW_Chr_08_3954084_3954276	0	0	6.60838e-08	2.68047e-07	2.03914e-06	1.537e-06
1621	pathogen_EmW_Chr_08_3892191_3892352	0	0	0	0	0	0
1622	pathogen_EmW_Chr_08_3889562_3889707	0	0	3.30419e-07	2.01035e-07	2.93127e-06	2.87352e-06
1623	pathogen_EmW_Chr_08_3888877_3889056	0	0	3.30419e-07	6.70117e-08	1.9117e-06	5.34609e-07
1624	pathogen_EmW_Chr_08_3713577_3713774	0	0	0	0	0	0
1625	pathogen_EmW_Chr_08_3683167_3683360	0	0	6.60838e-08	0	0	6.68261e-08
1626	pathogen_EmW_Chr_08_3627451_3627638	0	7.42715e-07	0	0	6.37232e-08	0
1627	pathogen_EmW_Chr_08_3626548_3626731	0	0	0	0	6.37232e-08	0
1628	pathogen_EmW_Chr_08_3574507_3574690	0	0	0	0	6.37232e-08	0
1629	pathogen_EmW_Chr_08_3566090_3566280	0	0	0	6.70117e-08	0	0
1630	pathogen_EmW_Chr_08_3399254_3399450	0	0	0	0	0	0
1631	pathogen_EmW_Chr_08_3354324_3354396	0	0	1.32168e-07	0	1.9117e-07	6.68261e-08
1632	pathogen_EmW_Chr_08_2989819_2990021	0	0	0	0	0	0
1633	pathogen_EmW_Chr_08_2936483_2936653	0	0	0	0	0	0
1634	pathogen_EmW_Chr_08_2861688_2861883	0	0	0	0	0	0
1635	pathogen_EmW_Chr_08_2802567_2802761	0	0	0	0	0	0
1636	pathogen_EmW_Chr_08_2775466_2775662	0	0	0	0	0	0
1637	pathogen_EmW_Chr_08_2743826_2743983	0	0	0	0	0	0
1638	pathogen_EmW_Chr_08_2716002_2716146	0	0	0	6.70117e-08	0	0
1639	pathogen_EmW_Chr_08_2634030_2634204	0	0	0	0	0	0
1640	pathogen_EmW_Chr_08_2411882_2412081	0	0	0	0	0	0
1641	pathogen_EmW_Chr_08_2275653_2275756	0	0	0	0	0	0
1642	pathogen_EmW_Chr_08_2275265_2275460	0	0	0	0	0	0
1643	pathogen_EmW_Chr_08_2242551_2242746	0	0	0	0	0	0
1644	pathogen_EmW_Chr_08_2242233_2242426	0	0	0	0	0	0
1645	pathogen_EmW_Chr_08_2241390_2241575	0	0	0	0	0	0
1646	pathogen_EmW_Chr_08_2176061_2176240	0	0	0	0	0	0
1647	pathogen_EmW_Chr_08_2175145_2175329	0	0	0	1.34023e-07	3.82339e-07	4.67783e-07
1648	pathogen_EmW_Chr_08_2087768_2087889	0	0	0	0	0	0
1649	pathogen_EmW_Chr_08_1897836_1898028	0	0	0	1.34023e-07	0	0
1650	pathogen_EmW_Chr_08_1740791_1740985	0	0	0	0	0	0
1651	pathogen_EmW_Chr_08_1669118_1669322	0	0	0	6.70117e-08	0	0
1652	pathogen_EmW_Chr_08_1544167_1544361	0	0	3.96503e-07	8.71152e-07	5.73509e-07	4.00957e-07
1653	pathogen_EmW_Chr_08_1283586_1283772	0	0	1.98252e-07	0	6.37232e-08	0
1654	pathogen_EmW_Chr_08_1110958_1111144	0	0	0	0	0	0
1655	pathogen_EmW_Chr_08_1082770_1082847	0	0	0	0	0	0
1656	pathogen_EmW_Chr_08_938485_938671	0	0	0	6.70117e-08	0	0
1657	pathogen_EmW_Chr_08_938003_938194	0	0	0	0	0	0
1658	pathogen_EmW_Chr_08_753718_753912	0	0	0	0	0	0
1659	pathogen_EmW_Chr_08_687039_687204	0	0	0	0	0	0
1660	pathogen_EmW_Chr_08_682216_682287	0	0	0	0	0	0
1661	pathogen_EmW_Chr_08_286956_287153	0	0	0	0	1.27446e-07	0
1662	pathogen_EmW_Chr_08_281807_281889	0	0	0	0	0	0
1663	pathogen_EmW_Chr_08_187761_187960	0	1.48543e-06	0	0	5.09786e-07	5.34609e-07
1664	pathogen_EmW_Chr_08_183338_183516	0	0	0	6.70117e-08	0	0
1665	pathogen_EmW_Chr_09_3792793_3792994	0	7.42715e-07	0	0	6.37232e-08	0
1666	pathogen_EmW_Chr_09_3692866_3693063	0	0	0	6.70117e-08	6.37232e-08	0
1667	pathogen_EmW_Chr_09_3466279_3466472	0	0	0	0	0	0
1668	pathogen_EmW_Chr_09_3350673_3350866	0	0	6.60838e-08	6.70117e-08	0	0
1669	pathogen_EmW_Chr_09_3347200_3347397	0	0	0	0	0	0
1670	pathogen_EmW_Chr_09_3329098_3329257	0	0	0	0	0	0
1671	pathogen_EmW_Chr_09_3255722_3255896	0	0	0	0	6.37232e-08	6.68261e-08
1672	pathogen_EmW_Chr_09_2564560_2564745	0	0	0	0	0	0
1673	pathogen_EmW_Chr_09_2401216_2401414	0	0	0	0	0	0
1674	pathogen_EmW_Chr_09_2174273_2174461	0	0	0	0	0	0
1675	pathogen_EmW_Chr_09_2154201_2154385	0	0	0	0	0	0
1676	pathogen_EmW_Chr_09_2083266_2083459	0	0	0	6.70117e-08	6.37232e-08	0
1677	pathogen_EmW_Chr_09_2078559_2078669	0	0	0	0	0	0
1678	pathogen_EmW_Chr_09_1981105_1981298	0	0	6.60838e-08	6.70117e-08	1.9117e-07	0
1679	pathogen_EmW_Chr_09_1976634_1976828	0	0	0	0	0	0
1680	pathogen_EmW_Chr_09_1919191_1919375	0	0	0	0	0	0
1681	pathogen_EmW_Chr_09_1772840_1773014	0	0	0	0	1.27446e-07	0
1682	pathogen_EmW_Chr_09_1662140_1662233	0	0	0	0	0	0
1683	pathogen_EmW_Chr_09_1378877_1379063	0	0	0	6.70117e-08	2.54893e-07	0
1684	pathogen_EmW_Chr_09_1371482_1371676	0	0	0	0	0	0
1685	pathogen_EmW_Chr_09_1370857_1371046	0	0	0	0	0	0
1686	pathogen_EmW_Chr_09_1369999_1370191	0	0	0	0	6.37232e-08	6.68261e-08
1687	pathogen_EmW_Chr_09_1294756_1294951	0	0	6.60838e-08	6.70117e-08	1.27446e-07	0
1688	pathogen_EmW_Chr_09_1294437_1294634	0	0	0	0	6.37232e-08	0
1689	pathogen_EmW_Chr_09_1246347_1246543	0	0	0	0	6.37232e-08	0
1690	pathogen_EmW_Chr_09_1245519_1245747	0	0	0	0	0	0
1691	pathogen_EmW_Chr_09_1224335_1224502	0	0	0	0	1.27446e-07	0
1692	pathogen_EmW_Chr_09_1154864_1155056	0	0	6.60838e-07	2.01035e-07	0	0
1693	pathogen_EmW_Chr_09_746951_747144	0	0	0	0	0	0
1694	pathogen_EmW_Chr_09_529214_529404	0	0	9.91258e-07	4.69082e-07	1.27446e-07	1.47017e-06
1695	pathogen_EmW_Chr_09_508916_509064	0	0	0	0	0	0
1696	pathogen_EmW_Chr_09_316114_316309	0	0	6.60838e-08	0	0	0
1697	pathogen_EmW_Chr_09_212681_212873	0	0	0	0	0	0
1698	pathogen_EmW_Chr_09_152267_152459	0	0	0	0	0	0
1699	pathogen_EmW_OG_10_2772413_2772608	0	0	0	0	6.37232e-08	0
1700	pathogen_EmW_OG_10_2436840_2437033	0	0	0	0	0	0
1701	pathogen_EmW_OG_10_2396762_2396937	0	0	0	6.70117e-08	0	0
1702	pathogen_EmW_OG_10_2219656_2219848	0	0	0	0	0	0
1703	pathogen_EmW_OG_10_1837513_1837682	0	0	0	0	0	6.68261e-08
1704	pathogen_EmW_OG_10_1655333_1655497	0	0	0	0	6.37232e-08	0
1705	pathogen_EmW_OG_10_1371940_1372084	0	0	0	1.34023e-07	6.37232e-08	0
1706	pathogen_EmW_OG_10_1310309_1310510	0	0	0	0	1.9117e-07	2.67305e-07
1707	pathogen_EmW_OG_10_1309517_1309713	0	0	0	0	2.54893e-07	3.34131e-07
1708	pathogen_EmW_OG_10_775420_775615	0	0	7.93006e-07	1.07219e-06	2.54893e-07	0
1709	pathogen_EmW_OG_10_566015_566212	0	7.42715e-07	0	0	1.27446e-07	0
1710	pathogen_EmW_OG_10_362040_362213	0	0	0	0	0	0
1711	pathogen_EmW_OG_10_361190_361362	0	0	0	0	0	0

## Sheet: stats
Category	Whole_gravid_worms	Whole_pre_adult_worms	Activated_protoscolex	Non_activated_protoscolex	Primary_cells_stage_1	Metacestode_vesicle_without_brood_chambers
Assigned	9431	3448	30505	32583	34664	37231
Unassigned_NoFeatures	7080765	2689376	15101787	14890189	15658198	14926975
Total_Reads	7090196	2692824	15132292	14922772	15692862	14964206
